# Supplementary material for: Dual-barcoded shotgun expression library sequencing for high-throughput characterization of functional traits in bacteria
Source: Nat Commun. 2019 Jan 18;10:308. doi: 10.1038/s41467-018-08177-8 (PMC6338753; doi:10.1038/s41467-018-08177-8)
Supplement: Supplementary file 4 — Supplementary Data 1 [file 41467_2018_8177_MOESM4_ESM.xlsx]

## Sheet: Supplementary Data 1
Supplementary Table 1. List of 135 genes not represented in E. coli Dub-seq library
Key to column headers:		gene_type--CDS or RNA coding
		gene_name--the gene name
		locus_tag -- the gene identifier
		keio_essential-- gene essentiality according to KEIO library (PMID:16738554)
		RB-TnSeq_essential--gene mutant in RB-TnSeq library (PMID:29769716)
		RB-TnSeq_strong--if the gene mutant shows strong phenotype in RB-TnSeq data (PMID:29769716)
		contig -- the genbank sequence that the gene is on
		pos_from, pos_to, strand -- where the gene is on the contig
		pseudo--True if the gene is a pseudo gene
		product---product encoded by the gene
	gene_type	gene_name	locus_tag	keio_essential	RB-TnSeq_essential	RB-TnSeq_strong	contig	pos_from	pos_to	strand	pseudo	product
1	CDS	lptD	BW25113_0054	TRUE	TRUE	FALSE	CP009273.1	54755	57109	-	FALSE	LPS assembly OM complex LptDE%2C beta-barrel component
2	CDS	djlA	BW25113_0055	FALSE	FALSE	TRUE	CP009273.1	57364	58179	+	FALSE	membrane-anchored DnaK co-chaperone%2C DNA-binding protein
3	CDS	rapA	BW25113_0059	FALSE	FALSE	TRUE	CP009273.1	60358	63264	-	FALSE	RNA polymerase remodeling/recycling factor ATPase%3B RNA polymerase-associated%2C ATP-dependent RNA translocase
4	CDS	dnaE	BW25113_0184	TRUE	TRUE	FALSE	CP009273.1	201613	205095	+	FALSE	DNA polymerase III alpha subunit
5	CDS	gmhB	BW25113_0200	FALSE	FALSE	TRUE	CP009273.1	219320	219895	+	FALSE	D%2CD-heptose 1%2C7-bisphosphate phosphatase
6	rRNA	rrsH	BW25113_0201	FALSE	FALSE	FALSE	CP009273.1	220258	221799	+	FALSE	16S ribosomal RNA of rrnH operon
7	tRNA	ileV	BW25113_0202	FALSE	FALSE	FALSE	CP009273.1	221868	221944	+	FALSE	tRNA-Ile
8	tRNA	alaV	BW25113_0203	FALSE	FALSE	FALSE	CP009273.1	221987	222062	+	FALSE	tRNA-Ala
9	rRNA	rrlH	BW25113_0204	FALSE	FALSE	FALSE	CP009273.1	222246	225149	+	FALSE	23S ribosomal RNA of rrnH operon
10	CDS	yaiT	BW25113_4580	FALSE	FALSE	FALSE	CP009273.1	388426	389874	+	TRUE
11	CDS	cyoB	BW25113_0431	FALSE	FALSE	TRUE	CP009273.1	444106	446097	-	FALSE	cytochrome o ubiquinol oxidase subunit I
12	CDS	lon	BW25113_0439	FALSE	FALSE	TRUE	CP009273.1	454344	456698	+	FALSE	DNA-binding ATP-dependent protease La
13	CDS	mscK	BW25113_0465	FALSE	FALSE	FALSE	CP009273.1	481992	485354	+	FALSE	mechanosensitive channel protein%2C intermediate conductance%2C K+ regulated
14	CDS	rhsD	BW25113_0497	FALSE	FALSE	FALSE	CP009273.1	518717	522997	+	FALSE	Rhs family putative polymorphic toxin
15	CDS	cstA	BW25113_0598	FALSE	FALSE	FALSE	CP009273.1	625350	627455	+	FALSE	carbon starvation protein involved in peptide utilization%3B APC peptide transporter family protein
16	CDS	rsfS	BW25113_0637	FALSE	TRUE	FALSE	CP009273.1	664175	664492	-	FALSE	ribosomal silencing factor
17	CDS	lnt	BW25113_0657	TRUE	TRUE	FALSE	CP009273.1	684799	686337	-	FALSE	apolipoprotein N-acyltransferase
18	tRNA	leuW	BW25113_0672	FALSE	FALSE	FALSE	CP009273.1	692419	692503	-	FALSE	tRNA-Leu
19	tRNA	metT	BW25113_0673	FALSE	FALSE	FALSE	CP009273.1	692513	692589	-	FALSE	tRNA-Met
20	CDS	rhsC	BW25113_0700	FALSE	FALSE	FALSE	CP009273.1	725039	729232	+	FALSE	Rhs family putative polymorphic toxin
21	CDS	sucA	BW25113_0726	FALSE	FALSE	TRUE	CP009273.1	754162	756963	+	FALSE	2-oxoglutarate decarboxylase%2C thiamine triphosphate-binding
22	CDS	ybgF	BW25113_0742	FALSE	FALSE	TRUE	CP009273.1	775054	775845	+	FALSE	periplasmic TolA-binding protein
23	tRNA	lysT	BW25113_0743	FALSE	FALSE	FALSE	CP009273.1	776010	776085	+	FALSE	tRNA-Lys
24	tRNA	valT	BW25113_0744	FALSE	FALSE	FALSE	CP009273.1	776221	776296	+	FALSE	tRNA-Val
25	tRNA	lysW	BW25113_0745	FALSE	FALSE	FALSE	CP009273.1	776299	776374	+	FALSE	tRNA-Lys
26	CDS	mukB	BW25113_0924	TRUE	TRUE	FALSE	CP009273.1	971782	976242	+	FALSE	chromosome condensin MukBEF%2C ATPase and DNA-binding subunit
27	CDS	zapC	BW25113_0946	FALSE	FALSE	TRUE	CP009273.1	1001408	1001950	+	FALSE	FtsZ stabilizer
28	CDS	opgH	BW25113_1049	FALSE	FALSE	TRUE	CP009273.1	1106319	1108862	+	FALSE	membrane glycosyltransferase%3B nutrient-dependent cell size regulator%2C FtsZ assembly antagonist
29	CDS	acpP	BW25113_1094	TRUE	FALSE	FALSE	CP009273.1	1147071	1147307	+	FALSE	acyl carrier protein (ACP)
30	CDS	dsbB	BW25113_1185	FALSE	FALSE	TRUE	CP009273.1	1227956	1228486	-	FALSE	oxidoreductase that catalyzes reoxidation of DsbA protein disulfide isomerase I
31	CDS	fadR	BW25113_1187	FALSE	FALSE	TRUE	CP009273.1	1230394	1231113	+	FALSE	fatty acid metabolism regulon transcriptional regulator
32	CDS	ycgV	BW25113_1202	FALSE	FALSE	FALSE	CP009273.1	1248541	1251408	-	FALSE	putative adhesin
33	CDS	narG	BW25113_1224	FALSE	FALSE	FALSE	CP009273.1	1275320	1279063	+	FALSE	nitrate reductase 1%2C alpha subunit
34	CDS	topA	BW25113_1274	TRUE	TRUE	FALSE	CP009273.1	1325305	1327902	+	FALSE	DNA topoisomerase I%2C omega subunit
35	CDS	yciM	BW25113_1280	FALSE	TRUE	FALSE	CP009273.1	1334815	1335984	+	FALSE	envelope integrity maintenance protein%3B EnvC-interacting protein
36	CDS	recE	BW25113_1350	FALSE	FALSE	FALSE	CP009273.1	1409043	1411643	-	FALSE	Rac prophage%3B exonuclease VIII%2C 5' -> 3' specific dsDNA exonuclease
37	CDS	stfR	BW25113_1372	FALSE	FALSE	FALSE	CP009273.1	1423306	1426668	+	FALSE	Rac prophage%3B putative tail fiber protein
38	CDS	pfo	BW25113_1378	FALSE	FALSE	FALSE	CP009273.1	1431517	1435041	-	FALSE	pyruvate-flavodoxin oxidoreductase
39	CDS	ydbA	BW25113_4492	FALSE	FALSE	FALSE	CP009273.1	1464774	1468270	+	TRUE
40	CDS	hrpA	BW25113_1413	FALSE	FALSE	TRUE	CP009273.1	1477318	1481220	+	FALSE	putative ATP-dependent helicase
41	CDS	narZ	BW25113_1468	FALSE	FALSE	FALSE	CP009273.1	1533107	1536847	-	FALSE	nitrate reductase 2 (NRZ)%2C alpha subunit
42	CDS	fdnG	BW25113_1474	FALSE	FALSE	FALSE	CP009273.1	1541658	1544705	+	FALSE	formate dehydrogenase-N%2C alpha subunit%2C nitrate-inducible
43	CDS	pqqL	BW25113_1494	FALSE	FALSE	FALSE	CP009273.1	1566664	1569459	-	FALSE	putative periplasmic M16 family zinc metalloendopeptidase
44	CDS	yneO	BW25113_4696	FALSE	FALSE	FALSE	CP009273.1	1586922	1592244	-	TRUE
45	CDS	pinQ	BW25113_1545	FALSE	FALSE	TRUE	CP009273.1	1627879	1628469	+	FALSE	Qin prophage%3B putative site-specific recombinase
46	CDS	tfaQ	BW25113_1546	FALSE	FALSE	FALSE	CP009273.1	1628567	1629142	-	FALSE	Qin prophage%3B putative tail fiber assembly protein
47	CDS	ydhF	BW25113_1647	FALSE	FALSE	FALSE	CP009273.1	1718993	1719889	-	FALSE	putative oxidoreductase
48	CDS	lhr	BW25113_1653	FALSE	FALSE	FALSE	CP009273.1	1723344	1727960	+	FALSE	putative ATP-dependent helicase
49	CDS	lpp	BW25113_1677	FALSE	FALSE	TRUE	CP009273.1	1751678	1751914	+	FALSE	murein lipoprotein
50	CDS	ydiJ	BW25113_1687	FALSE	FALSE	FALSE	CP009273.1	1759886	1762942	-	FALSE	putative FAD-linked oxidoreductase
51	CDS	pgsA	BW25113_1912	TRUE	TRUE	FALSE	CP009273.1	1985750	1986298	-	FALSE	phosphatidylglycerophosphate synthetase
52	CDS	yedP	BW25113_1955	FALSE	FALSE	FALSE	CP009273.1	2018992	2019807	+	FALSE	putative mannosyl-3-phosphoglycerate phosphatase
53	CDS	yeeJ	BW25113_1978	FALSE	FALSE	FALSE	CP009273.1	2038419	2045495	+	FALSE	putative adhesin
54	CDS	mdtB	BW25113_2075	FALSE	FALSE	FALSE	CP009273.1	2148744	2151866	+	FALSE	multidrug efflux system%2C subunit B
55	CDS	mdtC	BW25113_2076	FALSE	FALSE	FALSE	CP009273.1	2151867	2154944	+	FALSE	multidrug efflux system%2C subunit C
56	CDS	yejO	BW25113_2190	FALSE	FALSE	FALSE	CP009273.1	2279869	2282393	-	TRUE
57	CDS	rcsC	BW25113_2218	FALSE	FALSE	TRUE	CP009273.1	2310506	2313355	-	FALSE	hybrid sensory kinase in two-component regulatory system with RcsB and YojN
58	CDS	yfaS	BW25113_4500	FALSE	FALSE	FALSE	CP009273.1	2323277	2327881	-	TRUE
59	CDS	yfaL	BW25113_2233	FALSE	FALSE	FALSE	CP009273.1	2333896	2337648	-	FALSE	adhesin
60	CDS	yfcD	BW25113_2299	FALSE	FALSE	TRUE	CP009273.1	2412113	2412655	-	FALSE	putative NUDIX hydrolase
61	CDS	yfeA	BW25113_2395	FALSE	FALSE	FALSE	CP009273.1	2509122	2511311	-	FALSE	putative diguanylate cyclase
62	CDS	zipA	BW25113_2412	TRUE	TRUE	FALSE	CP009273.1	2523606	2524592	-	FALSE	FtsZ stabilizer
63	CDS	yfhM	BW25113_2520	FALSE	FALSE	FALSE	CP009273.1	2640685	2645646	-	FALSE	bacterial alpha2-macroglobulin colonization factor ECAM%3B anti-host protease defense factor%3B periplasmic inner membrane-anchored lipoprotein
64	CDS	purL	BW25113_2557	FALSE	FALSE	TRUE	CP009273.1	2685015	2688902	-	FALSE	phosphoribosylformyl-glycineamide synthetase
65	CDS	pka	BW25113_2584	FALSE	FALSE	FALSE	CP009273.1	2713312	2715972	+	FALSE	protein lysine acetyltransferase
66	CDS	kgtP	BW25113_2587	FALSE	FALSE	TRUE	CP009273.1	2717807	2719105	-	FALSE	alpha-ketoglutarate transporter
67	rRNA	rrfG	BW25113_2588	FALSE	FALSE	FALSE	CP009273.1	2719428	2719547	-	FALSE	5S ribosomal RNA of rrnG operon
68	rRNA	rrlG	BW25113_2589	FALSE	FALSE	FALSE	CP009273.1	2719640	2722543	-	FALSE	23S ribosomal RNA of rrnG operon
69	tRNA	gltW	BW25113_2590	FALSE	FALSE	FALSE	CP009273.1	2722728	2722803	-	FALSE	tRNA-Glu
70	rRNA	rrsG	BW25113_2591	FALSE	FALSE	FALSE	CP009273.1	2722975	2724516	-	FALSE	16S ribosomal RNA of rrnG operon
71	CDS	ypjA	BW25113_2647	FALSE	FALSE	FALSE	CP009273.1	2771505	2776085	-	FALSE	adhesin-like autotransporter
72	tRNA	argV	BW25113_2694	FALSE	FALSE	FALSE	CP009273.1	2811832	2811908	-	FALSE	tRNA-Arg
73	tRNA	serV	BW25113_2695	FALSE	FALSE	FALSE	CP009273.1	2811912	2812004	-	FALSE	tRNA-Ser
74	CDS	queE	BW25113_2777	FALSE	FALSE	FALSE	CP009273.1	2898106	2898777	-	FALSE	7-carboxy-7-deazaguanine synthase%3B queosine biosynthesis
75	CDS	ptrA	BW25113_2821	FALSE	FALSE	FALSE	CP009273.1	2949355	2952243	-	FALSE	protease III
76	CDS	recC	BW25113_2822	FALSE	FALSE	TRUE	CP009273.1	2952419	2955787	-	FALSE	exonuclease V (RecBCD complex)%2C gamma chain
77	CDS	ygeF	BW25113_2850	FALSE	FALSE	FALSE	CP009273.1	2983913	2984308	+	TRUE
78	CDS	ygeG	BW25113_2851	FALSE	TRUE	FALSE	CP009273.1	2984627	2985118	+	FALSE	SycD-like chaperone family TPR-repeat-containing protein
79	CDS	ygeH	BW25113_2852	FALSE	TRUE	FALSE	CP009273.1	2985453	2986829	+	FALSE	putative transcriptional regulator
80	CDS	ygeI	BW25113_2853	FALSE	FALSE	TRUE	CP009273.1	2986997	2987215	+	FALSE	uncharacterized protein
81	CDS	pbl	BW25113_2854	FALSE	FALSE	FALSE	CP009273.1	2987298	2987741	+	TRUE
82	CDS	ygeK	BW25113_2856	FALSE	FALSE	FALSE	CP009273.1	2987819	2988451	-	TRUE
83	CDS	ygfK	BW25113_2878	FALSE	FALSE	FALSE	CP009273.1	3009419	3012517	+	FALSE	putative Fe-S subunit oxidoreductase subunit
84	CDS	yqiG	BW25113_3046	FALSE	FALSE	FALSE	CP009273.1	3180780	3183224	+	TRUE
85	CDS	ebgA	BW25113_3076	FALSE	FALSE	FALSE	CP009273.1	3215992	3219084	+	FALSE	evolved beta-D-galactosidase%2C alpha subunit
86	CDS	gltB	BW25113_3212	FALSE	FALSE	TRUE	CP009273.1	3348084	3352544	+	FALSE	glutamate synthase%2C large subunit
87	CDS	yhdP	BW25113_4472	FALSE	FALSE	TRUE	CP009273.1	3385817	3389617	-	FALSE	DUF3971-AsmA2 domains protein
88	tRNA	thrV	BW25113_3273	FALSE	FALSE	FALSE	CP009273.1	3416939	3417014	-	FALSE	tRNA-Thr
89	rRNA	rrfD	BW25113_3274	FALSE	FALSE	FALSE	CP009273.1	3417027	3417146	-	FALSE	5S ribosomal RNA of rrnD operon
90	rRNA	rrlD	BW25113_3275	FALSE	FALSE	FALSE	CP009273.1	3417239	3420142	-	FALSE	23S ribosomal RNA of rrnD operon
91	tRNA	alaU	BW25113_3276	FALSE	FALSE	FALSE	CP009273.1	3420317	3420392	-	FALSE	tRNA-Ala
92	tRNA	ileU	BW25113_3277	FALSE	FALSE	FALSE	CP009273.1	3420435	3420511	-	FALSE	tRNA-Ile
93	rRNA	rrsD	BW25113_3278	FALSE	FALSE	FALSE	CP009273.1	3420580	3422121	-	FALSE	16S ribosomal RNA of rrnD operon
94	CDS	rpsK	BW25113_3297	TRUE	TRUE	FALSE	CP009273.1	3435068	3435457	-	FALSE	30S ribosomal subunit protein S11
95	CDS	glgB	BW25113_3432	FALSE	FALSE	TRUE	CP009273.1	3564676	3566862	-	FALSE	1%2C4-alpha-glucan branching enzyme
96	CDS	rhsB	BW25113_3482	FALSE	FALSE	FALSE	CP009273.1	3612552	3616787	+	FALSE	Rhs family putative polymorphic toxin%2C putative neighboring cell growth inhibitor
97	CDS	bcsC	BW25113_3530	FALSE	FALSE	FALSE	CP009273.1	3679060	3682533	-	FALSE	cellulose synthase subunit
98	CDS	rhsA	BW25113_3593	FALSE	FALSE	FALSE	CP009273.1	3755543	3759676	+	FALSE	Rhs family protein%2C putative polymorphic toxin%3B putative polysaccharide synthesis/export protein%3B putative neighboring cell growth inhibitor
99	CDS	yieP	BW25113_3755	FALSE	FALSE	TRUE	CP009273.1	3933995	3934687	-	FALSE	putative transcriptional regulator
100	rRNA	rrsC	BW25113_3756	FALSE	FALSE	FALSE	CP009273.1	3935168	3936709	+	FALSE	16S ribosomal RNA of rrnC operon
101	tRNA	gltU	BW25113_3757	FALSE	FALSE	FALSE	CP009273.1	3936795	3936870	+	FALSE	tRNA-Glu
102	rRNA	rrlC	BW25113_3758	FALSE	FALSE	FALSE	CP009273.1	3937064	3939967	+	FALSE	23S ribosomal RNA of rrnC operon
103	rRNA	rrfC	BW25113_3759	FALSE	FALSE	FALSE	CP009273.1	3940060	3940179	+	FALSE	5S ribosomal RNA of rrnC operon
104	tRNA	aspT	BW25113_3760	FALSE	FALSE	FALSE	CP009273.1	3940232	3940308	+	FALSE	tRNA-Asp
105	tRNA	trpT	BW25113_3761	FALSE	FALSE	TRUE	CP009273.1	3940317	3940392	+	FALSE	tRNA-Trp
106	CDS	hemG	BW25113_3850	TRUE	TRUE	FALSE	CP009273.1	4027968	4028513	+	FALSE	protoporphyrin oxidase%2C flavoprotein
107	rRNA	rrsA	BW25113_3851	FALSE	FALSE	FALSE	CP009273.1	4028891	4030432	+	FALSE	16S ribosomal RNA of rrnA operon
108	tRNA	ileT	BW25113_3852	FALSE	FALSE	FALSE	CP009273.1	4030501	4030577	+	FALSE	tRNA-Ile
109	tRNA	alaT	BW25113_3853	FALSE	FALSE	FALSE	CP009273.1	4030620	4030695	+	FALSE	tRNA-Ala
110	rRNA	rrlA	BW25113_3854	FALSE	FALSE	FALSE	CP009273.1	4030879	4033783	+	FALSE	23S ribosomal RNA of rrnA operon
111	CDS	polA	BW25113_3863	TRUE	FALSE	TRUE	CP009273.1	4040326	4043112	+	FALSE	fused DNA polymerase I 5'->3' polymerase/3'->5' exonuclease/5'->3' exonuclease
112	CDS	fdoG	BW25113_3894	FALSE	FALSE	TRUE	CP009273.1	4076132	4079182	-	FALSE	formate dehydrogenase-O%2C large subunit
113	CDS	katG	BW25113_3942	FALSE	FALSE	FALSE	CP009273.1	4123763	4125943	+	FALSE	catalase-peroxidase HPI%2C heme b-containing
114	CDS	ppc	BW25113_3956	FALSE	FALSE	TRUE	CP009273.1	4140375	4143026	-	FALSE	phosphoenolpyruvate carboxylase
115	rRNA	rrsB	BW25113_3968	FALSE	FALSE	FALSE	CP009273.1	4156587	4158128	+	FALSE	16S ribosomal RNA of rrnB operon
116	tRNA	gltT	BW25113_3969	FALSE	FALSE	FALSE	CP009273.1	4158300	4158375	+	FALSE	tRNA-Glu
117	rRNA	rrlB	BW25113_3970	FALSE	FALSE	FALSE	CP009273.1	4158569	4161472	+	FALSE	23S ribosomal RNA of rrnB operon
118	rRNA	rrfB	BW25113_3971	FALSE	FALSE	FALSE	CP009273.1	4161565	4161684	+	FALSE	5S ribosomal RNA of rrnB operon
119	CDS	rpoB	BW25113_3987	TRUE	TRUE	FALSE	CP009273.1	4171173	4175201	+	FALSE	RNA polymerase%2C beta subunit
120	CDS	rpoC	BW25113_3988	TRUE	TRUE	FALSE	CP009273.1	4175278	4179501	+	FALSE	RNA polymerase%2C beta prime subunit
121	rRNA	rrsE	BW25113_4007	FALSE	FALSE	FALSE	CP009273.1	4198075	4199616	+	FALSE	16S ribosomal RNA of rrnE operon
122	tRNA	gltV	BW25113_4008	FALSE	FALSE	FALSE	CP009273.1	4199702	4199777	+	FALSE	tRNA-Glu
123	rRNA	rrlE	BW25113_4009	FALSE	FALSE	FALSE	CP009273.1	4199971	4202874	+	FALSE	23S ribosomal RNA of rrnE operon
124	rRNA	rrfE	BW25113_4010	FALSE	FALSE	FALSE	CP009273.1	4202968	4203087	+	FALSE	5S ribosomal RNA of rrnE operon
125	tRNA	glyV	BW25113_4163	FALSE	FALSE	TRUE	CP009273.1	4382177	4382252	+	FALSE	tRNA-Gly
126	tRNA	glyX	BW25113_4164	FALSE	FALSE	FALSE	CP009273.1	4382289	4382364	+	FALSE	tRNA-Gly
127	tRNA	glyY	BW25113_4165	FALSE	FALSE	FALSE	CP009273.1	4382400	4382475	+	FALSE	tRNA-Gly
128	CDS	ytfB	BW25113_4206	FALSE	FALSE	FALSE	CP009273.1	4417896	4418534	-	FALSE	OapA family protein
129	CDS	tamB	BW25113_4221	FALSE	FALSE	FALSE	CP009273.1	4433929	4437708	+	FALSE	translocation and assembly module for autotransporter export%2C inner membrane subunit
130	CDS	dnaC	BW25113_4361	TRUE	TRUE	FALSE	CP009273.1	4590055	4590792	-	FALSE	DNA biosynthesis protein
131	CDS	yjjZ	BW25113_4567	FALSE	FALSE	FALSE	CP009273.1	4595621	4595857	+	FALSE	uncharacterized protein
132	tRNA	leuV	BW25113_4368	FALSE	FALSE	FALSE	CP009273.1	4595896	4595982	-	FALSE	tRNA-Leu
133	tRNA	leuP	BW25113_4369	FALSE	FALSE	FALSE	CP009273.1	4596017	4596103	-	FALSE	tRNA-Leu
134	tRNA	leuQ	BW25113_4370	FALSE	FALSE	FALSE	CP009273.1	4596132	4596218	-	FALSE	tRNA-Leu
135	CDS	yjtD	BW25113_4403	FALSE	FALSE	FALSE	CP009273.1	4630759	4631445	+	FALSE	putative methyltransferase
