# Supplementary material for: Dual-barcoded shotgun expression library sequencing for high-throughput characterization of functional traits in bacteria
Source: Nat Commun. 2019 Jan 18;10:308. doi: 10.1038/s41467-018-08177-8 (PMC6338753; doi:10.1038/s41467-018-08177-8)
Supplement: Supplementary file 5 — Supplementary Data 2 [file 41467_2018_8177_MOESM5_ESM.xlsx]

## Sheet: Supplementary Data 2
Supplementary Table 2. List of protein coding genes with details on number of Dub-seq fragments covering the gene, and if the gene is essential (according to the Keio library, PMID: 16738554), has RB-TnSeq data (PMID:29769716) and has Dub-seq data (this work).
Key:	locus_tag -- theægeneæidentifier
	contig -- the genbank sequence that the gene is on
	pos_from, pos_to, strand -- where the gene is on the contig
	gene_type -- the type of gene
	name -- theægeneæname
	product-- the gene product
	locus_id -- the gene identifier
	sysName--gene b number
	is_essential_Keio--TRUE if gene is eseential according to KEIO library (PMID: 16738554)
	has_rbtnseq_data--TRUE if the gene has RB-Tnseq data (PMID:29769716)
	has_dubseq_data--TRUE if the gene has Dub-seq data (this work)
	covering_fragment_count--number of fragments covering the gene
locus_tag	contig_id	pos_from	pos_to	strand	gene_type	name	product	locusId	sysName	is_essential_Keio	has_rbtnseq_data	has_dubseq_data	covering_fragment_count
BW25113_0001	CP009273.1	190	255	+	CDS	thrL	thr operon leader peptide	NA	NA	NA	FALSE	TRUE	3
BW25113_0002	CP009273.1	337	2799	+	CDS	thrA	Bifunctional aspartokinase/homoserine dehydrogenase 1	14147	b0002	FALSE	TRUE	TRUE	2
BW25113_0003	CP009273.1	2801	3733	+	CDS	thrB	homoserine kinase	14148	b0003	FALSE	TRUE	TRUE	17
BW25113_0004	CP009273.1	3734	5020	+	CDS	thrC	L-threonine synthase	14149	b0004	FALSE	TRUE	TRUE	15
BW25113_0005	CP009273.1	5234	5530	+	CDS	yaaX	DUF2502 family putative periplasmic protein	14150	b0005	FALSE	TRUE	TRUE	24
BW25113_0006	CP009273.1	5683	6459	-	CDS	yaaA	peroxide resistance protein, lowers intracellular iron	14151	b0006	FALSE	TRUE	TRUE	15
BW25113_0007	CP009273.1	6529	7959	-	CDS	yaaJ	putative transporter	14152	b0007	FALSE	TRUE	TRUE	6
BW25113_0008	CP009273.1	8238	9191	+	CDS	talB	transaldolase B	14153	b0008	FALSE	TRUE	TRUE	21
BW25113_0009	CP009273.1	9306	9893	+	CDS	mog	molybdochelatase incorporating molybdenum into molybdopterin	14154	b0009	FALSE	TRUE	TRUE	18
BW25113_0010	CP009273.1	9928	10494	-	CDS	satP	succinate-acetate transporter	14155	b0010	FALSE	TRUE	TRUE	17
BW25113_0011	CP009273.1	10643	11356	-	CDS	yaaW	UPF0174 family protein	14156	b0011	FALSE	TRUE	TRUE	14
BW25113_0013	CP009273.1	11382	11786	-	CDS	yaaI	UPF0412 family protein	14158	b0013	FALSE	TRUE	TRUE	19
BW25113_0014	CP009273.1	12163	14079	+	CDS	dnaK	chaperone Hsp70, with co-chaperone DnaJ	14159	b0014	FALSE	TRUE	TRUE	5
BW25113_0015	CP009273.1	14168	15298	+	CDS	dnaJ	chaperone Hsp40, DnaK co-chaperone	14160	b0015	FALSE	TRUE	TRUE	3
BW25113_0016	CP009273.1	15445	16557	+	CDS	insL1	IS186 transposase	NA	NA	NA	FALSE	TRUE	6
BW25113_0018	CP009273.1	16751	16960	-	CDS	mokC	regulatory protein for HokC, overlaps CDS of hokC	14163	b0018	FALSE	TRUE	TRUE	7
BW25113_0019	CP009273.1	17489	18655	+	CDS	nhaA	sodium-proton antiporter	14164	b0019	FALSE	TRUE	TRUE	4
BW25113_0020	CP009273.1	18715	19620	+	CDS	nhaR	transcriptional activator of nhaA	14165	b0020	FALSE	TRUE	TRUE	5
BW25113_0021	CP009273.1	19811	20314	-	CDS	insB1	IS1 transposase B	NA	NA	NA	FALSE	TRUE	6
BW25113_0022	CP009273.1	20233	20508	-	CDS	insA	IS1 repressor TnpA	NA	NA	NA	FALSE	TRUE	6
BW25113_0023	CP009273.1	20815	21078	-	CDS	rpsT	30S ribosomal subunit protein S20	14168	b0023	FALSE	FALSE	TRUE	3
BW25113_0024	CP009273.1	21181	21399	+	CDS	yaaY	uncharacterized protein	14169	b0024	FALSE	FALSE	TRUE	4
BW25113_0025	CP009273.1	21407	22348	+	CDS	ribF	bifunctional riboflavin kinase/FAD synthetase	14170	b0025	TRUE	FALSE	TRUE	5
BW25113_0026	CP009273.1	22391	25207	+	CDS	ileS	isoleucyl-tRNA synthetase	14171	b0026	TRUE	FALSE	TRUE	1
BW25113_0027	CP009273.1	25207	25701	+	CDS	lspA	prolipoprotein signal peptidase (signal peptidase II)	14172	b0027	TRUE	FALSE	TRUE	21
BW25113_0028	CP009273.1	25826	26275	+	CDS	fkpB	FKBP-type peptidyl-prolyl cis-trans isomerase (rotamase)	14173	b0028	FALSE	TRUE	TRUE	21
BW25113_0029	CP009273.1	26277	27227	+	CDS	ispH	4-hydroxy-3-methylbut-2-enyl diphosphate reductase, 4Fe-4S protein	14174	b0029	TRUE	FALSE	TRUE	19
BW25113_0030	CP009273.1	27293	28207	+	CDS	rihC	ribonucleoside hydrolase 3	14175	b0030	FALSE	TRUE	TRUE	19
BW25113_0031	CP009273.1	28374	29195	+	CDS	dapB	dihydrodipicolinate reductase	14176	b0031	TRUE	FALSE	TRUE	21
BW25113_0032	CP009273.1	29651	30799	+	CDS	carA	carbamoyl phosphate synthetase small subunit, glutamine amidotransferase	14177	b0032	FALSE	TRUE	TRUE	15
BW25113_0033	CP009273.1	30817	34038	+	CDS	carB	carbamoyl-phosphate synthase large subunit	14178	b0033	FALSE	TRUE	TRUE	1
BW25113_0034	CP009273.1	34300	34695	+	CDS	caiF	cai operon transcriptional activator	14180	b0034	FALSE	TRUE	TRUE	19
BW25113_0035	CP009273.1	34781	35371	-	CDS	caiE	stimulator of CaiD and CaiB enzyme activities	14181	b0035	FALSE	TRUE	TRUE	14
BW25113_0036	CP009273.1	35377	36162	-	CDS	caiD	carnitinyl-CoA dehydratase	14182	b0036	FALSE	TRUE	TRUE	9
BW25113_0037	CP009273.1	36271	37824	-	CDS	caiC	putative crotonobetaine/carnitine-CoA ligase	14183	b0037	FALSE	TRUE	TRUE	8
BW25113_0038	CP009273.1	37898	39115	-	CDS	caiB	crotonobetainyl CoA:carnitine CoA transferase	14184	b0038	FALSE	TRUE	TRUE	7
BW25113_0039	CP009273.1	39244	40386	-	CDS	caiA	crotonobetaine reductase subunit II, FAD-binding	14185	b0039	FALSE	TRUE	TRUE	9
BW25113_0040	CP009273.1	40417	41931	-	CDS	caiT	putative transporter	14186	b0040	FALSE	TRUE	TRUE	6
BW25113_0041	CP009273.1	42403	43173	+	CDS	fixA	anaerobic carnitine reduction putative electron transfer flavoprotein subunit	14187	b0041	FALSE	TRUE	TRUE	11
BW25113_0042	CP009273.1	43188	44129	+	CDS	fixB	putative electron transfer flavoprotein, NAD/FAD-binding domain and ETFP adenine nucleotide-binding domain-like protein	14188	b0042	FALSE	TRUE	TRUE	17
BW25113_0043	CP009273.1	44180	45466	+	CDS	fixC	putative oxidoreductase	14189	b0043	FALSE	TRUE	TRUE	13
BW25113_0044	CP009273.1	45463	45750	+	CDS	fixX	putative 4Fe-4S ferredoxin-type protein	14190	b0044	FALSE	TRUE	TRUE	20
BW25113_0045	CP009273.1	45807	47138	+	CDS	yaaU	putative transporter	14191	b0045	FALSE	TRUE	TRUE	9
BW25113_0046	CP009273.1	47246	47776	+	CDS	kefF	potassium-efflux system ancillary protein for KefC, glutathione-regulated; quinone oxidoreductase, FMN-dependent	14192	b0046	FALSE	TRUE	TRUE	17
BW25113_0047	CP009273.1	47769	49631	+	CDS	kefC	potassium:proton antiporter	14193	b0047	FALSE	TRUE	TRUE	8
BW25113_0048	CP009273.1	49823	50302	+	CDS	folA	dihydrofolate reductase	14194	b0048	TRUE	FALSE	TRUE	17
BW25113_0049	CP009273.1	50380	51222	-	CDS	apaH	diadenosine tetraphosphatase	14195	b0049	FALSE	TRUE	TRUE	12
BW25113_0050	CP009273.1	51229	51606	-	CDS	apaG	protein associated with Co2+ and Mg2+ efflux	14196	b0050	FALSE	TRUE	TRUE	15
BW25113_0051	CP009273.1	51609	52430	-	CDS	rsmA	16S rRNA m(6)A1518, m(6)A1519 dimethyltransferase, SAM-dependent	14197	b0051	FALSE	TRUE	TRUE	11
BW25113_0052	CP009273.1	52427	53416	-	CDS	pdxA	4-hydroxy-L-threonine phosphate dehydrogenase, NAD-dependent	14198	b0052	FALSE	TRUE	TRUE	11
BW25113_0053	CP009273.1	53416	54702	-	CDS	surA	peptidyl-prolyl cis-trans isomerase (PPIase)	14199	b0053	FALSE	TRUE	TRUE	11
BW25113_0054	CP009273.1	54755	57109	-	CDS	lptD	LPS assembly OM complex LptDE, beta-barrel component	14200	b0054	TRUE	FALSE	FALSE	0
BW25113_0055	CP009273.1	57364	58179	+	CDS	djlA	membrane-anchored DnaK co-chaperone, DNA-binding protein	14201	b0055	FALSE	TRUE	FALSE	0
BW25113_0058	CP009273.1	59687	60346	-	CDS	rluA	dual specificity 23S rRNA pseudouridine(746), tRNA pseudouridine(32) synthase, SAM-dependent	14204	b0058	FALSE	TRUE	TRUE	15
BW25113_0059	CP009273.1	60358	63264	-	CDS	rapA	RNA polymerase remodeling/recycling factor ATPase; RNA polymerase-associated, ATP-dependent RNA translocase	14205	b0059	FALSE	TRUE	FALSE	0
BW25113_0060	CP009273.1	63429	65780	-	CDS	polB	DNA polymerase II	14206	b0060	FALSE	TRUE	TRUE	1
BW25113_0064	CP009273.1	66874	67752	+	CDS	araC	ara regulon transcriptional activator; autorepressor	14210	b0064	FALSE	TRUE	TRUE	10
BW25113_0065	CP009273.1	67838	68602	+	CDS	yabI	DedA family inner membrane protein	14211	b0065	FALSE	TRUE	TRUE	18
BW25113_0066	CP009273.1	68716	69414	-	CDS	thiQ	thiamine, thiamine pyrophosphate ABC transporter ATPase; ThiBPQ thiamine, thiamine pyrophosphate importer	14212	b0066	FALSE	TRUE	TRUE	17
BW25113_0067	CP009273.1	69398	71008	-	CDS	thiP	thiamine, thiamine pyrophosphate ABC transporter permease; ThiBPQ thiamine, thiamine pyrophosphate importer	14213	b0067	FALSE	TRUE	TRUE	9
BW25113_0068	CP009273.1	70984	71967	-	CDS	thiB	thiamine-, thiamine pyrophosphate-, thiamine monophosphate-binding ABC transporter periplasmic protein; ThiBPQ thiamine, thiamine pyrophosphate importer	14214	b0068	FALSE	TRUE	TRUE	9
BW25113_0069	CP009273.1	72131	73786	-	CDS	sgrR	transcriptional DNA-binding transcriptional activator of sgrS sRNA	14215	b0069	FALSE	TRUE	TRUE	8
BW25113_0070	CP009273.1	74108	75286	+	CDS	setA	broad specificity sugar efflux system	1936207	b0070	FALSE	TRUE	TRUE	11
BW25113_0071	CP009273.1	75335	75940	-	CDS	leuD	3-isopropylmalate dehydratase small subunit	14217	b0071	FALSE	TRUE	TRUE	11
BW25113_0072	CP009273.1	75951	77351	-	CDS	leuC	3-isopropylmalate dehydratase large subunit	14218	b0072	FALSE	TRUE	TRUE	7
BW25113_0073	CP009273.1	77354	78445	-	CDS	leuB	3-isopropylmalate dehydrogenase, NAD(+)-dependent	14219	b0073	FALSE	TRUE	TRUE	14
BW25113_0074	CP009273.1	78445	80016	-	CDS	leuA	2-isopropylmalate synthase	14220	b0074	FALSE	TRUE	TRUE	15
BW25113_0075	CP009273.1	80109	80195	-	CDS	leuL	leu operon leader peptide	14221	b0075	FALSE	TRUE	TRUE	26
BW25113_0076	CP009273.1	80855	81799	+	CDS	leuO	global transcription factor	14222	b0076	FALSE	TRUE	TRUE	14
BW25113_0077	CP009273.1	82117	83841	+	CDS	ilvI	acetolactate synthase 3 large subunit	1936210	b0077	FALSE	TRUE	TRUE	5
BW25113_0078	CP009273.1	83844	84335	+	CDS	ilvH	acetolactate synthase 3, small subunit, valine-sensitive	14224	b0078	FALSE	TRUE	TRUE	11
BW25113_0080	CP009273.1	84515	85519	+	CDS	cra	transcriptional repressor-activator for carbon metabolism	14226	b0080	FALSE	TRUE	TRUE	12
BW25113_0081	CP009273.1	86121	86579	+	CDS	mraZ	RsmH methytransferase inhibitor	14227	b0081	FALSE	TRUE	TRUE	18
BW25113_0082	CP009273.1	86581	87522	+	CDS	rsmH	16S rRNA m(4)C1402 methyltransferase, SAM-dependent	14228	b0082	FALSE	TRUE	TRUE	14
BW25113_0083	CP009273.1	87519	87884	+	CDS	ftsL	membrane bound cell division protein at septum containing leucine zipper motif	14229	b0083	TRUE	FALSE	TRUE	16
BW25113_0084	CP009273.1	87900	89666	+	CDS	ftsI	transpeptidase involved in septal peptidoglycan synthesis (penicillin-binding protein 3)	14230	b0084	TRUE	FALSE	TRUE	9
BW25113_0085	CP009273.1	89653	91140	+	CDS	murE	UDP-N-acetylmuramoyl-L-alanyl-D-glutamate:meso- diaminopimelate ligase	14231	b0085	TRUE	FALSE	TRUE	8
BW25113_0086	CP009273.1	91137	92495	+	CDS	murF	UDP-N-acetylmuramoyl-tripeptide:D-alanyl-D- alanine ligase	14232	b0086	TRUE	FALSE	TRUE	9
BW25113_0087	CP009273.1	92489	93571	+	CDS	mraY	phospho-N-acetylmuramoyl-pentapeptide transferase	14233	b0087	TRUE	FALSE	TRUE	15
BW25113_0088	CP009273.1	93574	94890	+	CDS	murD	UDP-N-acetylmuramoyl-L-alanine:D-glutamate ligase	14234	b0088	TRUE	TRUE	TRUE	5
BW25113_0089	CP009273.1	94890	96134	+	CDS	ftsW	lipid II flippase; integral membrane protein involved in stabilizing FstZ ring during cell division	14235	b0089	TRUE	FALSE	TRUE	8
BW25113_0090	CP009273.1	96131	97198	+	CDS	murG	N-acetylglucosaminyl transferase	14236	b0090	TRUE	FALSE	TRUE	12
BW25113_0091	CP009273.1	97252	98727	+	CDS	murC	UDP-N-acetylmuramate:L-alanine ligase	14237	b0091	TRUE	FALSE	TRUE	10
BW25113_0092	CP009273.1	98720	99640	+	CDS	ddlB	D-alanine:D-alanine ligase	14238	b0092	FALSE	TRUE	TRUE	16
BW25113_0093	CP009273.1	99642	100472	+	CDS	ftsQ	divisome assembly protein, membrane anchored protein involved in growth of wall at septum	14239	b0093	TRUE	FALSE	TRUE	13
BW25113_0094	CP009273.1	100469	101731	+	CDS	ftsA	ATP-binding cell division protein involved in recruitment of FtsK to Z ring	14240	b0094	TRUE	FALSE	TRUE	4
BW25113_0095	CP009273.1	101792	102943	+	CDS	ftsZ	GTP-binding tubulin-like cell division protein	14241	b0095	TRUE	FALSE	TRUE	6
BW25113_0096	CP009273.1	103044	103961	+	CDS	lpxC	UDP-3-O-acyl N-acetylglucosamine deacetylase	14242	b0096	TRUE	FALSE	FALSE	1
BW25113_0097	CP009273.1	104192	104704	+	CDS	secM	regulator of secA translation	14243	b0097	TRUE	TRUE	TRUE	10
BW25113_0098	CP009273.1	104766	107471	+	CDS	secA	preprotein translocase subunit, ATPase	14244	b0098	TRUE	FALSE	TRUE	2
BW25113_0099	CP009273.1	107531	107920	+	CDS	mutT	nucleoside triphosphate pyrophosphohydrolase, marked preference for dGTP	14245	b0099	FALSE	TRUE	TRUE	12
BW25113_0101	CP009273.1	108136	108333	-	CDS	yacG	DNA gyrase inhibitor	14247	b0101	FALSE	TRUE	TRUE	13
BW25113_0102	CP009273.1	108343	109086	-	CDS	zapD	FtsZ stabilizer	14248	b0102	FALSE	TRUE	TRUE	9
BW25113_0103	CP009273.1	109086	109706	-	CDS	coaE	dephospho-CoA kinase	14249	b0103	TRUE	FALSE	TRUE	11
BW25113_0104	CP009273.1	109931	110974	+	CDS	guaC	GMP reductase	14250	b0104	FALSE	TRUE	TRUE	11
BW25113_0106	CP009273.1	111009	112211	-	CDS	hofC	assembly protein in type IV pilin biogenesis, transmembrane protein	14252	b0106	FALSE	TRUE	TRUE	6
BW25113_0107	CP009273.1	112201	113586	-	CDS	hofB	T2SE secretion family protein; P-loop ATPase superfamily protein	14253	b0107	FALSE	TRUE	TRUE	7
BW25113_0108	CP009273.1	113596	114036	-	CDS	ppdD	putative prepilin peptidase-dependent pilin	14254	b0108	FALSE	TRUE	TRUE	19
BW25113_0109	CP009273.1	114239	115132	-	CDS	nadC	quinolinate phosphoribosyltransferase	14255	b0109	FALSE	TRUE	TRUE	19
BW25113_0110	CP009273.1	115220	115771	+	CDS	ampD	1,6-anhydro-N-acetylmuramyl-L-alanine amidase, Zn-dependent; murein amidase	14256	b0110	FALSE	TRUE	TRUE	17
BW25113_0111	CP009273.1	115768	116622	+	CDS	ampE	ampicillin resistance inner membrane protein; putative signaling protein in beta-lactamase regulation	14257	b0111	FALSE	TRUE	TRUE	14
BW25113_0112	CP009273.1	116665	118038	-	CDS	aroP	aromatic amino acid transporter	14258	b0112	FALSE	TRUE	TRUE	5
BW25113_0113	CP009273.1	118579	119343	+	CDS	pdhR	pyruvate dehydrogenase complex repressor; autorepressor	14259	b0113	FALSE	TRUE	TRUE	14
BW25113_0114	CP009273.1	119504	122167	+	CDS	aceE	pyruvate dehydrogenase, decarboxylase component E1, thiamine triphosphate-binding	14260	b0114	FALSE	TRUE	FALSE	2
BW25113_0115	CP009273.1	122182	124074	+	CDS	aceF	pyruvate dehydrogenase, dihydrolipoyltransacetylase component E2	14261	b0115	FALSE	FALSE	TRUE	10
BW25113_0116	CP009273.1	124399	125823	+	CDS	lpd	lipoamide dehydrogenase, E3 component is part of three enzyme complexes	14262	b0116	FALSE	FALSE	TRUE	10
BW25113_0117	CP009273.1	125894	127747	-	CDS	yacH	uncharacterized protein	14263	b0117	FALSE	TRUE	TRUE	7
BW25113_0118	CP009273.1	128102	130699	+	CDS	acnB	bifunctional aconitate hydratase 2/2-methylisocitrate dehydratase	14264	b0118	FALSE	TRUE	TRUE	2
BW25113_0119	CP009273.1	130875	131237	+	CDS	yacL	UPF0231 family protein	14265	b0119	FALSE	TRUE	TRUE	5
BW25113_0120	CP009273.1	131275	132069	-	CDS	speD	S-adenosylmethionine decarboxylase	14266	b0120	FALSE	TRUE	TRUE	3
BW25113_0121	CP009273.1	132085	132951	-	CDS	speE	spermidine synthase (putrescine aminopropyltransferase)	14267	b0121	FALSE	TRUE	TRUE	6
BW25113_0122	CP009273.1	133057	133404	-	CDS	yacC	PulS_OutS family protein	14268	b0122	FALSE	TRUE	TRUE	11
BW25113_0123	CP009273.1	133570	135120	+	CDS	cueO	multicopper oxidase (laccase)	14269	b0123	FALSE	TRUE	TRUE	6
BW25113_0124	CP009273.1	135322	137712	-	CDS	gcd	glucose dehydrogenase	14270	b0124	FALSE	TRUE	TRUE	4
BW25113_0125	CP009273.1	137918	138454	+	CDS	hpt	hypoxanthine phosphoribosyltransferase	14271	b0125	FALSE	TRUE	TRUE	24
BW25113_0126	CP009273.1	138495	139157	-	CDS	can	carbonic anhydrase	14272	b0126	TRUE	FALSE	TRUE	20
BW25113_0127	CP009273.1	139266	140192	+	CDS	yadG	putative ABC superfamily transporter ATP-binding subunit	14273	b0127	FALSE	TRUE	TRUE	15
BW25113_0128	CP009273.1	140189	140959	+	CDS	yadH	inner membrane putative ABC superfamily transporter permease	14274	b0128	FALSE	TRUE	TRUE	10
BW25113_0129	CP009273.1	141064	141504	+	CDS	yadI	putative PTS Enzyme IIA	14275	b0129	FALSE	TRUE	TRUE	12
BW25113_0130	CP009273.1	141568	142797	+	CDS	yadE	putative polysaccharide deacetylase lipoprotein	14276	b0130	FALSE	TRUE	TRUE	8
BW25113_0131	CP009273.1	142801	143181	-	CDS	panD	aspartate 1-decarboxylase	14277	b0131	FALSE	TRUE	TRUE	12
BW25113_0132	CP009273.1	143455	144357	+	CDS	yadD	transposase_31 family protein	14278	b0132	FALSE	TRUE	TRUE	5
BW25113_0133	CP009273.1	144431	145282	-	CDS	panC	pantothenate synthetase	14279	b0133	FALSE	TRUE	TRUE	8
BW25113_0134	CP009273.1	145294	146088	-	CDS	panB	3-methyl-2-oxobutanoate hydroxymethyltransferase	14280	b0134	FALSE	TRUE	TRUE	9
BW25113_0135	CP009273.1	146202	147440	-	CDS	yadC	putative fimbrial-like adhesin protein	14281	b0135	FALSE	TRUE	TRUE	4
BW25113_0136	CP009273.1	147490	148086	-	CDS	yadK	putative fimbrial-like adhesin protein	14282	b0136	FALSE	TRUE	TRUE	5
BW25113_0137	CP009273.1	148113	148718	-	CDS	yadL	putative fimbrial-like adhesin protein	14283	b0137	FALSE	TRUE	TRUE	5
BW25113_0138	CP009273.1	148730	149299	-	CDS	yadM	putative fimbrial-like adhesin protein	14284	b0138	FALSE	TRUE	TRUE	9
BW25113_0139	CP009273.1	149316	151913	-	CDS	htrE	putative outer membrane usher protein	14285	b0139	FALSE	TRUE	TRUE	1
BW25113_0140	CP009273.1	151948	152688	-	CDS	yadV	putative periplasmic pilin chaperone	14286	b0140	FALSE	TRUE	TRUE	9
BW25113_0141	CP009273.1	152786	153370	-	CDS	yadN	putative fimbrial-like adhesin protein	14287	b0141	FALSE	TRUE	TRUE	15
BW25113_0142	CP009273.1	153740	154219	-	CDS	folK	2-amino-4-hydroxy-6-hydroxymethyldihyropteridine pyrophosphokinase	14288	b0142	TRUE	TRUE	TRUE	15
BW25113_0143	CP009273.1	154216	155613	-	CDS	pcnB	poly(A) polymerase	14289	b0143	FALSE	TRUE	TRUE	11
BW25113_0144	CP009273.1	155673	156599	-	CDS	gluQ	glutamyl-Q tRNA(Asp) synthetase	14290	b0144	FALSE	TRUE	TRUE	10
BW25113_0145	CP009273.1	156636	157091	-	CDS	dksA	transcriptional regulator of rRNA transcription, DnaK suppressor protein	14291	b0145	FALSE	TRUE	TRUE	14
BW25113_0146	CP009273.1	157269	157973	-	CDS	sfsA	sugar fermentation stimulation protein A	14292	b0146	FALSE	TRUE	TRUE	13
BW25113_0147	CP009273.1	157988	158518	-	CDS	ligT	2'-5' RNA ligase	14293	b0147	FALSE	TRUE	TRUE	18
BW25113_0148	CP009273.1	158592	161021	+	CDS	hrpB	putative ATP-dependent helicase	14294	b0148	FALSE	TRUE	TRUE	2
BW25113_0149	CP009273.1	161217	163751	+	CDS	mrcB	fused glycosyl transferase and transpeptidase	14295	b0149	FALSE	TRUE	TRUE	1
BW25113_0150	CP009273.1	163971	166214	+	CDS	fhuA	ferrichrome outer membrane transporter	14296	b0150	FALSE	TRUE	TRUE	3
BW25113_0151	CP009273.1	166265	167062	+	CDS	fhuC	iron-hydroxamate transporter subunit	14297	b0151	FALSE	TRUE	TRUE	20
BW25113_0152	CP009273.1	167062	167952	+	CDS	fhuD	iron-hydroxamate transporter subunit	14298	b0152	FALSE	TRUE	TRUE	24
BW25113_0153	CP009273.1	167949	169931	+	CDS	fhuB	fused iron-hydroxamate transporter subunits of ABC superfamily: membrane components	14299	b0153	FALSE	TRUE	TRUE	9
BW25113_0154	CP009273.1	170089	171369	-	CDS	hemL	glutamate-1-semialdehyde aminotransferase (aminomutase)	14300	b0154	TRUE	FALSE	TRUE	5
BW25113_0155	CP009273.1	171594	173015	+	CDS	clcA	H(+)/Cl(-) exchange transporter	14301	b0155	FALSE	TRUE	TRUE	8
BW25113_0156	CP009273.1	173097	173441	+	CDS	erpA	iron-sulfur cluster insertion protein	14302	b0156	TRUE	FALSE	TRUE	13
BW25113_0157	CP009273.1	173488	174111	-	CDS	yadS	UPF0126 family inner membrane protein	14303	b0157	FALSE	TRUE	TRUE	20
BW25113_0158	CP009273.1	174149	174949	-	CDS	btuF	vitamin B12 transporter subunit: periplasmic-binding component of ABC superfamily	14304	b0158	FALSE	TRUE	TRUE	21
BW25113_0159	CP009273.1	174942	175640	-	CDS	mtn	5'-methylthioadenosine/S-adenosylhomocysteine nucleosidase	14305	b0159	FALSE	FALSE	TRUE	17
BW25113_0160	CP009273.1	175724	177241	+	CDS	dgt	deoxyguanosine triphosphate triphosphohydrolase	14306	b0160	FALSE	TRUE	TRUE	7
BW25113_0161	CP009273.1	177371	178795	+	CDS	degP	serine endoprotease (protease Do), membrane-associated	14307	b0161	FALSE	TRUE	TRUE	9
BW25113_0162	CP009273.1	178950	180107	+	CDS	cdaR	carbohydrate diacid regulon transcriptional regulator; autoregulator	14308	b0162	FALSE	TRUE	TRUE	13
BW25113_0163	CP009273.1	180196	180582	-	CDS	yaeH	UPF0325 family protein	14309	b0163	FALSE	TRUE	TRUE	18
BW25113_0164	CP009273.1	180744	181556	-	CDS	yaeI	phosphodiesterase with model substrate bis-pNPP	14310	b0164	FALSE	TRUE	TRUE	14
BW25113_0166	CP009273.1	181610	182434	-	CDS	dapD	2,3,4,5-tetrahydropyridine-2-carboxylate N-succinyltransferase	14312	b0166	TRUE	FALSE	TRUE	12
BW25113_0167	CP009273.1	182465	185137	-	CDS	glnD	uridylyltransferase	14313	b0167	FALSE	TRUE	TRUE	5
BW25113_0168	CP009273.1	185199	185993	-	CDS	map	methionine aminopeptidase	14314	b0168	TRUE	FALSE	TRUE	9
BW25113_0169	CP009273.1	186361	187086	+	CDS	rpsB	30S ribosomal subunit protein S2	14315	b0169	TRUE	FALSE	TRUE	12
BW25113_0170	CP009273.1	187344	188195	+	CDS	tsf	translation elongation factor EF-Ts	14316	b0170	TRUE	FALSE	TRUE	12
BW25113_0171	CP009273.1	188342	189067	+	CDS	pyrH	uridylate kinase	14317	b0171	TRUE	FALSE	TRUE	13
BW25113_0172	CP009273.1	189359	189916	+	CDS	frr	ribosome recycling factor	14318	b0172	TRUE	FALSE	TRUE	10
BW25113_0173	CP009273.1	190008	191204	+	CDS	dxr	1-deoxy-D-xylulose 5-phosphate reductoisomerase	14319	b0173	TRUE	FALSE	TRUE	6
BW25113_0174	CP009273.1	191390	192151	+	CDS	ispU	undecaprenyl pyrophosphate synthase	14320	b0174	TRUE	FALSE	TRUE	11
BW25113_0175	CP009273.1	192164	193021	+	CDS	cdsA	CDP-diglyceride synthase	14321	b0175	TRUE	FALSE	TRUE	12
BW25113_0176	CP009273.1	193033	194385	+	CDS	rseP	inner membrane zinc RIP metalloprotease; RpoE activator, by degrading RseA; cleaved signal peptide endoprotease	14322	b0176	TRUE	FALSE	TRUE	12
BW25113_0177	CP009273.1	194415	196847	+	CDS	bamA	BamABCDE complex OM biogenesis outer membrane pore-forming assembly factor	14323	b0177	TRUE	FALSE	TRUE	1
BW25113_0178	CP009273.1	196969	197454	+	CDS	skp	periplasmic chaperone	14324	b0178	FALSE	TRUE	TRUE	4
BW25113_0179	CP009273.1	197458	198483	+	CDS	lpxD	UDP-3-O-(3-hydroxymyristoyl)-glucosamine N-acyltransferase	14325	b0179	TRUE	FALSE	TRUE	4
BW25113_0180	CP009273.1	198588	199043	+	CDS	fabZ	(3R)-hydroxymyristol acyl carrier protein dehydratase	14326	b0180	TRUE	FALSE	TRUE	7
BW25113_0181	CP009273.1	199047	199835	+	CDS	lpxA	UDP-N-acetylglucosamine acetyltransferase	14327	b0181	TRUE	FALSE	TRUE	14
BW25113_0182	CP009273.1	199835	200983	+	CDS	lpxB	tetraacyldisaccharide-1-P synthase	14328	b0182	TRUE	FALSE	TRUE	15
BW25113_0183	CP009273.1	200980	201576	+	CDS	rnhB	ribonuclease HII, degrades RNA of DNA-RNA hybrids	14329	b0183	FALSE	TRUE	TRUE	17
BW25113_0184	CP009273.1	201613	205095	+	CDS	dnaE	DNA polymerase III alpha subunit	14330	b0184	TRUE	FALSE	FALSE	0
BW25113_0185	CP009273.1	205108	206067	+	CDS	accA	acetyl-CoA carboxylase, carboxytransferase, alpha subunit	14331	b0185	TRUE	FALSE	TRUE	7
BW25113_0186	CP009273.1	206166	208307	+	CDS	ldcC	lysine decarboxylase 2, constitutive	14332	b0186	FALSE	TRUE	TRUE	3
BW25113_0187	CP009273.1	208364	208753	+	CDS	yaeR	putative lyase	14333	b0187	FALSE	TRUE	TRUE	11
BW25113_0188	CP009273.1	208818	210116	+	CDS	tilS	tRNA(Ile)-lysidine synthetase	14334	b0188	TRUE	FALSE	TRUE	13
BW25113_0189	CP009273.1	210165	210419	-	CDS	rof	modulator of Rho-dependent transcription termination	14335	b0189	FALSE	TRUE	TRUE	23
BW25113_0190	CP009273.1	210778	211323	+	CDS	yaeQ	PDDEXK superfamily protein	14336	b0190	FALSE	TRUE	TRUE	22
BW25113_0191	CP009273.1	211320	211742	+	CDS	arfB	alternative stalled-ribosome rescue factor B; peptidyl-tRNA hydrolase, ribosome-attached	14337	b0191	FALSE	TRUE	TRUE	22
BW25113_0192	CP009273.1	211756	212466	+	CDS	nlpE	lipoprotein involved with copper homeostasis and adhesion	14338	b0192	FALSE	TRUE	TRUE	16
BW25113_0193	CP009273.1	212666	213490	-	CDS	yaeF	putative lipoprotein	14339	b0193	FALSE	TRUE	TRUE	12
BW25113_0194	CP009273.1	213544	215262	-	CDS	proS	prolyl-tRNA synthetase	14340	b0194	TRUE	FALSE	TRUE	4
BW25113_0195	CP009273.1	215374	216081	-	CDS	tsaA	tRNA-Thr(GGU) m(6)t(6)A37 methyltransferase, SAM-dependent	14341	b0195	FALSE	TRUE	TRUE	11
BW25113_0196	CP009273.1	216078	216482	-	CDS	rcsF	putative outer membrane protein	14342	b0196	FALSE	TRUE	TRUE	13
BW25113_0197	CP009273.1	216600	217415	-	CDS	metQ	DL-methionine transporter subunit	14343	b0197	FALSE	TRUE	TRUE	9
BW25113_0198	CP009273.1	217455	218108	-	CDS	metI	DL-methionine transporter subunit	14344	b0198	FALSE	TRUE	TRUE	11
BW25113_0199	CP009273.1	218101	219132	-	CDS	metN	DL-methionine transporter subunit	14345	b0199	FALSE	TRUE	TRUE	5
BW25113_0200	CP009273.1	219320	219895	+	CDS	gmhB	D,D-heptose 1,7-bisphosphate phosphatase	14346	b0200	FALSE	TRUE	FALSE	0
BW25113_0207	CP009273.1	225654	226457	+	CDS	dkgB	2,5-diketo-D-gluconate reductase B	14347	b0207	FALSE	TRUE	TRUE	1
BW25113_0208	CP009273.1	226454	227368	-	CDS	yafC	LysR family putative transcriptional regulator	14348	b0208	FALSE	TRUE	TRUE	4
BW25113_0209	CP009273.1	227609	228409	+	CDS	yafD	endo/exonuclease/phosphatase family protein	14349	b0209	FALSE	TRUE	TRUE	7
BW25113_0210	CP009273.1	228413	229036	+	CDS	yafE	putative S-adenosyl-L-methionine-dependent methyltransferase	14350	b0210	FALSE	TRUE	TRUE	11
BW25113_0211	CP009273.1	229084	230442	-	CDS	mltD	putative membrane-bound lytic murein transglycosylase D	14351	b0211	FALSE	TRUE	TRUE	9
BW25113_0212	CP009273.1	230514	231269	-	CDS	gloB	hydroxyacylglutathione hydrolase	14352	b0212	FALSE	TRUE	TRUE	8
BW25113_0213	CP009273.1	231303	232025	+	CDS	yafS	putative S-adenosyl-L-methionine-dependent methyltransferase	14353	b0213	FALSE	TRUE	TRUE	11
BW25113_0214	CP009273.1	232022	232489	-	CDS	rnhA	ribonuclease HI, degrades RNA of DNA-RNA hybrids	14354	b0214	FALSE	FALSE	TRUE	13
BW25113_0215	CP009273.1	232554	233285	+	CDS	dnaQ	DNA polymerase III epsilon subunit	14355	b0215	FALSE	FALSE	TRUE	12
BW25113_0217	CP009273.1	233822	234607	+	CDS	yafT	lipoprotein	14356	b0217	FALSE	TRUE	TRUE	8
BW25113_0219	CP009273.1	235906	236676	-	CDS	yafV	putative NAD(P)-binding C-N hydrolase family amidase	14358	b0219	FALSE	TRUE	TRUE	15
BW25113_0220	CP009273.1	236830	237303	+	CDS	ivy	inhibitor of c-type lysozyme, periplasmic	14359	b0220	FALSE	TRUE	TRUE	16
BW25113_0221	CP009273.1	237346	239790	-	CDS	fadE	acyl coenzyme A dehydrogenase	14360	b0221	FALSE	TRUE	TRUE	3
BW25113_0222	CP009273.1	240030	240608	+	CDS	gmhA	D-sedoheptulose 7-phosphate isomerase	14361	b0222	FALSE	TRUE	TRUE	15
BW25113_0223	CP009273.1	240814	241581	+	CDS	yafJ	putative amidotransfease	14362	b0223	FALSE	TRUE	TRUE	12
BW25113_0224	CP009273.1	241552	242292	-	CDS	yafK	L,D-transpeptidase-related protein	14363	b0224	FALSE	TRUE	TRUE	13
BW25113_0225	CP009273.1	242448	242726	-	CDS	yafQ	translation inhibitor toxin of toxin-antitoxin pair YafQ/DinJ	14364	b0225	FALSE	TRUE	TRUE	17
BW25113_0226	CP009273.1	242729	242989	-	CDS	dinJ	antitoxin of YafQ-DinJ toxin-antitoxin system	14365	b0226	FALSE	TRUE	TRUE	16
BW25113_0227	CP009273.1	243199	243948	+	CDS	yafL	putative lipoprotein and C40 family peptidase	14366	b0227	FALSE	TRUE	TRUE	12
BW25113_0228	CP009273.1	244124	244621	+	CDS	rayT	RAYT REP element-mobilizing transposase; TnpA(REP)	14367	b0228	FALSE	TRUE	TRUE	14
BW25113_0231	CP009273.1	247385	248440	+	CDS	dinB	DNA polymerase IV	14370	b0231	FALSE	TRUE	TRUE	7
BW25113_0232	CP009273.1	248492	248785	+	CDS	yafN	antitoxin of the YafO-YafN toxin-antitoxin system	14371	b0232	FALSE	TRUE	TRUE	11
BW25113_0233	CP009273.1	248788	249186	+	CDS	yafO	mRNA interferase toxin of the YafO-YafN toxin-antitoxin system	14372	b0233	FALSE	TRUE	TRUE	10
BW25113_0234	CP009273.1	249196	249648	+	CDS	yafP	putative acyl-CoA transferase	14373	b0234	FALSE	TRUE	TRUE	10
BW25113_0237	CP009273.1	250746	252203	-	CDS	pepD	aminoacyl-histidine dipeptidase (peptidase D)	14376	b0237	FALSE	TRUE	TRUE	8
BW25113_0238	CP009273.1	252464	252922	+	CDS	gpt	xanthine phosphoribosyltransferase; xanthine-guanine phosphoribosyltransferase	14377	b0238	FALSE	TRUE	TRUE	13
BW25113_0239	CP009273.1	253014	254258	+	CDS	frsA	fermentation-respiration switch protein; PTS Enzyme IIA(Glc)-binding protein; pNP-butyrate esterase activity	14378	b0239	FALSE	TRUE	TRUE	12
BW25113_0240	CP009273.1	254316	254717	+	CDS	crl	RNA polymerase holoenzyme assembly factor crl	14379	b0240	FALSE	TRUE	TRUE	19
BW25113_0241	CP009273.1	254756	255811	-	CDS	phoE	outer membrane phosphoporin protein E	14380	b0241	FALSE	TRUE	TRUE	20
BW25113_0242	CP009273.1	256099	257202	+	CDS	proB	gamma-glutamate kinase	14381	b0242	FALSE	TRUE	TRUE	11
BW25113_0243	CP009273.1	257214	258467	+	CDS	proA	gamma-glutamylphosphate reductase	14382	b0243	FALSE	TRUE	TRUE	6
BW25113_0245	CP009273.1	259039	259380	-	CDS	ykfI	CP4-6 prophage; toxin of the YkfI-YafW toxin-antitoxin system	14383	b0245	FALSE	TRUE	TRUE	15
BW25113_0246	CP009273.1	259401	259718	-	CDS	yafW	CP4-6 prophage; antitoxin of the YkfI-YafW toxin-antitoxin system	14384	b0246	FALSE	TRUE	TRUE	17
BW25113_0247	CP009273.1	259967	260443	-	CDS	ykfG	CP4-6 prophage; RadC-like JAB domain protein	14385	b0247	FALSE	TRUE	TRUE	16
BW25113_0248	CP009273.1	260459	260917	-	CDS	yafX	CP4-6 prophage; uncharacterized protein	14386	b0248	FALSE	TRUE	TRUE	16
BW25113_0249	CP009273.1	261015	261254	-	CDS	ykfF	CP4-6 prophage; uncharacterized protein	14387	b0249	FALSE	TRUE	TRUE	16
BW25113_0250	CP009273.1	261331	261798	-	CDS	ykfB	CP4-6 prophage; uncharacterized protein	14388	b0250	FALSE	TRUE	TRUE	11
BW25113_0251	CP009273.1	261821	262264	-	CDS	yafY	lipoprotein, inner membrane; overproduction stimulates degP expression; CP4-6 prophage	14389	b0251	FALSE	TRUE	TRUE	12
BW25113_0252	CP009273.1	262895	263716	-	CDS	yafZ	CP4-6 prophage; conserved protein	14390	b0252	FALSE	TRUE	TRUE	16
BW25113_0253	CP009273.1	263808	264671	-	CDS	ykfA	CP4-6 prophage; putative GTP-binding protein	14391	b0253	FALSE	TRUE	TRUE	15
BW25113_0254	CP009273.1	265000	265893	-	CDS	perR	CP4-6 prophage; putative DNA-binding transcriptional regulator	14392	b0254	FALSE	TRUE	TRUE	6
BW25113_0256	CP009273.1	266314	267465	+	CDS	insI1	IS30 transposase	NA	NA	NA	FALSE	TRUE	12
BW25113_0259	CP009273.1	269812	270828	-	CDS	insH1	IS5 transposase and trans-activator	NA	NA	NA	FALSE	TRUE	9
BW25113_0260	CP009273.1	271036	272439	+	CDS	mmuP	CP4-6 prophage; putative S-methylmethionine transporter	14398	b0260	FALSE	TRUE	TRUE	2
BW25113_0261	CP009273.1	272426	273358	+	CDS	mmuM	CP4-6 prophage; S-methylmethionine:homocysteine methyltransferase	14399	b0261	FALSE	TRUE	TRUE	7
BW25113_0262	CP009273.1	273467	274513	-	CDS	afuC	CP4-6 prophage; putative ferric transporter subunit	14400	b0262	FALSE	TRUE	TRUE	11
BW25113_0264	CP009273.1	274889	275392	-	CDS	insB1	IS1 transposase B	NA	NA	NA	FALSE	TRUE	15
BW25113_0265	CP009273.1	275311	275586	-	CDS	insA	IS1 repressor TnpA	NA	NA	NA	FALSE	TRUE	15
BW25113_0267	CP009273.1	276540	277694	-	CDS	yagA	CP4-6 prophage; putative DNA-binding transcriptional regulator	14405	b0267	FALSE	TRUE	TRUE	6
BW25113_0268	CP009273.1	277989	278897	+	CDS	yagE	2-keto-3-deoxy gluconate (KDG) aldolase; CP4-6 prophage	14406	b0268	FALSE	TRUE	TRUE	5
BW25113_0269	CP009273.1	278912	280879	+	CDS	yagF	CP4-6 prophage; dehydratase family protein	14407	b0269	FALSE	TRUE	TRUE	3
BW25113_0270	CP009273.1	281106	282488	+	CDS	yagG	CP4-6 prophage; putative sugar transporter	14408	b0270	TRUE	TRUE	TRUE	14
BW25113_0271	CP009273.1	282500	284110	+	CDS	yagH	CP4-6 prophage; putative xylosidase/arabinosidase	14409	b0271	FALSE	TRUE	TRUE	10
BW25113_0272	CP009273.1	284115	284873	-	CDS	yagI	CP4-6 prophage; putative DNA-binding transcriptional regulator	14410	b0272	FALSE	TRUE	TRUE	11
BW25113_0273	CP009273.1	285012	286016	-	CDS	argF	ornithine carbamoyltransferase 2, chain F; CP4-6 prophage	14411	b0273	FALSE	TRUE	TRUE	8
BW25113_0274	CP009273.1	286360	286863	-	CDS	insB1	IS1 transposase B	NA	NA	NA	FALSE	TRUE	16
BW25113_0275	CP009273.1	286782	287057	-	CDS	insA	IS1 repressor TnpA	NA	NA	NA	FALSE	TRUE	17
BW25113_0277	CP009273.1	288033	288659	-	CDS	yagK	CP4-6 prophage; conserved protein	14415	b0277	FALSE	TRUE	TRUE	8
BW25113_0278	CP009273.1	288931	289629	-	CDS	yagL	CP4-6 prophage; DNA-binding protein	14416	b0278	FALSE	TRUE	TRUE	5
BW25113_0279	CP009273.1	289656	290510	-	CDS	yagM	CP4-6 prophage; uncharacterized protein	14417	b0279	FALSE	TRUE	TRUE	3
BW25113_0280	CP009273.1	290850	291290	-	CDS	yagN	CP4-6 prophage; uncharacterized protein	14418	b0280	FALSE	TRUE	TRUE	7
BW25113_0281	CP009273.1	291407	292807	-	CDS	intF	CP4-6 prophage; putative phage integrase	14419	b0281	FALSE	TRUE	TRUE	10
BW25113_0283	CP009273.1	293481	294437	-	CDS	paoD	moco insertion factor for PaoABC aldehyde oxidoreductase	14421	b0283	FALSE	TRUE	TRUE	13
BW25113_0284	CP009273.1	294447	296645	-	CDS	paoC	PaoABC aldehyde oxidoreductase, Moco-containing subunit	14422	b0284	FALSE	TRUE	TRUE	7
BW25113_0285	CP009273.1	296642	297598	-	CDS	paoB	PaoABC aldehyde oxidoreductase, FAD-containing subunit	14423	b0285	FALSE	TRUE	TRUE	16
BW25113_0286	CP009273.1	297595	298284	-	CDS	paoA	PaoABC aldehyde oxidoreductase, 2Fe-2S subunit	14424	b0286	FALSE	TRUE	TRUE	18
BW25113_0287	CP009273.1	298702	299316	+	CDS	yagU	DUF1440 family inner membrane protein	14425	b0287	FALSE	TRUE	TRUE	16
BW25113_0288	CP009273.1	299564	299893	-	CDS	ykgJ	UPF0153 cysteine cluster protein	14426	b0288	FALSE	TRUE	TRUE	14
BW25113_0289	CP009273.1	300206	300916	-	CDS	ecpE	ECP production pilus chaperone	14427	b0289	FALSE	TRUE	TRUE	12
BW25113_0290	CP009273.1	300885	302528	-	CDS	ecpD	polymerized tip adhesin of ECP fibers	14428	b0290	FALSE	TRUE	TRUE	4
BW25113_0291	CP009273.1	302518	305043	-	CDS	ecpC	ECP production outer membrane protein	14429	b0291	FALSE	TRUE	TRUE	3
BW25113_0292	CP009273.1	305069	305737	-	CDS	ecpB	ECP production pilus chaperone	14430	b0292	FALSE	TRUE	TRUE	8
BW25113_0293	CP009273.1	305795	306382	-	CDS	ecpA	ECP pilin	14431	b0293	FALSE	TRUE	TRUE	6
BW25113_0294	CP009273.1	306457	307047	-	CDS	ecpR	putative transcriptional regulator for the ecp operon	14432	b0294	FALSE	TRUE	TRUE	6
BW25113_0295	CP009273.1	307823	308050	+	CDS	ykgL	uncharacterized protein	14433	b0295	FALSE	TRUE	TRUE	8
BW25113_0296	CP009273.1	308225	308488	-	CDS	ykgM	50S ribosomal protein L31 type B; alternative L31 utilized during zinc limitation	14434	b0296	FALSE	TRUE	TRUE	5
BW25113_0298	CP009273.1	311002	311301	+	CDS	insE1	IS3 transposase A	NA	NA	NA	FALSE	TRUE	10
BW25113_0299	CP009273.1	311298	312164	+	CDS	insF1	IS3 transposase B	NA	NA	NA	FALSE	TRUE	10
BW25113_0301	CP009273.1	313437	314030	-	CDS	rclC	reactive chlorine species (RCS) stress resistance inner membrane protein	14439	b0301	FALSE	TRUE	TRUE	8
BW25113_0303	CP009273.1	314042	314278	-	CDS	rclB	reactive chlorine species (RCS) stress resistance periplasmic protein	14441	b0303	FALSE	TRUE	TRUE	11
BW25113_0304	CP009273.1	314387	315712	-	CDS	rclA	reactive chlorine stress species (RCS) resistance protein; pyridine nucleotide-dependent disulfide oxidoreductase family	14442	b0304	FALSE	TRUE	TRUE	6
BW25113_0305	CP009273.1	315938	316792	+	CDS	rclR	reactive chlorine species (RCS)-specific activator of the rcl genes	14443	b0305	FALSE	TRUE	TRUE	13
BW25113_0306	CP009273.1	317319	318038	+	CDS	ykgE	cysteine-rich LutA family protein; putative electron transport chain YkgEFG component	14444	b0306	FALSE	TRUE	TRUE	12
BW25113_0307	CP009273.1	318049	319476	+	CDS	ykgF	ferridoxin-like LutB family protein; putative electron transport chain YkgEFG component	14445	b0307	FALSE	TRUE	TRUE	8
BW25113_0308	CP009273.1	319469	320164	+	CDS	ykgG	LutC family protein; putative electron transport chain YkgEFG component	14446	b0308	FALSE	TRUE	TRUE	8
BW25113_0310	CP009273.1	320407	321075	-	CDS	ykgH	putative inner membrane protein	14448	b0310	FALSE	TRUE	TRUE	14
BW25113_0311	CP009273.1	321288	322958	-	CDS	betA	choline dehydrogenase, a flavoprotein	14449	b0311	FALSE	TRUE	TRUE	7
BW25113_0312	CP009273.1	322972	324444	-	CDS	betB	betaine aldehyde dehydrogenase, NAD-dependent	14450	b0312	FALSE	TRUE	TRUE	10
BW25113_0313	CP009273.1	324458	325045	-	CDS	betI	choline-inducible betIBA-betT divergent operon transcriptional repressor	14451	b0313	FALSE	TRUE	TRUE	17
BW25113_0314	CP009273.1	325174	327207	+	CDS	betT	choline transporter of high affinity	14452	b0314	FALSE	TRUE	TRUE	5
BW25113_0315	CP009273.1	328082	329170	+	CDS	yahA	c-di-GMP-specific phosphodiesterase	14453	b0315	FALSE	TRUE	TRUE	11
BW25113_0316	CP009273.1	329212	330144	-	CDS	yahB	putative DNA-bindng transcriptional regulator	14454	b0316	FALSE	TRUE	TRUE	6
BW25113_0317	CP009273.1	330236	330733	-	CDS	yahC	putative inner membrane protein	14455	b0317	FALSE	TRUE	TRUE	13
BW25113_0318	CP009273.1	330991	331596	+	CDS	yahD	ankyrin repeat protein	14456	b0318	FALSE	TRUE	TRUE	8
BW25113_0319	CP009273.1	331636	332499	+	CDS	yahE	DUF2877 family protein	14457	b0319	FALSE	TRUE	TRUE	7
BW25113_0320	CP009273.1	332489	334036	+	CDS	yahF	putative NAD(P)-binding succinyl-CoA synthase	14458	b0320	FALSE	TRUE	TRUE	8
BW25113_0321	CP009273.1	334036	335454	+	CDS	yahG	DUF1116 family protein	14459	b0321	FALSE	TRUE	TRUE	12
BW25113_0323	CP009273.1	335876	336826	+	CDS	yahI	carbamate kinase-like protein	14461	b0323	FALSE	TRUE	TRUE	9
BW25113_0324	CP009273.1	336836	338218	+	CDS	yahJ	putative metallo-dependent hydrolase domain deaminase	14462	b0324	FALSE	TRUE	TRUE	8
BW25113_0325	CP009273.1	338595	339644	+	CDS	yahK	aldehyde reductase, NADPH-dependent, Zn-containing, broad specificity	14463	b0325	FALSE	TRUE	TRUE	10
BW25113_0326	CP009273.1	339887	340702	+	CDS	yahL	uncharacterized protein	14464	b0326	FALSE	TRUE	TRUE	10
BW25113_0327	CP009273.1	341115	341360	+	CDS	yahM	uncharacterized protein	14465	b0327	FALSE	TRUE	TRUE	13
BW25113_0328	CP009273.1	341377	342048	-	CDS	yahN	amino acid exporter for proline, lysine, glutamate, homoserine	14466	b0328	FALSE	TRUE	TRUE	11
BW25113_0329	CP009273.1	342195	342470	+	CDS	yahO	periplasmic protein, function unknown, YhcN family	14467	b0329	FALSE	TRUE	TRUE	8
BW25113_0330	CP009273.1	342568	344154	-	CDS	prpR	propionate catabolism operon regulatory protein	14468	b0330	FALSE	TRUE	TRUE	5
BW25113_0331	CP009273.1	344393	345283	+	CDS	prpB	2-methylisocitrate lyase	14469	b0331	FALSE	TRUE	TRUE	12
BW25113_0333	CP009273.1	345723	346892	+	CDS	prpC	2-methylcitrate synthase	14471	b0333	FALSE	TRUE	TRUE	9
BW25113_0334	CP009273.1	346926	348377	+	CDS	prpD	2-methylcitrate dehydratase	14472	b0334	FALSE	TRUE	TRUE	12
BW25113_0335	CP009273.1	348417	350303	+	CDS	prpE	propionate--CoA ligase	14473	b0335	FALSE	TRUE	TRUE	6
BW25113_0336	CP009273.1	350633	351892	+	CDS	codB	cytosine transporter	14474	b0336	FALSE	TRUE	TRUE	9
BW25113_0337	CP009273.1	351882	353165	+	CDS	codA	cytosine/isoguanine deaminase	14475	b0337	FALSE	TRUE	TRUE	10
BW25113_0338	CP009273.1	353502	354401	-	CDS	cynR	transcriptional activator of cyn operon; autorepressor	14476	b0338	FALSE	TRUE	TRUE	12
BW25113_0339	CP009273.1	354510	355169	+	CDS	cynT	carbonic anhydrase	14477	b0339	FALSE	TRUE	TRUE	11
BW25113_0340	CP009273.1	355200	355670	+	CDS	cynS	cyanate aminohydrolase	14478	b0340	FALSE	TRUE	TRUE	11
BW25113_0341	CP009273.1	355703	356857	+	CDS	cynX	putative cyanate transporter	14479	b0341	FALSE	TRUE	TRUE	11
BW25113_0342	CP009273.1	356960	357571	-	CDS	lacA	thiogalactoside acetyltransferase	14480	b0342	FALSE	TRUE	TRUE	13
BW25113_0343	CP009273.1	357637	358890	-	CDS	lacY	lactose permease	14481	b0343	FALSE	TRUE	TRUE	8
BW25113_0345	CP009273.1	360661	361743	-	CDS	lacI	DNA-binding transcriptional repressor	14483	b0345	FALSE	TRUE	TRUE	11
BW25113_0346	CP009273.1	361820	362653	-	CDS	mhpR	mhp operon transcriptional activator	14484	b0346	FALSE	TRUE	TRUE	13
BW25113_0347	CP009273.1	362844	364508	+	CDS	mhpA	3-(3-hydroxyphenyl)propionate hydroxylase	14485	b0347	FALSE	TRUE	TRUE	7
BW25113_0348	CP009273.1	364510	365454	+	CDS	mhpB	2,3-dihydroxyphenylpropionate 1,2-dioxygenase	14486	b0348	FALSE	TRUE	TRUE	3
BW25113_0350	CP009273.1	367571	368380	+	CDS	mhpD	2-keto-4-pentenoate hydratase	14488	b0350	FALSE	TRUE	TRUE	4
BW25113_0351	CP009273.1	368377	369327	+	CDS	mhpF	acetaldehyde-CoA dehydrogenase II, NAD-binding	14489	b0351	FALSE	TRUE	TRUE	7
BW25113_0352	CP009273.1	369324	370337	+	CDS	mhpE	4-hyroxy-2-oxovalerate/4-hydroxy-2-oxopentanoic acid aldolase, class I	14490	b0352	FALSE	TRUE	TRUE	10
BW25113_0353	CP009273.1	370915	372126	+	CDS	mhpT	3-hydroxyphenylpropionic transporter	14491	b0353	FALSE	TRUE	TRUE	12
BW25113_0354	CP009273.1	372228	372767	+	CDS	yaiL	DUF2058 family protein	14492	b0354	FALSE	TRUE	TRUE	12
BW25113_0355	CP009273.1	372991	373824	-	CDS	frmB	S-formylglutathione hydrolase	14493	b0355	FALSE	TRUE	TRUE	7
BW25113_0356	CP009273.1	373918	375027	-	CDS	frmA	alcohol dehydrogenase class III/glutathione-dependent formaldehyde dehydrogenase	14494	b0356	FALSE	TRUE	TRUE	8
BW25113_0357	CP009273.1	375062	375337	-	CDS	frmR	regulator protein that represses frmRAB operon	14495	b0357	FALSE	TRUE	TRUE	10
BW25113_0358	CP009273.1	375525	376298	-	CDS	yaiO	outer membrane protein	14496	b0358	FALSE	TRUE	TRUE	7
BW25113_0360	CP009273.1	376807	377172	+	CDS	insC1	IS2 repressor TnpA	NA	NA	NA	FALSE	TRUE	7
BW25113_0361	CP009273.1	377130	378035	+	CDS	insD1	IS2 transposase TnpB	NA	NA	NA	FALSE	TRUE	7
BW25113_0363	CP009273.1	378195	379391	-	CDS	yaiP	putative family 2 glycosyltransferase	14501	b0363	FALSE	TRUE	TRUE	5
BW25113_0364	CP009273.1	379515	380072	-	CDS	yaiS	putative PIG-L family deacetylase	14502	b0364	FALSE	TRUE	TRUE	15
BW25113_0365	CP009273.1	380688	381650	+	CDS	tauA	taurine transporter subunit	14503	b0365	FALSE	TRUE	TRUE	12
BW25113_0366	CP009273.1	381663	382430	+	CDS	tauB	taurine transporter subunit	14504	b0366	FALSE	TRUE	TRUE	14
BW25113_0367	CP009273.1	382427	383254	+	CDS	tauC	taurine transporter subunit	14505	b0367	FALSE	TRUE	TRUE	14
BW25113_0368	CP009273.1	383251	384102	+	CDS	tauD	taurine dioxygenase, 2-oxoglutarate-dependent	14506	b0368	FALSE	TRUE	TRUE	14
BW25113_0369	CP009273.1	384209	385183	-	CDS	hemB	5-aminolevulinate dehydratase (porphobilinogen synthase)	14507	b0369	TRUE	FALSE	TRUE	16
BW25113_0372	CP009273.1	387195	388061	-	CDS	insF1	IS3 transposase B	NA	NA	NA	FALSE	TRUE	11
BW25113_0373	CP009273.1	388058	388357	-	CDS	insE1	IS3 transposase A	NA	NA	NA	FALSE	TRUE	11
BW25113_0375	CP009273.1	389962	390585	+	CDS	yaiV	putative transcriptional regulator	14513	b0375	FALSE	TRUE	TRUE	5
BW25113_0376	CP009273.1	390586	391743	-	CDS	ampH	D-alanyl-D-alanine- carboxypeptidase/endopeptidase; penicillin-binding protein; weak beta-lactamase	14514	b0376	FALSE	TRUE	TRUE	6
BW25113_0377	CP009273.1	392095	393315	+	CDS	sbmA	microcin B17 transporter	14515	b0377	FALSE	TRUE	TRUE	10
BW25113_0378	CP009273.1	393328	394422	+	CDS	yaiW	putative lipoprotein	14516	b0378	FALSE	TRUE	TRUE	9
BW25113_0379	CP009273.1	394481	394789	-	CDS	yaiY	DUF2755 family inner membrane protein	14517	b0379	FALSE	TRUE	TRUE	15
BW25113_0380	CP009273.1	395049	395261	+	CDS	yaiZ	DUF2754 family putative inner membrane protein	14518	b0380	FALSE	TRUE	TRUE	14
BW25113_0381	CP009273.1	395285	396379	-	CDS	ddlA	D-alanine-D-alanine ligase A	14519	b0381	FALSE	TRUE	TRUE	7
BW25113_0382	CP009273.1	396842	397102	+	CDS	iraP	anti-RssB factor, RpoS stabilzer during Pi starvation; anti-adapter protein	14520	b0382	FALSE	TRUE	TRUE	14
BW25113_0383	CP009273.1	397203	398618	+	CDS	phoA	bacterial alkaline phosphatase	14521	b0383	FALSE	TRUE	TRUE	6
BW25113_0384	CP009273.1	398737	399057	+	CDS	psiF	PsiF family protein	14522	b0384	FALSE	TRUE	TRUE	15
BW25113_0385	CP009273.1	399159	400274	+	CDS	yaiC	diguanylate cyclase, cellulose regualtor	14523	b0385	FALSE	TRUE	TRUE	8
BW25113_0386	CP009273.1	400291	401100	-	CDS	proC	pyrroline-5-carboxylate reductase, NAD(P)-binding	14524	b0386	FALSE	TRUE	TRUE	14
BW25113_0387	CP009273.1	401220	401678	+	CDS	yaiI	UPF0178 family protein	14525	b0387	FALSE	TRUE	TRUE	16
BW25113_0388	CP009273.1	401861	402385	+	CDS	aroL	shikimate kinase II	14526	b0388	FALSE	TRUE	TRUE	9
BW25113_0389	CP009273.1	402435	402626	+	CDS	yaiA	OxyR-regulated conserved protein	14527	b0389	FALSE	TRUE	TRUE	11
BW25113_0390	CP009273.1	402884	403561	+	CDS	aroM	AroM family protein	14528	b0390	FALSE	TRUE	TRUE	9
BW25113_0391	CP009273.1	403633	403917	+	CDS	yaiE	UPF0345 family protein	14529	b0391	FALSE	TRUE	TRUE	11
BW25113_0393	CP009273.1	404564	405475	-	CDS	rdgC	nucleoid-associated ssDNA and dsDNA binding protein; competitive inhibitor of RecA function	14531	b0393	FALSE	TRUE	TRUE	11
BW25113_0394	CP009273.1	405600	406508	+	CDS	mak	manno(fructo)kinase	14532	b0394	FALSE	TRUE	TRUE	13
BW25113_0396	CP009273.1	406753	407937	-	CDS	araJ	arabinose-inducible putative transporter, MFS family	14534	b0396	FALSE	TRUE	TRUE	8
BW25113_0397	CP009273.1	408063	411209	-	CDS	sbcC	exonuclease, dsDNA, ATP-dependent	14535	b0397	FALSE	TRUE	TRUE	1
BW25113_0398	CP009273.1	411206	412408	-	CDS	sbcD	exonuclease, dsDNA, ATP-dependent	14536	b0398	FALSE	TRUE	TRUE	15
BW25113_0399	CP009273.1	412598	413287	+	CDS	phoB	response regulator in two-component regulatory system with PhoR (or CreC)	14537	b0399	FALSE	TRUE	TRUE	19
BW25113_0400	CP009273.1	413345	414640	+	CDS	phoR	sensory histidine kinase in two-component regulatory system with PhoB	14538	b0400	FALSE	TRUE	TRUE	7
BW25113_0401	CP009273.1	415047	416366	+	CDS	brnQ	branched-chain amino acid transport system 2 carrier protein; LIV-II transport system for Ile, Leu, and Val	14539	b0401	FALSE	TRUE	TRUE	11
BW25113_0402	CP009273.1	416442	417815	+	CDS	proY	proline-specific permease	14540	b0402	FALSE	TRUE	TRUE	15
BW25113_0403	CP009273.1	417974	419788	+	CDS	malZ	maltodextrin glucosidase	14541	b0403	FALSE	TRUE	TRUE	5
BW25113_0404	CP009273.1	419793	420374	-	CDS	acpH	acyl carrier protein (ACP) phosphodiesterase; ACP hydrolyase	14542	b0404	FALSE	TRUE	TRUE	11
BW25113_0405	CP009273.1	420467	421537	+	CDS	queA	S-adenosylmethionine:tRNA ribosyltransferase-isomerase	14543	b0405	FALSE	TRUE	TRUE	7
BW25113_0406	CP009273.1	421593	422720	+	CDS	tgt	tRNA-guanine transglycosylase	14544	b0406	FALSE	TRUE	TRUE	2
BW25113_0407	CP009273.1	422743	423075	+	CDS	yajC	SecYEG protein translocase auxillary subunit	14545	b0407	FALSE	TRUE	TRUE	8
BW25113_0408	CP009273.1	423103	424950	+	CDS	secD	SecYEG protein translocase auxillary subunit	14546	b0408	TRUE	FALSE	TRUE	3
BW25113_0409	CP009273.1	424961	425932	+	CDS	secF	SecYEG protein translocase auxillary subunit	14547	b0409	TRUE	FALSE	TRUE	12
BW25113_0410	CP009273.1	426061	426408	+	CDS	yajD	HNH nuclease family protein	14548	b0410	FALSE	TRUE	TRUE	12
BW25113_0411	CP009273.1	426585	427469	-	CDS	tsx	nucleoside channel, receptor of phage T6 and colicin K	14549	b0411	FALSE	TRUE	TRUE	9
BW25113_0412	CP009273.1	427768	428307	-	CDS	yajI	putative lipoprotein	14550	b0412	FALSE	TRUE	TRUE	17
BW25113_0413	CP009273.1	428458	428907	+	CDS	nrdR	Nrd regulon repressor	14551	b0413	FALSE	FALSE	TRUE	18
BW25113_0414	CP009273.1	428911	430014	+	CDS	ribD	fused diaminohydroxyphosphoribosylaminopyrimidine deaminase and 5-amino-6-(5-phosphoribosylamino) uracil reductase	14552	b0414	TRUE	FALSE	TRUE	17
BW25113_0415	CP009273.1	430103	430573	+	CDS	ribE	riboflavin synthase beta chain	14553	b0415	TRUE	FALSE	TRUE	22
BW25113_0416	CP009273.1	430593	431012	+	CDS	nusB	transcription antitermination protein	14554	b0416	TRUE	FALSE	TRUE	18
BW25113_0417	CP009273.1	431090	432067	+	CDS	thiL	thiamine monophosphate kinase	14555	b0417	TRUE	FALSE	TRUE	11
BW25113_0418	CP009273.1	432045	432563	+	CDS	pgpA	phosphatidylglycerophosphatase A	14556	b0418	FALSE	TRUE	TRUE	19
BW25113_0419	CP009273.1	432617	433591	-	CDS	yajO	2-carboxybenzaldehyde reductase	14557	b0419	FALSE	TRUE	TRUE	13
BW25113_0420	CP009273.1	433771	435633	-	CDS	dxs	1-deoxyxylulose-5-phosphate synthase, thiamine triphosphate-binding, FAD-requiring	14558	b0420	TRUE	FALSE	TRUE	5
BW25113_0421	CP009273.1	435658	436557	-	CDS	ispA	geranyltranstransferase	14559	b0421	TRUE	FALSE	TRUE	14
BW25113_0422	CP009273.1	436557	436799	-	CDS	xseB	exonuclease VII small subunit	14560	b0422	FALSE	FALSE	TRUE	23
BW25113_0423	CP009273.1	437005	438453	+	CDS	thiI	tRNA s(4)U8 sulfurtransferase	14561	b0423	FALSE	TRUE	TRUE	10
BW25113_0424	CP009273.1	438507	439097	-	CDS	yajL	oxidative-stress-resistance chaperone	14562	b0424	FALSE	TRUE	TRUE	19
BW25113_0425	CP009273.1	439060	439971	-	CDS	panE	2-dehydropantoate reductase, NADPH-specific	14563	b0425	FALSE	TRUE	TRUE	10
BW25113_0426	CP009273.1	440139	440630	+	CDS	yajQ	phage Phi6 host factor, ATP/GTP binding protein	14564	b0426	FALSE	TRUE	TRUE	13
BW25113_0427	CP009273.1	440758	442122	-	CDS	yajR	putative transporter	14565	b0427	FALSE	TRUE	TRUE	11
BW25113_0428	CP009273.1	442271	443161	-	CDS	cyoE	protoheme IX farnesyltransferase	14566	b0428	FALSE	TRUE	TRUE	6
BW25113_0429	CP009273.1	443173	443502	-	CDS	cyoD	cytochrome o ubiquinol oxidase subunit IV	14567	b0429	FALSE	TRUE	TRUE	10
BW25113_0430	CP009273.1	443502	444116	-	CDS	cyoC	cytochrome o ubiquinol oxidase subunit III	14568	b0430	FALSE	TRUE	TRUE	11
BW25113_0431	CP009273.1	444106	446097	-	CDS	cyoB	cytochrome o ubiquinol oxidase subunit I	14569	b0431	FALSE	TRUE	FALSE	0
BW25113_0432	CP009273.1	446119	447066	-	CDS	cyoA	cytochrome o ubiquinol oxidase subunit II	14570	b0432	FALSE	TRUE	TRUE	6
BW25113_0433	CP009273.1	447526	449001	-	CDS	ampG	muropeptide transporter	14571	b0433	FALSE	TRUE	TRUE	5
BW25113_0434	CP009273.1	449045	449623	-	CDS	yajG	putative lipoprotein	14572	b0434	FALSE	TRUE	TRUE	8
BW25113_0435	CP009273.1	449928	450245	+	CDS	bolA	stationary-phase morphogene, transcriptional repressor for mreB; also regulator for dacA, dacC, and ampC	14573	b0435	FALSE	TRUE	TRUE	9
BW25113_0436	CP009273.1	450589	451887	+	CDS	tig	peptidyl-prolyl cis/trans isomerase (trigger factor)	14574	b0436	FALSE	TRUE	TRUE	3
BW25113_0437	CP009273.1	452133	452756	+	CDS	clpP	proteolytic subunit of ClpA-ClpP and ClpX-ClpP ATP-dependent serine proteases	14575	b0437	FALSE	TRUE	TRUE	13
BW25113_0438	CP009273.1	452882	454156	+	CDS	clpX	ATPase and specificity subunit of ClpX-ClpP ATP-dependent serine protease	14576	b0438	FALSE	TRUE	TRUE	10
BW25113_0439	CP009273.1	454344	456698	+	CDS	lon	DNA-binding ATP-dependent protease La	14577	b0439	FALSE	TRUE	FALSE	0
BW25113_0440	CP009273.1	456907	457179	+	CDS	hupB	HU, DNA-binding transcriptional regulator, beta subunit	14578	b0440	FALSE	TRUE	TRUE	9
BW25113_0441	CP009273.1	457371	459242	+	CDS	ppiD	periplasmic folding chaperone, has an inactive PPIase domain	14579	b0441	FALSE	TRUE	TRUE	2
BW25113_0442	CP009273.1	459393	459764	+	CDS	ybaV	putative competence-suppressing periplasmic helix-hairpin-helix DNA-binding protein	14580	b0442	FALSE	TRUE	TRUE	16
BW25113_0443	CP009273.1	459858	460256	+	CDS	fadM	long-chain acyl-CoA thioesterase III	14581	b0443	FALSE	TRUE	TRUE	16
BW25113_0444	CP009273.1	460308	461003	-	CDS	queC	7-cyano-7-deazaguanine (preQ0) synthase; queuosine biosynthesis	14582	b0444	FALSE	TRUE	TRUE	17
BW25113_0445	CP009273.1	461068	462768	-	CDS	ybaE	putative ABC superfamily transporter periplasmic-binding protein	14583	b0445	FALSE	TRUE	TRUE	3
BW25113_0446	CP009273.1	462868	463686	+	CDS	cof	thiamine pyrimidine pyrophosphate hydrolase; HMP-PP phosphatase	14584	b0446	FALSE	TRUE	TRUE	17
BW25113_0447	CP009273.1	463839	464297	+	CDS	ybaO	putative DNA-binding transcriptional regulator	14585	b0447	FALSE	TRUE	TRUE	17
BW25113_0448	CP009273.1	464327	466099	+	CDS	mdlA	putative multidrug transporter subunit of ABC superfamily, ATP-binding component	14586	b0448	FALSE	TRUE	TRUE	11
BW25113_0449	CP009273.1	466092	467873	+	CDS	mdlB	putative multidrug transporter subunit of ABC superfamily, ATP-binding component	14587	b0449	FALSE	TRUE	TRUE	6
BW25113_0450	CP009273.1	468054	468392	+	CDS	glnK	nitrogen assimilation regulatory protein for GlnL, GlnE, and AmtB	14588	b0450	FALSE	TRUE	TRUE	18
BW25113_0451	CP009273.1	468422	469708	+	CDS	amtB	ammonium transporter	14589	b0451	FALSE	TRUE	TRUE	12
BW25113_0452	CP009273.1	469757	470617	-	CDS	tesB	acyl-CoA thioesterase 2	14590	b0452	FALSE	TRUE	TRUE	14
BW25113_0453	CP009273.1	470835	471407	+	CDS	ybaY	outer membrane lipoprotein	14591	b0453	FALSE	TRUE	TRUE	11
BW25113_0454	CP009273.1	471438	471827	-	CDS	ybaZ	excision repair protein, alkyltransferase-like protein ATL	14592	b0454	FALSE	TRUE	TRUE	12
BW25113_0456	CP009273.1	472128	472481	+	CDS	ybaA	DUF1428 family protein	14593	b0456	FALSE	TRUE	TRUE	14
BW25113_0457	CP009273.1	472523	474073	-	CDS	ylaB	putative membrane-anchored cyclic-di-GMP phosphodiesterase	14594	b0457	FALSE	TRUE	TRUE	8
BW25113_0458	CP009273.1	474237	474707	-	CDS	ylaC	DUF1449 family inner membrane protein	14595	b0458	FALSE	TRUE	TRUE	15
BW25113_0459	CP009273.1	474823	475374	-	CDS	maa	maltose O-acetyltransferase	14596	b0459	FALSE	TRUE	TRUE	11
BW25113_0460	CP009273.1	475546	475764	-	CDS	hha	modulator of gene expression, with H-NS	14597	b0460	FALSE	TRUE	TRUE	12
BW25113_0461	CP009273.1	475790	476164	-	CDS	tomB	Hha toxicity attenuator; conjugation-related protein	14598	b0461	FALSE	TRUE	TRUE	11
BW25113_0462	CP009273.1	476710	479859	-	CDS	acrB	multidrug efflux system protein	14599	b0462	FALSE	TRUE	TRUE	1
BW25113_0463	CP009273.1	479882	481075	-	CDS	acrA	multidrug efflux system	14600	b0463	FALSE	TRUE	TRUE	7
BW25113_0464	CP009273.1	481217	481864	+	CDS	acrR	transcriptional repressor	14601	b0464	FALSE	TRUE	TRUE	9
BW25113_0465	CP009273.1	481992	485354	+	CDS	mscK	mechanosensitive channel protein, intermediate conductance, K+ regulated	14602	b0465	FALSE	TRUE	FALSE	0
BW25113_0466	CP009273.1	485566	485727	-	CDS	ybaM	DUF2496 family protein	14603	b0466	FALSE	FALSE	TRUE	16
BW25113_0467	CP009273.1	485741	486268	-	CDS	priC	primosomal replication protein N''	14604	b0467	FALSE	TRUE	TRUE	18
BW25113_0468	CP009273.1	486338	486715	+	CDS	ybaN	DUF454 family inner membrane protein	14605	b0468	FALSE	TRUE	TRUE	20
BW25113_0469	CP009273.1	486868	487419	+	CDS	apt	adenine phosphoribosyltransferase	14606	b0469	FALSE	TRUE	TRUE	14
BW25113_0470	CP009273.1	487548	489479	+	CDS	dnaX	DNA polymerase III/DNA elongation factor III, tau and gamma subunits	14607	b0470	TRUE	FALSE	TRUE	5
BW25113_0471	CP009273.1	489532	489861	+	CDS	ybaB	DNA-binding protein, putative nucleoid-associated protein	14608	b0471	FALSE	TRUE	TRUE	12
BW25113_0472	CP009273.1	489861	490466	+	CDS	recR	gap repair protein	14609	b0472	FALSE	TRUE	TRUE	9
BW25113_0473	CP009273.1	490576	492450	+	CDS	htpG	protein refolding molecular co-chaperone Hsp90, Hsp70-dependent; heat-shock protein; ATPase	14610	b0473	FALSE	TRUE	TRUE	4
BW25113_0474	CP009273.1	492631	493275	+	CDS	adk	adenylate kinase	14611	b0474	TRUE	FALSE	TRUE	13
BW25113_0475	CP009273.1	493511	494473	+	CDS	hemH	ferrochelatase	14612	b0475	TRUE	FALSE	TRUE	15
BW25113_0476	CP009273.1	494470	495429	-	CDS	aes	acetyl esterase	14613	b0476	FALSE	TRUE	TRUE	9
BW25113_0477	CP009273.1	495581	496885	+	CDS	gsk	inosine/guanosine kinase	14614	b0477	FALSE	TRUE	TRUE	5
BW25113_0478	CP009273.1	497018	498694	-	CDS	ybaL	inner membrane putative NAD(P)-binding transporter	14615	b0478	FALSE	TRUE	TRUE	9
BW25113_0479	CP009273.1	498932	500152	-	CDS	fsr	putative fosmidomycin efflux system protein	14616	b0479	FALSE	TRUE	TRUE	18
BW25113_0480	CP009273.1	500370	502022	+	CDS	ushA	bifunctional UDP-sugar hydrolase/5'-nucleotidase	14617	b0480	FALSE	TRUE	TRUE	10
BW25113_0481	CP009273.1	502059	502538	-	CDS	ybaK	Cys-tRNA(Pro)/Cys-tRNA(Cys) deacylase	14618	b0481	FALSE	TRUE	TRUE	11
BW25113_0482	CP009273.1	502742	503536	-	CDS	ybaP	TraB family protein	14619	b0482	FALSE	TRUE	TRUE	13
BW25113_0483	CP009273.1	503674	504015	+	CDS	ybaQ	putative DNA-binding transcriptional regulator	14620	b0483	FALSE	TRUE	TRUE	20
BW25113_0484	CP009273.1	504331	506835	-	CDS	copA	copper transporter	14621	b0484	FALSE	TRUE	TRUE	4
BW25113_0485	CP009273.1	507097	508029	+	CDS	glsA	glutaminase 1	14622	b0485	FALSE	TRUE	TRUE	13
BW25113_0486	CP009273.1	508032	509324	+	CDS	ybaT	putative amino acid transporter	14623	b0486	FALSE	TRUE	TRUE	10
BW25113_0487	CP009273.1	509449	509856	+	CDS	cueR	copper-responsive regulon transcriptional regulator	14624	b0487	FALSE	TRUE	TRUE	19
BW25113_0488	CP009273.1	509857	510315	-	CDS	ybbJ	inner membrane protein that stimulates the ftsH htpX mutant suppressor activity of QmcA	14625	b0488	FALSE	TRUE	TRUE	14
BW25113_0489	CP009273.1	510312	511229	-	CDS	qmcA	PHB domain membrane-anchored putative protease	14626	b0489	FALSE	TRUE	TRUE	12
BW25113_0490	CP009273.1	511375	512052	+	CDS	fetA	iron exporter, ATP-binding subunit, ABC transporter FetAB subunit; peroxide resistance protein	14627	b0490	FALSE	TRUE	TRUE	12
BW25113_0491	CP009273.1	512039	512818	+	CDS	fetB	iron exporter permease subunit, ABC transporter FetAB; peroxide resistance protein	14628	b0491	FALSE	TRUE	TRUE	9
BW25113_0492	CP009273.1	512881	513735	-	CDS	ybbN	DnaK co-chaperone, thioredoxin-like protein	14629	b0492	FALSE	TRUE	TRUE	5
BW25113_0493	CP009273.1	513796	514605	-	CDS	ybbO	putative oxidoreductase	14630	b0493	FALSE	TRUE	TRUE	11
BW25113_0494	CP009273.1	514595	515221	-	CDS	tesA	multifunctional acyl-CoA thioesterase 1; protease I; lysophospholipase L1	14631	b0494	FALSE	TRUE	TRUE	19
BW25113_0495	CP009273.1	515189	515875	+	CDS	ybbA	putative ABC superfamily transporter ATP-binding subunit	14632	b0495	FALSE	TRUE	TRUE	29
BW25113_0496	CP009273.1	515872	518286	+	CDS	ybbP	putative ABC transporter permease	14633	b0496	FALSE	TRUE	TRUE	7
BW25113_0497	CP009273.1	518717	522997	+	CDS	rhsD	Rhs family putative polymorphic toxin	14634	b0497	FALSE	TRUE	FALSE	0
BW25113_0498	CP009273.1	523037	523405	+	CDS	ybbC	putative immunity protein	14635	b0498	FALSE	FALSE	TRUE	8
BW25113_0503	CP009273.1	525588	526682	-	CDS	mnmH	tRNA 2-selenouridine synthase, selenophosphate-dependent	14640	b0503	FALSE	TRUE	TRUE	14
BW25113_0504	CP009273.1	526751	527677	-	CDS	allS	allD operon transcriptional activator	14641	b0504	FALSE	TRUE	TRUE	16
BW25113_0505	CP009273.1	527907	528389	+	CDS	allA	ureidoglycolate lyase, releasing urea	14642	b0505	FALSE	TRUE	TRUE	14
BW25113_0506	CP009273.1	528467	529282	+	CDS	allR	transcriptional repressor of all and gcl operons; glyoxylate-induced	14643	b0506	FALSE	TRUE	TRUE	13
BW25113_0507	CP009273.1	529372	531153	+	CDS	gcl	glyoxylate carboligase	14644	b0507	FALSE	TRUE	TRUE	8
BW25113_0508	CP009273.1	531166	531942	+	CDS	hyi	hydroxypyruvate isomerase	14645	b0508	FALSE	TRUE	TRUE	8
BW25113_0509	CP009273.1	532042	532920	+	CDS	glxR	tartronate semialdehyde reductase, NADH-dependent	14646	b0509	FALSE	TRUE	TRUE	9
BW25113_0511	CP009273.1	533089	534543	+	CDS	ybbW	putative allantoin transporter	14648	b0511	FALSE	TRUE	TRUE	4
BW25113_0512	CP009273.1	534603	535964	+	CDS	allB	allantoinase	14649	b0512	FALSE	TRUE	TRUE	5
BW25113_0513	CP009273.1	536021	537322	+	CDS	ybbY	putative uracil/xanthine transporter	14650	b0513	FALSE	TRUE	TRUE	9
BW25113_0514	CP009273.1	537344	538489	+	CDS	glxK	glycerate kinase II	14651	b0514	FALSE	TRUE	TRUE	11
BW25113_0515	CP009273.1	538717	539502	-	CDS	allE	S-ureidoglycine aminohydrolase	14652	b0515	FALSE	TRUE	TRUE	17
BW25113_0516	CP009273.1	539513	540748	-	CDS	allC	allantoate amidohydrolase	14653	b0516	FALSE	TRUE	TRUE	10
BW25113_0517	CP009273.1	540770	541819	-	CDS	allD	ureidoglycolate dehydrogenase	14654	b0517	FALSE	TRUE	TRUE	10
BW25113_0518	CP009273.1	542136	543803	+	CDS	fdrA	putative NAD(P)-binding acyl-CoA synthetase	14655	b0518	FALSE	TRUE	TRUE	6
BW25113_0520	CP009273.1	545083	545898	+	CDS	ylbF	putative anaerobic allantoin catabolic oxamate carbamoyltransferase; DUF2877 family protein	14657	b0520	FALSE	TRUE	TRUE	14
BW25113_0521	CP009273.1	545895	546788	+	CDS	ybcF	putative carbonate kinase	14658	b0521	FALSE	TRUE	TRUE	8
BW25113_0522	CP009273.1	546983	548050	-	CDS	purK	N5-carboxyaminoimidazole ribonucleotide synthase	14659	b0522	FALSE	TRUE	TRUE	10
BW25113_0523	CP009273.1	548047	548556	-	CDS	purE	N5-carboxyaminoimidazole ribonucleotide mutase	14660	b0523	FALSE	TRUE	TRUE	10
BW25113_0524	CP009273.1	548674	549396	-	CDS	lpxH	UDP-2,3-diacylglucosamine pyrophosphohydrolase	14661	b0524	TRUE	FALSE	TRUE	7
BW25113_0525	CP009273.1	549399	549893	-	CDS	ppiB	peptidyl-prolyl cis-trans isomerase B (rotamase B)	14662	b0525	FALSE	FALSE	TRUE	3
BW25113_0526	CP009273.1	550067	551452	+	CDS	cysS	cysteinyl-tRNA synthetase	14663	b0526	TRUE	FALSE	TRUE	6
BW25113_0527	CP009273.1	551488	552009	-	CDS	ybcI	DUF457 family inner membrane protein	14664	b0527	FALSE	TRUE	TRUE	13
BW25113_0528	CP009273.1	552117	552329	-	CDS	ybcJ	ribosome-associated protein; putative RNA-binding protein	14665	b0528	FALSE	FALSE	TRUE	17
BW25113_0529	CP009273.1	552331	553197	-	CDS	folD	bifunctional 5,10-methylene-tetrahydrofolate dehydrogenase/ 5,10-methylene-tetrahydrofolate cyclohydrolase	14666	b0529	TRUE	FALSE	TRUE	12
BW25113_0530	CP009273.1	553668	554210	+	CDS	sfmA	FimA homolog	14667	b0530	FALSE	TRUE	TRUE	9
BW25113_0531	CP009273.1	554430	555122	+	CDS	sfmC	putative periplasmic pilus chaperone	14668	b0531	FALSE	TRUE	TRUE	14
BW25113_0532	CP009273.1	555153	557756	+	CDS	sfmD	putative outer membrane export usher protein	14669	b0532	FALSE	TRUE	TRUE	2
BW25113_0533	CP009273.1	557792	558775	+	CDS	sfmH	FimA homolog	14670	b0533	FALSE	TRUE	TRUE	10
BW25113_0534	CP009273.1	558786	559301	+	CDS	sfmF	FimA homolog	14671	b0534	FALSE	TRUE	TRUE	10
BW25113_0535	CP009273.1	559304	559936	-	CDS	sfmZ	response regulator family protein	14672	b0535	FALSE	TRUE	TRUE	10
BW25113_0537	CP009273.1	560271	561434	-	CDS	intD	DLP12 prophage; putative phage integrase	14673	b0537	FALSE	TRUE	TRUE	5
BW25113_0540	CP009273.1	562298	562597	+	CDS	insE1	IS3 transposase A	NA	NA	NA	FALSE	TRUE	12
BW25113_0541	CP009273.1	562594	563460	+	CDS	insF1	IS3 transposase B	NA	NA	NA	FALSE	TRUE	12
BW25113_0543	CP009273.1	563771	564103	+	CDS	emrE	DLP12 prophage; multidrug resistance protein	14679	b0543	FALSE	TRUE	TRUE	9
BW25113_0544	CP009273.1	564358	565884	+	CDS	ybcK	DLP12 prophage; putative recombinase	14680	b0544	FALSE	FALSE	TRUE	1
BW25113_0545	CP009273.1	566349	566900	+	CDS	ybcL	inactive polymorphonuclear leukocyte migration suppressor; DLP12 prophage; secreted protein, UPF0098 family	14681	b0545	FALSE	TRUE	TRUE	10
BW25113_0546	CP009273.1	566910	567707	+	CDS	ybcM	DLP12 prophage; putative DNA-binding transcriptional regulator	14682	b0546	FALSE	TRUE	TRUE	9
BW25113_0547	CP009273.1	567922	568377	+	CDS	ybcN	DLP12 prophage; uncharacterized protein	14683	b0547	FALSE	TRUE	TRUE	10
BW25113_0548	CP009273.1	568377	568547	+	CDS	ninE	DLP12 prophage; conserved protein	14684	b0548	FALSE	TRUE	TRUE	12
BW25113_0549	CP009273.1	568540	568830	+	CDS	ybcO	DLP12 prophage; uncharacterized protein	14685	b0549	FALSE	TRUE	TRUE	8
BW25113_0550	CP009273.1	568827	569189	+	CDS	rusA	DLP12 prophage; endonuclease RUS	14686	b0550	FALSE	TRUE	TRUE	6
BW25113_0551	CP009273.1	569412	569795	+	CDS	quuD	DLP12 prophage; putative antitermination protein	14687	b0551	FALSE	TRUE	TRUE	5
BW25113_0552	CP009273.1	570193	571209	-	CDS	insH1	IS5 transposase and trans-activator	NA	NA	NA	FALSE	TRUE	12
BW25113_0554	CP009273.1	572854	573069	+	CDS	essD	DLP12 prophage; putative phage lysis protein	14690	b0554	FALSE	TRUE	TRUE	12
BW25113_0555	CP009273.1	573069	573566	+	CDS	rrrD	DLP12 prophage; putative lysozyme	14691	b0555	FALSE	TRUE	TRUE	10
BW25113_0556	CP009273.1	573563	574024	+	CDS	rzpD	DLP12 prophage; putative murein endopeptidase	14692	b0556	FALSE	TRUE	TRUE	15
BW25113_0557	CP009273.1	574056	574349	-	CDS	borD	DLP12 prophage; putative lipoprotein	14693	b0557	FALSE	TRUE	TRUE	14
BW25113_0558	CP009273.1	574640	575050	-	CDS	ybcV	DLP12 prophage; uncharacterized protein	14694	b0558	FALSE	FALSE	TRUE	11
BW25113_0559	CP009273.1	575336	575542	+	CDS	ybcW	DLP12 prophage; uncharacterized protein	14695	b0559	FALSE	TRUE	TRUE	8
BW25113_0560	CP009273.1	576290	576835	+	CDS	nohD	DLP12 prophage; DNA packaging protein	14696	b0560	FALSE	TRUE	TRUE	10
BW25113_0564	CP009273.1	579137	579886	+	CDS	appY	global transcriptional activator; DLP12 prophage	14700	b0564	FALSE	TRUE	TRUE	2
BW25113_0565	CP009273.1	580136	581089	-	CDS	ompT	DLP12 prophage; outer membrane protease VII (outer membrane protein 3b)	14701	b0565	FALSE	TRUE	TRUE	8
BW25113_0566	CP009273.1	581603	582364	-	CDS	envY	porin thermoregulatory transcriptional activator	14702	b0566	FALSE	TRUE	TRUE	11
BW25113_0567	CP009273.1	582547	583437	-	CDS	ybcH	PRK09936 family protein	14703	b0567	FALSE	TRUE	TRUE	11
BW25113_0568	CP009273.1	583438	586410	-	CDS	nfrA	bacteriophage N4 receptor, outer membrane subunit	14704	b0568	FALSE	TRUE	TRUE	1
BW25113_0569	CP009273.1	586397	588634	-	CDS	nfrB	bacteriophage N4 receptor, inner membrane subunit	14705	b0569	FALSE	TRUE	TRUE	7
BW25113_0570	CP009273.1	588784	590226	-	CDS	cusS	sensory histidine kinase in two-component regulatory system with CusR, senses copper ions	14706	b0570	FALSE	TRUE	TRUE	6
BW25113_0571	CP009273.1	590216	590899	-	CDS	cusR	response regulator in two-component regulatory system with CusS	14707	b0571	FALSE	TRUE	TRUE	12
BW25113_0572	CP009273.1	591056	592429	+	CDS	cusC	copper/silver efflux system, outer membrane component	14708	b0572	FALSE	TRUE	TRUE	16
BW25113_0573	CP009273.1	592587	592919	+	CDS	cusF	periplasmic copper- and silver-binding protein	14709	b0573	FALSE	TRUE	TRUE	24
BW25113_0574	CP009273.1	592935	594158	+	CDS	cusB	copper/silver efflux system, membrane fusion protein	14710	b0574	FALSE	TRUE	TRUE	11
BW25113_0575	CP009273.1	594170	597313	+	CDS	cusA	copper/silver efflux system, membrane component	14711	b0575	FALSE	TRUE	TRUE	1
BW25113_0576	CP009273.1	597415	598791	+	CDS	pheP	phenylalanine transporter	14712	b0576	FALSE	TRUE	TRUE	9
BW25113_0577	CP009273.1	598872	600119	-	CDS	ybdG	mechanosensitive channel protein, miniconductance	14713	b0577	FALSE	TRUE	TRUE	8
BW25113_0578	CP009273.1	600227	600880	-	CDS	nfsB	dihydropteridine reductase, NAD(P)H-dependent, oxygen-insensitive	14714	b0578	FALSE	TRUE	TRUE	16
BW25113_0579	CP009273.1	600974	601342	-	CDS	ybdF	DUF419 family protein	14715	b0579	FALSE	TRUE	TRUE	11
BW25113_0580	CP009273.1	601407	601655	-	CDS	ybdJ	DUF1158 family putative inner membrane protein	14716	b0580	FALSE	TRUE	TRUE	11
BW25113_0581	CP009273.1	601721	602839	-	CDS	ybdK	weak gamma-glutamyl:cysteine ligase	14717	b0581	FALSE	TRUE	TRUE	5
BW25113_0582	CP009273.1	603521	604633	+	CDS	insL1	IS186 transposase	NA	NA	NA	FALSE	TRUE	6
BW25113_0583	CP009273.1	604915	605535	-	CDS	entD	phosphopantetheinyltransferase component of enterobactin synthase multienzyme complex	14719	b0583	TRUE	TRUE	TRUE	3
BW25113_0584	CP009273.1	605710	607950	-	CDS	fepA	iron-enterobactin outer membrane transporter	14720	b0584	FALSE	TRUE	TRUE	2
BW25113_0585	CP009273.1	608193	609395	+	CDS	fes	enterobactin/ferric enterobactin esterase	14721	b0585	FALSE	TRUE	TRUE	9
BW25113_0586	CP009273.1	609613	613494	+	CDS	entF	enterobactin synthase multienzyme complex component, ATP-dependent	14722	b0586	FALSE	TRUE	TRUE	2
BW25113_0587	CP009273.1	613710	614843	+	CDS	fepE	regulator of length of O-antigen component of lipopolysaccharide chains	14723	b0587	FALSE	TRUE	TRUE	14
BW25113_0588	CP009273.1	614840	615655	-	CDS	fepC	iron-enterobactin transporter subunit	14724	b0588	FALSE	TRUE	TRUE	12
BW25113_0589	CP009273.1	615652	616644	-	CDS	fepG	iron-enterobactin transporter subunit	14725	b0589	FALSE	TRUE	TRUE	11
BW25113_0590	CP009273.1	616641	617645	-	CDS	fepD	iron-enterobactin transporter subunit	14726	b0590	FALSE	TRUE	TRUE	12
BW25113_0591	CP009273.1	617756	619006	+	CDS	entS	enterobactin exporter, iron-regulated	14727	b0591	FALSE	TRUE	TRUE	8
BW25113_0592	CP009273.1	619010	619966	-	CDS	fepB	iron-enterobactin transporter subunit	14728	b0592	FALSE	TRUE	TRUE	9
BW25113_0593	CP009273.1	620341	621516	+	CDS	entC	isochorismate synthase 1	14729	b0593	FALSE	TRUE	TRUE	5
BW25113_0594	CP009273.1	621526	623136	+	CDS	entE	2,3-dihydroxybenzoate-AMP ligase component of enterobactin synthase multienzyme complex	14730	b0594	FALSE	TRUE	TRUE	5
BW25113_0595	CP009273.1	623150	624007	+	CDS	entB	isochorismatase	14731	b0595	FALSE	TRUE	TRUE	13
BW25113_0596	CP009273.1	624007	624753	+	CDS	entA	2,3-dihydro-2,3-dihydroxybenzoate dehydrogenase	14732	b0596	FALSE	TRUE	TRUE	15
BW25113_0597	CP009273.1	624756	625169	+	CDS	entH	enterobactin synthesis proofreading thioesterase	14733	b0597	FALSE	TRUE	TRUE	13
BW25113_0598	CP009273.1	625350	627455	+	CDS	cstA	carbon starvation protein involved in peptide utilization; APC peptide transporter family protein	14734	b0598	FALSE	TRUE	FALSE	0
BW25113_0599	CP009273.1	627845	628933	-	CDS	ybdH	putative oxidoreductase	14736	b0599	FALSE	TRUE	TRUE	8
BW25113_0600	CP009273.1	629042	630202	+	CDS	ybdL	methionine aminotransferase, PLP-dependent	14737	b0600	FALSE	TRUE	TRUE	10
BW25113_0601	CP009273.1	630203	630832	-	CDS	ybdM	Spo0J family protein, ParB-like nuclease domain	14738	b0601	FALSE	TRUE	TRUE	6
BW25113_0602	CP009273.1	630805	632025	-	CDS	ybdN	PAPS reductase-like domain protein	14739	b0602	FALSE	TRUE	TRUE	4
BW25113_0603	CP009273.1	632172	633074	-	CDS	ybdO	putative DNA-binding transcriptional regulator	14740	b0603	FALSE	TRUE	TRUE	7
BW25113_0604	CP009273.1	633283	634029	-	CDS	dsbG	thiol:disulfide interchange protein, periplasmic	14741	b0604	FALSE	TRUE	TRUE	8
BW25113_0605	CP009273.1	634401	634964	+	CDS	ahpC	alkyl hydroperoxide reductase, C22 subunit	14742	b0605	FALSE	TRUE	TRUE	15
BW25113_0606	CP009273.1	635209	636774	+	CDS	ahpF	alkyl hydroperoxide reductase, F52a subunit, FAD/NAD(P)-binding	14743	b0606	FALSE	TRUE	TRUE	7
BW25113_0607	CP009273.1	636895	637323	-	CDS	uspG	universal stress protein UP12	14744	b0607	FALSE	TRUE	TRUE	11
BW25113_0608	CP009273.1	637544	638782	+	CDS	ybdR	putative Zn-dependent NAD(P)-binding oxidoreductase	14745	b0608	FALSE	TRUE	TRUE	7
BW25113_0610	CP009273.1	639013	639423	-	CDS	rnk	regulator of nucleoside diphosphate kinase	14747	b0610	FALSE	TRUE	TRUE	15
BW25113_0611	CP009273.1	639653	640459	-	CDS	rna	ribonuclease I	14748	b0611	FALSE	TRUE	TRUE	11
BW25113_0612	CP009273.1	640573	642036	-	CDS	citT	citrate:succinate antiporter	14749	b0612	FALSE	TRUE	TRUE	4
BW25113_0613	CP009273.1	642087	642965	-	CDS	citG	2-(5''-triphosphoribosyl)-3'-dephosphocoenzyme-A synthase	14750	b0613	FALSE	TRUE	TRUE	11
BW25113_0614	CP009273.1	642940	643491	-	CDS	citX	apo-citrate lyase phosphoribosyl-dephospho-CoA transferase	14751	b0614	FALSE	FALSE	TRUE	17
BW25113_0615	CP009273.1	643495	645027	-	CDS	citF	citrate lyase, citrate-ACP transferase (alpha) subunit	14752	b0615	FALSE	TRUE	TRUE	12
BW25113_0616	CP009273.1	645038	645946	-	CDS	citE	citrate lyase, citryl-ACP lyase (beta) subunit	14753	b0616	FALSE	TRUE	TRUE	21
BW25113_0617	CP009273.1	645943	646239	-	CDS	citD	citrate lyase, acyl carrier (gamma) subunit	14754	b0617	FALSE	TRUE	TRUE	27
BW25113_0618	CP009273.1	646254	647312	-	CDS	citC	[citrate [pro-3S]-lyase] ligase	14755	b0618	FALSE	TRUE	TRUE	16
BW25113_0619	CP009273.1	647691	649349	+	CDS	citA	sensory histidine kinase in two-component regulatory system with CitB	14756	b0619	FALSE	TRUE	TRUE	2
BW25113_0620	CP009273.1	649318	649998	+	CDS	citB	response regulator in two-component regulatory system with CitA	14757	b0620	FALSE	TRUE	TRUE	8
BW25113_0621	CP009273.1	650039	651424	-	CDS	dcuC	anaerobic C4-dicarboxylate transport	14758	b0621	FALSE	TRUE	TRUE	9
BW25113_0622	CP009273.1	652013	652573	+	CDS	pagP	phospholipid:lipid A palmitoyltransferase	14759	b0622	FALSE	TRUE	TRUE	4
BW25113_0623	CP009273.1	652748	652957	+	CDS	cspE	constitutive cold shock family transcription antitermination protein; negative regulator of cspA transcription; RNA melting protein; ssDNA-binding protein	14760	b0623	FALSE	TRUE	TRUE	7
BW25113_0624	CP009273.1	653011	653394	-	CDS	flc	fluoride efflux channel, dual topology membrane protein	14761	b0624	FALSE	TRUE	TRUE	8
BW25113_0627	CP009273.1	654403	654606	+	CDS	tatE	TatABCE protein translocation system subunit	14764	b0627	FALSE	TRUE	TRUE	13
BW25113_0628	CP009273.1	654707	655672	-	CDS	lipA	lipoate synthase	14765	b0628	FALSE	FALSE	TRUE	7
BW25113_0629	CP009273.1	655881	656834	-	CDS	ybeF	LysR family putative transcriptional regulator	14766	b0629	FALSE	TRUE	TRUE	6
BW25113_0630	CP009273.1	657093	657734	-	CDS	lipB	octanoyltransferase; octanoyl-[ACP]:protein N-octanoyltransferase	14767	b0630	FALSE	TRUE	TRUE	8
BW25113_0631	CP009273.1	657835	658098	-	CDS	ybeD	UPF0250 family protein	14768	b0631	FALSE	FALSE	TRUE	10
BW25113_0632	CP009273.1	658208	659419	-	CDS	dacA	D-alanyl-D-alanine carboxypeptidase (penicillin-binding protein 5)	14769	b0632	FALSE	TRUE	TRUE	5
BW25113_0633	CP009273.1	659558	660646	-	CDS	rlpA	septal ring protein, suppressor of prc, minor lipoprotein	14770	b0633	FALSE	TRUE	TRUE	9
BW25113_0634	CP009273.1	660657	661769	-	CDS	mrdB	cell wall shape-determining protein	14771	b0634	TRUE	FALSE	TRUE	8
BW25113_0635	CP009273.1	661772	663673	-	CDS	mrdA	transpeptidase involved in peptidoglycan synthesis (penicillin-binding protein 2)	14772	b0635	TRUE	FALSE	TRUE	2
BW25113_0636	CP009273.1	663704	664171	-	CDS	rlmH	23S rRNA m(3)Psi1915 pseudouridine methyltransferase, SAM-dependent	14773	b0636	FALSE	TRUE	TRUE	3
BW25113_0637	CP009273.1	664175	664492	-	CDS	rsfS	ribosomal silencing factor	14774	b0637	FALSE	FALSE	FALSE	0
BW25113_0638	CP009273.1	664752	665363	-	CDS	cobC	putative alpha-ribazole-5'-P phosphatase	14775	b0638	FALSE	TRUE	TRUE	4
BW25113_0639	CP009273.1	665387	666028	-	CDS	nadD	nicotinic acid mononucleotide adenylyltransferase, NAD(P)-dependent	14776	b0639	TRUE	FALSE	TRUE	11
BW25113_0640	CP009273.1	666030	667061	-	CDS	holA	DNA polymerase III, delta subunit	14777	b0640	TRUE	FALSE	TRUE	11
BW25113_0641	CP009273.1	667061	667642	-	CDS	lptE	LPS assembly OM complex LptDE, lipoprotein component	14778	b0641	TRUE	TRUE	TRUE	14
BW25113_0642	CP009273.1	667657	670239	-	CDS	leuS	leucyl-tRNA synthetase	14779	b0642	TRUE	FALSE	TRUE	3
BW25113_0643	CP009273.1	670474	670956	+	CDS	ybeL	DUF1451 family protein	14780	b0643	FALSE	TRUE	TRUE	16
BW25113_0644	CP009273.1	671026	672003	-	CDS	ybeQ	Sel1 family TPR-like repeat protein	14781	b0644	FALSE	TRUE	TRUE	15
BW25113_0645	CP009273.1	672167	672874	+	CDS	ybeR	uncharacterized protein	14782	b0645	FALSE	TRUE	TRUE	8
BW25113_0646	CP009273.1	672871	674298	+	CDS	djlB	putative HscC co-chaperone, uncharacterized J domain-containing protein	14783	b0646	TRUE	TRUE	TRUE	6
BW25113_0647	CP009273.1	674308	674862	-	CDS	ybeT	Sel1 family TPR-like repeat protein	14784	b0647	FALSE	TRUE	TRUE	10
BW25113_0648	CP009273.1	674964	675671	+	CDS	ybeU	DUF1266 family protein	14785	b0648	FALSE	TRUE	TRUE	12
BW25113_0649	CP009273.1	675668	677119	+	CDS	djlC	J domain-containing HscC co-chaperone; Hsc56	14786	b0649	FALSE	TRUE	TRUE	9
BW25113_0650	CP009273.1	677179	678849	-	CDS	hscC	Hsp70 family chaperone Hsc62, binds to RpoD and inhibits transcription	14787	b0650	FALSE	TRUE	TRUE	11
BW25113_0651	CP009273.1	678933	679868	-	CDS	rihA	ribonucleoside hydrolase 1	14788	b0651	FALSE	TRUE	TRUE	16
BW25113_0652	CP009273.1	679986	680711	-	CDS	gltL	glutamate, aspartate ABC transporter ATP-binding subunit	14789	b0652	FALSE	TRUE	TRUE	13
BW25113_0653	CP009273.1	680711	681385	-	CDS	gltK	glutamate, aspartate ABC transporter permease subunit	14790	b0653	FALSE	TRUE	TRUE	9
BW25113_0654	CP009273.1	681385	682125	-	CDS	gltJ	glutamate, aspartate ABC transporter permease subunit	14791	b0654	FALSE	TRUE	TRUE	6
BW25113_0655	CP009273.1	682295	683203	-	CDS	gltI	glutamate, aspartate binding protein, periplasmic; part of GltJKLI ABC transporter	14792	b0655	FALSE	TRUE	TRUE	9
BW25113_0656	CP009273.1	683453	684469	-	CDS	insH1	IS5 transposase and trans-activator	NA	NA	NA	FALSE	TRUE	14
BW25113_0657	CP009273.1	684799	686337	-	CDS	lnt	apolipoprotein N-acyltransferase	14794	b0657	TRUE	FALSE	FALSE	0
BW25113_0658	CP009273.1	686362	687240	-	CDS	ybeX	putative ion transport	14795	b0658	FALSE	TRUE	TRUE	13
BW25113_0659	CP009273.1	687330	687797	-	CDS	ybeY	ssRNA-specific endoribonuclease; co-endoribonuclease working with RNase R in 16S rRNA 3' end maturation and quality control; rRNA transcription antitermination factor	14796	b0659	FALSE	FALSE	TRUE	18
BW25113_0660	CP009273.1	687794	688834	-	CDS	ybeZ	PhoH-like heat shock protein	14797	b0660	FALSE	TRUE	TRUE	10
BW25113_0661	CP009273.1	688987	690411	-	CDS	miaB	tRNA-i(6)A37 methylthiotransferase	14798	b0661	FALSE	TRUE	TRUE	11
BW25113_0662	CP009273.1	690557	691732	+	CDS	ubiF	2-octaprenyl-3-methyl-6-methoxy-1,4-benzoquinol oxygenase	14799	b0662	FALSE	FALSE	TRUE	6
BW25113_0674	CP009273.1	692969	694633	-	CDS	asnB	asparagine synthetase B	14804	b0674	FALSE	TRUE	TRUE	2
BW25113_0675	CP009273.1	695030	695782	-	CDS	umpH	UMP phosphatase	14805	b0675	FALSE	TRUE	TRUE	9
BW25113_0676	CP009273.1	695830	697050	-	CDS	nagC	N-acetylglucosamine-inducible nag divergent operon transcriptional repressor	14806	b0676	FALSE	TRUE	TRUE	9
BW25113_0677	CP009273.1	697059	698207	-	CDS	nagA	N-acetylglucosamine-6-phosphate deacetylase	14807	b0677	FALSE	TRUE	TRUE	10
BW25113_0678	CP009273.1	698267	699067	-	CDS	nagB	glucosamine-6-phosphate deaminase	14808	b0678	FALSE	TRUE	TRUE	10
BW25113_0679	CP009273.1	699400	701346	+	CDS	nagE	fused N-acetyl glucosamine specific PTS enzyme: IIC, IIB, and IIA components	14809	b0679	FALSE	TRUE	TRUE	5
BW25113_0680	CP009273.1	701549	703213	+	CDS	glnS	glutamyl-tRNA synthetase	14810	b0680	TRUE	FALSE	TRUE	10
BW25113_0681	CP009273.1	703790	705196	+	CDS	chiP	chitoporin, uptake of chitosugars	14811	b0681	FALSE	TRUE	TRUE	4
BW25113_0682	CP009273.1	705246	705572	+	CDS	chiQ	chitosugar-induced verified lipoprotein	14812	b0682	FALSE	TRUE	TRUE	11
BW25113_0683	CP009273.1	705656	706102	-	CDS	fur	ferric iron uptake regulon transcriptional repressor; autorepressor	14813	b0683	FALSE	TRUE	TRUE	10
BW25113_0684	CP009273.1	706391	706921	-	CDS	fldA	flavodoxin 1	14814	b0684	TRUE	FALSE	TRUE	7
BW25113_0685	CP009273.1	707061	707354	-	CDS	ybfE	LexA-regulated protein, CopB family	14815	b0685	FALSE	TRUE	FALSE	6
BW25113_0686	CP009273.1	707494	708258	-	CDS	ybfF	acyl-CoA esterase	14816	b0686	FALSE	TRUE	FALSE	1
BW25113_0687	CP009273.1	708443	708988	+	CDS	seqA	negative modulator of initiation of replication	14817	b0687	FALSE	FALSE	TRUE	2
BW25113_0688	CP009273.1	709014	710654	+	CDS	pgm	phosphoglucomutase	14818	b0688	FALSE	TRUE	TRUE	5
BW25113_0689	CP009273.1	710868	711362	+	CDS	ybfP	lipoprotein	14819	b0689	FALSE	TRUE	TRUE	16
BW25113_0692	CP009273.1	712402	713721	-	CDS	potE	putrescine/proton symporter: putrescine/ornithine antiporter	14823	b0692	FALSE	TRUE	TRUE	18
BW25113_0693	CP009273.1	713718	715916	-	CDS	speF	ornithine decarboxylase isozyme, inducible	14824	b0693	FALSE	TRUE	TRUE	4
BW25113_0694	CP009273.1	716512	717189	-	CDS	kdpE	response regulator in two-component regulatory system with KdpD	14826	b0694	FALSE	TRUE	TRUE	18
BW25113_0695	CP009273.1	717186	719870	-	CDS	kdpD	fused sensory histidine kinase in two-component regulatory system with KdpE: signal sensing protein	14827	b0695	FALSE	TRUE	TRUE	2
BW25113_0696	CP009273.1	719863	720435	-	CDS	kdpC	potassium translocating ATPase, subunit C	14828	b0696	FALSE	TRUE	TRUE	14
BW25113_0697	CP009273.1	720444	722492	-	CDS	kdpB	potassium translocating ATPase, subunit B	14829	b0697	FALSE	TRUE	TRUE	7
BW25113_0698	CP009273.1	722515	724188	-	CDS	kdpA	potassium translocating ATPase, subunit A	14830	b0698	FALSE	TRUE	TRUE	10
BW25113_0699	CP009273.1	724590	724796	+	CDS	ybfA	DUF2517 family protein	14832	b0699	FALSE	FALSE	TRUE	8
BW25113_0700	CP009273.1	725039	729232	+	CDS	rhsC	Rhs family putative polymorphic toxin	14833	b0700	FALSE	TRUE	FALSE	0
BW25113_0702	CP009273.1	729232	729558	+	CDS	ybfB	putative membrane protein	14834	b0702	FALSE	FALSE	TRUE	8
BW25113_0704	CP009273.1	731106	731675	+	CDS	ybfC	putative periplasmic protein	14836	b0704	FALSE	FALSE	TRUE	1
BW25113_0706	CP009273.1	733548	734309	+	CDS	ybfD	H repeat-associated putative transposase	14838	b0706	FALSE	TRUE	TRUE	2
BW25113_0707	CP009273.1	734457	734966	+	CDS	ybgA	DUF1722 family protein	14839	b0707	FALSE	TRUE	TRUE	4
BW25113_0708	CP009273.1	734963	736381	+	CDS	phr	deoxyribodipyrimidine photolyase, FAD-binding	14840	b0708	FALSE	TRUE	TRUE	5
BW25113_0709	CP009273.1	736531	738012	-	CDS	dtpD	dipeptide and tripeptide permease D	14841	b0709	FALSE	TRUE	TRUE	13
BW25113_0710	CP009273.1	738283	739026	+	CDS	ybgI	NIF3 family metal-binding protein	14842	b0710	FALSE	TRUE	TRUE	20
BW25113_0711	CP009273.1	739049	739705	+	CDS	ybgJ	putative allophanate hydrolase, subunit 1	14843	b0711	FALSE	TRUE	TRUE	14
BW25113_0712	CP009273.1	739699	740631	+	CDS	ybgK	putative allophanate hydrolase, subunit 2	14844	b0712	FALSE	TRUE	TRUE	10
BW25113_0713	CP009273.1	740621	741355	+	CDS	ybgL	UPF0271 family protein	14845	b0713	FALSE	TRUE	TRUE	12
BW25113_0714	CP009273.1	741391	742182	+	CDS	nei	endonuclease VIII/ 5-formyluracil/5-hydroxymethyluracil DNA glycosylase	14846	b0714	FALSE	TRUE	TRUE	9
BW25113_0715	CP009273.1	742179	743225	-	CDS	abrB	regulator of aidB expression; inner membrane protein	14847	b0715	FALSE	TRUE	TRUE	11
BW25113_0716	CP009273.1	743377	744438	-	CDS	ybgO	putative fimbrial protein	14848	b0716	FALSE	TRUE	TRUE	11
BW25113_0717	CP009273.1	744435	745163	-	CDS	ybgP	putative periplasmic pilin chaperone	14849	b0717	FALSE	TRUE	TRUE	15
BW25113_0718	CP009273.1	745178	747625	-	CDS	ybgQ	putative outer membrane protein	14850	b0718	FALSE	TRUE	TRUE	3
BW25113_0719	CP009273.1	747685	748251	-	CDS	ybgD	putative fimbrial-like adhesin protein	14851	b0719	FALSE	TRUE	TRUE	12
BW25113_0720	CP009273.1	748641	749924	-	CDS	gltA	citrate synthase	14852	b0720	FALSE	TRUE	TRUE	8
BW25113_0721	CP009273.1	750633	751022	+	CDS	sdhC	succinate dehydrogenase, membrane subunit, binds cytochrome b556	14853	b0721	FALSE	TRUE	TRUE	15
BW25113_0722	CP009273.1	751016	751363	+	CDS	sdhD	succinate dehydrogenase, membrane subunit, binds cytochrome b556	14854	b0722	FALSE	TRUE	TRUE	14
BW25113_0723	CP009273.1	751363	753129	+	CDS	sdhA	succinate dehydrogenase, flavoprotein subunit	14855	b0723	FALSE	TRUE	TRUE	7
BW25113_0724	CP009273.1	753145	753861	+	CDS	sdhB	succinate dehydrogenase, FeS subunit	14856	b0724	FALSE	TRUE	TRUE	9
BW25113_0726	CP009273.1	754162	756963	+	CDS	sucA	2-oxoglutarate decarboxylase, thiamine triphosphate-binding	14858	b0726	FALSE	TRUE	FALSE	0
BW25113_0727	CP009273.1	756978	758195	+	CDS	sucB	dihydrolipoyltranssuccinase	14859	b0727	FALSE	FALSE	TRUE	15
BW25113_0728	CP009273.1	758470	759636	+	CDS	sucC	succinyl-CoA synthetase, beta subunit	14860	b0728	FALSE	TRUE	TRUE	17
BW25113_0729	CP009273.1	759636	760505	+	CDS	sucD	succinyl-CoA synthetase, NAD(P)-binding, alpha subunit	14861	b0729	FALSE	TRUE	TRUE	12
BW25113_0730	CP009273.1	760609	761331	-	CDS	mngR	Transcriptional repressor for the mannosyl-D-glycerate catabolic operon	14862	b0730	FALSE	TRUE	TRUE	10
BW25113_0731	CP009273.1	761440	763416	+	CDS	mngA	fused 2-O-a-mannosyl-D-glycerate specific PTS enzymes: IIA component/IIB component/IIC component	14863	b0731	FALSE	TRUE	TRUE	11
BW25113_0732	CP009273.1	763434	766067	+	CDS	mngB	alpha-mannosidase	14864	b0732	FALSE	TRUE	TRUE	1
BW25113_0733	CP009273.1	766914	768482	+	CDS	cydA	cytochrome d terminal oxidase, subunit I	14865	b0733	TRUE	FALSE	TRUE	6
BW25113_0734	CP009273.1	768498	769637	+	CDS	cydB	cytochrome d terminal oxidase, subunit II	14866	b0734	FALSE	FALSE	TRUE	8
BW25113_0735	CP009273.1	769765	770058	+	CDS	ybgE	putative inner membrane protein in cydABX-ybgE operon	14867	b0735	FALSE	TRUE	TRUE	9
BW25113_0736	CP009273.1	770208	770612	+	CDS	ybgC	acyl-CoA thioester hydrolase	14868	b0736	FALSE	TRUE	TRUE	7
BW25113_0737	CP009273.1	770609	771301	+	CDS	tolQ	membrane spanning protein in TolA-TolQ-TolR complex	14869	b0737	FALSE	TRUE	TRUE	8
BW25113_0738	CP009273.1	771305	771733	+	CDS	tolR	membrane spanning protein in TolA-TolQ-TolR complex	14870	b0738	FALSE	TRUE	TRUE	11
BW25113_0739	CP009273.1	771798	773063	+	CDS	tolA	membrane anchored protein in TolA-TolQ-TolR complex	14871	b0739	FALSE	TRUE	TRUE	11
BW25113_0740	CP009273.1	773196	774488	+	CDS	tolB	periplasmic protein	14872	b0740	FALSE	TRUE	TRUE	4
BW25113_0741	CP009273.1	774523	775044	+	CDS	pal	peptidoglycan-associated outer membrane lipoprotein	14873	b0741	FALSE	TRUE	TRUE	3
BW25113_0742	CP009273.1	775054	775845	+	CDS	ybgF	periplasmic TolA-binding protein	14874	b0742	FALSE	TRUE	FALSE	0
BW25113_0750	CP009273.1	777541	778584	+	CDS	nadA	quinolinate synthase, subunit A	14875	b0750	FALSE	TRUE	TRUE	5
BW25113_0751	CP009273.1	778622	779341	+	CDS	pnuC	nicotinamide riboside transporter	14876	b0751	FALSE	TRUE	TRUE	17
BW25113_0752	CP009273.1	779338	780279	-	CDS	zitB	zinc efflux system	14877	b0752	FALSE	TRUE	TRUE	13
BW25113_0753	CP009273.1	780393	780773	-	CDS	ybgS	putative periplasmic protein	14878	b0753	FALSE	TRUE	TRUE	20
BW25113_0754	CP009273.1	781089	782141	+	CDS	aroG	3-deoxy-D-arabino-heptulosonate-7-phosphate synthase, phenylalanine repressible	14879	b0754	FALSE	TRUE	TRUE	12
BW25113_0755	CP009273.1	782299	783051	-	CDS	gpmA	phosphoglyceromutase 1	14880	b0755	FALSE	TRUE	TRUE	12
BW25113_0756	CP009273.1	783253	784293	-	CDS	galM	aldose 1-epimerase; type-1 mutarotase	14881	b0756	FALSE	TRUE	TRUE	9
BW25113_0757	CP009273.1	784287	785435	-	CDS	galK	galactokinase	14882	b0757	FALSE	TRUE	TRUE	8
BW25113_0758	CP009273.1	785439	786485	-	CDS	galT	galactose-1-phosphate uridylyltransferase	14883	b0758	FALSE	TRUE	TRUE	6
BW25113_0759	CP009273.1	786495	787511	-	CDS	galE	UDP-galactose-4-epimerase	14884	b0759	FALSE	TRUE	TRUE	7
BW25113_0760	CP009273.1	787772	789244	-	CDS	modF	fused molybdate transporter subunits of ABC superfamily: ATP-binding components	14885	b0760	FALSE	TRUE	TRUE	4
BW25113_0761	CP009273.1	789312	790100	-	CDS	modE	transcriptional repressor for the molybdenum transport operon modABC	14886	b0761	FALSE	TRUE	TRUE	19
BW25113_0762	CP009273.1	790229	790378	+	CDS	acrZ	AcrAB-TolC efflux pump accessory protein, membrane-associated	14887	b0762	FALSE	FALSE	TRUE	21
BW25113_0763	CP009273.1	790545	791318	+	CDS	modA	molybdate transporter subunit	14888	b0763	FALSE	TRUE	TRUE	17
BW25113_0764	CP009273.1	791318	792007	+	CDS	modB	molybdate transporter subunit	14889	b0764	FALSE	TRUE	TRUE	14
BW25113_0765	CP009273.1	792010	793068	+	CDS	modC	molybdate transporter subunit	14890	b0765	FALSE	TRUE	TRUE	10
BW25113_0766	CP009273.1	793069	793887	-	CDS	ybhA	pyridoxal phosphate (PLP) phosphatase	14891	b0766	FALSE	TRUE	TRUE	21
BW25113_0767	CP009273.1	794042	795037	+	CDS	pgl	6-phosphogluconolactonase	14892	b0767	FALSE	TRUE	TRUE	15
BW25113_0768	CP009273.1	795078	796031	-	CDS	ybhD	putative DNA-binding transcriptional regulator	14893	b0768	FALSE	TRUE	TRUE	9
BW25113_0769	CP009273.1	796215	797267	+	CDS	ybhH	putative PrpF family isomerase	14894	b0769	FALSE	TRUE	TRUE	5
BW25113_0770	CP009273.1	797343	798776	+	CDS	ybhI	putative transporter	14895	b0770	FALSE	TRUE	TRUE	10
BW25113_0771	CP009273.1	798959	801220	+	CDS	ybhJ	putative hydratase	14896	b0771	FALSE	TRUE	TRUE	2
BW25113_0772	CP009273.1	801454	802737	-	CDS	ybhC	acyl-CoA thioesterase, lipoprotein	14897	b0772	FALSE	TRUE	TRUE	15
BW25113_0773	CP009273.1	802889	803365	-	CDS	ybhB	kinase inhibitor homolog, UPF0098 family	14898	b0773	FALSE	TRUE	TRUE	20
BW25113_0774	CP009273.1	803424	804713	-	CDS	bioA	7,8-diaminopelargonic acid synthase, PLP-dependent	14899	b0774	FALSE	TRUE	TRUE	9
BW25113_0775	CP009273.1	804800	805840	+	CDS	bioB	biotin synthase	14900	b0775	FALSE	TRUE	TRUE	16
BW25113_0776	CP009273.1	805837	806991	+	CDS	bioF	8-amino-7-oxononanoate synthase	14901	b0776	FALSE	TRUE	TRUE	11
BW25113_0777	CP009273.1	806978	807733	+	CDS	bioC	malonyl-ACP O-methyltransferase, SAM-dependent	14902	b0777	FALSE	TRUE	TRUE	11
BW25113_0778	CP009273.1	807726	808403	+	CDS	bioD	dethiobiotin synthetase	14903	b0778	FALSE	TRUE	TRUE	6
BW25113_0779	CP009273.1	808982	811003	+	CDS	uvrB	excinulease of nucleotide excision repair, DNA damage recognition component	14904	b0779	FALSE	TRUE	TRUE	3
BW25113_0780	CP009273.1	811195	812103	-	CDS	ybhK	putative NAD(P)-binding transferase	14905	b0780	FALSE	TRUE	TRUE	16
BW25113_0781	CP009273.1	812500	813489	+	CDS	moaA	molybdopterin biosynthesis protein A	14906	b0781	FALSE	TRUE	TRUE	17
BW25113_0782	CP009273.1	813511	814023	+	CDS	moaB	inactive molybdopterin adenylyltransferase	14907	b0782	FALSE	TRUE	TRUE	16
BW25113_0783	CP009273.1	814026	814511	+	CDS	moaC	molybdopterin biosynthesis, protein C	14908	b0783	FALSE	TRUE	TRUE	19
BW25113_0784	CP009273.1	814504	814749	+	CDS	moaD	molybdopterin synthase, small subunit	14909	b0784	FALSE	TRUE	TRUE	19
BW25113_0785	CP009273.1	814751	815203	+	CDS	moaE	molybdopterin synthase, large subunit	14910	b0785	FALSE	TRUE	TRUE	17
BW25113_0786	CP009273.1	815340	816044	+	CDS	ybhL	UPF0005 family inner membrane protein	14911	b0786	FALSE	TRUE	TRUE	12
BW25113_0787	CP009273.1	816249	816962	+	CDS	ybhM	UPF0005 family inner membrane protein	14912	b0787	FALSE	TRUE	TRUE	11
BW25113_0788	CP009273.1	816998	817954	-	CDS	ybhN	UPF0104 family inner membrane protein	14913	b0788	FALSE	TRUE	TRUE	12
BW25113_0789	CP009273.1	817954	819195	-	CDS	clsB	cardiolipin synthase 2	14914	b0789	FALSE	TRUE	TRUE	13
BW25113_0790	CP009273.1	819192	819953	-	CDS	ybhP	endo/exonuclease/phosphatase family protein	14915	b0790	FALSE	TRUE	TRUE	11
BW25113_0791	CP009273.1	820086	820496	+	CDS	ybhQ	inner membrane protein	14916	b0791	FALSE	TRUE	TRUE	16
BW25113_0792	CP009273.1	820458	821564	-	CDS	ybhR	inner membrane putative ABC superfamily transporter permease	14917	b0792	FALSE	TRUE	TRUE	13
BW25113_0793	CP009273.1	821575	822708	-	CDS	ybhS	inner membrane putative ABC superfamily transporter permease	14918	b0793	FALSE	TRUE	TRUE	13
BW25113_0794	CP009273.1	822701	824437	-	CDS	ybhF	putative transporter subunit of ABC superfamily: ATP-binding component	14919	b0794	FALSE	TRUE	TRUE	5
BW25113_0795	CP009273.1	824430	825428	-	CDS	ybhG	putative membrane fusion protein (MFP) component of efflux pump, membrane anchor	14920	b0795	FALSE	TRUE	TRUE	16
BW25113_0796	CP009273.1	825428	826099	-	CDS	ybiH	DUF1956 domain-containing tetR family putative transcriptional regulator	14921	b0796	FALSE	TRUE	TRUE	19
BW25113_0797	CP009273.1	826328	827692	+	CDS	rhlE	ATP-dependent RNA helicase	14922	b0797	FALSE	TRUE	TRUE	11
BW25113_0798	CP009273.1	827924	828406	-	CDS	ybiA	DUF1768 family protein	14923	b0798	FALSE	TRUE	TRUE	11
BW25113_0799	CP009273.1	828526	830676	+	CDS	dinG	ATP-dependent DNA helicase	14924	b0799	FALSE	TRUE	TRUE	7
BW25113_0800	CP009273.1	830704	831666	+	CDS	ybiB	putative family 3 glycosyltransferase	14925	b0800	FALSE	TRUE	TRUE	18
BW25113_0801	CP009273.1	831807	832892	+	CDS	ybiC	putative dehydrogenase	14926	b0801	FALSE	TRUE	TRUE	13
BW25113_0802	CP009273.1	833121	833381	-	CDS	ybiJ	DUF1471 family putative periplasmic protein	14927	b0802	FALSE	TRUE	TRUE	21
BW25113_0803	CP009273.1	833646	833912	-	CDS	ybiI	DksA-type zinc finger protein	14928	b0803	FALSE	TRUE	TRUE	19
BW25113_0804	CP009273.1	833986	834663	-	CDS	ybiX	Fe(II)-dependent oxygenase superfamily protein	14929	b0804	FALSE	TRUE	TRUE	19
BW25113_0805	CP009273.1	834705	836987	-	CDS	fiu	catecholate siderophore receptor Fiu	14930	b0805	FALSE	TRUE	TRUE	9
BW25113_0806	CP009273.1	837252	837512	-	CDS	mcbA	colanic acid mucoidy stimulation protein	14931	b0806	FALSE	TRUE	TRUE	23
BW25113_0807	CP009273.1	837788	838714	+	CDS	rlmF	23S rRNA m(6)A1618 methyltransferase, SAM-dependent	14932	b0807	FALSE	TRUE	TRUE	15
BW25113_0808	CP009273.1	838711	840936	-	CDS	ybiO	mechanosensitive channel protein, intermediate conductance	14933	b0808	FALSE	TRUE	TRUE	4
BW25113_0809	CP009273.1	841197	841919	-	CDS	glnQ	glutamine transporter subunit	14934	b0809	FALSE	TRUE	TRUE	12
BW25113_0810	CP009273.1	841916	842575	-	CDS	glnP	glutamine transporter subunit	14935	b0810	FALSE	TRUE	TRUE	14
BW25113_0811	CP009273.1	842714	843460	-	CDS	glnH	glutamine transporter subunit	14936	b0811	FALSE	TRUE	TRUE	12
BW25113_0812	CP009273.1	843864	844367	-	CDS	dps	Fe-binding and storage protein; stress-inducible DNA-binding protetin	14937	b0812	FALSE	TRUE	TRUE	18
BW25113_0813	CP009273.1	844666	845553	-	CDS	rhtA	threonine and homoserine efflux system	14938	b0813	FALSE	TRUE	TRUE	11
BW25113_0814	CP009273.1	845906	846421	+	CDS	ompX	outer membrane protein X	14939	b0814	FALSE	TRUE	TRUE	9
BW25113_0815	CP009273.1	846470	848053	-	CDS	ybiP	putative EptAB family phosphoethanolamine transferase, inner membrane protein	14940	b0815	FALSE	TRUE	TRUE	5
BW25113_0817	CP009273.1	848639	849106	+	CDS	mntR	Mn(2+)-responsive manganese regulon transcriptional regulator	14942	b0817	FALSE	TRUE	TRUE	17
BW25113_0818	CP009273.1	849103	850221	+	CDS	ybiR	putative transporter	14943	b0818	FALSE	TRUE	TRUE	16
BW25113_0819	CP009273.1	850280	851200	-	CDS	ldtB	L,D-transpeptidase linking Lpp to murein	14944	b0819	FALSE	TRUE	TRUE	13
BW25113_0820	CP009273.1	851419	853011	+	CDS	ybiT	putative transporter subunit of ABC superfamily: ATP-binding component	14945	b0820	FALSE	TRUE	TRUE	8
BW25113_0821	CP009273.1	853252	854517	-	CDS	ybiU	DUF1479 family protein	14946	b0821	FALSE	TRUE	TRUE	9
BW25113_0822	CP009273.1	854669	855484	-	CDS	ybiV	sugar phosphatase; preference for fructose-1-P, ribose-5-P and glucose-6-P	14947	b0822	FALSE	TRUE	TRUE	5
BW25113_0823	CP009273.1	855630	858062	-	CDS	ybiW	putative pyruvate formate lyase	14948	b0823	FALSE	TRUE	TRUE	2
BW25113_0824	CP009273.1	858068	858967	-	CDS	ybiY	putative pyruvate formate lyase activating enzyme	14949	b0824	FALSE	TRUE	TRUE	20
BW25113_0825	CP009273.1	859098	859760	+	CDS	fsaA	fructose-6-phosphate aldolase 1	14950	b0825	FALSE	TRUE	TRUE	17
BW25113_0826	CP009273.1	859836	860585	-	CDS	moeB	molybdopterin synthase sulfurylase	14951	b0826	FALSE	TRUE	TRUE	14
BW25113_0827	CP009273.1	860585	861820	-	CDS	moeA	molybdopterin molybdenumtransferase; molybdopterin biosynthesis protein	14952	b0827	FALSE	TRUE	TRUE	10
BW25113_0828	CP009273.1	862024	862989	+	CDS	iaaA	Isoaspartyl peptidase	14953	b0828	FALSE	TRUE	TRUE	7
BW25113_0829	CP009273.1	862976	864847	+	CDS	gsiA	glutathione transporter ATP-binding protein, ABC superfamily	14954	b0829	FALSE	TRUE	TRUE	4
BW25113_0830	CP009273.1	864867	866405	+	CDS	gsiB	glutathione periplasmic binding protein, ABC superfamily transporter	14955	b0830	FALSE	TRUE	TRUE	5
BW25113_0831	CP009273.1	866423	867343	+	CDS	gsiC	glutathione transporter, permease component, ABC superfamily	14956	b0831	FALSE	TRUE	TRUE	16
BW25113_0832	CP009273.1	867346	868257	+	CDS	gsiD	glutathione transporter, permease component, ABC superfamily	14957	b0832	FALSE	TRUE	TRUE	17
BW25113_0833	CP009273.1	868435	870783	+	CDS	yliE	putative membrane-anchored cyclic-di-GMP phosphodiesterase	14958	b0833	FALSE	TRUE	TRUE	1
BW25113_0834	CP009273.1	870791	872119	+	CDS	yliF	putative membrane-anchored diguanylate cyclase	14959	b0834	FALSE	TRUE	TRUE	3
BW25113_0835	CP009273.1	872166	873491	-	CDS	rimO	ribosomal protein S12 methylthiotransferase; radical SAM superfamily	14960	b0835	FALSE	TRUE	TRUE	11
BW25113_0836	CP009273.1	873704	874087	+	CDS	bssR	repressor of biofilm formation by indole transport regulation	14961	b0836	FALSE	TRUE	TRUE	16
BW25113_0837	CP009273.1	874198	875313	+	CDS	yliI	soluble aldose sugar dehydrogenase	14962	b0837	FALSE	TRUE	TRUE	10
BW25113_0838	CP009273.1	875310	875936	-	CDS	gstB	glutathione S-transferase	14963	b0838	FALSE	TRUE	TRUE	13
BW25113_0839	CP009273.1	876183	877385	+	CDS	dacC	D-alanyl-D-alanine carboxypeptidase (penicillin-binding protein 6a)	14964	b0839	FALSE	TRUE	TRUE	10
BW25113_0840	CP009273.1	877432	878190	-	CDS	deoR	deoxyribose-5-phosphate-inducible deoxyribose operon transcriptional repressor; repressor of nupG and tsx	14965	b0840	FALSE	TRUE	TRUE	12
BW25113_0841	CP009273.1	878248	878844	-	CDS	ybjG	undecaprenyl pyrophosphate phosphatase	14966	b0841	FALSE	TRUE	TRUE	9
BW25113_0842	CP009273.1	879129	880361	+	CDS	mdfA	multidrug efflux system protein	14967	b0842	FALSE	TRUE	TRUE	14
BW25113_0843	CP009273.1	880402	880686	-	CDS	ybjH	uncharacterized protein	14968	b0843	FALSE	TRUE	TRUE	23
BW25113_0844	CP009273.1	880772	881587	-	CDS	ybjI	5-amino-6-(5-phospho-D-ribitylamino)uracil phosphatase; pyrimidine phosphatase; riboflavin synthesis	14969	b0844	FALSE	TRUE	TRUE	15
BW25113_0845	CP009273.1	881587	882795	-	CDS	ybjJ	putative transporter	14970	b0845	FALSE	TRUE	TRUE	9
BW25113_0846	CP009273.1	882879	883415	+	CDS	rcdA	transcriptional regulator of csgD and ybiJI; autoregulator	14971	b0846	FALSE	TRUE	TRUE	12
BW25113_0847	CP009273.1	883590	885275	-	CDS	ybjL	putative transporter	14972	b0847	FALSE	TRUE	TRUE	8
BW25113_0848	CP009273.1	885545	885922	+	CDS	ybjM	inner membrane protein	14973	b0848	FALSE	TRUE	TRUE	12
BW25113_0849	CP009273.1	885952	886209	-	CDS	grxA	glutaredoxin 1, redox coenzyme for ribonucleotide reductase (RNR1a)	14974	b0849	FALSE	TRUE	TRUE	10
BW25113_0850	CP009273.1	886369	886656	+	CDS	ybjC	DUF1418 family protein	14975	b0850	FALSE	TRUE	TRUE	10
BW25113_0851	CP009273.1	886640	887362	+	CDS	nfsA	nitroreductase A, NADPH-dependent, FMN-dependent	14976	b0851	FALSE	TRUE	TRUE	9
BW25113_0852	CP009273.1	887423	888325	+	CDS	rimK	ribosomal protein S6 modification protein	14977	b0852	FALSE	TRUE	TRUE	9
BW25113_0853	CP009273.1	888413	888889	+	CDS	ybjN	negative regulator of motility; multicopy suppressor of coaA(Ts)	14978	b0853	FALSE	TRUE	TRUE	12
BW25113_0854	CP009273.1	889240	890352	+	CDS	potF	putrescine transporter subunit: periplasmic-binding component of ABC superfamily	14979	b0854	FALSE	TRUE	TRUE	13
BW25113_0855	CP009273.1	890447	891580	+	CDS	potG	putrescine transporter subunit: ATP-binding component of ABC superfamily	14980	b0855	FALSE	TRUE	TRUE	11
BW25113_0856	CP009273.1	891590	892543	+	CDS	potH	putrescine transporter subunit: membrane component of ABC superfamily	14981	b0856	FALSE	TRUE	TRUE	7
BW25113_0857	CP009273.1	892540	893385	+	CDS	potI	putrescine transporter subunit: membrane component of ABC superfamily	14982	b0857	FALSE	TRUE	TRUE	12
BW25113_0858	CP009273.1	893445	893933	+	CDS	ybjO	DUF2593 family inner membrane protein	14983	b0858	FALSE	TRUE	TRUE	15
BW25113_0859	CP009273.1	893974	895101	+	CDS	rlmC	23S rRNA m(5)U747 methyltransferase, SAM-dependent	14984	b0859	FALSE	TRUE	TRUE	10
BW25113_0860	CP009273.1	895300	896031	-	CDS	artJ	arginine binding protein, periplasmic	14985	b0860	FALSE	TRUE	TRUE	11
BW25113_0861	CP009273.1	896322	896990	-	CDS	artM	arginine transporter subunit	14986	b0861	FALSE	TRUE	TRUE	12
BW25113_0862	CP009273.1	896990	897706	-	CDS	artQ	arginine transporter subunit	14987	b0862	FALSE	TRUE	TRUE	13
BW25113_0863	CP009273.1	897713	898444	-	CDS	artI	arginine transporter subunit	14988	b0863	FALSE	TRUE	TRUE	16
BW25113_0864	CP009273.1	898462	899190	-	CDS	artP	arginine transporter subunit	14989	b0864	FALSE	TRUE	TRUE	8
BW25113_0865	CP009273.1	899408	899923	-	CDS	ybjP	lipoprotein	14990	b0865	FALSE	TRUE	TRUE	9
BW25113_0866	CP009273.1	900049	900372	+	CDS	ybjQ	UPF0145 family protein	14991	b0866	FALSE	TRUE	TRUE	13
BW25113_0867	CP009273.1	900369	901199	+	CDS	amiD	1,6-anhydro-N-acetylmuramyl-L-alanine amidase, Zn-dependent; OM lipoprotein	14992	b0867	FALSE	TRUE	TRUE	12
BW25113_0868	CP009273.1	901196	902209	-	CDS	ybjS	putative NAD(P)H-dependent oxidoreductase with NAD(P)-binding Rossmann-fold domain	14993	b0868	FALSE	TRUE	TRUE	13
BW25113_0869	CP009273.1	902308	903738	-	CDS	ybjT	putative NAD-dependent oxidoreductase	14994	b0869	FALSE	TRUE	TRUE	7
BW25113_0870	CP009273.1	903749	904750	-	CDS	ltaE	L-allo-threonine aldolase, PLP-dependent	14995	b0870	FALSE	TRUE	TRUE	10
BW25113_0871	CP009273.1	904787	906505	-	CDS	poxB	pyruvate dehydrogenase (pyruvate oxidase), thiamine triphosphate-binding, FAD-binding	14996	b0871	FALSE	TRUE	TRUE	8
BW25113_0872	CP009273.1	906638	907606	-	CDS	hcr	HCP oxidoreductase, NADH-dependent	14997	b0872	FALSE	TRUE	TRUE	9
BW25113_0873	CP009273.1	907618	909270	-	CDS	hcp	hybrid-cluster [4Fe-2S-2O] protein in anaerobic terminal reductases	14998	b0873	FALSE	TRUE	TRUE	9
BW25113_0874	CP009273.1	909414	910313	-	CDS	ybjE	putative transporter	14999	b0874	FALSE	TRUE	TRUE	16
BW25113_0875	CP009273.1	910808	911503	-	CDS	aqpZ	aquaporin Z	15000	b0875	FALSE	TRUE	TRUE	19
BW25113_0876	CP009273.1	911929	913587	+	CDS	ybjD	putative OLD family ATP-dependent endonuclease; DUF2813 family protein	15001	b0876	FALSE	TRUE	TRUE	8
BW25113_0877	CP009273.1	913584	914576	-	CDS	ybjX	DUF535 family protein	15002	b0877	FALSE	TRUE	TRUE	9
BW25113_0878	CP009273.1	914691	915806	+	CDS	macA	macrolide transporter subunit, membrane fusion protein (MFP) component	15003	b0878	FALSE	TRUE	TRUE	16
BW25113_0879	CP009273.1	915803	917749	+	CDS	macB	fused macrolide transporter subunits of ABC superfamily: ATP-binding component/membrane component	15004	b0879	FALSE	TRUE	TRUE	5
BW25113_0880	CP009273.1	917822	918046	-	CDS	cspD	inhibitor of DNA replication, cold shock protein homolog	15005	b0880	FALSE	TRUE	TRUE	18
BW25113_0881	CP009273.1	918369	918689	+	CDS	clpS	regulatory protein for ClpA substrate specificity	15006	b0881	FALSE	TRUE	TRUE	20
BW25113_0882	CP009273.1	918720	920996	+	CDS	clpA	ATPase and specificity subunit of ClpA-ClpP ATP-dependent serine protease, chaperone activity	15007	b0882	FALSE	TRUE	TRUE	2
BW25113_0884	CP009273.1	921681	921899	-	CDS	infA	translation initiation factor IF-1	15008	b0884	TRUE	FALSE	TRUE	12
BW25113_0885	CP009273.1	922184	922888	-	CDS	aat	leucyl/phenylalanyl-tRNA-protein transferase	15009	b0885	FALSE	TRUE	TRUE	10
BW25113_0886	CP009273.1	922930	924651	-	CDS	cydC	fused glutathione, cysteine exporter subunits of ABC superfamily: membrane component/ATP-binding component	15010	b0886	TRUE	FALSE	TRUE	4
BW25113_0887	CP009273.1	924652	926418	-	CDS	cydD	fused glutathione, cysteine exporter subunits of ABC superfamily: membrane component/ATP-binding component	15011	b0887	FALSE	FALSE	TRUE	3
BW25113_0888	CP009273.1	926541	927506	-	CDS	trxB	thioredoxin reductase, FAD/NAD(P)-binding	15012	b0888	FALSE	TRUE	TRUE	5
BW25113_0889	CP009273.1	928051	928545	+	CDS	lrp	leucine-responsive global transcriptional regulator	15013	b0889	FALSE	TRUE	TRUE	7
BW25113_0890	CP009273.1	928680	932669	+	CDS	ftsK	DNA translocase at septal ring sorting daughter chromsomes	15014	b0890	TRUE	TRUE	TRUE	1
BW25113_0891	CP009273.1	932828	933439	+	CDS	lolA	lipoprotein chaperone	15015	b0891	TRUE	FALSE	TRUE	8
BW25113_0892	CP009273.1	933450	934793	+	CDS	rarA	DNA-dependent ATPase involved in processing recombination intermediates at replication forks	15016	b0892	FALSE	TRUE	TRUE	6
BW25113_0893	CP009273.1	934884	936176	+	CDS	serS	seryl-tRNA synthetase, also charges selenocysteinyl-tRNA with serine	15017	b0893	TRUE	FALSE	TRUE	10
BW25113_0894	CP009273.1	936415	938859	+	CDS	dmsA	dimethyl sulfoxide reductase, anaerobic, subunit A	15018	b0894	FALSE	TRUE	TRUE	4
BW25113_0895	CP009273.1	938870	939487	+	CDS	dmsB	dimethyl sulfoxide reductase, anaerobic, subunit B	15019	b0895	FALSE	TRUE	TRUE	12
BW25113_0896	CP009273.1	939489	940352	+	CDS	dmsC	dimethyl sulfoxide reductase, anaerobic, subunit C	15020	b0896	FALSE	TRUE	TRUE	11
BW25113_0897	CP009273.1	940387	941013	-	CDS	ycaC	putative isochorismatase family hydrolase	15021	b0897	FALSE	TRUE	TRUE	16
BW25113_0898	CP009273.1	941327	942475	+	CDS	ycaD	putative MFS-type transporter	15022	b0898	FALSE	TRUE	TRUE	7
BW25113_0899	CP009273.1	942685	944115	+	CDS	ycaM	putative transporter	15023	b0899	FALSE	TRUE	TRUE	6
BW25113_0900	CP009273.1	944116	945024	-	CDS	ycaN	LysR family putative transcriptional regulator	15024	b0900	FALSE	TRUE	TRUE	6
BW25113_0901	CP009273.1	945124	945714	+	CDS	ycaK	putative NAD(P)H-dependent oxidoreductase	15025	b0901	FALSE	TRUE	TRUE	7
BW25113_0902	CP009273.1	945796	946536	-	CDS	pflA	[formate-C-acetyltransferase 1]-activating enzyme; pyruvate formate-lyase 1-activating enzyme	15026	b0902	FALSE	TRUE	TRUE	8
BW25113_0903	CP009273.1	946728	949010	-	CDS	pflB	formate C-acetyltransferase 1, anaerobic; pyruvate formate-lyase 1	15027	b0903	FALSE	TRUE	TRUE	3
BW25113_0904	CP009273.1	949065	949922	-	CDS	focA	formate channel	15028	b0904	FALSE	TRUE	TRUE	11
BW25113_0905	CP009273.1	950328	952088	-	CDS	ycaO	ribosomal protein S12 methylthiotransferase accessory factor	15029	b0905	FALSE	TRUE	TRUE	8
BW25113_0906	CP009273.1	952218	952910	+	CDS	ycaP	UPF0702 family putative inner membrane protein	15030	b0906	FALSE	TRUE	TRUE	14
BW25113_0907	CP009273.1	953109	954197	+	CDS	serC	3-phosphoserine/phosphohydroxythreonine aminotransferase	15031	b0907	FALSE	TRUE	TRUE	11
BW25113_0908	CP009273.1	954268	955551	+	CDS	aroA	5-enolpyruvylshikimate-3-phosphate synthetase	15032	b0908	FALSE	TRUE	TRUE	18
BW25113_0909	CP009273.1	955720	956484	+	CDS	ycaL	putative peptidase-related chaperone	15033	b0909	FALSE	TRUE	TRUE	9
BW25113_0910	CP009273.1	956657	957340	+	CDS	cmk	cytidylate kinase	15034	b0910	FALSE	FALSE	TRUE	5
BW25113_0911	CP009273.1	957451	959124	+	CDS	rpsA	30S ribosomal subunit protein S1	15035	b0911	TRUE	FALSE	TRUE	2
BW25113_0912	CP009273.1	959284	959568	+	CDS	ihfB	integration host factor (IHF), DNA-binding protein, beta subunit	15036	b0912	FALSE	TRUE	TRUE	13
BW25113_0913	CP009273.1	959776	962040	+	CDS	ycaI	ComEC family inner membrane protein	15037	b0913	FALSE	TRUE	TRUE	2
BW25113_0914	CP009273.1	962077	963825	+	CDS	msbA	fused lipid transporter subunits of ABC superfamily: membrane component/ATP-binding component	15038	b0914	TRUE	FALSE	TRUE	6
BW25113_0915	CP009273.1	963822	964808	+	CDS	lpxK	lipid A 4'kinase	15039	b0915	TRUE	FALSE	TRUE	13
BW25113_0916	CP009273.1	964845	966077	+	CDS	ycaQ	DUF1006 family protein with C-terminal wHTH domain	15040	b0916	FALSE	TRUE	TRUE	9
BW25113_0917	CP009273.1	966129	966311	+	CDS	ycaR	peroxide and acid resistance protein, UPF0434 family	15041	b0917	FALSE	FALSE	TRUE	10
BW25113_0918	CP009273.1	966308	967054	+	CDS	kdsB	3-deoxy-manno-octulosonate cytidylyltransferase	15042	b0918	TRUE	FALSE	TRUE	8
BW25113_0919	CP009273.1	967208	968101	+	CDS	ycbJ	protein kinase-like domain protein	15043	b0919	FALSE	TRUE	TRUE	10
BW25113_0920	CP009273.1	968078	968857	-	CDS	ycbC	DUF218 superfamily protein	15044	b0920	FALSE	TRUE	TRUE	11
BW25113_0921	CP009273.1	968993	969778	+	CDS	smtA	putative S-adenosyl-L-methionine-dependent methyltransferase	15045	b0921	FALSE	TRUE	TRUE	9
BW25113_0922	CP009273.1	969775	971097	+	CDS	mukF	chromosome condensin MukBEF, kleisin-like subunit, binds calcium	15046	b0922	TRUE	FALSE	TRUE	3
BW25113_0923	CP009273.1	971078	971782	+	CDS	mukE	chromosome condensin MukBEF, MukE localization factor	15047	b0923	TRUE	FALSE	TRUE	14
BW25113_0924	CP009273.1	971782	976242	+	CDS	mukB	chromosome condensin MukBEF, ATPase and DNA-binding subunit	15048	b0924	TRUE	FALSE	FALSE	0
BW25113_0925	CP009273.1	976503	978350	+	CDS	ldtD	murein L,D-transpeptidase	15049	b0925	FALSE	TRUE	TRUE	4
BW25113_0926	CP009273.1	978531	979079	+	CDS	ycbK	M15A protease-related family periplasmic protein	15050	b0926	FALSE	TRUE	TRUE	8
BW25113_0927	CP009273.1	979106	979753	+	CDS	ycbL	putative metal-binding enzyme	15051	b0927	FALSE	TRUE	TRUE	10
BW25113_0928	CP009273.1	979975	981165	-	CDS	aspC	aspartate aminotransferase, PLP-dependent	15052	b0928	FALSE	TRUE	TRUE	5
BW25113_0929	CP009273.1	981350	982438	-	CDS	ompF	outer membrane porin 1a (Ia;b;F)	15053	b0929	FALSE	TRUE	TRUE	6
BW25113_0930	CP009273.1	983041	984441	-	CDS	asnS	asparaginyl tRNA synthetase	15054	b0930	TRUE	FALSE	TRUE	4
BW25113_0931	CP009273.1	984610	985812	-	CDS	pncB	nicotinate phosphoribosyltransferase	15055	b0931	FALSE	TRUE	TRUE	6
BW25113_0932	CP009273.1	986078	988690	+	CDS	pepN	aminopeptidase N	15056	b0932	FALSE	TRUE	TRUE	1
BW25113_0933	CP009273.1	988733	989500	-	CDS	ssuB	alkanesulfonate transporter subunit	15057	b0933	FALSE	TRUE	TRUE	16
BW25113_0934	CP009273.1	989497	990288	-	CDS	ssuC	putative alkanesulfonate transporter subunit	15058	b0934	FALSE	TRUE	TRUE	17
BW25113_0935	CP009273.1	990299	991444	-	CDS	ssuD	alkanesulfonate monooxygenase, FMNH(2)-dependent	15059	b0935	FALSE	TRUE	TRUE	11
BW25113_0936	CP009273.1	991441	992400	-	CDS	ssuA	aliphatic sulfonate binding protein, SsuABC ABC transporter	15060	b0936	FALSE	TRUE	TRUE	12
BW25113_0937	CP009273.1	992393	992968	-	CDS	ssuE	NAD(P)H-dependent FMN reductase	15061	b0937	FALSE	TRUE	TRUE	19
BW25113_0938	CP009273.1	993324	993863	+	CDS	elfA	laminin-binding fimbrin subunit	15062	b0938	FALSE	TRUE	TRUE	18
BW25113_0939	CP009273.1	993946	994647	+	CDS	elfD	putative periplasmic pilin chaperone	15063	b0939	FALSE	TRUE	TRUE	19
BW25113_0940	CP009273.1	994672	997272	+	CDS	elfC	putative outer membrane fimbrial subunit export usher protein	15064	b0940	FALSE	TRUE	TRUE	1
BW25113_0941	CP009273.1	997263	998333	+	CDS	elfG	putative fimbrial-like adhesin protein	15065	b0941	FALSE	TRUE	TRUE	10
BW25113_0942	CP009273.1	998345	998887	+	CDS	ycbU	putative fimbriae protein	15066	b0942	FALSE	TRUE	TRUE	18
BW25113_0943	CP009273.1	998895	999410	+	CDS	ycbV	putative fimbrial-like adhesin protein	15067	b0943	FALSE	TRUE	TRUE	14
BW25113_0944	CP009273.1	999403	1000113	+	CDS	ycbF	putative periplasmic pilin chaperone	15068	b0944	FALSE	TRUE	TRUE	13
BW25113_0945	CP009273.1	1000224	1001234	+	CDS	pyrD	dihydro-orotate oxidase, FMN-linked	15069	b0945	FALSE	TRUE	TRUE	6
BW25113_0946	CP009273.1	1001408	1001950	+	CDS	zapC	FtsZ stabilizer	15070	b0946	FALSE	TRUE	FALSE	0
BW25113_0947	CP009273.1	1001947	1003056	-	CDS	ycbX	6-N-hydroxylaminopurine detoxification oxidoreductase	15071	b0947	FALSE	TRUE	TRUE	4
BW25113_0948	CP009273.1	1003300	1005408	+	CDS	rlmL	fused 23S rRNA m(2)G2445 and m(7)G2069 methyltransferase, SAM-dependent	15072	b0948	FALSE	TRUE	TRUE	1
BW25113_0949	CP009273.1	1005420	1007327	+	CDS	uup	putative transporter subunit of ABC superfamily: ATP-binding component	15073	b0949	FALSE	TRUE	TRUE	12
BW25113_0950	CP009273.1	1007457	1008710	+	CDS	pqiA	paraquat-inducible, SoxRS-regulated inner membrane protein	15074	b0950	FALSE	TRUE	TRUE	12
BW25113_0951	CP009273.1	1008715	1010355	+	CDS	pqiB	paraquat-inducible, SoxRS-regulated MCE domain protein	15075	b0951	FALSE	TRUE	TRUE	3
BW25113_0952	CP009273.1	1010352	1010915	+	CDS	pqiC	DUF330 family putative lipoprotein	15076	b0952	FALSE	TRUE	TRUE	6
BW25113_0953	CP009273.1	1011171	1011338	+	CDS	rmf	ribosome modulation factor	15077	b0953	FALSE	TRUE	TRUE	5
BW25113_0954	CP009273.1	1011408	1011926	-	CDS	fabA	beta-hydroxydecanoyl thioester dehydrase	15078	b0954	TRUE	FALSE	TRUE	1
BW25113_0955	CP009273.1	1011995	1013755	-	CDS	ycbZ	putative peptidase	15079	b0955	FALSE	TRUE	TRUE	7
BW25113_0956	CP009273.1	1013941	1014393	+	CDS	matP	Ter macrodomain organizer matS-binding protein	15080	b0956	FALSE	FALSE	TRUE	8
BW25113_0957	CP009273.1	1014469	1015509	-	CDS	ompA	outer membrane protein A (3a;II*;G;d)	15081	b0957	FALSE	TRUE	TRUE	2
BW25113_0958	CP009273.1	1015866	1016375	-	CDS	sulA	SOS cell division inhibitor	15082	b0958	FALSE	TRUE	TRUE	4
BW25113_0959	CP009273.1	1016594	1017223	+	CDS	sxy	CRP-S-dependent promoter expression factor	15083	b0959	FALSE	TRUE	TRUE	6
BW25113_0960	CP009273.1	1017186	1019339	-	CDS	yccS	putative transporter, FUSC superfamily inner membrane protein, tandem domains	15084	b0960	FALSE	TRUE	TRUE	4
BW25113_0961	CP009273.1	1019358	1019804	-	CDS	yccF	DUF307 family inner membrane protein	15085	b0961	FALSE	TRUE	TRUE	14
BW25113_0962	CP009273.1	1019927	1021981	+	CDS	helD	DNA helicase IV	15086	b0962	FALSE	TRUE	TRUE	3
BW25113_0963	CP009273.1	1022013	1022471	-	CDS	mgsA	methylglyoxal synthase	15087	b0963	FALSE	TRUE	TRUE	16
BW25113_0964	CP009273.1	1022567	1023229	-	CDS	yccT	UPF0319 family protein	15088	b0964	FALSE	TRUE	TRUE	12
BW25113_0965	CP009273.1	1023402	1023815	+	CDS	yccU	putative CoA-binding protein	15089	b0965	FALSE	TRUE	TRUE	12
BW25113_0966	CP009273.1	1023860	1024177	-	CDS	hspQ	heat shock protein involved in degradation of mutant DnaA; hemimethylated oriC DNA-binding protein	15090	b0966	FALSE	TRUE	TRUE	11
BW25113_0967	CP009273.1	1024235	1025425	-	CDS	rlmI	23S rRNA m(5)C1962 methyltransferase, SAM-dependent	15091	b0967	FALSE	TRUE	TRUE	8
BW25113_0968	CP009273.1	1025520	1025798	+	CDS	yccX	weak acylphosphatase	15092	b0968	FALSE	TRUE	TRUE	9
BW25113_0969	CP009273.1	1025795	1026124	-	CDS	tusE	mnm(5)-s(2)U34-tRNA 2-thiolation sulfurtransferase	15093	b0969	FALSE	FALSE	TRUE	8
BW25113_0970	CP009273.1	1026215	1026874	-	CDS	yccA	HflBKC-binding inner membrane protein, UPF0005 family	15094	b0970	FALSE	TRUE	TRUE	9
BW25113_0972	CP009273.1	1027595	1028713	+	CDS	hyaA	hydrogenase 1, small subunit	15095	b0972	FALSE	TRUE	TRUE	11
BW25113_0973	CP009273.1	1028710	1030503	+	CDS	hyaB	hydrogenase 1, large subunit	15096	b0973	FALSE	TRUE	TRUE	3
BW25113_0974	CP009273.1	1030522	1031229	+	CDS	hyaC	hydrogenase 1, b-type cytochrome subunit	15097	b0974	FALSE	TRUE	TRUE	17
BW25113_0975	CP009273.1	1031226	1031813	+	CDS	hyaD	hydrogenase 1 maturation protease	15098	b0975	FALSE	TRUE	TRUE	14
BW25113_0976	CP009273.1	1031810	1032208	+	CDS	hyaE	putative HyaA chaperone	15099	b0976	FALSE	TRUE	TRUE	14
BW25113_0977	CP009273.1	1032205	1033062	+	CDS	hyaF	protein involved in nickel incorporation into hydrogenase-1 proteins	15100	b0977	FALSE	TRUE	TRUE	14
BW25113_0978	CP009273.1	1033196	1034740	+	CDS	cbdA	cytochrome bd-II oxidase, subunit I	15101	b0978	FALSE	TRUE	TRUE	10
BW25113_0979	CP009273.1	1034752	1035888	+	CDS	cbdB	cytochrome bd-II oxidase, subunit II	15102	b0979	FALSE	TRUE	TRUE	15
BW25113_0980	CP009273.1	1036073	1037371	+	CDS	appA	phosphoanhydride phosphorylase	15104	b0980	FALSE	TRUE	TRUE	12
BW25113_0981	CP009273.1	1037486	1039666	-	CDS	etk	tyrosine-protein kinase, role in O-antigen capsule formation	15105	b0981	FALSE	TRUE	FALSE	1
BW25113_0982	CP009273.1	1039686	1040132	-	CDS	etp	Protein-tyrosine-phosphatase, role in O-antigen capsule formation; dephosphorylates Etk-P	15106	b0982	FALSE	TRUE	TRUE	8
BW25113_0983	CP009273.1	1040120	1041259	-	CDS	gfcE	putative O-antigen capsule outer membrane auxillary protein export channel	15107	b0983	FALSE	TRUE	TRUE	8
BW25113_0984	CP009273.1	1041305	1043401	-	CDS	gfcD	putative O-antigen capsule production periplasmic protein	15108	b0984	FALSE	TRUE	TRUE	6
BW25113_0985	CP009273.1	1043401	1044147	-	CDS	gfcC	putative O-antigen capsule production periplasmic protein	15109	b0985	FALSE	TRUE	TRUE	12
BW25113_0986	CP009273.1	1044144	1044788	-	CDS	gfcB	O-antigen capsule production lipoprotein	15110	b0986	FALSE	TRUE	TRUE	12
BW25113_0987	CP009273.1	1044895	1045200	-	CDS	gfcA	O-antigen capsule production threonine-rich inner membrane protein	15111	b0987	FALSE	TRUE	TRUE	16
BW25113_0988	CP009273.1	1045483	1045986	+	CDS	insB1	IS1 transposase B	15112	b0988	FALSE	FALSE	TRUE	18
BW25113_0989	CP009273.1	1046419	1046631	-	CDS	cspH	stress protein, member of the CspA-family	15113	b0989	FALSE	TRUE	TRUE	16
BW25113_0990	CP009273.1	1046917	1047129	+	CDS	cspG	cold shock protein homolog, cold-inducible	15114	b0990	FALSE	TRUE	TRUE	10
BW25113_0991	CP009273.1	1047303	1047533	+	CDS	ymcE	cold shock gene	15115	b0991	FALSE	TRUE	TRUE	6
BW25113_0992	CP009273.1	1047745	1048818	-	CDS	yccM	putative 4Fe-4S membrane protein	15116	b0992	FALSE	TRUE	TRUE	5
BW25113_0993	CP009273.1	1048890	1051634	-	CDS	torS	hybrid sensory histidine kinase in two-component regulatory system with TorR	15117	b0993	FALSE	TRUE	TRUE	2
BW25113_0994	CP009273.1	1051717	1052745	+	CDS	torT	periplasmic sensory protein associated with the TorRS two-component regulatory system	15118	b0994	FALSE	TRUE	TRUE	14
BW25113_0995	CP009273.1	1052718	1053410	-	CDS	torR	response regulator in two-component regulatory system with TorS	15119	b0995	FALSE	TRUE	TRUE	21
BW25113_0996	CP009273.1	1053540	1054712	+	CDS	torC	trimethylamine N-oxide (TMAO) reductase I, cytochrome c-type subunit	15120	b0996	FALSE	TRUE	TRUE	17
BW25113_0997	CP009273.1	1054712	1057258	+	CDS	torA	trimethylamine N-oxide (TMAO) reductase I, catalytic subunit	15121	b0997	FALSE	TRUE	TRUE	2
BW25113_0998	CP009273.1	1057255	1057854	+	CDS	torD	TorA-maturation chaperone	15122	b0998	FALSE	TRUE	TRUE	11
BW25113_0999	CP009273.1	1058006	1058311	-	CDS	cbpM	modulator of CbpA co-chaperone	15123	b0999	FALSE	TRUE	TRUE	13
BW25113_1000	CP009273.1	1058311	1059231	-	CDS	cbpA	DnaK co-chaperone; curved DNA-binding protein	15124	b1000	FALSE	TRUE	TRUE	7
BW25113_1001	CP009273.1	1059492	1060748	+	CDS	yccE	uncharacterized protein	15125	b1001	FALSE	TRUE	TRUE	8
BW25113_1002	CP009273.1	1061041	1062282	+	CDS	agp	glucose-1-phosphatase/inositol phosphatase	15126	b1002	FALSE	TRUE	TRUE	5
BW25113_1003	CP009273.1	1062320	1062547	-	CDS	yccJ	uncharacterized protein	15127	b1003	FALSE	FALSE	TRUE	16
BW25113_1004	CP009273.1	1062568	1063164	-	CDS	wrbA	NAD(P)H:quinone oxidoreductase	15128	b1004	FALSE	TRUE	TRUE	17
BW25113_1006	CP009273.1	1063967	1065295	-	CDS	rutG	pyrimidine permease	15130	b1006	FALSE	TRUE	TRUE	10
BW25113_1007	CP009273.1	1065316	1065810	-	CDS	rutF	flavin:NADH reductase	15131	b1007	FALSE	TRUE	TRUE	13
BW25113_1008	CP009273.1	1065821	1066411	-	CDS	rutE	putative malonic semialdehyde reductase	15132	b1008	FALSE	TRUE	TRUE	15
BW25113_1009	CP009273.1	1066421	1067221	-	CDS	rutD	putative aminoacrylate hydrolase, reactive intermediate detoxification	15133	b1009	FALSE	TRUE	TRUE	15
BW25113_1010	CP009273.1	1067229	1067615	-	CDS	rutC	putative aminoacrylate deaminase, reactive intermediate detoxification; weak enamine/imine deaminase activity	15134	b1010	FALSE	TRUE	TRUE	18
BW25113_1011	CP009273.1	1067627	1068319	-	CDS	rutB	ureidoacrylate amidohydrolase	15135	b1011	FALSE	TRUE	TRUE	17
BW25113_1012	CP009273.1	1068319	1069467	-	CDS	rutA	pyrimidine oxygenase, FMN-dependent	15136	b1012	FALSE	TRUE	TRUE	20
BW25113_1013	CP009273.1	1069698	1070336	+	CDS	rutR	rut operon transcriptional repressor for	15137	b1013	FALSE	TRUE	TRUE	20
BW25113_1014	CP009273.1	1070376	1074338	-	CDS	putA	fused DNA-binding transcriptional regulator/proline dehydrogenase/pyrroline-5-carboxylate dehydrogenase	15138	b1014	FALSE	TRUE	TRUE	1
BW25113_1015	CP009273.1	1074761	1076269	+	CDS	putP	proline:sodium symporter	15139	b1015	FALSE	TRUE	TRUE	9
BW25113_1018	CP009273.1	1077699	1078826	+	CDS	efeO	inactive ferrous ion transporter EfeUOB	15141	b1018	FALSE	TRUE	TRUE	4
BW25113_1019	CP009273.1	1078832	1080103	+	CDS	efeB	deferrrochelatase, periplasmic	15142	b1019	FALSE	TRUE	TRUE	7
BW25113_1020	CP009273.1	1080448	1081512	+	CDS	phoH	ATP-binding protein; putative PhoH family P-loop ATPase	15143	b1020	FALSE	TRUE	TRUE	14
BW25113_1021	CP009273.1	1081562	1081975	-	CDS	pgaD	biofilm PGA synthase PgaCD, regulatory subunit; c-di-GMP-stimulated activity and dimerization	15144	b1021	FALSE	TRUE	TRUE	17
BW25113_1022	CP009273.1	1081977	1083302	-	CDS	pgaC	biofilm PGA synthase PgaCD, catalytic subunit; poly-beta-1,6-N-acetyl-D-glucosamine synthase; c-di-GMP-stimulated activity and dimerization	15145	b1022	FALSE	TRUE	TRUE	10
BW25113_1023	CP009273.1	1083295	1085313	-	CDS	pgaB	poly-beta-1,6-N-acetyl-D-glucosamine (PGA) N-deacetylase outer membrane export lipoprotein	15146	b1023	FALSE	TRUE	TRUE	1
BW25113_1024	CP009273.1	1085322	1087745	-	CDS	pgaA	biofilm adhesin polysaccharide PGA secretin; OM porin; poly-beta-1,6-N-acetyl-D-glucosamine export protein	15147	b1024	FALSE	TRUE	TRUE	1
BW25113_1025	CP009273.1	1088332	1089690	+	CDS	ycdT	diguanylate cyclase, membrane-anchored	15148	b1025	FALSE	TRUE	TRUE	1
BW25113_1026	CP009273.1	1089731	1090597	-	CDS	insF1	IS3 transposase B	NA	NA	NA	FALSE	TRUE	5
BW25113_1027	CP009273.1	1090594	1090893	-	CDS	insE1	IS3 transposase A	NA	NA	NA	FALSE	TRUE	5
BW25113_1029	CP009273.1	1091299	1092285	+	CDS	ycdU	putative inner membrane protein	15152	b1029	FALSE	TRUE	TRUE	3
BW25113_1033	CP009273.1	1093342	1094280	+	CDS	ghrA	glyoxylate/hydroxypyruvate reductase A	15155	b1033	FALSE	TRUE	TRUE	6
BW25113_1034	CP009273.1	1094335	1095072	+	CDS	ycdX	alkaline phosphatase	15156	b1034	FALSE	TRUE	TRUE	11
BW25113_1035	CP009273.1	1095096	1095650	+	CDS	ycdY	redox enzyme maturation protein (REMP) chaperone for YcdX	15157	b1035	FALSE	TRUE	TRUE	12
BW25113_1036	CP009273.1	1095752	1096243	+	CDS	ycdZ	DUF1097 family inner membrane protein	15158	b1036	FALSE	TRUE	TRUE	16
BW25113_1037	CP009273.1	1096307	1097140	-	CDS	csgG	curli production assembly/transport outer membrane lipoprotein	15159	b1037	FALSE	TRUE	TRUE	10
BW25113_1038	CP009273.1	1097167	1097583	-	CDS	csgF	curli nucleation outer membrane protein	15160	b1038	FALSE	TRUE	TRUE	12
BW25113_1039	CP009273.1	1097608	1097997	-	CDS	csgE	curlin secretion specificity factor	15161	b1039	FALSE	TRUE	TRUE	11
BW25113_1040	CP009273.1	1098002	1098652	-	CDS	csgD	csgBAC operon transcriptional regulator	15162	b1040	FALSE	TRUE	TRUE	8
BW25113_1041	CP009273.1	1099407	1099862	+	CDS	csgB	curlin nucleator protein, minor subunit in curli complex	15163	b1041	FALSE	TRUE	TRUE	16
BW25113_1042	CP009273.1	1099903	1100358	+	CDS	csgA	curlin subunit, amyloid curli fibers, cryptic	15164	b1042	FALSE	TRUE	TRUE	13
BW25113_1043	CP009273.1	1100417	1100749	+	CDS	csgC	curli assembly protein	15165	b1043	FALSE	TRUE	TRUE	14
BW25113_1044	CP009273.1	1100870	1101181	+	CDS	ymdA	uncharacterized protein	15166	b1044	FALSE	TRUE	TRUE	11
BW25113_1045	CP009273.1	1101276	1101809	+	CDS	ymdB	O-acetyl-ADP-ribose deacetylase; RNase III inhibitor during cold shock; putative cardiolipin synthase C regulatory subunit	15167	b1045	FALSE	TRUE	TRUE	10
BW25113_1046	CP009273.1	1101811	1103232	+	CDS	clsC	stationary phase cardiolipin synthase 3	15168	b1046	FALSE	TRUE	TRUE	10
BW25113_1047	CP009273.1	1103240	1104397	-	CDS	opgC	osmoregulated periplasmic glucan succinylation membrane protein	15169	b1047	FALSE	TRUE	TRUE	5
BW25113_1048	CP009273.1	1104791	1106326	+	CDS	opgG	osmoregulated periplasmic glucan (OPG) biosynthesis periplasmic protein	15170	b1048	FALSE	TRUE	TRUE	5
BW25113_1049	CP009273.1	1106319	1108862	+	CDS	opgH	membrane glycosyltransferase; nutrient-dependent cell size regulator, FtsZ assembly antagonist	15171	b1049	FALSE	TRUE	FALSE	0
BW25113_1050	CP009273.1	1109035	1109262	+	CDS	yceK	outer membrane integrity lipoprotein	15172	b1050	FALSE	FALSE	TRUE	19
BW25113_1051	CP009273.1	1109263	1109637	-	CDS	msyB	multicopy suppressor of secY and secA	15173	b1051	FALSE	FALSE	TRUE	20
BW25113_1053	CP009273.1	1109720	1110946	-	CDS	mdtG	putative drug efflux system protein	15175	b1053	FALSE	TRUE	TRUE	13
BW25113_1054	CP009273.1	1111118	1112038	-	CDS	lpxL	lauryl-acyl carrier protein (ACP)-dependent acyltransferase	15176	b1054	FALSE	FALSE	TRUE	17
BW25113_1055	CP009273.1	1112263	1113315	+	CDS	yceA	putative rhodanese-related sulfurtransferase	15177	b1055	FALSE	TRUE	TRUE	9
BW25113_1056	CP009273.1	1113357	1113932	-	CDS	yceI	secreted protein	15178	b1056	FALSE	TRUE	TRUE	13
BW25113_1057	CP009273.1	1113936	1114502	-	CDS	yceJ	putative cytochrome b561	15179	b1057	FALSE	TRUE	TRUE	19
BW25113_1058	CP009273.1	1114763	1114903	-	CDS	yceO	uncharacterized protein	15180	b1058	FALSE	TRUE	TRUE	18
BW25113_1059	CP009273.1	1114924	1116042	-	CDS	solA	N-methyltryptophan oxidase, FAD-binding	15181	b1059	FALSE	TRUE	TRUE	11
BW25113_1060	CP009273.1	1116157	1116411	-	CDS	bssS	biofilm regulator	15182	b1060	FALSE	TRUE	TRUE	15
BW25113_1061	CP009273.1	1116698	1116943	-	CDS	dinI	DNA damage-inducible protein I	15183	b1061	FALSE	TRUE	TRUE	13
BW25113_1062	CP009273.1	1117017	1118063	-	CDS	pyrC	dihydro-orotase	15184	b1062	FALSE	TRUE	TRUE	8
BW25113_1063	CP009273.1	1118169	1118729	-	CDS	yceB	lipoprotein, DUF1439 family	15185	b1063	FALSE	TRUE	TRUE	15
BW25113_1064	CP009273.1	1118863	1119510	-	CDS	grxB	glutaredoxin 2 (Grx2)	15186	b1064	FALSE	TRUE	TRUE	15
BW25113_1065	CP009273.1	1119574	1120782	-	CDS	mdtH	multidrug resistance efflux transporter conferring overexpression resistance to norfloxacin and enoxacin	15187	b1065	FALSE	TRUE	TRUE	5
BW25113_1066	CP009273.1	1121018	1121602	+	CDS	rimJ	ribosomal-protein-S5-alanine N-acetyltransferase	15188	b1066	FALSE	TRUE	TRUE	8
BW25113_1067	CP009273.1	1121613	1122260	+	CDS	yceH	UPF0502 family protein	15189	b1067	FALSE	TRUE	TRUE	11
BW25113_1068	CP009273.1	1122262	1123185	+	CDS	yceM	putative oxidoreductase	15190	b1068	FALSE	TRUE	TRUE	11
BW25113_1069	CP009273.1	1123295	1124830	+	CDS	murJ	putative peptidoglycan lipid II flippase	15191	b1069	TRUE	FALSE	TRUE	4
BW25113_1070	CP009273.1	1124870	1125286	-	CDS	flgN	export chaperone for FlgK and FlgL	15192	b1070	FALSE	TRUE	TRUE	19
BW25113_1071	CP009273.1	1125291	1125584	-	CDS	flgM	anti-sigma factor for FliA (sigma 28)	15193	b1071	FALSE	FALSE	TRUE	19
BW25113_1072	CP009273.1	1125660	1126319	-	CDS	flgA	assembly protein for flagellar basal-body periplasmic P ring	15194	b1072	FALSE	TRUE	TRUE	15
BW25113_1073	CP009273.1	1126474	1126890	+	CDS	flgB	flagellar component of cell-proximal portion of basal-body rod	15195	b1073	FALSE	TRUE	TRUE	21
BW25113_1074	CP009273.1	1126894	1127298	+	CDS	flgC	flagellar component of cell-proximal portion of basal-body rod	15196	b1074	FALSE	TRUE	TRUE	23
BW25113_1075	CP009273.1	1127310	1128005	+	CDS	flgD	flagellar hook assembly protein	15197	b1075	FALSE	TRUE	TRUE	12
BW25113_1076	CP009273.1	1128030	1129238	+	CDS	flgE	flagellar hook protein	15198	b1076	FALSE	TRUE	TRUE	11
BW25113_1077	CP009273.1	1129258	1130013	+	CDS	flgF	flagellar component of cell-proximal portion of basal-body rod	15199	b1077	FALSE	TRUE	TRUE	11
BW25113_1078	CP009273.1	1130185	1130967	+	CDS	flgG	flagellar component of cell-distal portion of basal-body rod	15200	b1078	FALSE	TRUE	TRUE	7
BW25113_1079	CP009273.1	1131020	1131718	+	CDS	flgH	flagellar protein of basal-body outer-membrane L ring	15201	b1079	FALSE	TRUE	TRUE	8
BW25113_1080	CP009273.1	1131730	1132827	+	CDS	flgI	putative flagellar basal body protein	15202	b1080	FALSE	TRUE	TRUE	10
BW25113_1081	CP009273.1	1132827	1133768	+	CDS	flgJ	flagellar rod assembly protein and murein hydrolase; flagellum-specific muramidase	15203	b1081	FALSE	TRUE	TRUE	13
BW25113_1082	CP009273.1	1133834	1135477	+	CDS	flgK	flagellar hook-filament junction protein 1	15204	b1082	FALSE	TRUE	TRUE	9
BW25113_1083	CP009273.1	1135489	1136442	+	CDS	flgL	flagellar hook-filament junction protein	15205	b1083	FALSE	TRUE	TRUE	11
BW25113_1084	CP009273.1	1136638	1139823	-	CDS	rne	fused ribonucleaseE: endoribonuclease/RNA-binding protein/RNA degradosome binding protein	15206	b1084	TRUE	TRUE	TRUE	1
BW25113_1085	CP009273.1	1139958	1140278	+	CDS	yceQ	uncharacterized protein	15207	b1085	TRUE	TRUE	TRUE	13
BW25113_1086	CP009273.1	1140396	1141355	+	CDS	rluC	23S rRNA pseudouridine(955,2504,2580) synthase	15208	b1086	FALSE	TRUE	TRUE	11
BW25113_1087	CP009273.1	1141467	1142051	-	CDS	yceF	Maf-like protein	15209	b1087	FALSE	TRUE	TRUE	8
BW25113_1088	CP009273.1	1142250	1142771	+	CDS	yceD	DUF177 family protein	15210	b1088	FALSE	TRUE	TRUE	9
BW25113_1089	CP009273.1	1142823	1142996	+	CDS	rpmF	50S ribosomal subunit protein L32	15211	b1089	FALSE	FALSE	TRUE	13
BW25113_1090	CP009273.1	1143077	1144147	+	CDS	plsX	putative phosphate acyltransferase	15212	b1090	FALSE	TRUE	TRUE	9
BW25113_1091	CP009273.1	1144215	1145168	+	CDS	fabH	3-oxoacyl-[acyl-carrier-protein] synthase III	15213	b1091	FALSE	FALSE	TRUE	6
BW25113_1092	CP009273.1	1145184	1146113	+	CDS	fabD	malonyl-CoA-[acyl-carrier-protein] transacylase	15214	b1092	TRUE	FALSE	TRUE	5
BW25113_1093	CP009273.1	1146126	1146860	+	CDS	fabG	3-oxoacyl-[acyl-carrier-protein] reductase	15215	b1093	TRUE	FALSE	TRUE	2
BW25113_1094	CP009273.1	1147071	1147307	+	CDS	acpP	acyl carrier protein (ACP)	15216	b1094	TRUE	FALSE	FALSE	0
BW25113_1095	CP009273.1	1147395	1148636	+	CDS	fabF	3-oxoacyl-[acyl-carrier-protein] synthase II	15217	b1095	FALSE	TRUE	TRUE	4
BW25113_1096	CP009273.1	1148756	1149565	+	CDS	pabC	4-amino-4-deoxychorismate lyase component of para-aminobenzoate synthase multienzyme complex	15218	b1096	FALSE	TRUE	TRUE	8
BW25113_1097	CP009273.1	1149568	1150590	+	CDS	yceG	septation protein, ampicillin sensitivity	15219	b1097	FALSE	TRUE	TRUE	9
BW25113_1098	CP009273.1	1150580	1151221	+	CDS	tmk	thymidylate kinase	15220	b1098	TRUE	FALSE	TRUE	11
BW25113_1099	CP009273.1	1151218	1152222	+	CDS	holB	DNA polymerase III, delta prime subunit	15221	b1099	TRUE	FALSE	TRUE	7
BW25113_1100	CP009273.1	1152233	1153030	+	CDS	ycfH	putative DNase	15222	b1100	FALSE	TRUE	TRUE	6
BW25113_1101	CP009273.1	1153325	1154758	+	CDS	ptsG	fused glucose-specific PTS enzymes: IIB component/IIC component	15223	b1101	FALSE	TRUE	FALSE	2
BW25113_1102	CP009273.1	1154818	1157007	-	CDS	fhuE	ferric-rhodotorulic acid outer membrane transporter	15224	b1102	FALSE	TRUE	TRUE	5
BW25113_1103	CP009273.1	1157341	1157700	+	CDS	hinT	purine nucleoside phosphoramidase, dadA activator protein	15225	b1103	FALSE	TRUE	TRUE	21
BW25113_1104	CP009273.1	1157703	1158080	+	CDS	ycfL	uncharacterized protein	15226	b1104	FALSE	TRUE	TRUE	21
BW25113_1105	CP009273.1	1158094	1158735	+	CDS	lpoB	OM lipoprotein stimulator of MrcB transpeptidase	15227	b1105	FALSE	TRUE	TRUE	18
BW25113_1106	CP009273.1	1158716	1159540	+	CDS	thiK	thiamine kinase	15228	b1106	FALSE	TRUE	TRUE	13
BW25113_1107	CP009273.1	1159551	1160576	+	CDS	nagZ	beta N-acetyl-glucosaminidase	15229	b1107	FALSE	TRUE	TRUE	9
BW25113_1108	CP009273.1	1160599	1161141	+	CDS	ycfP	putative UPF0227 family esterase	15230	b1108	FALSE	TRUE	TRUE	9
BW25113_1109	CP009273.1	1161541	1162845	+	CDS	ndh	respiratory NADH dehydrogenase 2/cupric reductase	15231	b1109	FALSE	TRUE	TRUE	8
BW25113_1110	CP009273.1	1163055	1163594	+	CDS	ycfJ	uncharacterized protein	15232	b1110	FALSE	TRUE	TRUE	17
BW25113_1111	CP009273.1	1163656	1164288	-	CDS	ycfQ	repressor for bhsA(ycfR)	15233	b1111	FALSE	TRUE	TRUE	19
BW25113_1112	CP009273.1	1164529	1164786	+	CDS	bhsA	biofilm, cell surface and signaling protein	15234	b1112	FALSE	FALSE	TRUE	20
BW25113_1113	CP009273.1	1164868	1165830	-	CDS	ldtC	L,D-transpeptidase linking Lpp to murein	15235	b1113	FALSE	TRUE	TRUE	10
BW25113_1114	CP009273.1	1165974	1169420	-	CDS	mfd	transcription-repair coupling factor	15236	b1114	FALSE	TRUE	TRUE	1
BW25113_1115	CP009273.1	1169548	1170621	-	CDS	ycfT	inner membrane protein	15237	b1115	FALSE	TRUE	TRUE	8
BW25113_1116	CP009273.1	1170883	1172082	+	CDS	lolC	lipoprotein-releasing system transmembrane protein	15238	b1116	TRUE	FALSE	TRUE	2
BW25113_1117	CP009273.1	1172075	1172776	+	CDS	lolD	outer membrane-specific lipoprotein transporter subunit	15239	b1117	TRUE	FALSE	TRUE	10
BW25113_1118	CP009273.1	1172776	1174020	+	CDS	lolE	lipoprotein-releasing system transmembrane protein	15240	b1118	TRUE	FALSE	TRUE	10
BW25113_1119	CP009273.1	1174049	1174960	+	CDS	nagK	N-acetyl-D-glucosamine kinase	15241	b1119	FALSE	TRUE	TRUE	13
BW25113_1120	CP009273.1	1175087	1175815	+	CDS	cobB	deacetylase of acs and cheY, chemotaxis regulator	15242	b1120	FALSE	TRUE	TRUE	10
BW25113_1121	CP009273.1	1175935	1176723	-	CDS	ycfZ	inner membrane protein	15243	b1121	FALSE	TRUE	TRUE	10
BW25113_1122	CP009273.1	1176720	1177181	-	CDS	ymfA	DUF3592 family inner membrane protein	15244	b1122	FALSE	TRUE	TRUE	12
BW25113_1123	CP009273.1	1177239	1178285	-	CDS	potD	polyamine transporter subunit	15245	b1123	FALSE	TRUE	TRUE	9
BW25113_1124	CP009273.1	1178282	1179076	-	CDS	potC	polyamine transporter subunit	15246	b1124	FALSE	TRUE	TRUE	14
BW25113_1125	CP009273.1	1179073	1179900	-	CDS	potB	polyamine transporter subunit	15247	b1125	FALSE	TRUE	TRUE	8
BW25113_1126	CP009273.1	1179914	1181050	-	CDS	potA	polyamine transporter subunit	15248	b1126	FALSE	TRUE	TRUE	2
BW25113_1127	CP009273.1	1181300	1182526	+	CDS	pepT	peptidase T	15249	b1127	FALSE	TRUE	TRUE	6
BW25113_1128	CP009273.1	1182575	1183696	-	CDS	roxA	50S ribosomal protein L16 arginine hydroxylase; 2-oxoglutarate oxygenase	15250	b1128	FALSE	TRUE	TRUE	9
BW25113_1129	CP009273.1	1183772	1185232	-	CDS	phoQ	sensory histidine kinase in two-component regulatory system with PhoP	15251	b1129	FALSE	TRUE	TRUE	13
BW25113_1130	CP009273.1	1185232	1185903	-	CDS	phoP	response regulator in two-component regulatory system with PhoQ	15252	b1130	FALSE	TRUE	TRUE	11
BW25113_1131	CP009273.1	1186072	1187442	-	CDS	purB	adenylosuccinate lyase	15253	b1131	TRUE	FALSE	TRUE	8
BW25113_1132	CP009273.1	1187446	1188087	-	CDS	hflD	putative lysogenization regulator	15254	b1132	FALSE	TRUE	TRUE	8
BW25113_1133	CP009273.1	1188123	1189229	-	CDS	mnmA	tRNA(Gln,Lys,Glu) U34 2-thiouridylase, first step in mnm(5)-s(2)U34-tRNA synthesis	15255	b1133	TRUE	FALSE	TRUE	7
BW25113_1134	CP009273.1	1189283	1189744	-	CDS	nudJ	bifunctional thiamine pyrimidine pyrophosphate hydrolase/ thiamine pyrophosphate hydrolase	15256	b1134	FALSE	TRUE	TRUE	20
BW25113_1135	CP009273.1	1189754	1190407	-	CDS	rluE	23S rRNA pseudouridine(2457) synthase	15257	b1135	FALSE	TRUE	TRUE	13
BW25113_1136	CP009273.1	1190579	1191829	+	CDS	icd	e14 prophage; isocitrate dehydrogenase, specific for NADP+	15258	b1136	FALSE	FALSE	TRUE	10
BW25113_1137	CP009273.1	1192323	1192988	-	CDS	ymfD	e14 prophage; putative SAM-dependent methyltransferase	15259	b1137	FALSE	FALSE	TRUE	5
BW25113_1138	CP009273.1	1192989	1193693	-	CDS	ymfE	e14 prophage; putative inner membrane protein	15260	b1138	FALSE	TRUE	TRUE	7
BW25113_1139	CP009273.1	1194151	1195044	+	CDS	lit	e14 prophage; cell death peptidase, inhibitor of T4 late gene expression	15261	b1139	FALSE	TRUE	TRUE	8
BW25113_1140	CP009273.1	1195135	1196262	-	CDS	intE	e14 prophage; putative integrase	15262	b1140	FALSE	TRUE	TRUE	6
BW25113_1141	CP009273.1	1196243	1196488	-	CDS	xisE	e14 prophage; putative excisionase	15263	b1141	FALSE	TRUE	TRUE	7
BW25113_1143	CP009273.1	1196953	1197294	+	CDS	ymfI	e14 prophage; uncharacterized protein	15265	b1143	FALSE	TRUE	TRUE	4
BW25113_1144	CP009273.1	1197232	1197540	-	CDS	ymfJ	e14 prophage; uncharacterized protein	15266	b1144	FALSE	TRUE	TRUE	4
BW25113_1145	CP009273.1	1197715	1198389	-	CDS	cohE	e14 prophage; repressor protein phage e14	15267	b1145	TRUE	FALSE	TRUE	6
BW25113_1146	CP009273.1	1198480	1198680	+	CDS	croE	e14 prophage; putative DNA-binding transcriptional regulator	15268	b1146	FALSE	FALSE	TRUE	7
BW25113_1147	CP009273.1	1198724	1199281	+	CDS	ymfL	e14 prophage; putative DNA-binding transcriptional regulator	15269	b1147	FALSE	TRUE	TRUE	2
BW25113_1148	CP009273.1	1199278	1199616	+	CDS	ymfM	e14 prophage; uncharacterized protein	15270	b1148	FALSE	TRUE	TRUE	3
BW25113_1150	CP009273.1	1201005	1201187	+	CDS	ymfR	e14 prophage; uncharacterized protein	15272	b1150	FALSE	TRUE	TRUE	9
BW25113_1153	CP009273.1	1202369	1202953	+	CDS	ymfQ	prohage e14 tail protein homolog	15275	b1153	FALSE	TRUE	TRUE	12
BW25113_1154	CP009273.1	1202957	1203586	+	CDS	stfP	e14 prophage; uncharacterized protein	15276	b1154	FALSE	TRUE	TRUE	12
BW25113_1155	CP009273.1	1203588	1204001	+	CDS	tfaP	e14 prophage; uncharacterized protein	15277	b1155	FALSE	TRUE	TRUE	10
BW25113_1156	CP009273.1	1203973	1204575	-	CDS	tfaE	e14 prophage; putative tail fiber assembly protein	15278	b1156	FALSE	TRUE	TRUE	12
BW25113_1158	CP009273.1	1205141	1205695	+	CDS	pinE	e14 prophage; site-specific DNA recombinase	15280	b1158	FALSE	TRUE	TRUE	6
BW25113_1159	CP009273.1	1205802	1206635	+	CDS	mcrA	putative 5-methylcytosine/5-hydroxymethylcytosine-specific restriction nuclease; 5-methylcytosine DNA binding protein; e14 prophage gene	15281	b1159	FALSE	TRUE	TRUE	7
BW25113_1160	CP009273.1	1207136	1207459	-	CDS	iraM	RpoS stabilzer during Mg starvation, anti-RssB factor	15282	b1160	FALSE	TRUE	TRUE	13
BW25113_1161	CP009273.1	1208159	1208563	-	CDS	ycgX	DUF1398 family protein	15283	b1161	FALSE	TRUE	TRUE	17
BW25113_1162	CP009273.1	1208784	1209515	-	CDS	bluR	repressor of blue light-responsive genes	15284	b1162	FALSE	TRUE	TRUE	15
BW25113_1163	CP009273.1	1209720	1210931	-	CDS	bluF	anti-repressor for YcgE, blue light-responsive; FAD-binding; has c-di-GMP phosphodiesterase-like EAL domain, but does not degrade c-di-GMP	15285	b1163	FALSE	TRUE	TRUE	7
BW25113_1164	CP009273.1	1211245	1211481	+	CDS	ycgZ	RcsB connector protein for regulation of biofilm and acid-resistance	15286	b1164	FALSE	TRUE	TRUE	4
BW25113_1165	CP009273.1	1211524	1211796	+	CDS	ymgA	RcsB connector protein for regulation of biofilm	15287	b1165	FALSE	TRUE	TRUE	6
BW25113_1166	CP009273.1	1211825	1212091	+	CDS	ariR	RcsB connector protein for regulation of biofilm and acid-resistance	15288	b1166	FALSE	FALSE	TRUE	8
BW25113_1167	CP009273.1	1212204	1212452	+	CDS	ymgC	Blue light, low temperature and stress induced protein	15289	b1167	FALSE	TRUE	TRUE	10
BW25113_1168	CP009273.1	1212784	1214307	+	CDS	ycgG	putative membrane-anchored cyclic-di-GMP phosphodiesterase	15290	b1168	FALSE	TRUE	TRUE	7
BW25113_1171	CP009273.1	1217761	1218090	-	CDS	ymgD	uncharacterized protein	15293	b1171	FALSE	TRUE	TRUE	14
BW25113_1172	CP009273.1	1218100	1218444	-	CDS	ymgG	UPF0757 family protein	15294	b1172	FALSE	TRUE	TRUE	15
BW25113_1174	CP009273.1	1219735	1220001	-	CDS	minE	cell division topological specificity factor	15296	b1174	TRUE	FALSE	TRUE	13
BW25113_1175	CP009273.1	1220005	1220817	-	CDS	minD	membrane ATPase of the MinC-MinD-MinE system	15297	b1175	TRUE	TRUE	TRUE	8
BW25113_1176	CP009273.1	1220841	1221536	-	CDS	minC	cell division inhibitor	15298	b1176	FALSE	TRUE	TRUE	4
BW25113_1177	CP009273.1	1222056	1222424	+	CDS	ycgJ	uncharacterized protein	15299	b1177	FALSE	TRUE	TRUE	13
BW25113_1178	CP009273.1	1222527	1222928	-	CDS	pliG	periplasmic inhibitor of g-type lysozyme	15300	b1178	FALSE	TRUE	TRUE	15
BW25113_1179	CP009273.1	1223170	1223463	+	CDS	ycgL	UPF0745 family protein	15301	b1179	FALSE	TRUE	TRUE	18
BW25113_1180	CP009273.1	1223535	1224194	+	CDS	ycgM	putative isomerase/hydrolase	15302	b1180	FALSE	TRUE	TRUE	16
BW25113_1181	CP009273.1	1224271	1224732	+	CDS	ycgN	UPF0153 family cysteine cluster protein	15303	b1181	FALSE	TRUE	TRUE	13
BW25113_1182	CP009273.1	1224939	1225850	-	CDS	hlyE	hemolysin E	15304	b1182	FALSE	TRUE	TRUE	7
BW25113_1183	CP009273.1	1226223	1226642	+	CDS	umuD	DNA polymerase V, subunit D	15305	b1183	FALSE	TRUE	TRUE	12
BW25113_1184	CP009273.1	1226642	1227910	+	CDS	umuC	DNA polymerase V, subunit C	15306	b1184	FALSE	TRUE	TRUE	1
BW25113_1185	CP009273.1	1227956	1228486	-	CDS	dsbB	oxidoreductase that catalyzes reoxidation of DsbA protein disulfide isomerase I	15307	b1185	FALSE	TRUE	FALSE	0
BW25113_1186	CP009273.1	1228632	1230173	-	CDS	nhaB	sodium:proton antiporter	15308	b1186	FALSE	TRUE	TRUE	2
BW25113_1187	CP009273.1	1230394	1231113	+	CDS	fadR	fatty acid metabolism regulon transcriptional regulator	15309	b1187	FALSE	TRUE	FALSE	0
BW25113_1188	CP009273.1	1231165	1232697	-	CDS	ycgB	SpoVR family stationary phase protein	15310	b1188	FALSE	TRUE	TRUE	3
BW25113_1189	CP009273.1	1233027	1234325	+	CDS	dadA	D-amino acid dehydrogenase	15311	b1189	FALSE	TRUE	TRUE	6
BW25113_1190	CP009273.1	1234335	1235405	+	CDS	dadX	alanine racemase, catabolic, PLP-binding	15312	b1190	FALSE	TRUE	TRUE	11
BW25113_1191	CP009273.1	1235791	1237527	-	CDS	cvrA	putative cation/proton antiporter	15313	b1191	FALSE	TRUE	TRUE	7
BW25113_1192	CP009273.1	1237622	1238536	-	CDS	ldcA	murein tetrapeptide carboxypeptidase; LD-carboxypeptidase A	15314	b1192	FALSE	TRUE	TRUE	16
BW25113_1193	CP009273.1	1238636	1239247	+	CDS	emtA	lytic murein endotransglycosylase E	15315	b1193	FALSE	FALSE	TRUE	15
BW25113_1194	CP009273.1	1239249	1239983	-	CDS	ycgR	flagellar velocity braking protein, c-di-GMP-regulated	15316	b1194	FALSE	TRUE	TRUE	14
BW25113_1195	CP009273.1	1240184	1240438	+	CDS	ymgE	UPF0410 family putative inner membrane protein	15317	b1195	FALSE	TRUE	TRUE	19
BW25113_1196	CP009273.1	1240616	1241056	+	CDS	ycgY	uncharacterized protein	15318	b1196	FALSE	TRUE	TRUE	16
BW25113_1197	CP009273.1	1241135	1242832	-	CDS	treA	periplasmic trehalase	15319	b1197	FALSE	TRUE	TRUE	8
BW25113_1198	CP009273.1	1243152	1244570	-	CDS	dhaM	putative dihydroxyacetone-specific PTS enzymes: HPr component/EI component	15320	b1198	FALSE	TRUE	TRUE	8
BW25113_1199	CP009273.1	1244581	1245213	-	CDS	dhaL	dihydroxyacetone kinase, C-terminal domain	15321	b1199	FALSE	TRUE	TRUE	18
BW25113_1200	CP009273.1	1245224	1246294	-	CDS	dhaK	dihydroxyacetone kinase, PTS-dependent, dihydroxyacetone-binding subunit	15322	b1200	FALSE	TRUE	TRUE	15
BW25113_1201	CP009273.1	1246522	1248441	+	CDS	dhaR	dhaKLM operon transcription activator	15323	b1201	FALSE	TRUE	TRUE	3
BW25113_1202	CP009273.1	1248541	1251408	-	CDS	ycgV	putative adhesin	15324	b1202	FALSE	TRUE	FALSE	0
BW25113_1203	CP009273.1	1252177	1253268	-	CDS	ychF	catalase inhibitor protein; ATPase, K+-dependent, ribosome-associated	15325	b1203	FALSE	FALSE	TRUE	11
BW25113_1204	CP009273.1	1253385	1253969	-	CDS	pth	peptidyl-tRNA hydrolase	15326	b1204	TRUE	FALSE	TRUE	15
BW25113_1205	CP009273.1	1254247	1254525	+	CDS	ychH	DUF2583 family putative inner membrane protein	15327	b1205	FALSE	TRUE	TRUE	21
BW25113_1206	CP009273.1	1254580	1256259	-	CDS	dauA	C4-dicarboxylic acid transporter	15328	b1206	FALSE	TRUE	TRUE	8
BW25113_1207	CP009273.1	1256384	1257331	-	CDS	prs	phosphoribosylpyrophosphate synthase	15329	b1207	TRUE	FALSE	TRUE	5
BW25113_1208	CP009273.1	1257482	1258333	-	CDS	ispE	4-diphosphocytidyl-2-C-methylerythritol kinase	15330	b1208	TRUE	FALSE	TRUE	8
BW25113_1209	CP009273.1	1258333	1258956	-	CDS	lolB	lipoprotein localization factor	15331	b1209	TRUE	FALSE	TRUE	11
BW25113_1210	CP009273.1	1259170	1260426	+	CDS	hemA	glutamyl tRNA reductase	15332	b1210	TRUE	FALSE	TRUE	2
BW25113_1211	CP009273.1	1260468	1261550	+	CDS	prfA	peptide chain release factor RF-1	15333	b1211	TRUE	FALSE	TRUE	5
BW25113_1212	CP009273.1	1261550	1262383	+	CDS	prmC	N5-glutamine methyltransferase, modifies release factors RF-1 and RF-2	15334	b1212	TRUE	FALSE	TRUE	4
BW25113_1213	CP009273.1	1262380	1262772	+	CDS	ychQ	SIRB family inner membrane protein	15335	b1213	FALSE	TRUE	TRUE	8
BW25113_1214	CP009273.1	1262776	1263585	+	CDS	ychA	transglutaminase-like TPR-repeat protein	15336	b1214	FALSE	TRUE	TRUE	9
BW25113_1215	CP009273.1	1263621	1264475	+	CDS	kdsA	3-deoxy-D-manno-octulosonate 8-phosphate synthase	15337	b1215	TRUE	FALSE	TRUE	5
BW25113_1216	CP009273.1	1266205	1267305	-	CDS	chaA	calcium/sodium:proton antiporter	15338	b1216	FALSE	TRUE	TRUE	4
BW25113_1217	CP009273.1	1267575	1267805	+	CDS	chaB	cation transport regulator	15339	b1217	FALSE	TRUE	TRUE	9
BW25113_1218	CP009273.1	1267963	1268658	+	CDS	chaC	cation transport regulator	15340	b1218	FALSE	TRUE	TRUE	15
BW25113_1219	CP009273.1	1268702	1269055	-	CDS	ychN	putative sulfur relay protein	15341	b1219	FALSE	TRUE	TRUE	15
BW25113_1220	CP009273.1	1269240	1270634	+	CDS	ychO	putative invasin	15342	b1220	FALSE	TRUE	TRUE	11
BW25113_1221	CP009273.1	1270635	1271285	-	CDS	narL	response regulator in two-component regulatory system with NarX (or NarQ)	15343	b1221	FALSE	TRUE	TRUE	14
BW25113_1222	CP009273.1	1271278	1273074	-	CDS	narX	sensory histidine kinase in two-component regulatory system with NarL	15344	b1222	FALSE	TRUE	TRUE	11
BW25113_1223	CP009273.1	1273413	1274804	+	CDS	narK	nitrate/nitrite transporter	15345	b1223	FALSE	TRUE	TRUE	5
BW25113_1224	CP009273.1	1275320	1279063	+	CDS	narG	nitrate reductase 1, alpha subunit	15346	b1224	FALSE	TRUE	FALSE	0
BW25113_1225	CP009273.1	1279060	1280598	+	CDS	narH	nitrate reductase 1, beta (Fe-S) subunit	15347	b1225	FALSE	TRUE	TRUE	10
BW25113_1226	CP009273.1	1280595	1281305	+	CDS	narJ	molybdenum-cofactor-assembly chaperone subunit (delta subunit) of nitrate reductase 1	15348	b1226	FALSE	TRUE	TRUE	14
BW25113_1227	CP009273.1	1281305	1281982	+	CDS	narI	nitrate reductase 1, gamma (cytochrome b(NR)) subunit	15349	b1227	FALSE	TRUE	TRUE	11
BW25113_1229	CP009273.1	1282543	1282632	-	CDS	tpr	protamine-like protein	15351	b1229	TRUE	FALSE	TRUE	12
BW25113_1232	CP009273.1	1283238	1284080	-	CDS	purU	formyltetrahydrofolate hydrolase	15352	b1232	FALSE	TRUE	TRUE	8
BW25113_1233	CP009273.1	1284130	1284588	-	CDS	ychJ	UPF0225 family protein	15353	b1233	FALSE	TRUE	TRUE	15
BW25113_1234	CP009273.1	1284701	1285606	+	CDS	rssA	putative patatin-like family phospholipase	15354	b1234	FALSE	TRUE	TRUE	14
BW25113_1235	CP009273.1	1285698	1286711	+	CDS	rssB	PcnB-degradosome interaction factor; response regulator	15355	b1235	FALSE	TRUE	TRUE	13
BW25113_1236	CP009273.1	1286913	1287821	+	CDS	galU	glucose-1-phosphate uridylyltransferase	15356	b1236	FALSE	TRUE	TRUE	9
BW25113_1237	CP009273.1	1287965	1288378	-	CDS	hns	global DNA-binding transcriptional dual regulator H-NS	15357	b1237	FALSE	FALSE	TRUE	8
BW25113_1238	CP009273.1	1288983	1289600	+	CDS	tdk	thymidine kinase/deoxyuridine kinase	15358	b1238	FALSE	TRUE	TRUE	15
BW25113_1241	CP009273.1	1290902	1293577	-	CDS	adhE	fused acetaldehyde-CoA dehydrogenase/iron-dependent alcohol dehydrogenase/pyruvate-formate lyase deactivase	15361	b1241	FALSE	TRUE	TRUE	2
BW25113_1242	CP009273.1	1294054	1294701	+	CDS	ychE	UPF0056 family inner membrane protein	15362	b1242	FALSE	TRUE	TRUE	6
BW25113_1243	CP009273.1	1295439	1297070	+	CDS	oppA	oligopeptide transporter subunit	15363	b1243	FALSE	TRUE	TRUE	3
BW25113_1244	CP009273.1	1297156	1298076	+	CDS	oppB	oligopeptide transporter subunit	15364	b1244	FALSE	TRUE	TRUE	9
BW25113_1245	CP009273.1	1298091	1298999	+	CDS	oppC	oligopeptide transporter subunit	15365	b1245	FALSE	TRUE	TRUE	12
BW25113_1246	CP009273.1	1299011	1300024	+	CDS	oppD	oligopeptide transporter subunit	1936449	b1246	FALSE	TRUE	TRUE	17
BW25113_1247	CP009273.1	1300021	1301025	+	CDS	oppF	oligopeptide transporter subunit	15367	b1247	FALSE	TRUE	TRUE	16
BW25113_1248	CP009273.1	1301078	1301407	-	CDS	yciU	UPF0263 family protein	15368	b1248	FALSE	TRUE	TRUE	18
BW25113_1249	CP009273.1	1301442	1302902	-	CDS	clsA	cardiolipin synthase 1	15369	b1249	FALSE	TRUE	TRUE	8
BW25113_1250	CP009273.1	1303273	1304526	-	CDS	kch	voltage-gated potassium channel	15370	b1250	FALSE	TRUE	TRUE	8
BW25113_1251	CP009273.1	1304826	1305122	-	CDS	yciI	putative DGPF domain-containing enzyme	15371	b1251	FALSE	TRUE	TRUE	22
BW25113_1252	CP009273.1	1305346	1306065	+	CDS	tonB	membrane spanning protein in TonB-ExbB-ExbD transport complex	15372	b1252	FALSE	TRUE	TRUE	21
BW25113_1253	CP009273.1	1306105	1306503	-	CDS	yciA	acyl-CoA esterase	15373	b1253	FALSE	TRUE	TRUE	27
BW25113_1254	CP009273.1	1306608	1307147	-	CDS	yciB	IspA family inner membrane protein	15374	b1254	FALSE	FALSE	TRUE	23
BW25113_1255	CP009273.1	1307177	1307920	-	CDS	yciC	UPF0259 family inner membrane protein	15375	b1255	FALSE	TRUE	TRUE	13
BW25113_1256	CP009273.1	1308277	1308915	+	CDS	ompW	outer membrane protein W	15376	b1256	FALSE	TRUE	TRUE	12
BW25113_1257	CP009273.1	1308975	1309481	-	CDS	yciE	putative rubrerythrin/ferritin-like metal-binding protein	15377	b1257	FALSE	TRUE	TRUE	8
BW25113_1258	CP009273.1	1309527	1310027	-	CDS	yciF	putative rubrerythrin/ferritin-like metal-binding protein	15378	b1258	FALSE	TRUE	TRUE	8
BW25113_1259	CP009273.1	1310113	1310292	-	CDS	yciG	KGG family protein	15379	b1259	FALSE	TRUE	TRUE	17
BW25113_1260	CP009273.1	1310673	1311479	-	CDS	trpA	tryptophan synthase, alpha subunit	15380	b1260	FALSE	TRUE	TRUE	17
BW25113_1261	CP009273.1	1311479	1312672	-	CDS	trpB	tryptophan synthase, beta subunit	15381	b1261	FALSE	TRUE	TRUE	18
BW25113_1262	CP009273.1	1312684	1314045	-	CDS	trpC	fused indole-3-glycerolphosphate synthetase/N-(5-phosphoribosyl)anthranilate isomerase	15382	b1262	FALSE	TRUE	TRUE	16
BW25113_1263	CP009273.1	1314046	1315641	-	CDS	trpD	fused glutamine amidotransferase (component II) of anthranilate synthase/anthranilate phosphoribosyl transferase	15383	b1263	FALSE	TRUE	TRUE	5
BW25113_1264	CP009273.1	1315641	1317203	-	CDS	trpE	component I of anthranilate synthase	15384	b1264	FALSE	TRUE	TRUE	6
BW25113_1265	CP009273.1	1317295	1317339	-	CDS	trpL	trp operon leader peptide	15385	b1265	FALSE	FALSE	TRUE	19
BW25113_1266	CP009273.1	1317477	1318358	+	CDS	yciV	PHP domain protein	15386	b1266	FALSE	TRUE	TRUE	11
BW25113_1267	CP009273.1	1318355	1318975	+	CDS	yciO	putative RNA binding protein	15387	b1267	FALSE	FALSE	TRUE	18
BW25113_1268	CP009273.1	1319003	1320898	+	CDS	yciQ	enhancer of membrane protein expression; putative inner membrane protein	15388	b1268	FALSE	TRUE	TRUE	12
BW25113_1269	CP009273.1	1321109	1321984	+	CDS	rluB	23S rRNA pseudouridine(2605) synthase	15389	b1269	FALSE	TRUE	TRUE	22
BW25113_1270	CP009273.1	1322024	1322614	-	CDS	btuR	cob(I)yrinic acid a,c-diamide adenosyltransferase	15390	b1270	FALSE	TRUE	TRUE	24
BW25113_1271	CP009273.1	1322611	1323369	-	CDS	yciK	putative EmrKY-TolC system oxoacyl-(acyl carrier protein) reductase	15391	b1271	FALSE	TRUE	TRUE	14
BW25113_1272	CP009273.1	1323589	1324638	+	CDS	sohB	inner membrane protein, S49 peptidase family protein	15392	b1272	FALSE	TRUE	TRUE	14
BW25113_1273	CP009273.1	1324674	1324925	-	CDS	yciN	DUF2498 protein YciN	15393	b1273	FALSE	TRUE	TRUE	17
BW25113_1274	CP009273.1	1325305	1327902	+	CDS	topA	DNA topoisomerase I, omega subunit	15394	b1274	TRUE	FALSE	FALSE	0
BW25113_1275	CP009273.1	1328112	1329086	+	CDS	cysB	N-acetylserine-responsive cysteine regulon transcriptional activator; autorepressor	15395	b1275	FALSE	FALSE	TRUE	4
BW25113_1276	CP009273.1	1330088	1332763	+	CDS	acnA	aconitate hydratase 1	15396	b1276	FALSE	TRUE	TRUE	1
BW25113_1277	CP009273.1	1332827	1333417	-	CDS	ribA	GTP cyclohydrolase II	15397	b1277	TRUE	FALSE	TRUE	8
BW25113_1278	CP009273.1	1333587	1334351	+	CDS	pgpB	phosphatidylglycerophosphatase B	15398	b1278	FALSE	TRUE	TRUE	10
BW25113_1279	CP009273.1	1334500	1334808	+	CDS	yciS	DUF1049 family inner membrane protein, function unknown	15399	b1279	FALSE	TRUE	TRUE	9
BW25113_1280	CP009273.1	1334815	1335984	+	CDS	yciM	envelope integrity maintenance protein; EnvC-interacting protein	15400	b1280	FALSE	FALSE	FALSE	0
BW25113_1281	CP009273.1	1336178	1336915	+	CDS	pyrF	orotidine-5'-phosphate decarboxylase	15401	b1281	FALSE	TRUE	TRUE	4
BW25113_1282	CP009273.1	1336915	1337241	+	CDS	yciH	initiation factor function partial mimic, SUI1 family	15402	b1282	FALSE	TRUE	TRUE	7
BW25113_1283	CP009273.1	1337367	1337585	-	CDS	osmB	lipoprotein	15403	b1283	FALSE	TRUE	TRUE	10
BW25113_1284	CP009273.1	1337854	1338603	-	CDS	yciT	global regulator of transcription; DeoR family	15404	b1284	FALSE	TRUE	TRUE	10
BW25113_1285	CP009273.1	1339014	1340999	-	CDS	gmr	cyclic-di-GMP phosphodiesterase; csgD regulator; modulator of Rnase II stability	15405	b1285	FALSE	TRUE	TRUE	3
BW25113_1286	CP009273.1	1341235	1343169	-	CDS	rnb	ribonuclease II	15406	b1286	FALSE	TRUE	TRUE	4
BW25113_1287	CP009273.1	1343237	1344364	-	CDS	yciW	putative oxidoreductase	15407	b1287	FALSE	TRUE	TRUE	8
BW25113_1288	CP009273.1	1344508	1345296	-	CDS	fabI	enoyl-[acyl-carrier-protein] reductase, NADH-dependent	15408	b1288	TRUE	FALSE	TRUE	14
BW25113_1289	CP009273.1	1345664	1346017	-	CDS	ycjD	DUF559 family endonuclease-related protein	15409	b1289	FALSE	TRUE	TRUE	12
BW25113_1290	CP009273.1	1346085	1346891	-	CDS	sapF	antimicrobial peptide transport ABC system ATP-binding protein	15410	b1290	FALSE	TRUE	TRUE	12
BW25113_1291	CP009273.1	1346893	1347885	-	CDS	sapD	antimicrobial peptide transport ABC system ATP-binding protein	15411	b1291	FALSE	TRUE	TRUE	13
BW25113_1292	CP009273.1	1347885	1348775	-	CDS	sapC	antimicrobial peptide transport ABC transporter permease	15412	b1292	FALSE	TRUE	TRUE	15
BW25113_1293	CP009273.1	1348762	1349727	-	CDS	sapB	antimicrobial peptide transport ABC transporter permease	15413	b1293	FALSE	TRUE	TRUE	10
BW25113_1294	CP009273.1	1349724	1351367	-	CDS	sapA	antimicrobial peptide transport ABC transporter periplasmic binding protein	15414	b1294	FALSE	TRUE	TRUE	5
BW25113_1295	CP009273.1	1351680	1351925	-	CDS	ymjA	DUF2543 family protein	15415	b1295	FALSE	TRUE	TRUE	15
BW25113_1296	CP009273.1	1352059	1353444	-	CDS	puuP	putrescine importer	15416	b1296	FALSE	TRUE	TRUE	6
BW25113_1297	CP009273.1	1353747	1355165	-	CDS	puuA	glutamate--putrescine ligase	15417	b1297	FALSE	TRUE	TRUE	10
BW25113_1298	CP009273.1	1355377	1356141	+	CDS	puuD	gamma-glutamyl-gamma-aminobutyrate hydrolase	15418	b1298	FALSE	TRUE	TRUE	10
BW25113_1299	CP009273.1	1356168	1356725	+	CDS	puuR	repressor for the divergent puu operons, putrescine inducible	15419	b1299	FALSE	TRUE	TRUE	17
BW25113_1300	CP009273.1	1357000	1358487	+	CDS	puuC	gamma-glutamyl-gamma-aminobutyraldehyde dehydrogenase; succinate semialdehyde dehydrogenase	15420	b1300	FALSE	TRUE	TRUE	3
BW25113_1301	CP009273.1	1358489	1359769	+	CDS	puuB	gamma-glutamylputrescine oxidoreductase	15421	b1301	FALSE	TRUE	TRUE	16
BW25113_1302	CP009273.1	1359807	1361072	+	CDS	puuE	4-aminobutyrate aminotransferase, PLP-dependent	15422	b1302	FALSE	TRUE	TRUE	19
BW25113_1303	CP009273.1	1361192	1362169	-	CDS	pspF	psp operon transcriptional activator	15423	b1303	FALSE	TRUE	TRUE	17
BW25113_1304	CP009273.1	1362336	1363004	+	CDS	pspA	regulatory protein for phage-shock-protein operon	15424	b1304	FALSE	TRUE	TRUE	13
BW25113_1305	CP009273.1	1363058	1363282	+	CDS	pspB	psp operon transcription co-activator	15425	b1305	FALSE	TRUE	TRUE	15
BW25113_1306	CP009273.1	1363282	1363641	+	CDS	pspC	psp operon transcription co-activator	15426	b1306	FALSE	TRUE	TRUE	14
BW25113_1307	CP009273.1	1363650	1363871	+	CDS	pspD	peripheral inner membrane phage-shock protein	15427	b1307	FALSE	TRUE	TRUE	18
BW25113_1308	CP009273.1	1363946	1364260	+	CDS	pspE	thiosulfate:cyanide sulfurtransferase (rhodanese)	15428	b1308	FALSE	TRUE	TRUE	15
BW25113_1309	CP009273.1	1364473	1366152	+	CDS	ycjM	alpha amylase catalytic domain family protein	15429	b1309	FALSE	TRUE	TRUE	9
BW25113_1310	CP009273.1	1366166	1367458	+	CDS	ycjN	putative ABC superfamily sugar transporter periplasmic-binding protein	15430	b1310	FALSE	TRUE	TRUE	7
BW25113_1311	CP009273.1	1367479	1368360	+	CDS	ycjO	inner membrane putative ABC superfamily sugar transporter permease	15431	b1311	FALSE	TRUE	TRUE	6
BW25113_1312	CP009273.1	1368347	1369189	+	CDS	ycjP	inner membrane putative ABC superfamily sugar transporter permease	15432	b1312	FALSE	TRUE	TRUE	8
BW25113_1313	CP009273.1	1369220	1370272	+	CDS	ycjQ	putative Zn-dependent NAD(P)-binding oxidoreductase	15433	b1313	FALSE	TRUE	TRUE	7
BW25113_1314	CP009273.1	1370291	1371079	+	CDS	ycjR	putative TIM alpha/beta barrel enzyme	15434	b1314	FALSE	TRUE	TRUE	6
BW25113_1315	CP009273.1	1371089	1372144	+	CDS	ycjS	putative NADH-binding oxidoreductase	15435	b1315	FALSE	TRUE	TRUE	12
BW25113_1316	CP009273.1	1372141	1374408	+	CDS	ycjT	putative family 65 glycosyl hydrolase	15436	b1316	FALSE	TRUE	TRUE	5
BW25113_1317	CP009273.1	1374405	1375064	+	CDS	ycjU	beta-phosphoglucomutase	15437	b1317	FALSE	TRUE	TRUE	18
BW25113_1319	CP009273.1	1376204	1377109	+	CDS	ompG	outer membrane porin G	15439	b1319	FALSE	TRUE	TRUE	9
BW25113_1320	CP009273.1	1377220	1378218	-	CDS	ycjW	LacI family putative transcriptional repressor	15440	b1320	FALSE	TRUE	TRUE	8
BW25113_1321	CP009273.1	1378374	1379771	+	CDS	ycjX	DUF463 family protein, putative P-loop NTPase	15441	b1321	FALSE	TRUE	TRUE	10
BW25113_1322	CP009273.1	1379768	1380829	+	CDS	ycjF	UPF0283 family inner membrane protein	15442	b1322	FALSE	TRUE	TRUE	10
BW25113_1323	CP009273.1	1380977	1382518	+	CDS	tyrR	aromatic amino acid biosynthesis and transport regulon transcriptional regulator; autorepressor; ATPase; phosphatase	15443	b1323	FALSE	TRUE	TRUE	10
BW25113_1324	CP009273.1	1382562	1383068	-	CDS	tpx	lipid hydroperoxide peroxidase	15444	b1324	FALSE	TRUE	TRUE	15
BW25113_1325	CP009273.1	1383187	1384152	+	CDS	ycjG	L-Ala-D/L-Glu epimerase	15445	b1325	FALSE	TRUE	TRUE	16
BW25113_1326	CP009273.1	1384127	1384855	-	CDS	mpaA	murein peptide amidase A	15446	b1326	FALSE	TRUE	TRUE	18
BW25113_1327	CP009273.1	1385190	1386110	-	CDS	ycjY	S9 homolog non-peptidase family protein	15447	b1327	FALSE	TRUE	TRUE	13
BW25113_1328	CP009273.1	1386248	1387147	+	CDS	pgrR	murein peptide degradation regulator	15448	b1328	FALSE	TRUE	TRUE	10
BW25113_1329	CP009273.1	1387484	1389097	+	CDS	mppA	murein tripeptide (L-ala-gamma-D-glutamyl-meso-DAP) transporter subunit	15449	b1329	FALSE	TRUE	TRUE	8
BW25113_1330	CP009273.1	1389148	1390179	-	CDS	ynaI	mechanosensitive channel protein, very small conductance	15450	b1330	FALSE	TRUE	TRUE	3
BW25113_1331	CP009273.1	1390333	1391349	+	CDS	insH1	IS5 transposase and trans-activator	NA	NA	NA	FALSE	TRUE	14
BW25113_1332	CP009273.1	1391622	1391879	+	CDS	ynaJ	DUF2534 family putative inner membrane protein	15452	b1332	FALSE	TRUE	TRUE	12
BW25113_1333	CP009273.1	1391929	1392879	-	CDS	uspE	stress-induced protein	15453	b1333	FALSE	TRUE	TRUE	9
BW25113_1334	CP009273.1	1393031	1393783	-	CDS	fnr	oxygen-sensing anaerobic growth regulon transcriptional regulator; autorepressor	15454	b1334	FALSE	TRUE	TRUE	15
BW25113_1335	CP009273.1	1393978	1394493	-	CDS	ogt	O-6-alkylguanine-DNA:cysteine-protein methyltransferase	15455	b1335	FALSE	TRUE	TRUE	17
BW25113_1336	CP009273.1	1394504	1396030	-	CDS	abgT	p-aminobenzoyl-glutamate transporter; membrane protein	15456	b1336	FALSE	TRUE	TRUE	6
BW25113_1337	CP009273.1	1396067	1397512	-	CDS	abgB	p-aminobenzoyl-glutamate hydrolase, B subunit	15457	b1337	FALSE	TRUE	TRUE	2
BW25113_1338	CP009273.1	1397512	1398822	-	CDS	abgA	p-aminobenzoyl-glutamate hydrolase, A subunit	15458	b1338	FALSE	TRUE	TRUE	6
BW25113_1339	CP009273.1	1398998	1399906	+	CDS	abgR	putative DNA-binding transcriptional regulator of abgABT operon	15459	b1339	FALSE	TRUE	TRUE	10
BW25113_1340	CP009273.1	1400236	1400799	+	CDS	smrA	DNA endonuclease	15460	b1340	FALSE	FALSE	TRUE	18
BW25113_1341	CP009273.1	1400820	1402052	-	CDS	ydaM	diguanylate cyclase, csgD regulator	15461	b1341	FALSE	TRUE	TRUE	11
BW25113_1342	CP009273.1	1402307	1403290	+	CDS	ydaN	putative Zn(II) transporter	15462	b1342	FALSE	TRUE	TRUE	10
BW25113_1343	CP009273.1	1403768	1405141	+	CDS	dbpA	ATP-dependent RNA helicase, specific for 23S rRNA	15463	b1343	FALSE	TRUE	TRUE	10
BW25113_1344	CP009273.1	1405270	1406205	-	CDS	ttcA	tRNA 2-thiocytidine biosynthesis protein	15464	b1344	FALSE	TRUE	TRUE	7
BW25113_1345	CP009273.1	1406257	1407492	-	CDS	intR	Rac prophage; integrase	15465	b1345	FALSE	TRUE	TRUE	6
BW25113_1346	CP009273.1	1407494	1407709	-	CDS	ydaQ	Rac prophage; conserved protein	15466	b1346	FALSE	TRUE	TRUE	10
BW25113_1347	CP009273.1	1407788	1407997	-	CDS	rcbA	double-strand break reduction protein, Rac prophage	15467	b1347	FALSE	TRUE	TRUE	12
BW25113_1348	CP009273.1	1407990	1408184	-	CDS	ralR	Rac prophage; restriction alleviation protein	15468	b1348	FALSE	TRUE	TRUE	10
BW25113_1349	CP009273.1	1408241	1409050	-	CDS	recT	Rac prophage; recombination and repair protein	15469	b1349	FALSE	TRUE	TRUE	5
BW25113_1350	CP009273.1	1409043	1411643	-	CDS	recE	Rac prophage; exonuclease VIII, 5' -> 3' specific dsDNA exonuclease	15470	b1350	FALSE	TRUE	FALSE	0
BW25113_1351	CP009273.1	1411745	1412020	-	CDS	racC	Rac prophage; uncharacterized protein	15471	b1351	FALSE	TRUE	TRUE	9
BW25113_1352	CP009273.1	1412265	1412486	-	CDS	kilR	Rac prophage; inhibitor of ftsZ, killing protein	15473	b1352	FALSE	FALSE	TRUE	8
BW25113_1353	CP009273.1	1412928	1413416	+	CDS	sieB	Rac prophage; phage superinfection exclusion protein	15474	b1353	FALSE	TRUE	TRUE	9
BW25113_1355	CP009273.1	1413579	1413713	-	CDS	ydaG	Rac prophage; uncharacterized protein	15477	b1355	FALSE	TRUE	TRUE	7
BW25113_1356	CP009273.1	1414022	1414498	-	CDS	racR	Rac prophage; putative DNA-binding transcriptional regulator	15478	b1356	TRUE	FALSE	TRUE	7
BW25113_1357	CP009273.1	1414622	1414918	+	CDS	ydaS	Rac prophage; putative DNA-binding transcriptional regulator	15479	b1357	FALSE	TRUE	TRUE	11
BW25113_1358	CP009273.1	1414941	1415363	+	CDS	ydaT	Rac prophage; uncharacterized protein	15480	b1358	FALSE	TRUE	TRUE	11
BW25113_1359	CP009273.1	1415376	1416233	+	CDS	ydaU	Rac prophage; conserved protein	15481	b1359	FALSE	TRUE	TRUE	8
BW25113_1360	CP009273.1	1416240	1416986	+	CDS	ydaV	Rac prophage; putative DNA replication protein	15482	b1360	FALSE	TRUE	TRUE	4
BW25113_1363	CP009273.1	1418039	1419496	+	CDS	trkG	Rac prophage; potassium transporter subunit	15485	b1363	FALSE	TRUE	TRUE	3
BW25113_1365	CP009273.1	1419634	1419897	+	CDS	ynaK	Rac prophage; conserved protein	15487	b1365	FALSE	TRUE	TRUE	13
BW25113_1372	CP009273.1	1423306	1426668	+	CDS	stfR	Rac prophage; putative tail fiber protein	15494	b1372	FALSE	TRUE	FALSE	0
BW25113_1373	CP009273.1	1426668	1427243	+	CDS	tfaR	Rac prophage; putative tail fiber assembly protein	NA	NA	NA	FALSE	TRUE	3
BW25113_1374	CP009273.1	1427341	1427931	-	CDS	pinR	Rac prophage; putative site-specific recombinase	NA	NA	NA	FALSE	TRUE	4
BW25113_1375	CP009273.1	1428248	1428481	-	CDS	ynaE	cold shock protein, Rac prophage	NA	NA	NA	FALSE	TRUE	5
BW25113_1376	CP009273.1	1429442	1429876	-	CDS	uspF	stress-induced protein, ATP-binding protein	15498	b1376	FALSE	TRUE	TRUE	8
BW25113_1377	CP009273.1	1430017	1431150	-	CDS	ompN	outer membrane pore protein N, non-specific	15499	b1377	FALSE	TRUE	TRUE	8
BW25113_1378	CP009273.1	1431517	1435041	-	CDS	pfo	pyruvate-flavodoxin oxidoreductase	15500	b1378	FALSE	TRUE	FALSE	0
BW25113_1379	CP009273.1	1435578	1436000	-	CDS	hslJ	heat-inducible lipoprotein involved in novobiocin resistance	15501	b1379	FALSE	TRUE	TRUE	9
BW25113_1380	CP009273.1	1436111	1437100	-	CDS	ldhA	fermentative D-lactate dehydrogenase, NAD-dependent	15502	b1380	FALSE	TRUE	TRUE	8
BW25113_1381	CP009273.1	1437308	1439947	+	CDS	ydbH	putative membrane-anchored protein, function unknown	15503	b1381	FALSE	TRUE	TRUE	2
BW25113_1382	CP009273.1	1439944	1440129	+	CDS	ynbE	lipoprotein	15504	b1382	FALSE	TRUE	TRUE	9
BW25113_1383	CP009273.1	1440137	1440463	+	CDS	ydbL	DUF1318 family protein	15505	b1383	FALSE	TRUE	TRUE	10
BW25113_1384	CP009273.1	1440635	1441540	-	CDS	feaR	transcriptional activator for tynA and feaB	15506	b1384	FALSE	TRUE	TRUE	7
BW25113_1385	CP009273.1	1441776	1443275	+	CDS	feaB	phenylacetaldehyde dehydrogenase	15507	b1385	FALSE	TRUE	TRUE	6
BW25113_1386	CP009273.1	1443333	1445606	-	CDS	tynA	tyramine oxidase, copper-requiring	15508	b1386	FALSE	TRUE	TRUE	1
BW25113_1387	CP009273.1	1445854	1447899	-	CDS	paaZ	fused oxepin-CoA hydrolase/3-oxo-5,6-dehydrosuberyl-CoA semialdehyde dehydrogenase	15509	b1387	FALSE	TRUE	TRUE	5
BW25113_1388	CP009273.1	1448184	1449113	+	CDS	paaA	ring 1,2-phenylacetyl-CoA epoxidase subunit	15510	b1388	FALSE	TRUE	TRUE	9
BW25113_1389	CP009273.1	1449125	1449412	+	CDS	paaB	putative ring 1,2-phenylacetyl-CoA epoxidase subunit	15511	b1389	FALSE	FALSE	TRUE	11
BW25113_1390	CP009273.1	1449421	1450167	+	CDS	paaC	ring 1,2-phenylacetyl-CoA epoxidase subunit	15512	b1390	FALSE	TRUE	TRUE	11
BW25113_1391	CP009273.1	1450182	1450679	+	CDS	paaD	ring 1,2-phenylacetyl-CoA epoxidase subunit	15513	b1391	FALSE	FALSE	TRUE	10
BW25113_1392	CP009273.1	1450687	1451757	+	CDS	paaE	ring 1,2-phenylacetyl-CoA epoxidase, NAD(P)H oxidoreductase component	15514	b1392	FALSE	TRUE	TRUE	7
BW25113_1393	CP009273.1	1451754	1452521	+	CDS	paaF	2,3-dehydroadipyl-CoA hydratase	15515	b1393	FALSE	FALSE	TRUE	7
BW25113_1394	CP009273.1	1452521	1453309	+	CDS	paaG	1,2-epoxyphenylacetyl-CoA isomerase, oxepin-CoA-forming	15516	b1394	FALSE	TRUE	TRUE	6
BW25113_1395	CP009273.1	1453311	1454738	+	CDS	paaH	3-hydroxyadipyl-CoA dehydrogenase, NAD+-dependent	15517	b1395	FALSE	TRUE	TRUE	8
BW25113_1396	CP009273.1	1454728	1455150	+	CDS	paaI	hydroxyphenylacetyl-CoA thioesterase	15518	b1396	FALSE	TRUE	TRUE	19
BW25113_1397	CP009273.1	1455150	1456355	+	CDS	paaJ	3-oxoadipyl-CoA/3-oxo-5,6-dehydrosuberyl-CoA thiolase	15519	b1397	FALSE	TRUE	TRUE	20
BW25113_1398	CP009273.1	1456382	1457695	+	CDS	paaK	phenylacetyl-CoA ligase	15520	b1398	FALSE	FALSE	TRUE	8
BW25113_1399	CP009273.1	1457796	1458746	+	CDS	paaX	transcriptional repressor of phenylacetic acid degradation paa operon, phenylacetyl-CoA inducer	15521	b1399	FALSE	TRUE	TRUE	15
BW25113_1400	CP009273.1	1458728	1459318	+	CDS	paaY	putative hexapeptide repeat acetyltransferase	15522	b1400	FALSE	TRUE	TRUE	18
BW25113_1402	CP009273.1	1462178	1463083	-	CDS	insD1	IS2 transposase TnpB	NA	NA	NA	FALSE	TRUE	1
BW25113_1403	CP009273.1	1463041	1463406	-	CDS	insC1	IS2 repressor TnpA	NA	NA	NA	FALSE	TRUE	1
BW25113_1404	CP009273.1	1463615	1464766	+	CDS	insI1	IS30 transposase	NA	NA	NA	FALSE	TRUE	1
BW25113_1406	CP009273.1	1468478	1469338	+	CDS	ydbC	putative NAD(P)-binding oxidoreductase	15528	b1406	FALSE	TRUE	TRUE	13
BW25113_1407	CP009273.1	1469401	1471707	+	CDS	ydbD	PF10971 family putative periplasmic methylglyoxal resistance protein	15529	b1407	FALSE	TRUE	TRUE	2
BW25113_1408	CP009273.1	1471878	1472483	+	CDS	ynbA	inner membrane protein	15530	b1408	FALSE	TRUE	TRUE	11
BW25113_1409	CP009273.1	1472483	1473379	+	CDS	ynbB	putative CDP-diglyceride synthase	15531	b1409	FALSE	TRUE	TRUE	11
BW25113_1410	CP009273.1	1473395	1475152	+	CDS	ynbC	putative esterase	15532	b1410	FALSE	TRUE	TRUE	4
BW25113_1411	CP009273.1	1475166	1476458	+	CDS	ynbD	putative phosphatase inner membrane protein	15533	b1411	FALSE	TRUE	TRUE	8
BW25113_1412	CP009273.1	1476512	1477117	-	CDS	azoR	NADH-azoreductase, FMN-dependent	15534	b1412	FALSE	TRUE	TRUE	12
BW25113_1413	CP009273.1	1477318	1481220	+	CDS	hrpA	putative ATP-dependent helicase	15535	b1413	FALSE	TRUE	FALSE	0
BW25113_1414	CP009273.1	1481492	1482292	+	CDS	ydcF	DUF218 superfamily protein, SAM-binding	15536	b1414	FALSE	TRUE	TRUE	14
BW25113_1415	CP009273.1	1482489	1483928	+	CDS	aldA	aldehyde dehydrogenase A, NAD-linked	15537	b1415	FALSE	TRUE	TRUE	10
BW25113_1418	CP009273.1	1485159	1485689	+	CDS	cybB	cytochrome b561	15539	b1418	FALSE	TRUE	TRUE	13
BW25113_1419	CP009273.1	1485934	1486107	+	CDS	ydcA	putative periplasmic protein	15540	b1419	FALSE	TRUE	TRUE	14
BW25113_1420	CP009273.1	1486219	1486386	-	CDS	mokB	regulatory peptide	15541	b1420	FALSE	FALSE	TRUE	12
BW25113_1421	CP009273.1	1486727	1488367	+	CDS	trg	methyl-accepting chemotaxis protein III, ribose and galactose sensor receptor	15542	b1421	FALSE	TRUE	TRUE	4
BW25113_1422	CP009273.1	1488405	1489328	-	CDS	ydcI	putative DNA-binding transcriptional regulator	15543	b1422	FALSE	TRUE	TRUE	9
BW25113_1423	CP009273.1	1489545	1490888	+	CDS	ydcJ	putative metalloenzyme	15544	b1423	FALSE	TRUE	TRUE	5
BW25113_1424	CP009273.1	1491113	1492768	+	CDS	opgD	osmoregulated periplasmic glucan (OPG) biosynthesis periplasmic protein	15545	b1424	FALSE	TRUE	TRUE	11
BW25113_1426	CP009273.1	1492908	1493132	+	CDS	ydcH	DUF465 family protein	15547	b1426	FALSE	TRUE	TRUE	19
BW25113_1427	CP009273.1	1493195	1493734	+	CDS	rimL	ribosomal-protein-L7/L12-serine acetyltransferase	15548	b1427	FALSE	TRUE	TRUE	12
BW25113_1428	CP009273.1	1493726	1494706	-	CDS	ydcK	uncharacterized protein	15549	b1428	FALSE	TRUE	TRUE	13
BW25113_1429	CP009273.1	1494830	1495822	+	CDS	tehA	potassium-tellurite ethidium and proflavin transporter	15550	b1429	FALSE	TRUE	TRUE	13
BW25113_1430	CP009273.1	1495819	1496412	+	CDS	tehB	tellurite, selenium methyltransferase, SAM-dependent; tellurite, selenium resistance protein	15551	b1430	FALSE	TRUE	TRUE	14
BW25113_1431	CP009273.1	1496714	1497382	+	CDS	ydcL	lipoprotein	15552	b1431	FALSE	TRUE	TRUE	15
BW25113_1432	CP009273.1	1497974	1499122	+	CDS	insQ	IS609 transposase B	15553	b1432	FALSE	TRUE	TRUE	16
BW25113_1433	CP009273.1	1499162	1500337	-	CDS	ydcO	BenE family inner membrane putative transporter	15554	b1433	FALSE	TRUE	TRUE	15
BW25113_1434	CP009273.1	1500429	1500965	+	CDS	ydcN	putative DNA-binding transcriptional regulator	15555	b1434	FALSE	TRUE	TRUE	16
BW25113_1435	CP009273.1	1501038	1502999	+	CDS	ydcP	putative peptidase	15556	b1435	FALSE	TRUE	TRUE	2
BW25113_1436	CP009273.1	1503091	1503321	-	CDS	yncJ	uncharacterized protein	15557	b1436	FALSE	FALSE	TRUE	14
BW25113_1438	CP009273.1	1503765	1504181	+	CDS	hicB	antitoxin for the HicAB toxin-antitoxin system	15559	b1438	FALSE	TRUE	TRUE	9
BW25113_1439	CP009273.1	1504260	1505666	+	CDS	ydcR	putative DNA-binding transcriptional regulator/putative amino transferase	15560	b1439	FALSE	TRUE	TRUE	7
BW25113_1440	CP009273.1	1505911	1507056	+	CDS	ydcS	polyhydroxybutyrate (PHB) synthase, ABC transporter periplasmic binding protein homolog	15561	b1440	FALSE	TRUE	TRUE	15
BW25113_1441	CP009273.1	1507074	1508087	+	CDS	ydcT	putative spermidine/putrescine transporter subunit	15562	b1441	FALSE	TRUE	TRUE	10
BW25113_1442	CP009273.1	1508088	1509029	+	CDS	ydcU	putative spermidine/putrescine transporter subunit	15563	b1442	FALSE	TRUE	TRUE	10
BW25113_1443	CP009273.1	1509019	1509813	+	CDS	ydcV	putative spermidine/putrescine transporter subunit	15564	b1443	FALSE	TRUE	TRUE	13
BW25113_1444	CP009273.1	1509835	1511259	+	CDS	patD	gamma-aminobutyraldehyde dehydrogenase	15565	b1444	FALSE	TRUE	TRUE	10
BW25113_1445	CP009273.1	1511646	1511819	+	CDS	ydcX	DUF2566 family protein	15566	b1445	FALSE	FALSE	TRUE	15
BW25113_1446	CP009273.1	1511905	1512138	+	CDS	ydcY	uncharacterized protein	15567	b1446	FALSE	TRUE	TRUE	18
BW25113_1447	CP009273.1	1512139	1512588	-	CDS	ydcZ	DUF606 family inner membrane protein	15568	b1447	FALSE	FALSE	TRUE	15
BW25113_1448	CP009273.1	1512585	1513103	-	CDS	mnaT	methionine N-acyltransferase; L-amino acid N-acyltransferase	15569	b1448	FALSE	TRUE	TRUE	17
BW25113_1449	CP009273.1	1513284	1514321	+	CDS	curA	curcumin/dihydrocurcumin reductase, NADPH-dependent	15570	b1449	FALSE	TRUE	TRUE	12
BW25113_1450	CP009273.1	1514519	1515184	+	CDS	mcbR	colanic acid and biofilm gene transcriptional regulator, MqsR-controlled	15571	b1450	FALSE	TRUE	TRUE	14
BW25113_1451	CP009273.1	1515220	1517322	-	CDS	yncD	putative iron outer membrane transporter	15572	b1451	FALSE	TRUE	TRUE	4
BW25113_1452	CP009273.1	1517564	1518625	+	CDS	yncE	ATP-binding protein, periplasmic, function unknown	15573	b1452	FALSE	TRUE	TRUE	14
BW25113_1453	CP009273.1	1518738	1520237	-	CDS	ansP	L-asparagine transporter	15574	b1453	FALSE	TRUE	TRUE	7
BW25113_1454	CP009273.1	1520504	1521121	+	CDS	yncG	glutathione S-transferase homolog	15575	b1454	FALSE	TRUE	TRUE	9
BW25113_1455	CP009273.1	1521197	1521409	+	CDS	yncH	IPR020099 family protein	15576	b1455	FALSE	FALSE	TRUE	11
BW25113_1457	CP009273.1	1524179	1524661	+	CDS	ydcD	uncharacterized protein	15578	b1457	FALSE	FALSE	TRUE	7
BW25113_1460	CP009273.1	1526073	1527209	+	CDS	ydcC	H repeat-associated putative transposase	15581	b1460	FALSE	FALSE	TRUE	4
BW25113_1461	CP009273.1	1527309	1527542	+	CDS	pptA	4-oxalocrotonate tautomerase	15582	b1461	FALSE	TRUE	TRUE	4
BW25113_1462	CP009273.1	1527539	1528108	-	CDS	yddH	flavin reductase like-protein	15583	b1462	FALSE	TRUE	TRUE	2
BW25113_1463	CP009273.1	1528281	1529126	+	CDS	nhoA	N-hydroxyarylamine O-acetyltransferase	15584	b1463	FALSE	TRUE	TRUE	2
BW25113_1464	CP009273.1	1529222	1530115	-	CDS	yddE	PhzC-PhzF family protein	15585	b1464	FALSE	TRUE	TRUE	9
BW25113_1465	CP009273.1	1530194	1530874	-	CDS	narV	nitrate reductase 2 (NRZ), gamma subunit	15586	b1465	FALSE	TRUE	TRUE	16
BW25113_1466	CP009273.1	1530871	1531566	-	CDS	narW	nitrate reductase 2 (NRZ), delta subunit (assembly subunit)	15587	b1466	FALSE	TRUE	TRUE	16
BW25113_1467	CP009273.1	1531566	1533110	-	CDS	narY	nitrate reductase 2 (NRZ), beta subunit	15588	b1467	FALSE	TRUE	TRUE	11
BW25113_1468	CP009273.1	1533107	1536847	-	CDS	narZ	nitrate reductase 2 (NRZ), alpha subunit	15589	b1468	FALSE	TRUE	FALSE	0
BW25113_1469	CP009273.1	1536929	1538317	-	CDS	narU	nitrate/nitrite transporter	15590	b1469	FALSE	TRUE	TRUE	11
BW25113_1473	CP009273.1	1540545	1541426	-	CDS	yddG	aromatic amino acid exporter	15594	b1473	FALSE	TRUE	TRUE	11
BW25113_1474	CP009273.1	1541658	1544705	+	CDS	fdnG	formate dehydrogenase-N, alpha subunit, nitrate-inducible	15595	b1474	FALSE	TRUE	FALSE	0
BW25113_1475	CP009273.1	1544718	1545602	+	CDS	fdnH	formate dehydrogenase-N, Fe-S (beta) subunit, nitrate-inducible	15596	b1475	FALSE	TRUE	TRUE	14
BW25113_1476	CP009273.1	1545595	1546248	+	CDS	fdnI	formate dehydrogenase-N, cytochrome B556 (gamma) subunit, nitrate-inducible	15597	b1476	FALSE	TRUE	TRUE	13
BW25113_1477	CP009273.1	1546655	1546939	-	CDS	yddM	putative DNA-binding transcriptional regulator	15598	b1477	FALSE	FALSE	TRUE	17
BW25113_1478	CP009273.1	1547085	1548095	-	CDS	adhP	ethanol-active dehydrogenase/acetaldehyde-active reductase	15599	b1478	FALSE	TRUE	TRUE	12
BW25113_1479	CP009273.1	1548229	1549926	-	CDS	maeA	malate dehydrogenase, (decarboxylating, NAD-requiring) (malic enzyme)	15600	b1479	FALSE	TRUE	TRUE	3
BW25113_1480	CP009273.1	1550083	1550220	-	CDS	sra	stationary-phase-induced ribosome-associated protein	15601	b1480	FALSE	TRUE	TRUE	15
BW25113_1481	CP009273.1	1550322	1550537	-	CDS	bdm	biofilm-dependent modulation protein	15602	b1481	FALSE	TRUE	TRUE	16
BW25113_1482	CP009273.1	1550882	1551313	+	CDS	osmC	lipoyl-dependent Cys-based peroxidase, hydroperoxide resistance; salt-shock inducible membrane protein; peroxiredoxin	15603	b1482	FALSE	TRUE	TRUE	16
BW25113_1483	CP009273.1	1551369	1552295	-	CDS	ddpF	D,D-dipeptide permease system, ATP-binding component	15604	b1483	FALSE	TRUE	TRUE	13
BW25113_1484	CP009273.1	1552288	1553274	-	CDS	ddpD	D,D-dipeptide permease system, ATP-binding component	15605	b1484	FALSE	TRUE	TRUE	15
BW25113_1485	CP009273.1	1553271	1554167	-	CDS	ddpC	D-ala-D-ala transporter subunit	15606	b1485	FALSE	TRUE	TRUE	12
BW25113_1486	CP009273.1	1554164	1555186	-	CDS	ddpB	D-ala-D-ala transporter subunit	15607	b1486	FALSE	TRUE	TRUE	8
BW25113_1487	CP009273.1	1555188	1556738	-	CDS	ddpA	D-ala-D-a la transporter subunit	15608	b1487	FALSE	TRUE	TRUE	8
BW25113_1488	CP009273.1	1556752	1557333	-	CDS	ddpX	D-ala-D-ala dipeptidase, Zn-dependent	15609	b1488	FALSE	TRUE	TRUE	15
BW25113_1489	CP009273.1	1557591	1559990	-	CDS	dosP	oxygen sensor, c-di-GMP phosphodiesterase, heme-regulated; cold- and stationary phase-induced bioflim regulator	15610	b1489	FALSE	TRUE	TRUE	2
BW25113_1490	CP009273.1	1560015	1561397	-	CDS	dosC	diguanylate cyclase, cold- and stationary phase-induced oxygen-dependent biofilm regulator	15611	b1490	FALSE	TRUE	TRUE	10
BW25113_1491	CP009273.1	1561761	1563080	-	CDS	yddW	liprotein, glycosyl hydrolase homolog	15612	b1491	FALSE	TRUE	TRUE	2
BW25113_1492	CP009273.1	1563211	1564746	-	CDS	gadC	glutamate:gamma-aminobutyric acid antiporter	15613	b1492	FALSE	TRUE	TRUE	1
BW25113_1493	CP009273.1	1564902	1566302	-	CDS	gadB	glutamate decarboxylase B, PLP-dependent	15614	b1493	FALSE	TRUE	TRUE	9
BW25113_1494	CP009273.1	1566664	1569459	-	CDS	pqqL	putative periplasmic M16 family zinc metalloendopeptidase	15615	b1494	FALSE	TRUE	FALSE	0
BW25113_1495	CP009273.1	1569504	1571876	-	CDS	yddB	putative TonB-dependent outer membrane receptor	15616	b1495	FALSE	TRUE	TRUE	3
BW25113_1496	CP009273.1	1571914	1573599	-	CDS	yddA	putative multidrug transporter subunit of ABC superfamily, membrane component/ATP-binding component	15617	b1496	FALSE	TRUE	TRUE	7
BW25113_1497	CP009273.1	1573890	1575047	-	CDS	ydeM	putative YdeN-specific sulfatase-maturating enzyme	15618	b1497	FALSE	TRUE	TRUE	4
BW25113_1498	CP009273.1	1575099	1576781	-	CDS	ydeN	putative Ser-type periplasmic non-aryl sulfatase	15619	b1498	FALSE	TRUE	TRUE	4
BW25113_1499	CP009273.1	1577183	1577944	-	CDS	ydeO	UV-inducible global regulator, EvgA-, GadE-dependent	15620	b1499	FALSE	TRUE	TRUE	3
BW25113_1500	CP009273.1	1578019	1578216	-	CDS	safA	two-component system connector membrane protein, EvgSA to PhoQP	5752727	b1500	FALSE	FALSE	TRUE	8
BW25113_1501	CP009273.1	1578464	1580743	-	CDS	ydeP	putative oxidoreductase	15622	b1501	FALSE	TRUE	TRUE	3
BW25113_1502	CP009273.1	1581077	1581991	-	CDS	ydeQ	putative fimbrial-like adhesin protein	15623	b1502	FALSE	TRUE	TRUE	10
BW25113_1503	CP009273.1	1582050	1582553	-	CDS	ydeR	putative fimbrial-like adhesin protein	15624	b1503	FALSE	TRUE	TRUE	13
BW25113_1504	CP009273.1	1582566	1583096	-	CDS	ydeS	putative fimbrial-like adhesin protein	15625	b1504	FALSE	TRUE	TRUE	10
BW25113_1507	CP009273.1	1585111	1586433	-	CDS	hipA	inactivating GltX kinase facilitating persister formation; toxin of HipAB TA pair; autokinase	15628	b1507	FALSE	TRUE	TRUE	6
BW25113_1508	CP009273.1	1586433	1586699	-	CDS	hipB	antitoxin of HipAB toxin-antitoxin system	15629	b1508	FALSE	FALSE	TRUE	8
BW25113_1511	CP009273.1	1592874	1594466	-	CDS	lsrK	autoinducer-2 (AI-2) kinase	15632	b1511	FALSE	TRUE	TRUE	8
BW25113_1512	CP009273.1	1594545	1595498	-	CDS	lsrR	lsr operon transcriptional repressor	15633	b1512	FALSE	TRUE	TRUE	9
BW25113_1513	CP009273.1	1595747	1597282	+	CDS	lsrA	autoinducer 2 import ATP-binding protein	15634	b1513	FALSE	TRUE	TRUE	3
BW25113_1514	CP009273.1	1597276	1598304	+	CDS	lsrC	autoinducer 2 import system permease protein	15635	b1514	FALSE	TRUE	TRUE	8
BW25113_1515	CP009273.1	1598304	1599296	+	CDS	lsrD	autoinducer 2 import system permease protein	15636	b1515	FALSE	TRUE	TRUE	8
BW25113_1516	CP009273.1	1599308	1600330	+	CDS	lsrB	autoinducer 2-binding protein	15637	b1516	FALSE	TRUE	TRUE	7
BW25113_1517	CP009273.1	1600357	1601232	+	CDS	lsrF	putative autoinducer-2 (AI-2) aldolase	15638	b1517	FALSE	TRUE	TRUE	10
BW25113_1518	CP009273.1	1601256	1601546	+	CDS	lsrG	autoinducer-2 (AI-2) degrading protein LsrG	15639	b1518	FALSE	TRUE	TRUE	12
BW25113_1519	CP009273.1	1601603	1602361	+	CDS	tam	trans-aconitate methyltransferase	15640	b1519	FALSE	TRUE	TRUE	11
BW25113_1520	CP009273.1	1602365	1603279	-	CDS	yneE	bestrophin family putative inner membrane protein	15641	b1520	FALSE	TRUE	TRUE	8
BW25113_1521	CP009273.1	1603486	1604937	-	CDS	uxaB	altronate oxidoreductase, NAD-dependent	1936527	b1521	FALSE	TRUE	TRUE	5
BW25113_1522	CP009273.1	1605164	1606111	-	CDS	yneF	putative membrane-bound diguanylate cyclase	15643	b1522	FALSE	TRUE	TRUE	13
BW25113_1523	CP009273.1	1606223	1606582	-	CDS	yneG	DUF4186 family protein	15644	b1523	FALSE	TRUE	TRUE	19
BW25113_1524	CP009273.1	1606582	1607508	-	CDS	glsB	glutaminase 2	15645	b1524	FALSE	TRUE	TRUE	11
BW25113_1525	CP009273.1	1607572	1608960	-	CDS	sad	succinate semialdehyde dehydrogenase, NAD(P)+-dependent	15646	b1525	FALSE	TRUE	TRUE	5
BW25113_1526	CP009273.1	1609061	1609942	+	CDS	yneJ	putative DNA-binding transcriptional regulator	15647	b1526	FALSE	TRUE	TRUE	5
BW25113_1527	CP009273.1	1610020	1611135	+	CDS	yneK	uncharacterized protein	15648	b1527	FALSE	TRUE	TRUE	3
BW25113_1528	CP009273.1	1611285	1612475	+	CDS	ydeA	arabinose efflux transporter, arabinose-inducible	15649	b1528	FALSE	TRUE	TRUE	8
BW25113_1529	CP009273.1	1612500	1613165	-	CDS	marC	UPF0056 family inner membrane protein	15650	b1529	FALSE	FALSE	TRUE	12
BW25113_1530	CP009273.1	1613377	1613811	+	CDS	marR	transcriptional repressor of multiple antibiotic resistance	15651	b1530	FALSE	TRUE	TRUE	12
BW25113_1531	CP009273.1	1613831	1614214	+	CDS	marA	multiple antibiotic resistance transcriptional regulator	15652	b1531	FALSE	TRUE	TRUE	12
BW25113_1532	CP009273.1	1614246	1614464	+	CDS	marB	mar operon regulator, periplasmic	15653	b1532	FALSE	FALSE	TRUE	14
BW25113_1533	CP009273.1	1614495	1615394	-	CDS	eamA	cysteine and O-acetyl-L-serine efflux system	15654	b1533	FALSE	TRUE	TRUE	9
BW25113_1534	CP009273.1	1615589	1616776	+	CDS	ydeE	putative transporter	15655	b1534	FALSE	TRUE	TRUE	4
BW25113_1535	CP009273.1	1617217	1618107	-	CDS	dgcZ	diguanylate cyclase, zinc-sensing	15656	b1535	FALSE	TRUE	TRUE	4
BW25113_1536	CP009273.1	1618362	1618754	-	CDS	ydeI	hydrogen peroxide resistance OB fold protein; putative periplasmic protein	15658	b1536	FALSE	TRUE	TRUE	10
BW25113_1537	CP009273.1	1619030	1619548	+	CDS	ydeJ	inactive PncC family protein	15659	b1537	FALSE	TRUE	TRUE	12
BW25113_1538	CP009273.1	1619592	1621637	-	CDS	dcp	dipeptidyl carboxypeptidase II	15660	b1538	FALSE	TRUE	TRUE	4
BW25113_1539	CP009273.1	1621774	1622520	+	CDS	ydfG	NADP-dependent 3-hydroxy acid dehydrogenase; malonic semialdehyde reductase	15661	b1539	FALSE	TRUE	TRUE	8
BW25113_1540	CP009273.1	1622609	1623295	+	CDS	rspR	transcriptional repressor for rspAB	15662	b1540	FALSE	TRUE	TRUE	1
BW25113_1541	CP009273.1	1623472	1623675	+	CDS	ydfZ	selenoprotein, function unknown	15663	b1541	FALSE	FALSE	TRUE	5
BW25113_1542	CP009273.1	1623710	1625170	-	CDS	ydfI	putative NAD-dependent D-mannonate oxidoreductase	15664	b1542	FALSE	TRUE	TRUE	4
BW25113_1544	CP009273.1	1627329	1627562	+	CDS	ydfK	cold shock protein, function unknown, Qin prophage	NA	NA	NA	FALSE	TRUE	1
BW25113_1545	CP009273.1	1627879	1628469	+	CDS	pinQ	Qin prophage; putative site-specific recombinase	NA	NA	NA	FALSE	FALSE	0
BW25113_1546	CP009273.1	1628567	1629142	-	CDS	tfaQ	Qin prophage; putative tail fiber assembly protein	NA	NA	NA	FALSE	FALSE	0
BW25113_1547	CP009273.1	1629142	1630104	-	CDS	stfQ	Qin prophage; putative side tail fiber assembly protein	15669	b1547	FALSE	TRUE	TRUE	1
BW25113_1549	CP009273.1	1631304	1631714	+	CDS	ydfO	Qin prophage; uncharacterized protein	15671	b1549	FALSE	FALSE	TRUE	7
BW25113_1550	CP009273.1	1631866	1632039	-	CDS	gnsB	Qin prophage; multicopy suppressor of secG(Cs) and fabA6(Ts)	15672	b1550	FALSE	TRUE	TRUE	9
BW25113_1551	CP009273.1	1632211	1632366	-	CDS	ynfN	Qin prophage; cold shock-induced protein	15673	b1551	FALSE	TRUE	TRUE	9
BW25113_1552	CP009273.1	1632712	1632924	-	CDS	cspI	Qin prophage; cold shock protein	15674	b1552	FALSE	FALSE	TRUE	10
BW25113_1553	CP009273.1	1633287	1633784	-	CDS	rzpQ	Rz-like protein, Qin prophage	15675	b1553	FALSE	TRUE	TRUE	14
BW25113_1554	CP009273.1	1633781	1634314	-	CDS	rrrQ	Qin prophage; putative lysozyme	15676	b1554	FALSE	FALSE	TRUE	14
BW25113_1555	CP009273.1	1634311	1634622	-	CDS	ydfR	Qin prophage; uncharacterized protein	15677	b1555	FALSE	FALSE	TRUE	18
BW25113_1556	CP009273.1	1634627	1634842	-	CDS	essQ	Qin prophage; putative S lysis protein	15678	b1556	FALSE	TRUE	TRUE	19
BW25113_1557	CP009273.1	1635596	1635811	-	CDS	cspB	Qin prophage; cold shock protein	15679	b1557	FALSE	TRUE	TRUE	13
BW25113_1558	CP009273.1	1636112	1636324	+	CDS	cspF	Qin prophage; cold shock protein	15680	b1558	FALSE	TRUE	TRUE	10
BW25113_1559	CP009273.1	1636746	1637498	-	CDS	quuQ	Qin prophage; putative antitermination protein Q	15681	b1559	FALSE	TRUE	TRUE	1
BW25113_1560	CP009273.1	1637512	1638561	-	CDS	ydfU	Qin prophage; uncharacterized protein	15682	b1560	FALSE	TRUE	TRUE	2
BW25113_1561	CP009273.1	1638908	1639159	-	CDS	rem	Qin prophage; uncharacterized protein	15683	b1561	FALSE	FALSE	TRUE	6
BW25113_1562	CP009273.1	1639376	1639531	-	CDS	hokD	Qin prophage; small toxic polypeptide	15684	b1562	FALSE	TRUE	TRUE	12
BW25113_1563	CP009273.1	1639603	1639890	-	CDS	relE	Qin prophage; toxin of the RelE-RelB toxin-antitoxin system	15685	b1563	FALSE	TRUE	TRUE	12
BW25113_1564	CP009273.1	1639890	1640129	-	CDS	relB	Qin prophage; bifunctional antitoxin of the RelE-RelB toxin-antitoxin system/ transcriptional repressor	15686	b1564	FALSE	FALSE	TRUE	11
BW25113_1565	CP009273.1	1640154	1640459	+	CDS	ydfV	Qin prophage; uncharacterized protein	15687	b1565	FALSE	TRUE	TRUE	12
BW25113_1566	CP009273.1	1640662	1640994	+	CDS	flxA	Qin prophage; uncharacterized protein	15688	b1566	FALSE	TRUE	TRUE	14
BW25113_1569	CP009273.1	1641877	1642107	-	CDS	dicC	Qin prophage; DNA-binding transcriptional regulator for DicB	15691	b1569	FALSE	TRUE	TRUE	19
BW25113_1570	CP009273.1	1642191	1642598	+	CDS	dicA	Qin prophage; putative regulator for DicB	15692	b1570	TRUE	FALSE	TRUE	18
BW25113_1571	CP009273.1	1642765	1642920	+	CDS	ydfA	Qin prophage; uncharacterized protein	15693	b1571	FALSE	FALSE	TRUE	17
BW25113_1572	CP009273.1	1642922	1643050	+	CDS	ydfB	Qin prophage; uncharacterized protein	15694	b1572	TRUE	TRUE	TRUE	17
BW25113_1573	CP009273.1	1643080	1643298	+	CDS	ydfC	uncharacterized protein, Qin prophage	15695	b1573	FALSE	TRUE	TRUE	16
BW25113_1575	CP009273.1	1643866	1644054	+	CDS	dicB	Qin prophage; cell division inhibition protein	15696	b1575	FALSE	TRUE	TRUE	9
BW25113_1576	CP009273.1	1644051	1644242	+	CDS	ydfD	Qin prophage; uncharacterized protein	15697	b1576	FALSE	TRUE	TRUE	9
BW25113_1580	CP009273.1	1647153	1648172	-	CDS	rspB	putative Zn-dependent NAD(P)-binding oxidoreductase	15701	b1580	FALSE	TRUE	TRUE	9
BW25113_1581	CP009273.1	1648184	1649398	-	CDS	rspA	bifunctional D-altronate/D-mannonate dehydratase	15702	b1581	FALSE	TRUE	TRUE	9
BW25113_1582	CP009273.1	1649604	1649930	-	CDS	ynfA	UPF0060 family inner membrane protein	15703	b1582	FALSE	TRUE	TRUE	14
BW25113_1583	CP009273.1	1650065	1650406	+	CDS	ynfB	UPF0482 family putative periplasmic protein	15704	b1583	FALSE	TRUE	TRUE	12
BW25113_1584	CP009273.1	1650441	1651001	+	CDS	speG	spermidine N1-acetyltransferase	15705	b1584	FALSE	TRUE	TRUE	9
BW25113_1585	CP009273.1	1651004	1651714	-	CDS	ynfC	UPF0257 family lipoprotein	15706	b1585	FALSE	TRUE	TRUE	6
BW25113_1586	CP009273.1	1651822	1652127	+	CDS	ynfD	DUF1161 family periplasmic protein	15707	b1586	FALSE	TRUE	TRUE	12
BW25113_1587	CP009273.1	1652326	1654752	+	CDS	ynfE	putative selenate reductase, periplasmic	15708	b1587	FALSE	TRUE	TRUE	3
BW25113_1588	CP009273.1	1654813	1657236	+	CDS	ynfF	S- and N-oxide reductase, A subunit, periplasmic	15709	b1588	FALSE	TRUE	TRUE	5
BW25113_1589	CP009273.1	1657247	1657864	+	CDS	ynfG	oxidoreductase, Fe-S subunit	15710	b1589	FALSE	TRUE	TRUE	19
BW25113_1590	CP009273.1	1657866	1658720	+	CDS	ynfH	oxidoreductase, membrane subunit	15711	b1590	FALSE	TRUE	TRUE	13
BW25113_1591	CP009273.1	1658763	1659377	+	CDS	dmsD	twin-argninine leader-binding protein for DmsA and TorA	15712	b1591	FALSE	TRUE	TRUE	16
BW25113_1592	CP009273.1	1659572	1660828	+	CDS	clcB	H(+)/Cl(-) exchange transporter	15713	b1592	FALSE	TRUE	TRUE	10
BW25113_1593	CP009273.1	1660781	1661476	-	CDS	ynfK	putative dethiobiotin synthetase	15714	b1593	FALSE	TRUE	TRUE	10
BW25113_1594	CP009273.1	1661601	1662821	-	CDS	mlc	glucosamine anaerobic growth regulon transcriptional repressor; autorepressor	15715	b1594	FALSE	TRUE	TRUE	8
BW25113_1595	CP009273.1	1662956	1663849	-	CDS	ynfL	LysR family putative transcriptional regulator	15716	b1595	FALSE	TRUE	TRUE	13
BW25113_1596	CP009273.1	1663956	1665209	+	CDS	ynfM	putative arabinose efflux transporter	15717	b1596	FALSE	TRUE	TRUE	6
BW25113_1597	CP009273.1	1665633	1665941	+	CDS	asr	acid shock-inducible periplasmic protein	15718	b1597	FALSE	TRUE	TRUE	14
BW25113_1598	CP009273.1	1666217	1667038	+	CDS	ydgD	putative peptidase	15719	b1598	FALSE	TRUE	TRUE	17
BW25113_1599	CP009273.1	1667077	1667406	-	CDS	mdtI	multidrug efflux system transporter	15720	b1599	FALSE	FALSE	TRUE	18
BW25113_1600	CP009273.1	1667393	1667758	-	CDS	mdtJ	multidrug efflux system transporter	15721	b1600	FALSE	TRUE	TRUE	20
BW25113_1601	CP009273.1	1668170	1669204	+	CDS	tqsA	pheromone AI-2 transporter	15722	b1601	FALSE	TRUE	TRUE	9
BW25113_1602	CP009273.1	1669229	1670617	-	CDS	pntB	pyridine nucleotide transhydrogenase, beta subunit	15723	b1602	FALSE	TRUE	TRUE	9
BW25113_1603	CP009273.1	1670628	1672160	-	CDS	pntA	pyridine nucleotide transhydrogenase, alpha subunit	15724	b1603	FALSE	TRUE	TRUE	6
BW25113_1604	CP009273.1	1672684	1673628	+	CDS	ydgH	DUF1471 family periplasmic protein	15725	b1604	FALSE	TRUE	TRUE	6
BW25113_1605	CP009273.1	1673814	1675196	+	CDS	ydgI	putative arginine/ornithine antiporter transporter	15726	b1605	FALSE	TRUE	TRUE	11
BW25113_1606	CP009273.1	1675233	1675955	+	CDS	folM	dihydromonapterin reductase, NADPH-dependent; dihydrofolate reductase isozyme	15727	b1606	FALSE	TRUE	TRUE	15
BW25113_1607	CP009273.1	1675952	1676287	-	CDS	ydgC	GlpM family inner membrane protein	15728	b1607	FALSE	TRUE	TRUE	18
BW25113_1608	CP009273.1	1676416	1677135	+	CDS	rstA	response regulator of RstAB two-component system, low Mg-responsive via PhoQP	15729	b1608	FALSE	TRUE	TRUE	11
BW25113_1609	CP009273.1	1677139	1678440	+	CDS	rstB	sensory histidine kinase of RstAB two-component system, low Mg-responsive via PhoQP	15730	b1609	FALSE	TRUE	TRUE	8
BW25113_1610	CP009273.1	1678516	1679445	+	CDS	tus	inhibitor of replication at Ter, DNA-binding protein	15731	b1610	FALSE	TRUE	TRUE	9
BW25113_1611	CP009273.1	1679442	1680845	-	CDS	fumC	fumarate hydratase (fumarase C),aerobic Class II	15732	b1611	FALSE	TRUE	TRUE	7
BW25113_1612	CP009273.1	1680988	1682634	-	CDS	fumA	fumarate hydratase (fumarase A), aerobic Class I	15733	b1612	FALSE	TRUE	TRUE	8
BW25113_1613	CP009273.1	1682833	1684008	+	CDS	manA	mannose-6-phosphate isomerase	15734	b1613	FALSE	TRUE	TRUE	13
BW25113_1614	CP009273.1	1684109	1685617	+	CDS	ydgA	DUF945 family protein	15735	b1614	FALSE	TRUE	TRUE	7
BW25113_1615	CP009273.1	1685843	1687108	-	CDS	uidC	putative outer membrane porin for beta-glucuronides porin protein	15736	b1615	FALSE	TRUE	TRUE	8
BW25113_1616	CP009273.1	1687147	1688520	-	CDS	uidB	glucuronide transporter	15737	b1616	FALSE	TRUE	TRUE	9
BW25113_1617	CP009273.1	1688517	1690328	-	CDS	uidA	beta-D-glucuronidase	15738	b1617	FALSE	TRUE	TRUE	8
BW25113_1618	CP009273.1	1690719	1691309	-	CDS	uidR	transcriptional repressor	15739	b1618	FALSE	TRUE	TRUE	12
BW25113_1619	CP009273.1	1691530	1692297	-	CDS	hdhA	7-alpha-hydroxysteroid dehydrogenase, NAD-dependent	15740	b1619	FALSE	TRUE	TRUE	9
BW25113_1620	CP009273.1	1692409	1693437	-	CDS	malI	transcriptional repressor of Mal regulon	15741	b1620	FALSE	TRUE	TRUE	10
BW25113_1621	CP009273.1	1693612	1695204	+	CDS	malX	fused maltose and glucose-specific PTS enzymes: IIB component, IIC component	15742	b1621	FALSE	TRUE	TRUE	8
BW25113_1622	CP009273.1	1695214	1696386	+	CDS	malY	bifunctional beta-cystathionase, PLP-dependent/ regulator of maltose regulon	15743	b1622	FALSE	TRUE	TRUE	7
BW25113_1623	CP009273.1	1696490	1697491	+	CDS	add	adenosine deaminase	15744	b1623	FALSE	TRUE	TRUE	13
BW25113_1624	CP009273.1	1697525	1698565	-	CDS	ydgJ	putative oxidoreductase	15745	b1624	FALSE	TRUE	TRUE	10
BW25113_1625	CP009273.1	1699206	1699421	+	CDS	cnu	nucleoid-associated oriC-binding protein; H-NS and StpA stabilizing factor	15746	b1625	FALSE	TRUE	TRUE	12
BW25113_1626	CP009273.1	1699507	1699947	+	CDS	ydgK	DUF2569 family inner membrane protein	15747	b1626	FALSE	TRUE	TRUE	12
BW25113_1627	CP009273.1	1700024	1700605	+	CDS	rsxA	SoxR iron-sulfur cluster reduction factor component; inner membrane protein of electron transport complex	15748	b1627	FALSE	TRUE	TRUE	11
BW25113_1628	CP009273.1	1700605	1701183	+	CDS	rsxB	SoxR iron-sulfur cluster reduction factor component; putative iron-sulfur protein	15749	b1628	FALSE	TRUE	TRUE	13
BW25113_1629	CP009273.1	1701176	1703398	+	CDS	rsxC	SoxR iron-sulfur cluster reduction factor component; putative membrane-associated NADH oxidoreductase of electron transport complex	15750	b1629	FALSE	TRUE	TRUE	5
BW25113_1630	CP009273.1	1703399	1704457	+	CDS	rsxD	SoxR iron-sulfur cluster reduction factor component; putative membrane protein of electron transport complex	15751	b1630	FALSE	TRUE	TRUE	8
BW25113_1631	CP009273.1	1704461	1705081	+	CDS	rsxG	SoxR iron-sulfur cluster reduction factor component; putative membrane protein of electron transport complex	15752	b1631	FALSE	FALSE	TRUE	13
BW25113_1632	CP009273.1	1705085	1705780	+	CDS	rsxE	SoxR iron-sulfur cluster reduction factor component; electron transport inner membrane NADH-quinone reductase	15753	b1632	FALSE	TRUE	TRUE	11
BW25113_1633	CP009273.1	1705780	1706415	+	CDS	nth	DNA glycosylase and apyrimidinic (AP) lyase (endonuclease III)	15754	b1633	FALSE	TRUE	TRUE	12
BW25113_1634	CP009273.1	1707026	1708528	+	CDS	dtpA	dipeptide and tripeptide permease A	15755	b1634	FALSE	TRUE	TRUE	8
BW25113_1635	CP009273.1	1708634	1709239	+	CDS	gstA	glutathionine S-transferase	15756	b1635	FALSE	TRUE	TRUE	17
BW25113_1636	CP009273.1	1709283	1710146	-	CDS	pdxY	pyridoxamine kinase	15757	b1636	FALSE	TRUE	TRUE	10
BW25113_1637	CP009273.1	1710205	1711479	-	CDS	tyrS	tyrosyl-tRNA synthetase	15758	b1637	TRUE	FALSE	TRUE	10
BW25113_1638	CP009273.1	1711608	1712264	-	CDS	pdxH	pyridoxine 5'-phosphate oxidase	15759	b1638	FALSE	FALSE	TRUE	10
BW25113_1639	CP009273.1	1712323	1712652	-	CDS	mliC	inhibitor of c-type lysozyme, membrane-bound; putative lipoprotein	15760	b1639	FALSE	TRUE	TRUE	9
BW25113_1640	CP009273.1	1712750	1713859	-	CDS	anmK	anhydro-N-acetylmuramic acid kinase	15761	b1640	FALSE	TRUE	TRUE	3
BW25113_1641	CP009273.1	1714133	1714600	+	CDS	slyB	outer membrane lipoprotein	1936555	b1641	FALSE	FALSE	TRUE	7
BW25113_1642	CP009273.1	1714647	1715081	-	CDS	slyA	global transcriptional regulator	15763	b1642	FALSE	TRUE	TRUE	8
BW25113_1643	CP009273.1	1715282	1715518	+	CDS	ydhI	DUF1656 family putative inner membrane efflux pump associated protein	15764	b1643	FALSE	TRUE	TRUE	12
BW25113_1644	CP009273.1	1715521	1716378	+	CDS	ydhJ	putative membrane fusion protein (MFP) of YdhJK efflux pump	15765	b1644	FALSE	TRUE	TRUE	11
BW25113_1645	CP009273.1	1716378	1718390	+	CDS	ydhK	putative efflux protein (PET) component of YdhJK efflux pump	15766	b1645	FALSE	TRUE	TRUE	6
BW25113_1646	CP009273.1	1718391	1718912	-	CDS	sodC	superoxide dismutase, Cu, Zn, periplasmic	15767	b1646	FALSE	FALSE	TRUE	8
BW25113_1647	CP009273.1	1718993	1719889	-	CDS	ydhF	putative oxidoreductase	1936558	b1647	FALSE	TRUE	FALSE	0
BW25113_1648	CP009273.1	1719938	1720177	-	CDS	ydhL	DUF1289 family protein	15769	b1648	FALSE	TRUE	TRUE	1
BW25113_1649	CP009273.1	1720280	1720879	+	CDS	nemR	transcriptional repressor for the nemRA-gloA operon, quinone-, glyoxal-, and HOCl-activated	15770	b1649	FALSE	FALSE	TRUE	2
BW25113_1650	CP009273.1	1720916	1722013	+	CDS	nemA	chromate reductase, quinone reductase, FMN-linked; N-Ethylmaleimide reductase; old yellow enzyme	15771	b1650	FALSE	TRUE	TRUE	4
BW25113_1651	CP009273.1	1722094	1722501	+	CDS	gloA	glyoxalase I, Ni-dependent	15772	b1651	FALSE	TRUE	TRUE	11
BW25113_1652	CP009273.1	1722604	1723251	+	CDS	rnt	ribonuclease T (RNase T)	15773	b1652	FALSE	FALSE	TRUE	11
BW25113_1653	CP009273.1	1723344	1727960	+	CDS	lhr	putative ATP-dependent helicase	15774	b1653	FALSE	TRUE	FALSE	0
BW25113_1654	CP009273.1	1728011	1728358	-	CDS	grxD	glutaredoxin-4	15775	b1654	FALSE	FALSE	TRUE	19
BW25113_1655	CP009273.1	1728692	1729507	+	CDS	mepH	murein DD-endopeptidase, space-maker hydrolase	15776	b1655	FALSE	FALSE	TRUE	17
BW25113_1656	CP009273.1	1729635	1730216	+	CDS	sodB	superoxide dismutase, Fe	15777	b1656	FALSE	TRUE	TRUE	20
BW25113_1657	CP009273.1	1730378	1731547	-	CDS	ydhP	putative transporter	15778	b1657	FALSE	TRUE	TRUE	12
BW25113_1658	CP009273.1	1732101	1733126	+	CDS	purR	transcriptional repressor, hypoxanthine-binding	15779	b1658	FALSE	TRUE	TRUE	13
BW25113_1659	CP009273.1	1733123	1734055	-	CDS	ydhB	LysR family putative transcriptional regulator	15780	b1659	FALSE	TRUE	TRUE	13
BW25113_1660	CP009273.1	1734168	1735379	+	CDS	ydhC	putative arabinose efflux transporter	1936561	b1660	FALSE	TRUE	TRUE	6
BW25113_1661	CP009273.1	1735670	1736818	+	CDS	cfa	cyclopropane fatty acyl phospholipid synthase (unsaturated-phospholipid methyltransferase)	15782	b1661	FALSE	TRUE	TRUE	8
BW25113_1662	CP009273.1	1736858	1737499	-	CDS	ribC	riboflavin synthase, alpha subunit	15783	b1662	TRUE	FALSE	TRUE	7
BW25113_1663	CP009273.1	1737714	1739087	+	CDS	mdtK	multidrug efflux system transporter	1936562	b1663	FALSE	TRUE	TRUE	6
BW25113_1664	CP009273.1	1739128	1740384	-	CDS	ydhQ	autotransporter adhesin-related protein	15785	b1664	FALSE	TRUE	TRUE	3
BW25113_1667	CP009273.1	1740957	1741262	+	CDS	ydhR	putative monooxygenase	15786	b1667	FALSE	TRUE	TRUE	6
BW25113_1668	CP009273.1	1741388	1742992	+	CDS	ydhS	putative oxidoreductase	15787	b1668	FALSE	TRUE	TRUE	10
BW25113_1669	CP009273.1	1743004	1743816	-	CDS	ydhT	FNR, Nar, NarP-regulated protein; putative subunit of YdhYVWXUT oxidoreductase complex	15788	b1669	FALSE	TRUE	TRUE	17
BW25113_1670	CP009273.1	1743820	1744605	-	CDS	ydhU	putative cytochrome b subunit of YdhYVWXUT oxidoreductase complex	15789	b1670	FALSE	TRUE	TRUE	9
BW25113_1671	CP009273.1	1744602	1745270	-	CDS	ydhX	putative 4Fe-4S ferridoxin-type protein; FNR, Nar, NarP-regulated protein; putative subunit of YdhYVWXUT oxidoreductase complex	15790	b1671	FALSE	TRUE	TRUE	9
BW25113_1672	CP009273.1	1745334	1745981	-	CDS	ydhW	FNR, Nar, NarP-regulated protein; putative subunit of YdhYVWXUT oxidoreductase complex	15791	b1672	FALSE	TRUE	TRUE	14
BW25113_1673	CP009273.1	1745985	1748087	-	CDS	ydhV	putative oxidoreductase subunit	15792	b1673	FALSE	TRUE	TRUE	6
BW25113_1674	CP009273.1	1748108	1748734	-	CDS	ydhY	putative 4Fe-4S ferridoxin-type protein; FNR, Nar, NarP-regulated protein; putative subunit of YdhYVWXUT oxidoreductase complex	15793	b1674	FALSE	TRUE	TRUE	18
BW25113_1675	CP009273.1	1749189	1749398	-	CDS	ydhZ	uncharacterized protein	15794	b1675	FALSE	TRUE	TRUE	13
BW25113_1676	CP009273.1	1749955	1751367	+	CDS	pykF	pyruvate kinase I	15795	b1676	FALSE	TRUE	TRUE	2
BW25113_1677	CP009273.1	1751678	1751914	+	CDS	lpp	murein lipoprotein	15796	b1677	FALSE	TRUE	FALSE	0
BW25113_1678	CP009273.1	1751978	1752982	-	CDS	ldtE	murein L,D-transpeptidase	15797	b1678	FALSE	TRUE	TRUE	1
BW25113_1679	CP009273.1	1753131	1753547	-	CDS	sufE	sulfur acceptor protein	15798	b1679	FALSE	TRUE	TRUE	8
BW25113_1680	CP009273.1	1753560	1754780	-	CDS	sufS	cysteine desulfurase, stimulated by SufE; selenocysteine lyase, PLP-dependent	15799	b1680	FALSE	TRUE	TRUE	7
BW25113_1681	CP009273.1	1754777	1756048	-	CDS	sufD	component of SufBCD Fe-S cluster assembly scaffold	15800	b1681	FALSE	TRUE	TRUE	8
BW25113_1682	CP009273.1	1756023	1756769	-	CDS	sufC	SufBCD Fe-S cluster assembly scaffold protein, ATP-binding protein	15801	b1682	FALSE	TRUE	TRUE	12
BW25113_1683	CP009273.1	1756779	1758266	-	CDS	sufB	component of SufBCD Fe-S cluster assembly scaffold	15802	b1683	FALSE	TRUE	TRUE	7
BW25113_1684	CP009273.1	1758275	1758643	-	CDS	sufA	Fe-S cluster assembly protein	15803	b1684	FALSE	TRUE	TRUE	11
BW25113_1685	CP009273.1	1759191	1759379	-	CDS	ydiH	uncharacterized protein	15804	b1685	FALSE	TRUE	TRUE	20
BW25113_1686	CP009273.1	1759479	1759889	-	CDS	menI	1,4-dihydroxy-2-naphthoyl-CoA hydrolase	15805	b1686	FALSE	TRUE	TRUE	19
BW25113_1687	CP009273.1	1759886	1762942	-	CDS	ydiJ	putative FAD-linked oxidoreductase	15806	b1687	FALSE	TRUE	FALSE	0
BW25113_1688	CP009273.1	1763331	1764443	+	CDS	ydiK	UPF0118 family inner membrane protein	15807	b1688	FALSE	TRUE	TRUE	5
BW25113_1689	CP009273.1	1764872	1765228	+	CDS	ydiL	putative HTH domain DNA-binding protein	15808	b1689	TRUE	TRUE	TRUE	14
BW25113_1690	CP009273.1	1765328	1766542	+	CDS	ydiM	MFS superfamily sugar transport 1 family protein	15809	b1690	FALSE	TRUE	TRUE	10
BW25113_1691	CP009273.1	1766769	1768034	+	CDS	ydiN	MFS transporter superfamily protein	15810	b1691	FALSE	TRUE	TRUE	9
BW25113_1692	CP009273.1	1768046	1768912	+	CDS	ydiB	quinate/shikimate 5-dehydrogenase, NAD(P)-binding	15811	b1692	FALSE	TRUE	TRUE	11
BW25113_1693	CP009273.1	1768943	1769701	+	CDS	aroD	3-dehydroquinate dehydratase	15812	b1693	FALSE	TRUE	TRUE	10
BW25113_1694	CP009273.1	1769844	1771439	+	CDS	ydiF	putative acetyl-CoA:acetoacetyl-CoA transferase: alpha subunit/beta subunit	15813	b1694	FALSE	TRUE	TRUE	6
BW25113_1695	CP009273.1	1771453	1772604	+	CDS	ydiO	putative acyl-CoA dehydrogenase	15814	b1695	FALSE	TRUE	TRUE	6
BW25113_1696	CP009273.1	1772647	1773558	-	CDS	ydiP	putative DNA-binding transcriptional regulator	15815	b1696	FALSE	TRUE	TRUE	9
BW25113_1697	CP009273.1	1773874	1774638	+	CDS	ydiQ	putative electron transfer flavoprotein subunit	15816	b1697	FALSE	TRUE	TRUE	9
BW25113_1698	CP009273.1	1774658	1775596	+	CDS	ydiR	putative electron transfer flavoprotein, FAD-binding subunit	15817	b1698	FALSE	TRUE	TRUE	10
BW25113_1699	CP009273.1	1775652	1776941	+	CDS	ydiS	putative oxidoreductase	15818	b1699	FALSE	TRUE	TRUE	11
BW25113_1700	CP009273.1	1776938	1777231	+	CDS	ydiT	putative 3Fe-4S ferredoxin-type protein	15819	b1700	FALSE	FALSE	TRUE	20
BW25113_1701	CP009273.1	1777288	1778934	+	CDS	fadK	short chain acyl-CoA synthetase, anaerobic	15820	b1701	FALSE	TRUE	TRUE	8
BW25113_1702	CP009273.1	1778991	1781369	-	CDS	ppsA	phosphoenolpyruvate synthase	15821	b1702	FALSE	TRUE	TRUE	1
BW25113_1703	CP009273.1	1781702	1782535	+	CDS	ppsR	bifunctional regulatory protein: PEP synthase kinase and PEP synthase pyrophosphorylase	15822	b1703	FALSE	TRUE	TRUE	14
BW25113_1704	CP009273.1	1782692	1783738	+	CDS	aroH	3-deoxy-D-arabino-heptulosonate-7-phosphate synthase, tryptophan repressible	15823	b1704	FALSE	TRUE	TRUE	18
BW25113_1705	CP009273.1	1783870	1784061	+	CDS	ydiE	hemin uptake protein HemP homolog	15824	b1705	FALSE	FALSE	TRUE	23
BW25113_1706	CP009273.1	1784065	1785501	-	CDS	ydiU	UPF0061 family protein	15825	b1706	FALSE	TRUE	TRUE	8
BW25113_1707	CP009273.1	1785564	1786277	-	CDS	ydiV	anti-FlhD4C2 factor, inactive EAL family phosphodiesterase	15826	b1707	FALSE	TRUE	TRUE	20
BW25113_1708	CP009273.1	1786524	1786988	-	CDS	nlpC	putative C40 clan peptidase lipoprotein	15827	b1708	FALSE	TRUE	TRUE	21
BW25113_1709	CP009273.1	1787066	1787815	-	CDS	btuD	vitamin B12 transporter subunit : ATP-binding component of ABC superfamily	15828	b1709	FALSE	TRUE	TRUE	18
BW25113_1710	CP009273.1	1787815	1788366	-	CDS	btuE	glutathione peroxidase	15829	b1710	FALSE	TRUE	TRUE	19
BW25113_1711	CP009273.1	1788429	1789409	-	CDS	btuC	vitamin B12 transporter subunit: membrane component of ABC superfamily	15830	b1711	FALSE	TRUE	TRUE	13
BW25113_1712	CP009273.1	1789510	1789809	-	CDS	ihfA	integration host factor (IHF), DNA-binding protein, alpha subunit	15831	b1712	FALSE	TRUE	TRUE	15
BW25113_1713	CP009273.1	1789814	1792201	-	CDS	pheT	phenylalanine tRNA synthetase, beta subunit	15832	b1713	TRUE	FALSE	TRUE	2
BW25113_1714	CP009273.1	1792216	1793199	-	CDS	pheS	phenylalanine tRNA synthetase, alpha subunit	15833	b1714	TRUE	FALSE	TRUE	10
BW25113_1715	CP009273.1	1793483	1793527	-	CDS	pheM	phenylalanyl-tRNA synthetase operon leader peptide	15834	b1715	FALSE	FALSE	TRUE	13
BW25113_1716	CP009273.1	1793650	1794006	-	CDS	rplT	50S ribosomal subunit protein L20	15835	b1716	TRUE	FALSE	TRUE	12
BW25113_1717	CP009273.1	1794059	1794256	-	CDS	rpmI	50S ribosomal subunit protein L35	15836	b1717	FALSE	FALSE	TRUE	12
BW25113_1718	CP009273.1	1794353	1794895	-	CDS	infC	translation initiation factor IF-3	15837	b1718	TRUE	FALSE	TRUE	9
BW25113_1719	CP009273.1	1794899	1796827	-	CDS	thrS	threonyl-tRNA synthetase	15838	b1719	TRUE	FALSE	TRUE	2
BW25113_1722	CP009273.1	1799582	1800340	-	CDS	ydiY	acid-inducible putative outer membrane protein	15840	b1722	FALSE	TRUE	TRUE	11
BW25113_1723	CP009273.1	1800627	1801556	+	CDS	pfkB	6-phosphofructokinase II	15841	b1723	FALSE	TRUE	TRUE	9
BW25113_1724	CP009273.1	1801657	1801947	+	CDS	ydiZ	uncharacterized protein	15842	b1724	FALSE	TRUE	TRUE	12
BW25113_1725	CP009273.1	1802053	1802913	+	CDS	yniA	fructosamine kinase family protein	15843	b1725	FALSE	TRUE	TRUE	12
BW25113_1726	CP009273.1	1802954	1803490	-	CDS	yniB	putative inner membrane protein	15844	b1726	FALSE	TRUE	TRUE	11
BW25113_1727	CP009273.1	1803637	1804305	+	CDS	yniC	2-deoxyglucose-6-P phosphatase	15845	b1727	FALSE	TRUE	TRUE	11
BW25113_1728	CP009273.1	1804468	1805058	+	CDS	ydjM	inner membrane protein regulated by LexA	15846	b1728	FALSE	TRUE	TRUE	9
BW25113_1729	CP009273.1	1805191	1806582	+	CDS	ydjN	putative transporter	15847	b1729	FALSE	TRUE	TRUE	8
BW25113_1730	CP009273.1	1806586	1807389	-	CDS	ydjO	uncharacterized protein	15848	b1730	FALSE	TRUE	TRUE	11
BW25113_1731	CP009273.1	1807678	1807920	-	CDS	cedA	cell division modulator	15849	b1731	FALSE	TRUE	TRUE	10
BW25113_1732	CP009273.1	1808124	1810385	+	CDS	katE	catalase HPII, heme d-containing	1936580	b1732	FALSE	TRUE	TRUE	1
BW25113_1733	CP009273.1	1810643	1811392	-	CDS	chbG	chito-oligosaccharide deacetylase	15851	b1733	FALSE	TRUE	TRUE	14
BW25113_1734	CP009273.1	1811405	1812757	-	CDS	chbF	phospho-chitobiase; general 6-phospho-beta-glucosidase activity	15852	b1734	FALSE	TRUE	TRUE	8
BW25113_1735	CP009273.1	1812862	1813704	-	CDS	chbR	repressor of chb operon for N,N'-diacetylchitobiose utilization	15853	b1735	FALSE	TRUE	TRUE	10
BW25113_1736	CP009273.1	1813712	1814062	-	CDS	chbA	N,N'-diacetylchitobiose-specific enzyme IIA component of PTS	15854	b1736	FALSE	FALSE	TRUE	21
BW25113_1737	CP009273.1	1814113	1815471	-	CDS	chbC	N,N'-diacetylchitobiose-specific enzyme IIC component of PTS	15855	b1737	FALSE	TRUE	TRUE	15
BW25113_1738	CP009273.1	1815556	1815876	-	CDS	chbB	N,N'-diacetylchitobiose-specific enzyme IIB component of PTS	15856	b1738	FALSE	TRUE	TRUE	17
BW25113_1739	CP009273.1	1816175	1816513	-	CDS	osmE	osmotically-inducible lipoprotein	15857	b1739	FALSE	TRUE	TRUE	17
BW25113_1740	CP009273.1	1816715	1817542	+	CDS	nadE	NAD synthetase, NH3/glutamine-dependent	15858	b1740	TRUE	FALSE	TRUE	12
BW25113_1741	CP009273.1	1817772	1818659	+	CDS	cho	endonuclease of nucleotide excision repair	15859	b1741	FALSE	TRUE	TRUE	8
BW25113_1742	CP009273.1	1818619	1819194	-	CDS	ves	cold- and stress-inducible protein	15860	b1742	FALSE	TRUE	TRUE	11
BW25113_1743	CP009273.1	1819397	1819882	-	CDS	spy	periplasmic ATP-independent protein refolding chaperone, stress-induced	15861	b1743	FALSE	TRUE	TRUE	14
BW25113_1744	CP009273.1	1820212	1821180	-	CDS	astE	succinylglutamate desuccinylase	15862	b1744	FALSE	TRUE	TRUE	16
BW25113_1745	CP009273.1	1821173	1822516	-	CDS	astB	succinylarginine dihydrolase	15863	b1745	FALSE	TRUE	TRUE	15
BW25113_1746	CP009273.1	1822513	1823991	-	CDS	astD	succinylglutamic semialdehyde dehydrogenase	15864	b1746	FALSE	TRUE	TRUE	9
BW25113_1747	CP009273.1	1823988	1825022	-	CDS	astA	arginine succinyltransferase	15865	b1747	FALSE	TRUE	TRUE	12
BW25113_1748	CP009273.1	1825019	1826239	-	CDS	astC	succinylornithine transaminase, PLP-dependent	15866	b1748	FALSE	TRUE	TRUE	18
BW25113_1749	CP009273.1	1826685	1827491	+	CDS	xthA	exonuclease III	15867	b1749	FALSE	TRUE	TRUE	10
BW25113_1750	CP009273.1	1827658	1828368	+	CDS	ydjX	TVP38/TMEM64 family inner membrane protein	15868	b1750	FALSE	TRUE	TRUE	12
BW25113_1751	CP009273.1	1828373	1829050	+	CDS	ydjY	putative ferrodoxin-like lipoprotein	15869	b1751	FALSE	TRUE	TRUE	11
BW25113_1752	CP009273.1	1829065	1829772	+	CDS	ydjZ	TVP38/TMEM64 family inner membrane protein	15870	b1752	FALSE	TRUE	TRUE	10
BW25113_1753	CP009273.1	1829772	1830320	+	CDS	ynjA	carboxymuconolactone decarboxylase family protein	15871	b1753	FALSE	TRUE	TRUE	11
BW25113_1754	CP009273.1	1830330	1831496	+	CDS	ynjB	putative ABC superfamily transporter periplasmic-binding protein	15872	b1754	FALSE	TRUE	TRUE	7
BW25113_1755	CP009273.1	1831469	1833004	+	CDS	ynjC	inner membrane putative ABC superfamily transporter permease	15873	b1755	FALSE	TRUE	TRUE	10
BW25113_1756	CP009273.1	1833004	1833657	+	CDS	ynjD	putative ABC superfamily transporter ATP-binding subunit	15874	b1756	FALSE	TRUE	TRUE	13
BW25113_1757	CP009273.1	1833724	1835031	+	CDS	ynjE	molybdopterin synthase sulfurtransferase	15875	b1757	FALSE	TRUE	TRUE	7
BW25113_1758	CP009273.1	1835040	1835660	-	CDS	ynjF	inner membrane protein, phosphatidylglycerophosphate synthase homolog	15876	b1758	FALSE	TRUE	TRUE	14
BW25113_1759	CP009273.1	1835747	1836154	+	CDS	nudG	CTP pyrophosphohydrolase; also hydrolyzes 2-hydroxy-dATP, 8-hydroxy-dGTP, 5-hydroxy-CTP, dCTP and 5-methyl-dCTP	15877	b1759	FALSE	FALSE	TRUE	13
BW25113_1760	CP009273.1	1836120	1836392	-	CDS	ynjH	DUF1496 family protein	15878	b1760	FALSE	TRUE	TRUE	12
BW25113_1761	CP009273.1	1836628	1837971	+	CDS	gdhA	glutamate dehydrogenase, NADP-specific	15879	b1761	FALSE	TRUE	TRUE	8
BW25113_1762	CP009273.1	1838088	1839128	-	CDS	ynjI	inner membrane protein	15880	b1762	FALSE	TRUE	TRUE	9
BW25113_1763	CP009273.1	1839256	1841217	-	CDS	topB	DNA topoisomerase III	15881	b1763	FALSE	TRUE	TRUE	3
BW25113_1764	CP009273.1	1841222	1842265	-	CDS	selD	selenophosphate synthase	15882	b1764	FALSE	TRUE	TRUE	6
BW25113_1765	CP009273.1	1842382	1842933	-	CDS	ydjA	putative oxidoreductase	15883	b1765	FALSE	TRUE	TRUE	11
BW25113_1766	CP009273.1	1843094	1844950	+	CDS	sppA	protease IV (signal peptide peptidase)	15884	b1766	FALSE	TRUE	TRUE	5
BW25113_1767	CP009273.1	1845117	1846133	+	CDS	ansA	cytoplasmic L-asparaginase 1	15885	b1767	FALSE	TRUE	TRUE	17
BW25113_1768	CP009273.1	1846144	1846785	+	CDS	pncA	nicotinamidase/pyrazinamidase	15886	b1768	FALSE	TRUE	TRUE	17
BW25113_1769	CP009273.1	1846878	1848236	-	CDS	ydjE	putative transporter	15887	b1769	FALSE	TRUE	TRUE	6
BW25113_1770	CP009273.1	1848353	1849111	-	CDS	ydjF	putative DNA-binding transcriptional regulator	15888	b1770	FALSE	TRUE	TRUE	16
BW25113_1771	CP009273.1	1849248	1850228	-	CDS	ydjG	alpha-Keto reductase, NADH-dependent; can use methylglyoxal as substrate	15889	b1771	FALSE	TRUE	TRUE	12
BW25113_1772	CP009273.1	1850238	1851185	-	CDS	ydjH	putative kinase	15890	b1772	FALSE	TRUE	TRUE	11
BW25113_1773	CP009273.1	1851190	1852026	-	CDS	ydjI	putative aldolase	15891	b1773	FALSE	TRUE	TRUE	10
BW25113_1774	CP009273.1	1852047	1853090	-	CDS	ydjJ	putative Zn-dependent NAD(P)-binding oxidoreductase	15892	b1774	FALSE	TRUE	TRUE	11
BW25113_1775	CP009273.1	1853107	1854486	-	CDS	ydjK	putative transporter	15893	b1775	FALSE	TRUE	TRUE	5
BW25113_1776	CP009273.1	1854513	1855589	-	CDS	ydjL	putative Zn-dependent NAD(P)-binding oxidoreductase	15894	b1776	FALSE	TRUE	TRUE	6
BW25113_1777	CP009273.1	1855959	1856231	-	CDS	yeaC	DUF1315 family protein	15895	b1777	FALSE	TRUE	TRUE	11
BW25113_1778	CP009273.1	1856273	1856686	-	CDS	msrB	methionine sulfoxide reductase B	15896	b1778	FALSE	TRUE	TRUE	11
BW25113_1779	CP009273.1	1857028	1858023	+	CDS	gapA	glyceraldehyde-3-phosphate dehydrogenase A	15897	b1779	TRUE	FALSE	TRUE	9
BW25113_1780	CP009273.1	1858107	1858991	+	CDS	yeaD	D-hexose-6-phosphate epimerase-like protein	15898	b1780	FALSE	TRUE	TRUE	14
BW25113_1781	CP009273.1	1859039	1859893	-	CDS	yeaE	aldo-keto reductase, methylglyoxal to acetol, NADPH-dependent	15899	b1781	FALSE	TRUE	TRUE	12
BW25113_1782	CP009273.1	1859983	1860729	-	CDS	mipA	scaffolding protein for murein synthesizing machinery	15900	b1782	FALSE	TRUE	TRUE	14
BW25113_1783	CP009273.1	1861165	1863099	+	CDS	yeaG	protein kinase, endogenous substrate unidentified; autokinase	15901	b1783	FALSE	TRUE	TRUE	4
BW25113_1784	CP009273.1	1863212	1864495	+	CDS	yeaH	UPF0229 family protein	15902	b1784	FALSE	TRUE	TRUE	5
BW25113_1785	CP009273.1	1864642	1866117	+	CDS	yeaI	putative membrane-anchored diguanylate cyclase	15903	b1785	FALSE	TRUE	TRUE	10
BW25113_1786	CP009273.1	1866298	1867788	+	CDS	yeaJ	putative diguanylate cyclase	15904	b1786	FALSE	TRUE	TRUE	8
BW25113_1787	CP009273.1	1867831	1868334	+	CDS	yeaK	aminoacyl-tRNA editing domain protein	15905	b1787	FALSE	TRUE	TRUE	12
BW25113_1788	CP009273.1	1868335	1868439	-	CDS	yoaI	uncharacterized protein	15906	b1788	FALSE	FALSE	TRUE	15
BW25113_1789	CP009273.1	1868609	1869055	+	CDS	yeaL	UPF0756 family putative inner membrane protein	15907	b1789	FALSE	TRUE	TRUE	13
BW25113_1790	CP009273.1	1869012	1869833	-	CDS	yeaM	putative DNA-binding transcriptional regulator	15908	b1790	FALSE	TRUE	TRUE	11
BW25113_1791	CP009273.1	1869930	1871111	+	CDS	yeaN	putative transporter	15909	b1791	FALSE	TRUE	TRUE	9
BW25113_1792	CP009273.1	1871166	1871513	+	CDS	yeaO	DUF488 family protein	15910	b1792	FALSE	TRUE	TRUE	16
BW25113_1793	CP009273.1	1871535	1871789	-	CDS	yoaF	DUF333 family outer membrane lipoprotein	15911	b1793	FALSE	TRUE	TRUE	15
BW25113_1794	CP009273.1	1871972	1872997	+	CDS	yeaP	diguanylate cyclase	15912	b1794	FALSE	TRUE	TRUE	6
BW25113_1795	CP009273.1	1873264	1873512	-	CDS	yeaQ	UPF0410 family protein	15913	b1795	FALSE	TRUE	TRUE	12
BW25113_1796	CP009273.1	1873660	1873842	-	CDS	yoaG	uncharacterized protein	15914	b1796	FALSE	TRUE	TRUE	15
BW25113_1797	CP009273.1	1873846	1874205	-	CDS	yeaR	DUF1971 family protein, nitrate-inducible	15915	b1797	FALSE	TRUE	TRUE	16
BW25113_1798	CP009273.1	1874378	1875016	-	CDS	leuE	leucine efflux protein	15916	b1798	FALSE	TRUE	TRUE	15
BW25113_1799	CP009273.1	1875143	1876066	-	CDS	dmlR	transcriptional activator of dmlA	15917	b1799	FALSE	TRUE	TRUE	12
BW25113_1800	CP009273.1	1876169	1877254	+	CDS	dmlA	D-malate oxidase, NAD-dependent; putative tartrate dehydrogenase	15918	b1800	FALSE	TRUE	TRUE	12
BW25113_1801	CP009273.1	1877445	1878890	+	CDS	yeaV	putative transporter	15919	b1801	FALSE	TRUE	TRUE	9
BW25113_1802	CP009273.1	1878922	1880046	+	CDS	yeaW	putative YeaWX dioxygenase alpha subunit; 2Fe-2S cluster	15920	b1802	FALSE	TRUE	TRUE	23
BW25113_1803	CP009273.1	1880102	1881067	+	CDS	yeaX	putative YeaWX dioxygenase beta subunit, reductase component	15921	b1803	FALSE	TRUE	TRUE	11
BW25113_1804	CP009273.1	1881121	1882248	-	CDS	rnd	ribonuclease D	15922	b1804	FALSE	TRUE	TRUE	8
BW25113_1805	CP009273.1	1882318	1884003	-	CDS	fadD	acyl-CoA synthetase (long-chain-fatty-acid--CoA ligase)	15923	b1805	FALSE	TRUE	TRUE	7
BW25113_1806	CP009273.1	1884208	1884789	-	CDS	yeaY	Slp family lipoprotein, RpoE-regulated	15924	b1806	FALSE	TRUE	TRUE	18
BW25113_1807	CP009273.1	1884829	1885524	-	CDS	tsaB	tRNA(ANN) t(6)A37 threonylcarbamoyladenosine modification protein; binding partner and protease for TsaD	15925	b1807	TRUE	FALSE	TRUE	18
BW25113_1808	CP009273.1	1885582	1887492	-	CDS	yoaA	putative ATP-dependent helicase, DinG family	15926	b1808	FALSE	TRUE	TRUE	8
BW25113_1809	CP009273.1	1887624	1887968	+	CDS	yoaB	putative reactive intermediate deaminase	15927	b1809	FALSE	TRUE	TRUE	11
BW25113_1810	CP009273.1	1888390	1888689	+	CDS	yoaC	DUF1889 family protein	15928	b1810	FALSE	TRUE	TRUE	7
BW25113_1811	CP009273.1	1888809	1888988	-	CDS	yoaH	UPF0181 family protein	15929	b1811	FALSE	TRUE	TRUE	4
BW25113_1812	CP009273.1	1889062	1890423	+	CDS	pabB	aminodeoxychorismate synthase, subunit I	15930	b1812	FALSE	TRUE	TRUE	1
BW25113_1813	CP009273.1	1890427	1891005	+	CDS	nudL	putative CoA pyrophosphohydrolase, weak 3-phosphohydroxypyruvate phosphatase	15931	b1813	FALSE	TRUE	TRUE	11
BW25113_1814	CP009273.1	1891189	1892553	+	CDS	sdaA	L-serine dehydratase 1	15932	b1814	FALSE	TRUE	TRUE	12
BW25113_1815	CP009273.1	1892684	1894282	+	CDS	yoaD	putative membrane-anchored cyclic-di-GMP phosphodiesterase, regulator of cellulose production	15933	b1815	FALSE	TRUE	TRUE	8
BW25113_1816	CP009273.1	1894286	1895842	-	CDS	yoaE	putative membrane protein/conserved protein	15934	b1816	FALSE	TRUE	TRUE	12
BW25113_1817	CP009273.1	1896305	1897276	+	CDS	manX	fused mannose-specific PTS enzymes: IIA component/IIB component	15935	b1817	FALSE	TRUE	TRUE	4
BW25113_1818	CP009273.1	1897339	1898139	+	CDS	manY	mannose-specific enzyme IIC component of PTS	15936	b1818	FALSE	TRUE	TRUE	6
BW25113_1819	CP009273.1	1898152	1899003	+	CDS	manZ	mannose-specific enzyme IID component of PTS	15937	b1819	FALSE	TRUE	TRUE	9
BW25113_1820	CP009273.1	1899058	1899516	+	CDS	yobD	UPF0266 family inner membrane protein	15938	b1820	FALSE	TRUE	TRUE	11
BW25113_1821	CP009273.1	1899945	1900511	+	CDS	mntP	putative Mn(2+) efflux pump, mntR-regulated	15939	b1821	FALSE	TRUE	TRUE	8
BW25113_1822	CP009273.1	1900508	1901317	-	CDS	rlmA	23S rRNA m(1)G745 methyltransferase, SAM-dependent	15940	b1822	FALSE	TRUE	TRUE	5
BW25113_1823	CP009273.1	1901483	1901692	-	CDS	cspC	stress protein, member of the CspA-family	15941	b1823	FALSE	TRUE	TRUE	2
BW25113_1824	CP009273.1	1901705	1901848	-	CDS	yobF	DUF2527 family heat-induced protein	15942	b1824	FALSE	TRUE	TRUE	2
BW25113_1825	CP009273.1	1902518	1902805	-	CDS	yebO	putative inner membrane protein	15943	b1825	FALSE	FALSE	TRUE	5
BW25113_1826	CP009273.1	1902880	1903023	-	CDS	mgrB	regulatory peptide for PhoPQ, feedback inhibition	15944	b1826	FALSE	FALSE	TRUE	6
BW25113_1827	CP009273.1	1903565	1904356	-	CDS	kdgR	KDG regulon transcriptional repressor	15945	b1827	FALSE	TRUE	TRUE	7
BW25113_1828	CP009273.1	1904533	1905906	+	CDS	yebQ	putative transporter	15946	b1828	FALSE	TRUE	TRUE	9
BW25113_1829	CP009273.1	1905952	1906833	-	CDS	htpX	putative endopeptidase	15947	b1829	FALSE	TRUE	TRUE	16
BW25113_1830	CP009273.1	1907025	1909073	-	CDS	prc	carboxy-terminal protease for penicillin-binding protein 3	15948	b1830	FALSE	TRUE	TRUE	6
BW25113_1831	CP009273.1	1909093	1909791	-	CDS	proQ	RNA chaperone, putative ProP translation regulator	1936604	b1831	FALSE	TRUE	TRUE	10
BW25113_1832	CP009273.1	1909888	1910385	-	CDS	msrC	free methionine-(R)-sulfoxide reductase	15950	b1832	FALSE	TRUE	TRUE	12
BW25113_1833	CP009273.1	1910515	1911798	+	CDS	yebS	inner membrane protein	15951	b1833	FALSE	TRUE	TRUE	10
BW25113_1834	CP009273.1	1911767	1914400	+	CDS	yebT	MCE domain protein	15952	b1834	FALSE	TRUE	TRUE	2
BW25113_1835	CP009273.1	1914480	1915919	+	CDS	rsmF	16S rRNA m(5)C1407 methyltransferase, SAM-dependent	15953	b1835	FALSE	TRUE	TRUE	13
BW25113_1836	CP009273.1	1916037	1916273	+	CDS	yebV	uncharacterized protein	15954	b1836	FALSE	TRUE	TRUE	19
BW25113_1837	CP009273.1	1916378	1916569	+	CDS	yebW	uncharacterized protein	15955	b1837	FALSE	TRUE	TRUE	16
BW25113_1838	CP009273.1	1916570	1917226	-	CDS	pphA	serine/threonine-specific protein phosphatase 1	15956	b1838	FALSE	TRUE	TRUE	12
BW25113_1839	CP009273.1	1917622	1917963	-	CDS	yebY	DUF2511 family protein	15957	b1839	FALSE	TRUE	TRUE	12
BW25113_1840	CP009273.1	1917976	1918848	-	CDS	yebZ	inner membrane protein	15958	b1840	FALSE	TRUE	TRUE	9
BW25113_1841	CP009273.1	1918852	1919226	-	CDS	yobA	CopC family protein	15959	b1841	FALSE	TRUE	TRUE	15
BW25113_1842	CP009273.1	1919365	1919595	+	CDS	holE	DNA polymerase III, theta subunit	15960	b1842	FALSE	TRUE	TRUE	14
BW25113_1843	CP009273.1	1919697	1920353	+	CDS	yobB	C-N hydrolase family protein	15961	b1843	FALSE	TRUE	TRUE	11
BW25113_1844	CP009273.1	1920377	1921039	+	CDS	exoX	exodeoxyribonuclease 10; DNA exonuclease X	15962	b1844	FALSE	TRUE	TRUE	12
BW25113_1845	CP009273.1	1921036	1923096	-	CDS	ptrB	protease II	15963	b1845	FALSE	TRUE	TRUE	5
BW25113_1846	CP009273.1	1923305	1923964	-	CDS	yebE	DUF533 family inner membrane protein	15964	b1846	FALSE	TRUE	TRUE	14
BW25113_1847	CP009273.1	1924291	1924647	-	CDS	yebF	extracellular Colicin M immunity family protein	15965	b1847	FALSE	TRUE	TRUE	12
BW25113_1848	CP009273.1	1924714	1925004	-	CDS	yebG	DNA damage-inducible protein regulated by LexA	15966	b1848	FALSE	TRUE	TRUE	14
BW25113_1849	CP009273.1	1925138	1926316	+	CDS	purT	phosphoribosylglycinamide formyltransferase 2	15967	b1849	FALSE	TRUE	TRUE	9
BW25113_1850	CP009273.1	1926372	1927013	-	CDS	eda	multifunctional 2-keto-3-deoxygluconate 6-phosphate aldolase and 2-keto-4-hydroxyglutarate aldolase and oxaloacetate decarboxylase	15968	b1850	FALSE	TRUE	TRUE	18
BW25113_1851	CP009273.1	1927050	1928861	-	CDS	edd	6-phosphogluconate dehydratase	15969	b1851	FALSE	TRUE	TRUE	6
BW25113_1852	CP009273.1	1929096	1930571	-	CDS	zwf	glucose-6-phosphate 1-dehydrogenase	15970	b1852	FALSE	FALSE	TRUE	10
BW25113_1853	CP009273.1	1930909	1931778	+	CDS	yebK	putative DNA-binding transcriptional regulator	15971	b1853	FALSE	TRUE	TRUE	13
BW25113_1854	CP009273.1	1931906	1933348	+	CDS	pykA	pyruvate kinase II	15972	b1854	FALSE	TRUE	TRUE	6
BW25113_1855	CP009273.1	1933479	1934450	-	CDS	lpxM	myristoyl-acyl carrier protein (ACP)-dependent acyltransferase	15973	b1855	FALSE	TRUE	TRUE	7
BW25113_1856	CP009273.1	1934570	1935892	-	CDS	mepM	murein DD-endopeptidase, space-maker hydrolase, septation protein	15974	b1856	FALSE	TRUE	TRUE	8
BW25113_1857	CP009273.1	1935908	1936840	-	CDS	znuA	zinc transporter subunit: periplasmic-binding component of ABC superfamily	15975	b1857	FALSE	TRUE	TRUE	10
BW25113_1858	CP009273.1	1936919	1937674	+	CDS	znuC	zinc transporter subunit: ATP-binding component of ABC superfamily	15976	b1858	FALSE	TRUE	TRUE	11
BW25113_1859	CP009273.1	1937671	1938456	+	CDS	znuB	zinc transporter subunit: membrane component of ABC superfamily	15977	b1859	FALSE	TRUE	TRUE	10
BW25113_1860	CP009273.1	1938603	1939613	-	CDS	ruvB	ATP-dependent DNA helicase, component of RuvABC resolvasome	15978	b1860	FALSE	TRUE	TRUE	11
BW25113_1861	CP009273.1	1939622	1940233	-	CDS	ruvA	component of RuvABC resolvasome, regulatory subunit	15979	b1861	FALSE	TRUE	TRUE	8
BW25113_1862	CP009273.1	1940508	1941110	+	CDS	yebB	DUF830 family protein	15980	b1862	FALSE	TRUE	TRUE	9
BW25113_1863	CP009273.1	1941112	1941633	-	CDS	ruvC	component of RuvABC resolvasome, endonuclease	15981	b1863	FALSE	TRUE	TRUE	15
BW25113_1864	CP009273.1	1941668	1942408	-	CDS	yebC	UPF0082 family protein	15982	b1864	FALSE	TRUE	TRUE	15
BW25113_1865	CP009273.1	1942437	1942889	-	CDS	nudB	dihydroneopterin triphosphate pyrophosphatase	15983	b1865	FALSE	TRUE	TRUE	15
BW25113_1866	CP009273.1	1943007	1944779	-	CDS	aspS	aspartyl-tRNA synthetase	15984	b1866	TRUE	FALSE	TRUE	4
BW25113_1867	CP009273.1	1945089	1945655	+	CDS	yecD	isochorismatase family protein	15985	b1867	FALSE	TRUE	TRUE	12
BW25113_1868	CP009273.1	1945652	1946470	+	CDS	yecE	UPF0759 family protein	15986	b1868	FALSE	TRUE	TRUE	11
BW25113_1869	CP009273.1	1946523	1946918	+	CDS	yecN	MAPEG family inner membrane protein	15987	b1869	FALSE	TRUE	TRUE	15
BW25113_1870	CP009273.1	1946959	1947702	+	CDS	cmoA	carboxy-SAM synthase	15988	b1870	FALSE	FALSE	TRUE	12
BW25113_1871	CP009273.1	1947699	1948670	+	CDS	cmoB	tRNA (cmo5U34)-carboxymethyltransferase, carboxy-SAM-dependent	15989	b1871	FALSE	TRUE	TRUE	13
BW25113_1872	CP009273.1	1948835	1951264	-	CDS	torZ	trimethylamine N-oxide reductase system III, catalytic subunit	15990	b1872	FALSE	TRUE	TRUE	3
BW25113_1873	CP009273.1	1951289	1952389	-	CDS	torY	TMAO reductase III (TorYZ), cytochrome c-type subunit	15991	b1873	FALSE	TRUE	TRUE	18
BW25113_1874	CP009273.1	1952777	1953523	-	CDS	cutC	copper homeostasis protein	1936619	b1874	FALSE	TRUE	TRUE	12
BW25113_1875	CP009273.1	1953537	1954103	-	CDS	yecM	putative metal-binding enzyme	15993	b1875	FALSE	TRUE	TRUE	9
BW25113_1876	CP009273.1	1954319	1956052	+	CDS	argS	arginyl-tRNA synthetase	15994	b1876	TRUE	FALSE	TRUE	5
BW25113_1877	CP009273.1	1956229	1956717	+	CDS	yecT	uncharacterized protein	15995	b1877	FALSE	TRUE	TRUE	14
BW25113_1878	CP009273.1	1956837	1957229	-	CDS	flhE	proton seal during flagellar secretion	15996	b1878	FALSE	TRUE	TRUE	12
BW25113_1879	CP009273.1	1957229	1959307	-	CDS	flhA	putative flagellar export pore protein	15997	b1879	FALSE	TRUE	TRUE	2
BW25113_1880	CP009273.1	1959300	1960448	-	CDS	flhB	flagellin export apparatus, substrate specificity protein	15998	b1880	FALSE	TRUE	TRUE	10
BW25113_1881	CP009273.1	1960650	1961294	-	CDS	cheZ	chemotaxis regulator, protein phosphatase for CheY	15999	b1881	FALSE	TRUE	TRUE	17
BW25113_1882	CP009273.1	1961305	1961694	-	CDS	cheY	chemotaxis regulator transmitting signal to flagellar motor component	16000	b1882	FALSE	TRUE	TRUE	21
BW25113_1883	CP009273.1	1961709	1962758	-	CDS	cheB	fused chemotaxis regulator: protein-glutamate methylesterase in two-component regulatory system with CheA	16001	b1883	FALSE	TRUE	TRUE	9
BW25113_1884	CP009273.1	1962761	1963621	-	CDS	cheR	chemotaxis regulator, protein-glutamate methyltransferase	16002	b1884	FALSE	TRUE	TRUE	12
BW25113_1885	CP009273.1	1963640	1965241	-	CDS	tap	methyl-accepting protein IV	16003	b1885	FALSE	TRUE	TRUE	5
BW25113_1886	CP009273.1	1965287	1966948	-	CDS	tar	methyl-accepting chemotaxis protein II	16004	b1886	FALSE	TRUE	TRUE	6
BW25113_1887	CP009273.1	1967093	1967596	-	CDS	cheW	purine-binding chemotaxis protein	16005	b1887	FALSE	TRUE	TRUE	23
BW25113_1888	CP009273.1	1967617	1969581	-	CDS	cheA	fused chemotactic sensory histidine kinase in two-component regulatory system with CheB and CheY: sensory histidine kinase/signal sensing protein	16006	b1888	FALSE	TRUE	TRUE	5
BW25113_1889	CP009273.1	1969586	1970512	-	CDS	motB	protein that enables flagellar motor rotation	16007	b1889	FALSE	TRUE	TRUE	9
BW25113_1890	CP009273.1	1970509	1971396	-	CDS	motA	proton conductor component of flagella motor	16008	b1890	FALSE	TRUE	TRUE	11
BW25113_1891	CP009273.1	1971523	1972101	-	CDS	flhC	flagellar class II regulon transcriptional activator, with FlhD	16009	b1891	FALSE	TRUE	TRUE	9
BW25113_1892	CP009273.1	1972104	1972454	-	CDS	flhD	flagellar class II regulon transcriptional activator, with FlhC	16010	b1892	FALSE	TRUE	TRUE	10
BW25113_1895	CP009273.1	1973234	1973662	+	CDS	uspC	universal stress protein	16013	b1895	FALSE	TRUE	TRUE	11
BW25113_1896	CP009273.1	1973669	1975093	-	CDS	otsA	trehalose-6-phosphate synthase	16014	b1896	FALSE	TRUE	TRUE	6
BW25113_1897	CP009273.1	1975068	1975868	-	CDS	otsB	trehalose-6-phosphate phosphatase, biosynthetic	16015	b1897	FALSE	TRUE	TRUE	5
BW25113_1900	CP009273.1	1977036	1978550	-	CDS	araG	fused L-arabinose transporter subunits of ABC superfamily: ATP-binding components	16017	b1900	FALSE	TRUE	TRUE	8
BW25113_1901	CP009273.1	1978620	1979609	-	CDS	araF	L-arabinose transporter subunit	16018	b1901	FALSE	TRUE	TRUE	13
BW25113_1902	CP009273.1	1980406	1980909	+	CDS	ftnB	ferritin B, putative ferrous iron reservoir	16019	b1902	FALSE	TRUE	TRUE	6
BW25113_1904	CP009273.1	1981703	1982026	+	CDS	yecR	lipoprotein, function unknown	16021	b1904	FALSE	TRUE	TRUE	13
BW25113_1905	CP009273.1	1982197	1982694	+	CDS	ftnA	ferritin iron storage protein (cytoplasmic)	16022	b1905	FALSE	TRUE	TRUE	16
BW25113_1906	CP009273.1	1982732	1982971	-	CDS	yecH	DUF2492 family protein	16023	b1906	FALSE	FALSE	TRUE	18
BW25113_1907	CP009273.1	1983162	1984373	+	CDS	tyrP	tyrosine transporter	16024	b1907	FALSE	TRUE	TRUE	5
BW25113_1908	CP009273.1	1984435	1985100	-	CDS	yecA	UPF0149 family protein	16025	b1908	FALSE	TRUE	TRUE	3
BW25113_1912	CP009273.1	1985750	1986298	-	CDS	pgsA	phosphatidylglycerophosphate synthetase	16026	b1912	TRUE	FALSE	FALSE	0
BW25113_1913	CP009273.1	1986355	1988187	-	CDS	uvrC	excinuclease UvrABC, endonuclease subunit	16027	b1913	FALSE	TRUE	TRUE	3
BW25113_1914	CP009273.1	1988184	1988840	-	CDS	uvrY	response regulator in two-component regulatory system with BarA	16028	b1914	FALSE	TRUE	TRUE	6
BW25113_1915	CP009273.1	1989299	1989523	+	CDS	yecF	DUF2594 family protein	16029	b1915	FALSE	TRUE	TRUE	10
BW25113_1916	CP009273.1	1989591	1990313	-	CDS	sdiA	quorum-sensing transcriptional activator	16030	b1916	FALSE	TRUE	TRUE	11
BW25113_1917	CP009273.1	1990543	1991295	-	CDS	yecC	putative ABC superfamily transporter ATP-binding subunit	16031	b1917	FALSE	TRUE	TRUE	13
BW25113_1918	CP009273.1	1991292	1991960	-	CDS	yecS	ABC family putative inner membrane permease	16032	b1918	FALSE	TRUE	TRUE	13
BW25113_1919	CP009273.1	1991975	1992961	-	CDS	dcyD	D-cysteine desulfhydrase, PLP-dependent	16033	b1919	FALSE	TRUE	TRUE	15
BW25113_1920	CP009273.1	1993066	1993866	-	CDS	fliY	cystine transporter subunit	16034	b1920	FALSE	TRUE	TRUE	16
BW25113_1921	CP009273.1	1993954	1994505	-	CDS	fliZ	RpoS antagonist; putative regulator of FliA activity	16035	b1921	FALSE	TRUE	TRUE	17
BW25113_1922	CP009273.1	1994551	1995270	-	CDS	fliA	RNA polymerase, sigma 28 (sigma F) factor	16036	b1922	FALSE	TRUE	TRUE	16
BW25113_1923	CP009273.1	1995591	1997087	-	CDS	fliC	flagellar filament structural protein (flagellin)	16037	b1923	FALSE	TRUE	TRUE	12
BW25113_1924	CP009273.1	1997353	1998759	+	CDS	fliD	flagellar filament capping protein	16038	b1924	FALSE	TRUE	TRUE	11
BW25113_1925	CP009273.1	1998784	1999194	+	CDS	fliS	flagellar protein potentiates polymerization	16039	b1925	FALSE	TRUE	TRUE	15
BW25113_1926	CP009273.1	1999194	1999559	+	CDS	fliT	putative flagellar synthesis and assembly chaperone	16040	b1926	FALSE	TRUE	TRUE	18
BW25113_1927	CP009273.1	1999637	2001124	+	CDS	amyA	cytoplasmic alpha-amylase	16041	b1927	FALSE	TRUE	TRUE	12
BW25113_1928	CP009273.1	2001158	2001571	-	CDS	yedD	lipoprotein	16042	b1928	FALSE	TRUE	TRUE	19
BW25113_1929	CP009273.1	2001758	2002963	+	CDS	yedE	UPF0394 family sulfur transport domain-containing inner membrane protein	16043	b1929	FALSE	TRUE	TRUE	9
BW25113_1930	CP009273.1	2002960	2003193	+	CDS	yedF	putative TusA family sulfurtransferase	16044	b1930	FALSE	TRUE	TRUE	13
BW25113_1931	CP009273.1	2003302	2003970	+	CDS	yedK	DUF159 family protein	1936633	b1931	FALSE	TRUE	TRUE	12
BW25113_1932	CP009273.1	2004081	2004560	+	CDS	yedL	putative acyl transferase	16046	b1932	FALSE	TRUE	TRUE	10
BW25113_1937	CP009273.1	2006181	2006495	-	CDS	fliE	flagellar basal-body component	16051	b1937	FALSE	FALSE	TRUE	13
BW25113_1938	CP009273.1	2006710	2008368	+	CDS	fliF	flagellar basal-body MS-ring and collar protein	16052	b1938	FALSE	TRUE	TRUE	10
BW25113_1939	CP009273.1	2008361	2009356	+	CDS	fliG	flagellar motor switching and energizing component	16053	b1939	FALSE	TRUE	TRUE	20
BW25113_1940	CP009273.1	2009349	2010035	+	CDS	fliH	negative regulator of FliI ATPase activity	16054	b1940	FALSE	TRUE	TRUE	15
BW25113_1941	CP009273.1	2010035	2011408	+	CDS	fliI	flagellum-specific ATP synthase	16055	b1941	FALSE	TRUE	TRUE	6
BW25113_1942	CP009273.1	2011427	2011870	+	CDS	fliJ	flagellar protein	16056	b1942	FALSE	TRUE	TRUE	26
BW25113_1943	CP009273.1	2011867	2012994	+	CDS	fliK	flagellar hook-length control protein	16057	b1943	FALSE	TRUE	TRUE	18
BW25113_1944	CP009273.1	2013099	2013563	+	CDS	fliL	flagellar biosynthesis protein	16058	b1944	FALSE	TRUE	TRUE	18
BW25113_1945	CP009273.1	2013568	2014572	+	CDS	fliM	flagellar motor switching and energizing component	16059	b1945	FALSE	TRUE	TRUE	12
BW25113_1946	CP009273.1	2014569	2014982	+	CDS	fliN	flagellar motor switching and energizing component	16060	b1946	FALSE	TRUE	TRUE	16
BW25113_1947	CP009273.1	2014985	2015350	+	CDS	fliO	flagellar biosynthesis protein	16061	b1947	FALSE	FALSE	TRUE	17
BW25113_1948	CP009273.1	2015350	2016087	+	CDS	fliP	flagellar biosynthesis protein	16062	b1948	FALSE	TRUE	TRUE	17
BW25113_1949	CP009273.1	2016097	2016366	+	CDS	fliQ	flagellar biosynthesis protein	16063	b1949	FALSE	TRUE	TRUE	15
BW25113_1950	CP009273.1	2016374	2017159	+	CDS	fliR	flagellar export pore protein	16064	b1950	FALSE	TRUE	TRUE	11
BW25113_1951	CP009273.1	2017449	2018072	+	CDS	rcsA	transcriptional regulator of colanic acid capsular biosynthesis	16065	b1951	FALSE	TRUE	FALSE	4
BW25113_1952	CP009273.1	2018116	2018304	-	CDS	dsrB	uncharacterized protein	16066	b1952	FALSE	TRUE	FALSE	2
BW25113_1953	CP009273.1	2018467	2018694	+	CDS	yodD	uncharacterized protein	16067	b1953	FALSE	TRUE	FALSE	2
BW25113_1955	CP009273.1	2018992	2019807	+	CDS	yedP	putative mannosyl-3-phosphoglycerate phosphatase	16068	b1955	FALSE	TRUE	FALSE	0
BW25113_1956	CP009273.1	2019804	2021498	-	CDS	yedQ	putative membrane-anchored diguanylate cyclase	16069	b1956	FALSE	TRUE	TRUE	5
BW25113_1957	CP009273.1	2021669	2021851	-	CDS	yodC	uncharacterized protein	16070	b1957	FALSE	FALSE	TRUE	21
BW25113_1958	CP009273.1	2021930	2022847	-	CDS	yedI	DUF808 family inner membrane protein	16071	b1958	FALSE	TRUE	TRUE	15
BW25113_1959	CP009273.1	2023020	2023940	+	CDS	yedA	amino acid exporter for phenylalanine, threonine	16072	b1959	FALSE	TRUE	TRUE	12
BW25113_1960	CP009273.1	2023929	2024399	-	CDS	vsr	DNA mismatch endonuclease of very short patch repair	16073	b1960	FALSE	TRUE	TRUE	15
BW25113_1961	CP009273.1	2024380	2025798	-	CDS	dcm	DNA cytosine methyltransferase	16074	b1961	FALSE	TRUE	TRUE	2
BW25113_1962	CP009273.1	2025865	2026560	-	CDS	yedJ	putative HD superfamily phosphohydrolase	16075	b1962	FALSE	TRUE	TRUE	5
BW25113_1963	CP009273.1	2026600	2026965	-	CDS	yedR	inner membrane protein	16076	b1963	FALSE	TRUE	TRUE	9
BW25113_1967	CP009273.1	2029316	2030167	+	CDS	hchA	glyoxalase III and Hsp31 molecular chaperone	16080	b1967	FALSE	TRUE	TRUE	8
BW25113_1968	CP009273.1	2030275	2031633	-	CDS	yedV	putative sensory kinase in two-component regulatory system with YedW	16081	b1968	FALSE	TRUE	TRUE	3
BW25113_1969	CP009273.1	2031633	2032304	-	CDS	yedW	response regulator family protein	16082	b1969	FALSE	TRUE	TRUE	4
BW25113_1970	CP009273.1	2032437	2032850	+	CDS	hiuH	hydroxyisourate hydrolase	16083	b1970	FALSE	TRUE	TRUE	4
BW25113_1971	CP009273.1	2032959	2033963	+	CDS	yedY	membrane-anchored, periplasmic TMAO, DMSO reductase	16084	b1971	FALSE	TRUE	TRUE	3
BW25113_1972	CP009273.1	2033964	2034599	+	CDS	yedZ	inner membrane heme subunit for periplasmic YedYZ reductase	16085	b1972	FALSE	TRUE	TRUE	4
BW25113_1973	CP009273.1	2034856	2035506	+	CDS	zinT	zinc and cadmium binding protein, periplasmic	16086	b1973	FALSE	TRUE	TRUE	11
BW25113_1974	CP009273.1	2035849	2036379	+	CDS	yodB	cytochrome b561 homolog	16087	b1974	FALSE	TRUE	TRUE	9
BW25113_1976	CP009273.1	2037132	2037929	+	CDS	mtfA	anti-repressor for DgsA(Mlc)	16088	b1976	FALSE	TRUE	TRUE	11
BW25113_1978	CP009273.1	2038419	2045495	+	CDS	yeeJ	putative adhesin	16089	b1978	FALSE	TRUE	FALSE	0
BW25113_1981	CP009273.1	2047124	2048440	+	CDS	shiA	shikimate transporter	16092	b1981	FALSE	TRUE	TRUE	11
BW25113_1982	CP009273.1	2048542	2049996	+	CDS	amn	AMP nucleosidase	16093	b1982	FALSE	TRUE	TRUE	6
BW25113_1983	CP009273.1	2050339	2051055	+	CDS	yeeN	UPF0082 family protein	16094	b1983	FALSE	TRUE	TRUE	6
BW25113_1985	CP009273.1	2051684	2053171	-	CDS	yeeO	putative multdrug exporter, MATE family	16095	b1985	FALSE	TRUE	TRUE	1
BW25113_1987	CP009273.1	2053445	2054395	-	CDS	cbl	ssuEADCB/tauABCD operon transcriptional activator	16096	b1987	FALSE	TRUE	TRUE	11
BW25113_1988	CP009273.1	2054497	2055414	-	CDS	nac	nitrogen assimilation regulon transcriptional regulator; autorepressor	16097	b1988	FALSE	TRUE	TRUE	5
BW25113_1990	CP009273.1	2055872	2056804	-	CDS	ldtA	L,D-transpeptidase linking Lpp to murein	16098	b1990	FALSE	TRUE	TRUE	11
BW25113_1991	CP009273.1	2056869	2057948	-	CDS	cobT	nicotinate-nucleotide--dimethylbenzimidazole phosphoribosyltransferase	16099	b1991	FALSE	TRUE	TRUE	12
BW25113_1992	CP009273.1	2057960	2058703	-	CDS	cobS	cobalamin synthase	16100	b1992	FALSE	TRUE	TRUE	5
BW25113_1993	CP009273.1	2058700	2059245	-	CDS	cobU	bifunctional cobinamide kinase/ cobinamide phosphate guanylyltransferase	16101	b1993	FALSE	TRUE	TRUE	4
BW25113_1994	CP009273.1	2059786	2060802	-	CDS	insH1	IS5 transposase and trans-activator	NA	NA	NA	FALSE	TRUE	7
BW25113_1996	CP009273.1	2062433	2063338	-	CDS	insD1	IS2 transposase TnpB	NA	NA	NA	FALSE	TRUE	16
BW25113_1997	CP009273.1	2063296	2063661	-	CDS	insC1	IS2 repressor TnpA	NA	NA	NA	FALSE	TRUE	16
BW25113_2000	CP009273.1	2065020	2068139	+	CDS	flu	CP4-44 prophage; antigen 43 (Ag43) phase-variable biofilm formation autotransporter	1936656	b2000	FALSE	TRUE	FALSE	1
BW25113_2001	CP009273.1	2068260	2069792	+	CDS	yeeR	CP4-44 prophage; putative membrane protein	16109	b2001	FALSE	TRUE	TRUE	11
BW25113_2002	CP009273.1	2069789	2070235	+	CDS	yeeS	CP4-44 prophage; putative DNA repair protein	16110	b2002	FALSE	TRUE	TRUE	22
BW25113_2003	CP009273.1	2070298	2070519	+	CDS	yeeT	CP4-44 prophage; uncharacterized protein	16111	b2003	FALSE	TRUE	TRUE	25
BW25113_2004	CP009273.1	2070593	2070961	+	CDS	cbeA	CP4-44 prophage; cytoskeleton bundling-enhancing factor A; CbtA antitoxin	16112	b2004	FALSE	TRUE	TRUE	22
BW25113_2005	CP009273.1	2071050	2071424	+	CDS	cbtA	CP4-44 prophage; toxin of the YeeV-YeeU toxin-antitoxin system	16113	b2005	FALSE	TRUE	TRUE	23
BW25113_2007	CP009273.1	2072513	2072842	-	CDS	yeeX	UPF0265 family protein	16115	b2007	FALSE	TRUE	TRUE	18
BW25113_2008	CP009273.1	2073014	2074072	-	CDS	yeeA	putative transporter, FUSC family inner membrane protein	16116	b2008	FALSE	TRUE	TRUE	10
BW25113_2009	CP009273.1	2074270	2074743	-	CDS	sbmC	DNA gyrase inhibitor	16117	b2009	FALSE	TRUE	TRUE	13
BW25113_2010	CP009273.1	2074862	2076028	-	CDS	dacD	D-alanyl-D-alanine carboxypeptidase (penicillin-binding protein 6b)	16118	b2010	FALSE	TRUE	TRUE	9
BW25113_2011	CP009273.1	2076237	2077664	+	CDS	sbcB	exodeoxyribonuclease I; exonuclease I	16119	b2011	FALSE	TRUE	TRUE	4
BW25113_2012	CP009273.1	2077707	2077934	-	CDS	yeeD	putative TusA family sulfurtransferase	16120	b2012	FALSE	TRUE	TRUE	15
BW25113_2013	CP009273.1	2077948	2079006	-	CDS	yeeE	UPF0394 family inner membrane protein	16121	b2013	FALSE	TRUE	TRUE	11
BW25113_2014	CP009273.1	2079185	2080543	-	CDS	plaP	putrescine importer, low affinity	16122	b2014	FALSE	TRUE	TRUE	7
BW25113_2015	CP009273.1	2080810	2081739	-	CDS	yeeY	LysR family putative transcriptional regulator	16123	b2015	FALSE	TRUE	TRUE	6
BW25113_2016	CP009273.1	2081785	2082609	-	CDS	yeeZ	putative epimerase	16124	b2016	FALSE	TRUE	TRUE	8
BW25113_2017	CP009273.1	2082943	2083194	-	CDS	yefM	antitoxin of the YoeB-YefM toxin-antitoxin system	16125	b2017	TRUE	TRUE	TRUE	13
BW25113_2018	CP009273.1	2083477	2083527	+	CDS	hisL	his operon leader peptide	16126	b2018	FALSE	FALSE	TRUE	17
BW25113_2019	CP009273.1	2083673	2084572	+	CDS	hisG	ATP phosphoribosyltransferase	16127	b2019	FALSE	TRUE	TRUE	14
BW25113_2020	CP009273.1	2084578	2085882	+	CDS	hisD	bifunctional histidinal dehydrogenase/ histidinol dehydrogenase	16128	b2020	FALSE	TRUE	TRUE	14
BW25113_2021	CP009273.1	2085879	2086949	+	CDS	hisC	histidinol-phosphate aminotransferase	16129	b2021	FALSE	TRUE	TRUE	10
BW25113_2022	CP009273.1	2086949	2088016	+	CDS	hisB	fused histidinol-phosphatase/imidazoleglycerol-phosphate dehydratase	16130	b2022	FALSE	TRUE	TRUE	15
BW25113_2023	CP009273.1	2088016	2088606	+	CDS	hisH	imidazole glycerol phosphate synthase, glutamine amidotransferase subunit with HisF	16131	b2023	FALSE	TRUE	TRUE	18
BW25113_2024	CP009273.1	2088606	2089343	+	CDS	hisA	N-(5'-phospho-L-ribosyl-formimino)-5-amino-1- (5'-phosphoribosyl)-4-imidazolecarboxamide isomerase	16132	b2024	FALSE	TRUE	TRUE	15
BW25113_2025	CP009273.1	2089325	2090101	+	CDS	hisF	imidazole glycerol phosphate synthase, catalytic subunit with HisH	16133	b2025	FALSE	TRUE	TRUE	13
BW25113_2026	CP009273.1	2090095	2090706	+	CDS	hisI	fused phosphoribosyl-AMP cyclohydrolase/phosphoribosyl-ATP pyrophosphatase	16134	b2026	FALSE	TRUE	TRUE	14
BW25113_2027	CP009273.1	2090802	2091782	-	CDS	wzzB	regulator of length of O-antigen component of lipopolysaccharide chains	16135	b2027	FALSE	TRUE	TRUE	7
BW25113_2028	CP009273.1	2091928	2093094	-	CDS	ugd	UDP-glucose 6-dehydrogenase	16136	b2028	FALSE	TRUE	TRUE	10
BW25113_2029	CP009273.1	2093343	2094749	-	CDS	gnd	6-phosphogluconate dehydrogenase, decarboxylating	16137	b2029	FALSE	TRUE	TRUE	4
BW25113_2030	CP009273.1	2095376	2096392	-	CDS	insH1	IS5 transposase and trans-activator	NA	NA	NA	FALSE	TRUE	8
BW25113_2032	CP009273.1	2096872	2097990	-	CDS	wbbK	lipopolysaccharide biosynthesis protein	16140	b2032	FALSE	TRUE	TRUE	2
BW25113_2033	CP009273.1	2097975	2098565	-	CDS	wbbJ	putative lipopolysaccharide biosynthesis O-acetyl transferase	16141	b2033	FALSE	TRUE	TRUE	5
BW25113_2034	CP009273.1	2098546	2099538	-	CDS	wbbI	d-Galf:alpha-d-Glc beta-1,6-galactofuranosyltransferase	16142	b2034	FALSE	TRUE	TRUE	3
BW25113_2035	CP009273.1	2099541	2100707	-	CDS	wbbH	O-antigen polymerase	16143	b2035	FALSE	TRUE	TRUE	2
BW25113_2036	CP009273.1	2100707	2101810	-	CDS	glf	UDP-galactopyranose mutase, FAD/NAD(P)-binding	16144	b2036	FALSE	TRUE	TRUE	3
BW25113_2037	CP009273.1	2101818	2103065	-	CDS	wzxB	putative polisoprenol-linked O-antigen transporter	16145	b2037	FALSE	TRUE	TRUE	7
BW25113_2038	CP009273.1	2103062	2103619	-	CDS	rfbC	dTDP-4-deoxyrhamnose-3,5-epimerase	16146	b2038	FALSE	TRUE	TRUE	15
BW25113_2039	CP009273.1	2103619	2104500	-	CDS	rfbA	glucose-1-phosphate thymidylyltransferase	16147	b2039	FALSE	TRUE	TRUE	15
BW25113_2040	CP009273.1	2104558	2105457	-	CDS	rfbD	dTDP-4-dehydrorhamnose reductase subunit, NAD(P)-binding, of dTDP-L-rhamnose synthase	16148	b2040	FALSE	TRUE	TRUE	14
BW25113_2041	CP009273.1	2105457	2106542	-	CDS	rfbB	dTDP-glucose 4,6 dehydratase, NAD(P)-binding	16149	b2041	FALSE	TRUE	TRUE	7
BW25113_2042	CP009273.1	2106915	2107808	-	CDS	wcaN	putative regulatory subunit for GalU	16150	b2042	FALSE	TRUE	TRUE	9
BW25113_2043	CP009273.1	2107983	2109377	-	CDS	wcaM	colanic acid biosynthesis protein	16151	b2043	FALSE	TRUE	TRUE	13
BW25113_2044	CP009273.1	2109388	2110608	-	CDS	wcaL	putative glycosyl transferase	16152	b2044	FALSE	TRUE	TRUE	14
BW25113_2045	CP009273.1	2110605	2111885	-	CDS	wcaK	colanic acid biosynthesis protein	16153	b2045	FALSE	TRUE	TRUE	10
BW25113_2046	CP009273.1	2112161	2113639	-	CDS	wzxC	putative colanic acid exporter	16154	b2046	FALSE	TRUE	TRUE	7
BW25113_2047	CP009273.1	2113641	2115035	-	CDS	wcaJ	colanic biosynthesis UDP-glucose lipid carrier transferase	16155	b2047	FALSE	TRUE	TRUE	2
BW25113_2048	CP009273.1	2115090	2116460	-	CDS	cpsG	phosphomannomutase	16156	b2048	FALSE	TRUE	TRUE	5
BW25113_2049	CP009273.1	2116565	2118001	-	CDS	cpsB	mannose-1-phosphate guanyltransferase	16157	b2049	FALSE	TRUE	TRUE	5
BW25113_2050	CP009273.1	2118004	2119227	-	CDS	wcaI	putative glycosyl transferase	16158	b2050	FALSE	TRUE	TRUE	14
BW25113_2051	CP009273.1	2119224	2119703	-	CDS	wcaH	GDP-mannose mannosyl hydrolase	16159	b2051	FALSE	TRUE	TRUE	20
BW25113_2052	CP009273.1	2119706	2120671	-	CDS	wcaG	bifunctional GDP-fucose synthetase: GDP-4-dehydro-6-deoxy-D-mannose epimerase/ GDP-4-dehydro-6-L-deoxygalactose reductase	16160	b2052	FALSE	TRUE	TRUE	14
BW25113_2053	CP009273.1	2120674	2121795	-	CDS	gmd	GDP-D-mannose dehydratase, NAD(P)-binding	16161	b2053	FALSE	TRUE	TRUE	13
BW25113_2054	CP009273.1	2121821	2122369	-	CDS	wcaF	putative acyl transferase	16162	b2054	FALSE	TRUE	TRUE	11
BW25113_2055	CP009273.1	2122385	2123131	-	CDS	wcaE	putative glycosyl transferase	16163	b2055	FALSE	TRUE	TRUE	9
BW25113_2056	CP009273.1	2123142	2124359	-	CDS	wcaD	putative colanic acid polymerase	16164	b2056	FALSE	TRUE	TRUE	8
BW25113_2057	CP009273.1	2124334	2125551	-	CDS	wcaC	putative glycosyl transferase	16165	b2057	FALSE	TRUE	TRUE	9
BW25113_2058	CP009273.1	2125548	2126036	-	CDS	wcaB	putative acyl transferase	16166	b2058	FALSE	TRUE	TRUE	19
BW25113_2059	CP009273.1	2126039	2126878	-	CDS	wcaA	putative glycosyl transferase	16167	b2059	FALSE	TRUE	TRUE	22
BW25113_2060	CP009273.1	2126971	2129133	-	CDS	wzc	colanic acid production tyrosine-protein kinase; autokinase; Ugd phosphorylase	16168	b2060	FALSE	TRUE	TRUE	8
BW25113_2061	CP009273.1	2129136	2129579	-	CDS	wzb	colanic acid production protein-tyrosine-phosphatase; Wzc-P dephosphorylase	16169	b2061	FALSE	TRUE	TRUE	15
BW25113_2062	CP009273.1	2129585	2130724	-	CDS	wza	colanic acid export protein; outer membrane auxillary lipoprotein	16170	b2062	FALSE	TRUE	TRUE	7
BW25113_2063	CP009273.1	2131383	2132966	+	CDS	yegH	inner membrane protein	16171	b2063	FALSE	TRUE	TRUE	8
BW25113_2064	CP009273.1	2133240	2135093	-	CDS	asmA	suppressor of OmpF assembly mutants; putative outer membrane protein assembly factor; inner membrane-anchored periplasmic protein	16172	b2064	FALSE	TRUE	TRUE	6
BW25113_2065	CP009273.1	2135115	2135696	-	CDS	dcd	2'-deoxycytidine 5'-triphosphate deaminase	16173	b2065	FALSE	FALSE	TRUE	16
BW25113_2066	CP009273.1	2135788	2136429	-	CDS	udk	uridine/cytidine kinase	16174	b2066	FALSE	TRUE	TRUE	9
BW25113_2067	CP009273.1	2136747	2140064	+	CDS	yegE	putative diguanylate cyclase	16175	b2067	FALSE	TRUE	TRUE	1
BW25113_2068	CP009273.1	2140173	2141021	-	CDS	alkA	3-methyl-adenine DNA glycosylase II	16176	b2068	FALSE	TRUE	TRUE	12
BW25113_2069	CP009273.1	2141155	2142507	+	CDS	yegD	Hsp70 chaperone family protein	16177	b2069	FALSE	TRUE	TRUE	13
BW25113_2070	CP009273.1	2142520	2144466	-	CDS	yegI	protein kinase-related putative non-specific DNA-binding protein	16178	b2070	FALSE	TRUE	TRUE	11
BW25113_2071	CP009273.1	2144666	2145127	+	CDS	yegJ	uncharacterized protein	16179	b2071	FALSE	TRUE	TRUE	16
BW25113_2072	CP009273.1	2145192	2145953	-	CDS	yegK	ser/thr phosphatase-related protein	16180	b2072	FALSE	TRUE	TRUE	13
BW25113_2073	CP009273.1	2145950	2146609	-	CDS	yegL	VMA domain protein	16181	b2073	FALSE	TRUE	TRUE	11
BW25113_2074	CP009273.1	2147497	2148744	+	CDS	mdtA	multidrug efflux system, subunit A	16182	b2074	FALSE	TRUE	TRUE	13
BW25113_2075	CP009273.1	2148744	2151866	+	CDS	mdtB	multidrug efflux system, subunit B	16183	b2075	FALSE	TRUE	FALSE	0
BW25113_2076	CP009273.1	2151867	2154944	+	CDS	mdtC	multidrug efflux system, subunit C	16184	b2076	FALSE	TRUE	FALSE	0
BW25113_2077	CP009273.1	2154945	2156360	+	CDS	mdtD	putative arabinose efflux transporter	16185	b2077	FALSE	TRUE	TRUE	15
BW25113_2078	CP009273.1	2156357	2157760	+	CDS	baeS	sensory histidine kinase in two-component regulatory system with BaeR	16186	b2078	FALSE	TRUE	TRUE	14
BW25113_2079	CP009273.1	2157757	2158479	+	CDS	baeR	response regulator in two-component regulatory system with BaeS	16187	b2079	FALSE	TRUE	TRUE	16
BW25113_2080	CP009273.1	2158670	2159002	+	CDS	yegP	UPF0339 family protein	16188	b2080	FALSE	TRUE	TRUE	18
BW25113_2081	CP009273.1	2159149	2160510	+	CDS	yegQ	putative peptidase	16189	b2081	FALSE	TRUE	TRUE	11
BW25113_2082	CP009273.1	2160783	2161001	-	CDS	ogrK	positive regulator of P2 growth (insertion of P2 ogr gene into the chromosome)	16190	b2082	FALSE	TRUE	TRUE	13
BW25113_2085	CP009273.1	2161470	2161787	-	CDS	yegR	uncharacterized protein	16193	b2085	FALSE	TRUE	TRUE	8
BW25113_2086	CP009273.1	2162193	2163092	+	CDS	yegS	phosphatidylglycerol kinase, metal-dependent	16194	b2086	FALSE	TRUE	TRUE	3
BW25113_2088	CP009273.1	2163717	2164016	+	CDS	insE1	IS3 transposase A	NA	NA	NA	FALSE	TRUE	8
BW25113_2089	CP009273.1	2164013	2164879	+	CDS	insF1	IS3 transposase B	NA	NA	NA	FALSE	TRUE	8
BW25113_2091	CP009273.1	2165314	2166354	-	CDS	gatD	galactitol-1-phosphate dehydrogenase, Zn-dependent and NAD(P)-binding	16198	b2091	FALSE	TRUE	TRUE	3
BW25113_2092	CP009273.1	2166402	2167757	-	CDS	gatC	galactitol PTS permease - GatC subunit	16199	b2092	FALSE	TRUE	TRUE	5
BW25113_2093	CP009273.1	2167761	2168045	-	CDS	gatB	galactitol-specific enzyme IIB component of PTS	16200	b2093	FALSE	TRUE	TRUE	10
BW25113_2094	CP009273.1	2168076	2168528	-	CDS	gatA	galactitol-specific enzyme IIA component of PTS	16201	b2094	FALSE	TRUE	TRUE	13
BW25113_2095	CP009273.1	2168538	2169800	-	CDS	gatZ	D-tagatose 1,6-bisphosphate aldolase 2, subunit	16202	b2095	FALSE	TRUE	TRUE	11
BW25113_2096	CP009273.1	2169829	2170683	-	CDS	gatY	D-tagatose 1,6-bisphosphate aldolase 2, catalytic subunit	16203	b2096	FALSE	TRUE	TRUE	12
BW25113_2097	CP009273.1	2170991	2172043	-	CDS	fbaB	fructose-bisphosphate aldolase class I	16204	b2097	FALSE	TRUE	TRUE	8
BW25113_2098	CP009273.1	2172300	2173577	+	CDS	yegT	nucleoside transporter, low affinity	16205	b2098	FALSE	TRUE	TRUE	10
BW25113_2099	CP009273.1	2173574	2174578	+	CDS	yegU	ADP-ribosylglycohydrolase family protein	16206	b2099	FALSE	TRUE	TRUE	13
BW25113_2100	CP009273.1	2174575	2175540	+	CDS	yegV	putative kinase	16207	b2100	FALSE	TRUE	TRUE	18
BW25113_2101	CP009273.1	2175514	2176260	-	CDS	yegW	putative DNA-binding transcriptional regulator	16208	b2101	FALSE	TRUE	TRUE	15
BW25113_2102	CP009273.1	2176312	2177130	-	CDS	yegX	putative family 25 glycosyl hydrolase	16209	b2102	FALSE	TRUE	TRUE	10
BW25113_2103	CP009273.1	2177195	2177995	-	CDS	thiD	bifunctional hydroxy-methylpyrimidine kinase/ hydroxy-phosphomethylpyrimidine kinase	16210	b2103	FALSE	TRUE	TRUE	11
BW25113_2104	CP009273.1	2177992	2178780	-	CDS	thiM	hydoxyethylthiazole kinase	16211	b2104	FALSE	TRUE	TRUE	14
BW25113_2105	CP009273.1	2179003	2179275	-	CDS	rcnR	transcriptional repressor of rcnA	16212	b2105	FALSE	TRUE	TRUE	20
BW25113_2106	CP009273.1	2179396	2180220	+	CDS	rcnA	membrane protein conferring nickel and cobalt resistance	16213	b2106	FALSE	TRUE	TRUE	12
BW25113_2107	CP009273.1	2180439	2180777	+	CDS	rcnB	periplasmic modulator of Ni and Co efflux	16214	b2107	FALSE	TRUE	TRUE	12
BW25113_2108	CP009273.1	2180859	2181893	-	CDS	yehA	putative fimbrial-like adhesin protein	16215	b2108	FALSE	FALSE	TRUE	7
BW25113_2109	CP009273.1	2181909	2184389	-	CDS	yehB	putative outer membrane protein	16216	b2109	FALSE	TRUE	TRUE	4
BW25113_2110	CP009273.1	2184405	2185124	-	CDS	yehC	putative periplasmic pilin chaperone	16217	b2110	FALSE	TRUE	TRUE	12
BW25113_2111	CP009273.1	2185159	2185701	-	CDS	yehD	putative fimbrial-like adhesin protein	16218	b2111	FALSE	TRUE	TRUE	2
BW25113_2112	CP009273.1	2185994	2186275	-	CDS	yehE	DUF2574 family protein	16219	b2112	FALSE	TRUE	TRUE	6
BW25113_2113	CP009273.1	2186538	2187647	-	CDS	mrp	antiporter inner membrane protein	16220	b2113	FALSE	TRUE	TRUE	7
BW25113_2114	CP009273.1	2187779	2189812	+	CDS	metG	methionyl-tRNA synthetase	16221	b2114	TRUE	TRUE	TRUE	4
BW25113_2118	CP009273.1	2193758	2197390	+	CDS	yehI	DUF4132 domain-containing protein	16225	b2118	FALSE	TRUE	FALSE	1
BW25113_2119	CP009273.1	2198075	2199163	+	CDS	yehL	putative ABC superfamily transporter ATP-binding subunit	16227	b2119	FALSE	TRUE	TRUE	8
BW25113_2120	CP009273.1	2199174	2201453	+	CDS	yehM	uncharacterized protein	16228	b2120	FALSE	TRUE	TRUE	6
BW25113_2121	CP009273.1	2201446	2202582	+	CDS	yehP	VMA domain putative YehL ATPase stimulator	16229	b2121	FALSE	TRUE	TRUE	12
BW25113_2123	CP009273.1	2204704	2205165	+	CDS	yehR	lipoprotein, DUF1307 family	16231	b2123	FALSE	TRUE	TRUE	20
BW25113_2124	CP009273.1	2205205	2205675	-	CDS	yehS	DUF1456 family protein	16232	b2124	FALSE	TRUE	TRUE	23
BW25113_2125	CP009273.1	2205722	2206441	-	CDS	yehT	putative response regulator in two-component system withYehU	16233	b2125	FALSE	TRUE	TRUE	18
BW25113_2126	CP009273.1	2206438	2208123	-	CDS	yehU	inner membrane putative sensory kinase in two-component system with YehT	16234	b2126	FALSE	TRUE	TRUE	10
BW25113_2127	CP009273.1	2208345	2209076	+	CDS	mlrA	transcriptional activator of csgD and csgBA	16235	b2127	FALSE	TRUE	TRUE	15
BW25113_2128	CP009273.1	2209224	2209955	-	CDS	yehW	inner membrane putative ABC superfamily transporter permease	16236	b2128	FALSE	TRUE	TRUE	11
BW25113_2129	CP009273.1	2209960	2210886	-	CDS	yehX	putative ABC superfamily transporter ATP-binding subunit	16237	b2129	FALSE	TRUE	TRUE	8
BW25113_2130	CP009273.1	2210879	2212036	-	CDS	yehY	inner membrane putative ABC superfamily transporter permease	16238	b2130	FALSE	TRUE	TRUE	13
BW25113_2131	CP009273.1	2212043	2212960	-	CDS	osmF	putative ABC superfamily transporter periplasmic-binding protein	16239	b2131	FALSE	TRUE	TRUE	14
BW25113_2132	CP009273.1	2213171	2215468	-	CDS	bglX	beta-D-glucoside glucohydrolase, periplasmic	16240	b2132	FALSE	TRUE	TRUE	3
BW25113_2133	CP009273.1	2215664	2217379	+	CDS	dld	D-lactate dehydrogenase, FAD-binding, NADH independent	16241	b2133	FALSE	TRUE	TRUE	8
BW25113_2134	CP009273.1	2217417	2218349	-	CDS	pbpG	D-alanyl-D-alanine endopeptidase	16242	b2134	FALSE	TRUE	TRUE	19
BW25113_2135	CP009273.1	2218523	2219110	-	CDS	yohC	Yip1 family inner membrane protein	16243	b2135	FALSE	TRUE	TRUE	16
BW25113_2136	CP009273.1	2219280	2219858	+	CDS	yohD	DedA family inner membrane protein	16244	b2136	FALSE	TRUE	TRUE	15
BW25113_2137	CP009273.1	2219988	2220749	-	CDS	yohF	putative oxidoreductase	16245	b2137	FALSE	TRUE	TRUE	13
BW25113_2140	CP009273.1	2222917	2223864	-	CDS	dusC	tRNA-dihydrouridine synthase C	16249	b2140	FALSE	TRUE	TRUE	12
BW25113_2141	CP009273.1	2224103	2224501	+	CDS	yohJ	UPF0299 family inner membrane protein	16250	b2141	FALSE	TRUE	TRUE	17
BW25113_2142	CP009273.1	2224498	2225193	+	CDS	yohK	LrgB family inner membrane protein	16251	b2142	FALSE	TRUE	TRUE	15
BW25113_2143	CP009273.1	2225323	2226207	+	CDS	cdd	cytidine/deoxycytidine deaminase	16252	b2143	FALSE	TRUE	TRUE	9
BW25113_2144	CP009273.1	2226357	2227076	+	CDS	sanA	vancomycin high temperature exclusion protein, DUF218 superfamily protein	16253	b2144	FALSE	TRUE	TRUE	7
BW25113_2145	CP009273.1	2227079	2227318	+	CDS	yeiS	DUF2542 family protein	16254	b2145	FALSE	TRUE	TRUE	10
BW25113_2146	CP009273.1	2227512	2228750	+	CDS	preT	dihydropyrimidine dehydrogenase, NADH-dependent, subunit N	16255	b2146	FALSE	TRUE	TRUE	4
BW25113_2147	CP009273.1	2228744	2229979	+	CDS	preA	dihydropyrimidine dehydrogenase, NADH-dependent, subunit C	16256	b2147	FALSE	TRUE	TRUE	7
BW25113_2148	CP009273.1	2230222	2231232	-	CDS	mglC	methyl-galactoside transporter subunit	16257	b2148	FALSE	TRUE	TRUE	5
BW25113_2149	CP009273.1	2231248	2232768	-	CDS	mglA	fused methyl-galactoside transporter subunits of ABC superfamily: ATP-binding components	16258	b2149	FALSE	TRUE	TRUE	5
BW25113_2150	CP009273.1	2232829	2233827	-	CDS	mglB	methyl-galactoside transporter subunit	16259	b2150	FALSE	TRUE	TRUE	9
BW25113_2151	CP009273.1	2234107	2235147	-	CDS	galS	galactose- and fucose-inducible galactose regulon transcriptional isorepressor; mgl operon transcriptional repressor; autorepressor	16260	b2151	FALSE	TRUE	TRUE	10
BW25113_2152	CP009273.1	2235289	2236446	-	CDS	yeiB	DUF418 family putative inner membrane protein	16261	b2152	FALSE	TRUE	TRUE	6
BW25113_2153	CP009273.1	2236463	2237131	-	CDS	folE	GTP cyclohydrolase I	16262	b2153	TRUE	FALSE	TRUE	11
BW25113_2154	CP009273.1	2237389	2238225	+	CDS	yeiG	S-formylglutathione hydrolase	16263	b2154	FALSE	TRUE	TRUE	15
BW25113_2155	CP009273.1	2238257	2240248	-	CDS	cirA	colicin IA outer membrane receptor and translocator; ferric iron-catecholate transporter	16264	b2155	FALSE	TRUE	TRUE	4
BW25113_2156	CP009273.1	2240542	2242011	-	CDS	lysP	lysine transporter	16265	b2156	FALSE	TRUE	TRUE	10
BW25113_2157	CP009273.1	2242216	2243097	-	CDS	yeiE	putative DNA-binding transcriptional regulator	16266	b2157	FALSE	TRUE	TRUE	10
BW25113_2158	CP009273.1	2243196	2244245	+	CDS	yeiH	UPF0324 family inner membrane protein	16267	b2158	FALSE	TRUE	TRUE	14
BW25113_2159	CP009273.1	2244319	2245176	+	CDS	nfo	endonuclease IV with intrinsic 3'-5' exonuclease activity	16268	b2159	FALSE	TRUE	TRUE	19
BW25113_2160	CP009273.1	2245179	2246267	+	CDS	yeiI	putative kinase	16269	b2160	FALSE	TRUE	TRUE	11
BW25113_2161	CP009273.1	2246374	2247624	-	CDS	nupX	nucleoside permease	16270	b2161	FALSE	TRUE	TRUE	16
BW25113_2162	CP009273.1	2247724	2248665	-	CDS	rihB	ribonucleoside hydrolase 2	16271	b2162	FALSE	TRUE	TRUE	10
BW25113_2163	CP009273.1	2248834	2249493	+	CDS	yeiL	putative transcriptional regulator	16272	b2163	FALSE	TRUE	TRUE	9
BW25113_2164	CP009273.1	2249564	2250814	-	CDS	psuT	putative nucleoside transporter	16273	b2164	FALSE	TRUE	TRUE	7
BW25113_2165	CP009273.1	2250908	2251846	-	CDS	psuG	pseudouridine 5'-phosphate glycosidase	16274	b2165	FALSE	TRUE	TRUE	8
BW25113_2166	CP009273.1	2251834	2252775	-	CDS	psuK	pseudouridine kinase	16275	b2166	FALSE	TRUE	TRUE	8
BW25113_2167	CP009273.1	2253198	2254889	-	CDS	fruA	fused fructose-specific PTS enzymes: IIBcomponent/IIC components	16276	b2167	FALSE	TRUE	TRUE	8
BW25113_2168	CP009273.1	2254906	2255844	-	CDS	fruK	fructose-1-phosphate kinase	16277	b2168	FALSE	TRUE	TRUE	13
BW25113_2169	CP009273.1	2255844	2256974	-	CDS	fruB	fused fructose-specific PTS enzymes: IIA component/HPr component	16278	b2169	FALSE	TRUE	TRUE	9
BW25113_2170	CP009273.1	2257342	2258523	+	CDS	setB	lactose/glucose efflux system	16279	b2170	FALSE	TRUE	TRUE	1
BW25113_2171	CP009273.1	2258929	2259501	+	CDS	yeiP	elongation factor P-like protein	16280	b2171	FALSE	TRUE	TRUE	8
BW25113_2172	CP009273.1	2259724	2261190	+	CDS	yeiQ	putative NAD-dependent D-mannonate oxidoreductase	16281	b2172	FALSE	TRUE	TRUE	8
BW25113_2173	CP009273.1	2261308	2262294	+	CDS	yeiR	Zn-stimulated GTPase involved in zinc homeostasis; mutants are cadmium and EDTA sensitive; Zn(2+) binding protein	16282	b2173	FALSE	TRUE	TRUE	8
BW25113_2174	CP009273.1	2262333	2263046	+	CDS	lpxT	lipid A 1-diphosphate synthase; undecaprenyl pyrophosphate:lipid A 1-phosphate phosphotransferase	16283	b2174	FALSE	TRUE	TRUE	9
BW25113_2175	CP009273.1	2263458	2264024	+	CDS	mepS	murein DD-endopeptidase, space-maker hydrolase, mutational suppressor of prc thermosensitivity, outer membrane lipoprotein	16284	b2175	FALSE	TRUE	TRUE	11
[truncated: 2,145 more rows]
