# Supplementary material for: Dual-barcoded shotgun expression library sequencing for high-throughput characterization of functional traits in bacteria
Source: Nat Commun. 2019 Jan 18;10:308. doi: 10.1038/s41467-018-08177-8 (PMC6338753; doi:10.1038/s41467-018-08177-8)
Supplement: Supplementary file 6 — Supplementary Data 3 [file 41467_2018_8177_MOESM6_ESM.xlsx]

## Sheet: Supplementary Data 3
Supplementary Table 3. Filtered gene scores for reliable effects in Dub-seq dataset and if they have representative data in RB-TnSeq mutant library (PMID:29769716)
Key:	locus_tag --the gene identifier
	nConditions -- the number of different conditions (regardless of concentration) for which overexpressing this gene gave a high-confidence benefit
	experiment -- the experiment identifier
	experiment_description -- the experimental condition and concentration
	gene_name -- the gene name
	gene_type -- the type of gene
	contig -- the genbank sequence that the gene is on
	pos_from, pos_to, gene_strand -- where the gene is on the contig
	regression_score -- the regression-basedægeneæscore (from non-negative regression)
	covering_fragments -- the number of fragments that completely cover the gene
	fragments_used -- the number of fragments that had sufficient abundance in the start sample and were used to compute this gene's score
	mean_score -- the average of the covering fragments' scores
	fragment_sd -- the standard deviation of the covering fragment's scores
	noise -- a best-case estimate of the standard error of the mean_score, based on the fragments' counts and the Poisson distribution
	p -- the P-value from the t test (missing if fragments_used = 1)
	significant -- TRUE if the gene score is significant (|mean score| >= 4 * noise and either P < 0.05 or, if fragments_used = 1, the fragment's |score| is in the top 1%)
	confirmed -- TRUE if |regression_score| > 2 and with the same sign for another experiment with this compound (not necessarily at the same concentration)
	high_confidence -- TRUE if significant and either covering_fragments > 1 or confirmed
	knockout_sensitive -- "Yes" if mutants of thisægeneæhave significantly reduced fitness in this condition, with RB-TnSeq fitness < -1 and t < -4 (PMID:29769716). "No" if we have RB-TnSeq data for thisægeneæand condition and no fitness defect was observed. "Similar condition" if we do not have RB-TnSeq data for this compound, but we have data for a similar compound and a fitness defect was observed…
	Note: Please note tha all gene x experiment pairs with |regression score| >= 2 appear in this table
locus_tag	nConditions	experiment	experiment_description	gene_name	gene_type	contig	pos_from	pos_to	gene_strand	regression_score	covering_fragments	fragments_used	mean_score	fragment_sd	noise	p	significant	confirmed	high_confidence	knockout_sensitive
BW25113_0014	1	set1IT026	LB with Aluminum chloride hydrate 5 mM	dnaK	CDS	CP009273.1	12163	14079	+	-3.09001	5	3	-3.09001	1.40385	0.722372	0.075462	FALSE	TRUE	FALSE	No
BW25113_0014	1	set2IT073	LB with Aluminum chloride hydrate 5 mM	dnaK	CDS	CP009273.1	12163	14079	+	-2.87957	5	2	-2.87957	0.680107	0.668854	0.119055	FALSE	TRUE	FALSE	No
BW25113_0014	1	set3IT019	LB with Carbenicillin disodium salt 0.5 mg/ml	dnaK	CDS	CP009273.1	12163	14079	+	-2.1387	5	2	-2.18951	1.51508	0.838814	0.303912	FALSE	FALSE	FALSE	No
BW25113_0014	1	set1IT004	LB with copper (II) chloride dihydrate 2 mM	dnaK	CDS	CP009273.1	12163	14079	+	5.70043	5	3	6.23197	0.509984	0.184311	0.00242543	TRUE	FALSE	TRUE	No
BW25113_0014	1	set1IT043	LB with MreB Perturbing Compound A22 0.04 mg/ml	dnaK	CDS	CP009273.1	12163	14079	+	-2.08692	5	3	-2.08692	0.547576	0.573674	0.0253549	FALSE	TRUE	FALSE	No
BW25113_0014	1	set2IT089	LB with MreB Perturbing Compound A22 0.04 mg/ml	dnaK	CDS	CP009273.1	12163	14079	+	-2.32524	5	2	-2.32524	0.854261	0.600535	0.172151	FALSE	TRUE	FALSE	No
BW25113_0014	1	set3IT006	LB with Sodium nitrite 10 mM	dnaK	CDS	CP009273.1	12163	14079	+	-2.51424	5	2	-2.51424	0.726392	0.838814	0.132431	FALSE	FALSE	FALSE	No
BW25113_0014	1	set3IT066	Sodium succinate dibasic hexahydrate carbon source	dnaK	CDS	CP009273.1	12163	14079	+	-2.35329	5	2	-2.35329	0.726392	0.838814	0.14418	FALSE	FALSE	FALSE	No
BW25113_0015	3	set1IT004	LB with copper (II) chloride dihydrate 2 mM	dnaJ	CDS	CP009273.1	14168	15298	+	4.24666	3	3	4.5474	0.971939	0.114377	0.0167346	TRUE	FALSE	TRUE	No
BW25113_0015	3	set1IT042	LB with MreB Perturbing Compound A22 0.02 mg/ml	dnaJ	CDS	CP009273.1	14168	15298	+	2.16258	3	3	2.17188	0.533182	0.0999697	0.0205722	TRUE	TRUE	TRUE	No
BW25113_0015	3	set2IT088	LB with MreB Perturbing Compound A22 0.02 mg/ml	dnaJ	CDS	CP009273.1	14168	15298	+	2.50914	3	3	2.50914	1.30428	0.0948544	0.0859264	FALSE	TRUE	FALSE	No
BW25113_0015	3	set1IT001	LB with Nickel (II) chloride hexahydrate 1.2 mM	dnaJ	CDS	CP009273.1	14168	15298	+	2.08484	3	3	2.31287	0.628308	0.129319	0.0239575	TRUE	FALSE	TRUE	No
BW25113_0032	1	set1IT004	LB with copper (II) chloride dihydrate 2 mM	carA	CDS	CP009273.1	29651	30799	+	4.23924	15	13	4.97968	1.95134	0.0582259	1.55e-06	TRUE	FALSE	TRUE	No
BW25113_0032	1	set1IT013	LB with Zinc sulfate heptahydrate 1 mM	carA	CDS	CP009273.1	29651	30799	+	2.02501	15	13	2.08517	2.19572	0.140374	0.0522141	FALSE	FALSE	FALSE
BW25113_0039	1	set1IT041	LB with Cephalothin sodium salt 0.08 mg/ml	caiA	CDS	CP009273.1	39244	40386	-	2.39515	9	7	2.39515	1.33144	0.0650136	0.00312802	TRUE	TRUE	TRUE	No
BW25113_0039	1	set2IT087	LB with Cephalothin sodium salt 0.08 mg/ml	caiA	CDS	CP009273.1	39244	40386	-	2.22674	9	7	2.31147	1.39979	0.0559222	0.0047246	TRUE	TRUE	TRUE	No
BW25113_0077	6	set3IT034	D-Galactose carbon source	ilvI	CDS	CP009273.1	82117	83841	+	2.96173	5	3	3.04317	0.224693	0.102338	0.00181228	TRUE	TRUE	TRUE	No
BW25113_0077	6	set3IT057	D-Galactose carbon source	ilvI	CDS	CP009273.1	82117	83841	+	2.74293	5	3	2.79734	0.322736	0.129872	0.00440763	TRUE	TRUE	TRUE	No
BW25113_0077	6	set3IT045	D-Galacturonic Acid monohydrate carbon source	ilvI	CDS	CP009273.1	82117	83841	+	3.26448	5	3	3.43174	0.927608	0.044832	0.0234995	TRUE	TRUE	TRUE	Yes
BW25113_0077	6	set3IT068	D-Galacturonic Acid monohydrate carbon source	ilvI	CDS	CP009273.1	82117	83841	+	3.23734	5	3	3.42937	0.872977	0.0444383	0.0209245	TRUE	TRUE	TRUE	Yes
BW25113_0077	6	set3IT038	D-Gluconic Acid sodium salt carbon source	ilvI	CDS	CP009273.1	82117	83841	+	12.003	5	3	12.0429	0.129093	0.025269	3.83e-05	TRUE	TRUE	TRUE	Yes
BW25113_0077	6	set3IT061	D-Gluconic Acid sodium salt carbon source	ilvI	CDS	CP009273.1	82117	83841	+	11.5711	5	3	11.7974	0.297115	0.025286	0.000211358	TRUE	TRUE	TRUE	Yes
BW25113_0077	6	set3IT039	D-Glucose-6-Phosphate sodium salt carbon source	ilvI	CDS	CP009273.1	82117	83841	+	8.50673	5	3	8.57258	0.0941604	0.0256793	4.02e-05	TRUE	TRUE	TRUE	Yes
BW25113_0077	6	set3IT062	D-Glucose-6-Phosphate sodium salt carbon source	ilvI	CDS	CP009273.1	82117	83841	+	8.37597	5	3	8.54821	0.135444	0.0256921	8.37e-05	TRUE	TRUE	TRUE	Yes
BW25113_0077	6	set3IT020	LB with Rifampicin 0.01 mg/ml	ilvI	CDS	CP009273.1	82117	83841	+	3.30782	5	3	3.42321	0.329689	0.11124	0.00308652	TRUE	TRUE	TRUE
BW25113_0077	6	set3IT015	LB with Rifampicin 0.2 mg/ml	ilvI	CDS	CP009273.1	82117	83841	+	2.77987	5	3	2.97584	0.238947	0.118023	0.00214634	TRUE	TRUE	TRUE
BW25113_0077	6	set3IT040	Potassium acetate carbon source	ilvI	CDS	CP009273.1	82117	83841	+	5.25867	5	3	6.23925	0.868143	0.0323459	0.00653103	TRUE	TRUE	TRUE	No
BW25113_0077	6	set3IT063	Potassium acetate carbon source	ilvI	CDS	CP009273.1	82117	83841	+	5.42697	5	3	6.4751	0.951776	0.031839	0.0072859	TRUE	TRUE	TRUE	No
BW25113_0077	6	set3IT041	Sodium D-Lactate carbon source	ilvI	CDS	CP009273.1	82117	83841	+	6.10125	5	3	6.90592	3.95454	0.0549969	0.0946816	FALSE	TRUE	FALSE	Yes
BW25113_0077	6	set3IT064	Sodium D-Lactate carbon source	ilvI	CDS	CP009273.1	82117	83841	+	5.89121	5	3	6.87519	4.05754	0.0588341	0.0996667	FALSE	TRUE	FALSE	Yes
BW25113_0080	3	set3IT040	Potassium acetate carbon source	cra	CDS	CP009273.1	84515	85519	+	4.24989	12	12	4.86276	1.25791	0.0380345	4.32e-08	TRUE	TRUE	TRUE	Yes
BW25113_0080	3	set3IT063	Potassium acetate carbon source	cra	CDS	CP009273.1	84515	85519	+	4.39974	12	12	5.05482	1.24016	0.0349533	2.5e-08	TRUE	TRUE	TRUE	Yes
BW25113_0080	3	set3IT041	Sodium D-Lactate carbon source	cra	CDS	CP009273.1	84515	85519	+	2.72841	12	12	3.23133	0.654485	0.0455924	3.07e-09	TRUE	TRUE	TRUE	Yes
BW25113_0080	3	set3IT064	Sodium D-Lactate carbon source	cra	CDS	CP009273.1	84515	85519	+	2.82954	12	12	3.54086	0.509379	0.0414762	7.72e-11	TRUE	TRUE	TRUE	Yes
BW25113_0080	3	set3IT042	Sodium D,L-Lactate carbon source	cra	CDS	CP009273.1	84515	85519	+	8.5855	12	12	8.98498	0.673681	0.0214893	5.98e-14	TRUE	TRUE	TRUE	Yes
BW25113_0080	3	set3IT065	Sodium D,L-Lactate carbon source	cra	CDS	CP009273.1	84515	85519	+	8.68784	12	12	9.04295	0.713948	0.0213703	1.05e-13	TRUE	TRUE	TRUE	Yes
BW25113_0087	5	set1IT034	LB with Bacitracin 1 mg/ml	mraY	CDS	CP009273.1	92489	93571	+	2.01475	15	13	2.04856	1.16969	0.0540448	3.86e-05	TRUE	TRUE	TRUE
BW25113_0087	5	set1IT035	LB with Bacitracin 1.5 mg/ml	mraY	CDS	CP009273.1	92489	93571	+	2.13024	15	13	2.1666	1.14294	0.0487508	1.81e-05	TRUE	TRUE	TRUE
BW25113_0087	5	set1IT041	LB with Cephalothin sodium salt 0.08 mg/ml	mraY	CDS	CP009273.1	92489	93571	+	2.47621	15	13	2.50578	1.78053	0.0510869	0.000273293	TRUE	TRUE	TRUE
BW25113_0087	5	set2IT087	LB with Cephalothin sodium salt 0.08 mg/ml	mraY	CDS	CP009273.1	92489	93571	+	2.664	15	14	2.72847	1.32954	0.0401412	3.49e-06	TRUE	TRUE	TRUE
BW25113_0087	5	set1IT004	LB with copper (II) chloride dihydrate 2 mM	mraY	CDS	CP009273.1	92489	93571	+	4.11549	15	13	4.14604	2.34536	0.0704515	6.53e-05	TRUE	FALSE	TRUE
BW25113_0087	5	set1IT029	LB with Phosphomycin disodium salt 0.002 mg/ml	mraY	CDS	CP009273.1	92489	93571	+	2.11825	15	13	2.16441	1.14736	0.0473029	1.9e-05	TRUE	TRUE	TRUE
BW25113_0087	5	set2IT075	LB with Phosphomycin disodium salt 0.002 mg/ml	mraY	CDS	CP009273.1	92489	93571	+	2.1337	15	14	2.18021	1.09658	0.0449334	4.91e-06	TRUE	TRUE	TRUE
BW25113_0087	5	set1IT030	LB with Phosphomycin disodium salt 0.004 mg/ml	mraY	CDS	CP009273.1	92489	93571	+	2.31242	15	13	2.39664	1.1052	0.0462656	4.75e-06	TRUE	TRUE	TRUE
BW25113_0087	5	set2IT076	LB with Phosphomycin disodium salt 0.004 mg/ml	mraY	CDS	CP009273.1	92489	93571	+	2.25312	15	14	2.31587	1.18502	0.0418087	5.9e-06	TRUE	TRUE	TRUE
BW25113_0087	5	set2IT062	LB with Sodium nitrate 350 mM	mraY	CDS	CP009273.1	92489	93571	+	2.47073	15	14	2.53157	1.68449	0.0416847	8.29e-05	TRUE	FALSE	TRUE
BW25113_0091	1	set1IT004	LB with copper (II) chloride dihydrate 2 mM	murC	CDS	CP009273.1	97252	98727	+	2.89232	10	10	3.09928	1.04084	0.0837858	1.22e-05	TRUE	FALSE	TRUE
BW25113_0091	1	set1IT013	LB with Zinc sulfate heptahydrate 1 mM	murC	CDS	CP009273.1	97252	98727	+	2.25746	10	10	2.43898	2.78751	0.1983	0.0913518	FALSE	FALSE	FALSE
BW25113_0095	1	set3IT057	D-Galactose carbon source	ftsZ	CDS	CP009273.1	101792	102943	+	2.07306	6	4	2.09556	0.720312	0.452674	0.0101085	TRUE	FALSE	TRUE
BW25113_0095	1	set2IT087	LB with Cephalothin sodium salt 0.08 mg/ml	ftsZ	CDS	CP009273.1	101792	102943	+	-2.16599	6	5	-2.56255	0.737847	0.468311	0.00159367	TRUE	FALSE	TRUE
BW25113_0095	1	set1IT029	LB with Phosphomycin disodium salt 0.002 mg/ml	ftsZ	CDS	CP009273.1	101792	102943	+	-2.39391	6	3	-3.17424	1.61974	0.710097	0.0780583	FALSE	FALSE	FALSE
BW25113_0095	1	set1IT022	LB with Sodium Chloride 600 mM	ftsZ	CDS	CP009273.1	101792	102943	+	-2.25812	6	3	-2.82433	1.03986	0.652225	0.0475326	TRUE	TRUE	TRUE
BW25113_0095	1	set1IT023	LB with Sodium Chloride 700 mM	ftsZ	CDS	CP009273.1	101792	102943	+	-3.02921	6	3	-3.87035	0.629434	0.845267	0.00944751	TRUE	TRUE	TRUE
BW25113_0095	1	set2IT070	LB with Sodium Chloride 700 mM	ftsZ	CDS	CP009273.1	101792	102943	+	-2.69814	6	5	-3.24116	0.855497	0.653798	0.00121216	TRUE	TRUE	TRUE
BW25113_0095	1	set2IT056	LB with Zinc sulfate heptahydrate 1 mM	ftsZ	CDS	CP009273.1	101792	102943	+	-2.32045	6	5	-3.15898	1.09812	0.574736	0.0052544	TRUE	FALSE	TRUE
BW25113_0110	1	set1IT024	LB with Benzethonium chloride 0.01 mM	ampD	CDS	CP009273.1	115220	115771	+	2.60629	17	17	5.32256	4.00092	0.17578	6.81e-05	TRUE	FALSE	TRUE
BW25113_0111	1	set1IT026	LB with Aluminum chloride hydrate 5 mM	ampE	CDS	CP009273.1	115768	116622	+	-2.15368	14	14	-2.99697	1.75082	0.17395	6.78e-05	TRUE	TRUE	TRUE	No
BW25113_0111	1	set2IT073	LB with Aluminum chloride hydrate 5 mM	ampE	CDS	CP009273.1	115768	116622	+	-2.57444	14	14	-3.46497	1.97673	0.241824	5.08e-05	TRUE	TRUE	TRUE	No
BW25113_0111	1	set1IT024	LB with Benzethonium chloride 0.01 mM	ampE	CDS	CP009273.1	115768	116622	+	4.19787	14	14	6.24567	3.74559	0.148505	3.87e-05	TRUE	FALSE	TRUE
BW25113_0111	1	set2IT056	LB with Zinc sulfate heptahydrate 1 mM	ampE	CDS	CP009273.1	115768	116622	+	-2.62936	14	14	-3.13673	2.02974	0.1945	0.000261996	TRUE	FALSE	TRUE
BW25113_0113	4	set1IT004	LB with copper (II) chloride dihydrate 2 mM	pdhR	CDS	CP009273.1	118579	119343	+	3.69015	14	12	3.69015	1.48511	0.127636	6.6e-06	TRUE	FALSE	TRUE	No
BW25113_0113	4	set1IT042	LB with MreB Perturbing Compound A22 0.02 mg/ml	pdhR	CDS	CP009273.1	118579	119343	+	2.91352	14	12	2.91352	1.28572	0.0800462	9.48e-06	TRUE	TRUE	TRUE	No
BW25113_0113	4	set2IT088	LB with MreB Perturbing Compound A22 0.02 mg/ml	pdhR	CDS	CP009273.1	118579	119343	+	3.62254	14	14	3.62254	1.58093	0.0666028	1.46e-06	TRUE	TRUE	TRUE	No
BW25113_0113	4	set1IT019	LB with Sisomicin sulfate salt 0.005 mg/ml	pdhR	CDS	CP009273.1	118579	119343	+	6.56953	14	12	6.76324	3.1346	0.110421	1.34e-05	TRUE	TRUE	TRUE
BW25113_0113	4	set2IT065	LB with Sisomicin sulfate salt 0.005 mg/ml	pdhR	CDS	CP009273.1	118579	119343	+	3.69174	14	14	3.70238	3.93722	0.240921	0.00406364	TRUE	TRUE	TRUE
BW25113_0113	4	set3IT040	Potassium acetate carbon source	pdhR	CDS	CP009273.1	118579	119343	+	5.00063	14	12	5.00063	3.30358	0.147914	0.000307178	TRUE	TRUE	TRUE	Yes
BW25113_0113	4	set3IT063	Potassium acetate carbon source	pdhR	CDS	CP009273.1	118579	119343	+	4.38406	14	12	4.38406	3.29045	0.152436	0.000845277	TRUE	TRUE	TRUE	Yes
BW25113_0118	1	set2IT049	LB with Nickel (II) chloride hexahydrate 1.2 mM	acnB	CDS	CP009273.1	128102	130699	+	-2.24921	2	1	-2.24921	NA	0.253897	NA	FALSE	FALSE	FALSE	No
BW25113_0118	1	set2IT053	LB with Paraquat dichloride 0.064 mg/ml	acnB	CDS	CP009273.1	128102	130699	+	-2.12451	2	1	-2.12451	NA	0.834887	NA	FALSE	FALSE	FALSE
BW25113_0118	1	set1IT019	LB with Sisomicin sulfate salt 0.005 mg/ml	acnB	CDS	CP009273.1	128102	130699	+	-2.92683	2	1	-2.92683	NA	1.44478	NA	FALSE	FALSE	FALSE
BW25113_0118	1	set1IT022	LB with Sodium Chloride 600 mM	acnB	CDS	CP009273.1	128102	130699	+	-2.9259	2	1	-2.9259	NA	0.348779	NA	FALSE	TRUE	FALSE	No
BW25113_0118	1	set2IT069	LB with Sodium Chloride 600 mM	acnB	CDS	CP009273.1	128102	130699	+	-3.43666	2	1	-3.43666	NA	0.484263	NA	TRUE	TRUE	TRUE	No
BW25113_0118	1	set1IT023	LB with Sodium Chloride 700 mM	acnB	CDS	CP009273.1	128102	130699	+	-3.05438	2	1	-3.05438	NA	0.358398	NA	FALSE	TRUE	FALSE	No
BW25113_0118	1	set2IT070	LB with Sodium Chloride 700 mM	acnB	CDS	CP009273.1	128102	130699	+	-2.55717	2	1	-2.55717	NA	0.299951	NA	FALSE	TRUE	FALSE	No
BW25113_0118	1	set2IT052	LB with sodium fluoride 200 mM	acnB	CDS	CP009273.1	128102	130699	+	-2.03878	2	1	-2.03878	NA	0.215891	NA	FALSE	FALSE	FALSE	No
BW25113_0118	1	set3IT025	LB with syringaldehyde 8 mM	acnB	CDS	CP009273.1	128102	130699	+	-2.69135	2	1	-2.69135	NA	0.375141	NA	FALSE	FALSE	FALSE	No
BW25113_0118	1	set3IT004	LB with Thallium(I) acetate 0.08 mg/ml	acnB	CDS	CP009273.1	128102	130699	+	-2.00119	2	1	-2.00119	NA	0.310774	NA	FALSE	TRUE	FALSE	No
BW25113_0118	1	set3IT008	LB with Thallium(I) acetate 0.08 mg/ml	acnB	CDS	CP009273.1	128102	130699	+	-2.19794	2	1	-2.19794	NA	0.352713	NA	FALSE	TRUE	FALSE	No
BW25113_0118	1	set3IT005	LB with Thallium(I) acetate 0.1 mg/ml	acnB	CDS	CP009273.1	128102	130699	+	-2.16223	2	1	-2.16223	NA	0.342935	NA	FALSE	TRUE	FALSE	No
BW25113_0118	1	set3IT009	LB with Thallium(I) acetate 0.1 mg/ml	acnB	CDS	CP009273.1	128102	130699	+	-2.7218	2	1	-2.7218	NA	0.458377	NA	FALSE	TRUE	FALSE	No
BW25113_0118	1	set3IT023	LB with Vanillin 10 mM	acnB	CDS	CP009273.1	128102	130699	+	-2.16805	2	1	-2.16805	NA	0.342935	NA	FALSE	FALSE	FALSE	No
BW25113_0118	1	set3IT040	Potassium acetate carbon source	acnB	CDS	CP009273.1	128102	130699	+	8.58648	2	1	8.58648	NA	0.0461471	NA	TRUE	TRUE	TRUE	No
BW25113_0118	1	set3IT063	Potassium acetate carbon source	acnB	CDS	CP009273.1	128102	130699	+	8.64385	2	1	8.64385	NA	0.0461254	NA	TRUE	TRUE	TRUE	No
BW25113_0133	1	set3IT063	Potassium acetate carbon source	panC	CDS	CP009273.1	144431	145282	-	2.03175	8	8	2.49485	1.01379	0.0768011	0.000263092	TRUE	FALSE	TRUE	No
BW25113_0143	3	set2IT051	LB with copper (II) chloride dihydrate 5 mM	pcnB	CDS	CP009273.1	154216	155613	-	-2.02822	11	10	-2.08779	1.74373	0.28572	0.00522611	TRUE	FALSE	TRUE	No
BW25113_0143	3	set1IT043	LB with MreB Perturbing Compound A22 0.04 mg/ml	pcnB	CDS	CP009273.1	154216	155613	-	-2.25299	11	10	-2.4517	1.7493	0.332344	0.00237635	TRUE	FALSE	TRUE	No
BW25113_0143	3	set1IT001	LB with Nickel (II) chloride hexahydrate 1.2 mM	pcnB	CDS	CP009273.1	154216	155613	-	3.36396	11	10	3.36396	2.07486	0.0992483	0.00063704	TRUE	TRUE	TRUE	Yes
BW25113_0143	3	set2IT049	LB with Nickel (II) chloride hexahydrate 1.2 mM	pcnB	CDS	CP009273.1	154216	155613	-	3.72348	11	10	3.72912	2.09451	0.0676031	0.000327696	TRUE	TRUE	TRUE	Yes
BW25113_0143	3	set1IT031	LB with Phosphomycin disodium salt 0.015 mg/ml	pcnB	CDS	CP009273.1	154216	155613	-	4.81207	11	10	4.91578	2.77905	0.186222	0.000451407	TRUE	TRUE	TRUE	No
BW25113_0143	3	set2IT077	LB with Phosphomycin disodium salt 0.015 mg/ml	pcnB	CDS	CP009273.1	154216	155613	-	3.13701	11	10	3.22063	2.76038	0.23266	0.00613581	TRUE	TRUE	TRUE	No
BW25113_0143	3	set1IT022	LB with Sodium Chloride 600 mM	pcnB	CDS	CP009273.1	154216	155613	-	-2.16147	11	10	-2.38679	1.61467	0.336515	0.0018721	TRUE	TRUE	TRUE	No
BW25113_0143	3	set1IT023	LB with Sodium Chloride 700 mM	pcnB	CDS	CP009273.1	154216	155613	-	-2.03392	11	10	-2.11258	1.47764	0.284206	0.0023665	TRUE	TRUE	TRUE	No
BW25113_0143	3	set1IT008	LB with sodium fluoride 200 mM	pcnB	CDS	CP009273.1	154216	155613	-	-2.27723	11	10	-2.45854	1.30603	0.323558	0.000280726	TRUE	FALSE	TRUE	No
BW25113_0143	3	set2IT059	LB with Sodium nitrite 30 mM	pcnB	CDS	CP009273.1	154216	155613	-	-2.3779	11	10	-2.41669	1.46763	0.288769	0.00103321	TRUE	FALSE	TRUE	No
BW25113_0143	3	set3IT025	LB with syringaldehyde 8 mM	pcnB	CDS	CP009273.1	154216	155613	-	-2.51694	11	9	-2.65757	1.53279	0.428116	0.00197376	TRUE	FALSE	TRUE	No
BW25113_0143	3	set2IT056	LB with Zinc sulfate heptahydrate 1 mM	pcnB	CDS	CP009273.1	154216	155613	-	-2.17957	11	10	-2.48277	1.6031	0.312911	0.00304199	TRUE	FALSE	TRUE
BW25113_0143	3	set3IT040	Potassium acetate carbon source	pcnB	CDS	CP009273.1	154216	155613	-	3.4353	11	9	3.53498	2.28028	0.0968332	0.00184544	TRUE	TRUE	TRUE	No
BW25113_0143	3	set3IT063	Potassium acetate carbon source	pcnB	CDS	CP009273.1	154216	155613	-	3.80479	11	9	3.8601	2.17561	0.0877659	0.000799976	TRUE	TRUE	TRUE	No
BW25113_0145	2	set1IT026	LB with Aluminum chloride hydrate 5 mM	dksA	CDS	CP009273.1	156636	157091	-	-2.24466	14	10	-2.24466	1.47357	0.22473	0.0024714	TRUE	TRUE	TRUE	No
BW25113_0145	2	set3IT011	LB with Aluminum chloride hydrate 7.5 mM	dksA	CDS	CP009273.1	156636	157091	-	-2.52342	14	10	-2.5806	0.964945	0.330941	3.44e-05	TRUE	TRUE	TRUE	No
BW25113_0145	2	set1IT004	LB with copper (II) chloride dihydrate 2 mM	dksA	CDS	CP009273.1	156636	157091	-	4.07318	14	10	4.68223	1.015	0.0812249	2.37e-07	TRUE	FALSE	TRUE	No
BW25113_0145	2	set1IT042	LB with MreB Perturbing Compound A22 0.02 mg/ml	dksA	CDS	CP009273.1	156636	157091	-	2.2316	14	10	2.43836	0.453849	0.0720834	4.72e-08	TRUE	TRUE	TRUE	No
BW25113_0145	2	set2IT088	LB with MreB Perturbing Compound A22 0.02 mg/ml	dksA	CDS	CP009273.1	156636	157091	-	2.90571	14	11	2.97553	0.465916	0.0659679	1.76e-09	TRUE	TRUE	TRUE	No
BW25113_0145	2	set1IT030	LB with Phosphomycin disodium salt 0.004 mg/ml	dksA	CDS	CP009273.1	156636	157091	-	-2.30381	14	10	-2.73677	0.905435	0.238001	6.35e-06	TRUE	TRUE	TRUE	No
BW25113_0145	2	set2IT076	LB with Phosphomycin disodium salt 0.004 mg/ml	dksA	CDS	CP009273.1	156636	157091	-	-2.99849	14	11	-3.53395	1.05423	0.323605	7.33e-07	TRUE	TRUE	TRUE	No
BW25113_0145	2	set1IT018	LB with Sisomicin sulfate salt 0.0025 mg/ml	dksA	CDS	CP009273.1	156636	157091	-	-3.48553	14	10	-3.55618	0.851761	0.295155	5.3e-07	TRUE	TRUE	TRUE
BW25113_0145	2	set2IT064	LB with Sisomicin sulfate salt 0.0025 mg/ml	dksA	CDS	CP009273.1	156636	157091	-	-3.14216	14	11	-3.61224	0.93208	0.319562	2.59e-07	TRUE	TRUE	TRUE
BW25113_0145	2	set2IT057	LB with Sodium nitrite 10 mM	dksA	CDS	CP009273.1	156636	157091	-	-2.03482	14	11	-2.03482	0.796401	0.242239	1.02e-05	TRUE	FALSE	TRUE	No
BW25113_0145	2	set3IT016	LB with Tetracycline hydrochloride 0.0005 mg/ml	dksA	CDS	CP009273.1	156636	157091	-	-2.47657	14	10	-2.5677	0.674757	0.328046	1.07e-06	TRUE	FALSE	TRUE	No
BW25113_0145	2	set2IT055	LB with Zinc sulfate heptahydrate 0.5 mM	dksA	CDS	CP009273.1	156636	157091	-	-2.11203	14	11	-2.11203	0.895662	0.189632	2.13e-05	TRUE	FALSE	TRUE
BW25113_0160	10	set1IT028	LB	dgt	CDS	CP009273.1	175724	177241	+	2.59927	7	5	2.59927	0.333095	0.10661	6.33e-05	TRUE	TRUE	TRUE
BW25113_0160	10	set2IT068	LB	dgt	CDS	CP009273.1	175724	177241	+	2.33133	7	5	2.33133	0.344315	0.0856572	0.000110941	TRUE	TRUE	TRUE
BW25113_0160	10	set2IT091	LB	dgt	CDS	CP009273.1	175724	177241	+	2.70291	7	5	2.70291	0.287897	0.0791701	3.04e-05	TRUE	TRUE	TRUE
BW25113_0160	10	set1IT032	LB with Bacitracin 0.6 mg/ml	dgt	CDS	CP009273.1	175724	177241	+	3.59453	7	5	3.59453	0.372333	0.101757	2.72e-05	TRUE	TRUE	TRUE	No
BW25113_0160	10	set2IT078	LB with Bacitracin 0.6 mg/ml	dgt	CDS	CP009273.1	175724	177241	+	2.85699	7	5	2.85699	0.367512	0.0799758	6.43e-05	TRUE	TRUE	TRUE	No
BW25113_0160	10	set1IT033	LB with Bacitracin 0.75 mg/ml	dgt	CDS	CP009273.1	175724	177241	+	3.37538	7	5	3.37538	0.452689	0.103303	7.58e-05	TRUE	TRUE	TRUE	No
BW25113_0160	10	set2IT079	LB with Bacitracin 0.75 mg/ml	dgt	CDS	CP009273.1	175724	177241	+	2.9932	7	5	2.9932	0.260482	0.0763792	1.36e-05	TRUE	TRUE	TRUE	No
BW25113_0160	10	set1IT034	LB with Bacitracin 1 mg/ml	dgt	CDS	CP009273.1	175724	177241	+	2.91376	7	5	2.91376	0.241807	0.111654	1.13e-05	TRUE	TRUE	TRUE	No
BW25113_0160	10	set2IT080	LB with Bacitracin 1 mg/ml	dgt	CDS	CP009273.1	175724	177241	+	2.54343	7	5	2.54343	0.644214	0.0871185	0.000908626	TRUE	TRUE	TRUE	No
BW25113_0160	10	set1IT035	LB with Bacitracin 1.5 mg/ml	dgt	CDS	CP009273.1	175724	177241	+	3.13176	7	5	3.13176	0.135312	0.104827	8.34e-07	TRUE	TRUE	TRUE	No
BW25113_0160	10	set2IT081	LB with Bacitracin 1.5 mg/ml	dgt	CDS	CP009273.1	175724	177241	+	2.67175	7	5	2.67175	0.461922	0.0892636	0.000206154	TRUE	TRUE	TRUE	No
BW25113_0160	10	set1IT025	LB with Benzalkonium Chloride 0.004 mg/ml	dgt	CDS	CP009273.1	175724	177241	+	2.02418	7	5	2.02418	0.416969	0.108836	0.000408743	TRUE	TRUE	TRUE	No
BW25113_0160	10	set2IT072	LB with Benzalkonium Chloride 0.004 mg/ml	dgt	CDS	CP009273.1	175724	177241	+	2.07038	7	5	2.07038	0.542162	0.0933301	0.00103235	TRUE	TRUE	TRUE	No
BW25113_0160	10	set1IT024	LB with Benzethonium chloride 0.01 mM	dgt	CDS	CP009273.1	175724	177241	+	2.46058	7	5	2.46058	0.849133	0.316008	0.0037081	TRUE	FALSE	TRUE
BW25113_0160	10	set1IT040	LB with Cephalothin sodium salt 0.01 mg/ml	dgt	CDS	CP009273.1	175724	177241	+	2.62677	7	5	2.62677	0.531596	0.106361	0.000381502	TRUE	TRUE	TRUE	No
BW25113_0160	10	set2IT086	LB with Cephalothin sodium salt 0.01 mg/ml	dgt	CDS	CP009273.1	175724	177241	+	2.96492	7	5	2.96492	0.375314	0.0789493	6.03e-05	TRUE	TRUE	TRUE	No
BW25113_0160	10	set1IT004	LB with copper (II) chloride dihydrate 2 mM	dgt	CDS	CP009273.1	175724	177241	+	2.26046	7	5	2.26046	2.24406	0.254336	0.117568	FALSE	FALSE	FALSE	No
BW25113_0160	10	set1IT036	LB with Fusidic acid sodium salt 0.02 mg/ml	dgt	CDS	CP009273.1	175724	177241	+	2.75044	7	5	2.75044	0.171753	0.10759	3.63e-06	TRUE	TRUE	TRUE	No
BW25113_0160	10	set2IT082	LB with Fusidic acid sodium salt 0.02 mg/ml	dgt	CDS	CP009273.1	175724	177241	+	2.59967	7	5	2.59967	0.437312	0.0823866	0.000185138	TRUE	TRUE	TRUE	No
BW25113_0160	10	set1IT037	LB with Fusidic acid sodium salt 0.03 mg/ml	dgt	CDS	CP009273.1	175724	177241	+	2.54436	7	5	2.54436	0.419025	0.104296	0.00017034	TRUE	TRUE	TRUE	No
BW25113_0160	10	set2IT083	LB with Fusidic acid sodium salt 0.03 mg/ml	dgt	CDS	CP009273.1	175724	177241	+	2.43869	7	5	2.43869	0.390794	0.0833861	0.000152985	TRUE	TRUE	TRUE	No
BW25113_0160	10	set1IT009	LB with Paraquat dichloride 0.064 mg/ml	dgt	CDS	CP009273.1	175724	177241	+	2.31555	7	5	2.32408	0.628987	0.278853	0.00119208	TRUE	FALSE	TRUE
BW25113_0160	10	set1IT029	LB with Phosphomycin disodium salt 0.002 mg/ml	dgt	CDS	CP009273.1	175724	177241	+	3.08	7	5	3.08	0.208346	0.103108	4.99e-06	TRUE	TRUE	TRUE	No
BW25113_0160	10	set2IT075	LB with Phosphomycin disodium salt 0.002 mg/ml	dgt	CDS	CP009273.1	175724	177241	+	3.26315	7	5	3.26315	0.274544	0.0778689	1.19e-05	TRUE	TRUE	TRUE	No
BW25113_0160	10	set1IT030	LB with Phosphomycin disodium salt 0.004 mg/ml	dgt	CDS	CP009273.1	175724	177241	+	3.49389	7	5	3.49389	0.356481	0.100974	2.57e-05	TRUE	TRUE	TRUE	No
BW25113_0160	10	set2IT076	LB with Phosphomycin disodium salt 0.004 mg/ml	dgt	CDS	CP009273.1	175724	177241	+	3.74886	7	5	3.74886	0.247023	0.0722448	4.5e-06	TRUE	TRUE	TRUE	No
BW25113_0160	10	set1IT031	LB with Phosphomycin disodium salt 0.015 mg/ml	dgt	CDS	CP009273.1	175724	177241	+	4.8679	7	5	5.19423	1.81414	0.236689	0.00352881	TRUE	TRUE	TRUE	No
BW25113_0160	10	set1IT017	LB with Sisomicin sulfate salt 0.001 mg/ml	dgt	CDS	CP009273.1	175724	177241	+	2.82979	7	5	2.82979	0.29666	0.104916	2.86e-05	TRUE	TRUE	TRUE
BW25113_0160	10	set2IT063	LB with Sisomicin sulfate salt 0.001 mg/ml	dgt	CDS	CP009273.1	175724	177241	+	2.62669	7	5	2.62669	0.515308	0.0772506	0.000337972	TRUE	TRUE	TRUE
BW25113_0160	10	set1IT020	LB with Sodium Chlorite 0.4 mM	dgt	CDS	CP009273.1	175724	177241	+	2.93559	7	5	2.93559	0.287945	0.102773	2.19e-05	TRUE	TRUE	TRUE	No
BW25113_0160	10	set2IT066	LB with Sodium Chlorite 0.4 mM	dgt	CDS	CP009273.1	175724	177241	+	2.74198	7	5	2.74198	0.567741	0.0783208	0.000416996	TRUE	TRUE	TRUE	No
BW25113_0160	10	set1IT021	LB with Sodium Chlorite 1.25 mM	dgt	CDS	CP009273.1	175724	177241	+	2.85747	7	5	2.85747	0.19962	0.106582	5.68e-06	TRUE	TRUE	TRUE	No
BW25113_0160	10	set2IT067	LB with Sodium Chlorite 1.25 mM	dgt	CDS	CP009273.1	175724	177241	+	2.68678	7	5	2.68678	0.208095	0.0775636	8.57e-06	TRUE	TRUE	TRUE	No
BW25113_0160	10	set2IT062	LB with Sodium nitrate 350 mM	dgt	CDS	CP009273.1	175724	177241	+	3.27105	7	5	3.27105	0.320834	0.0746906	2.19e-05	TRUE	FALSE	TRUE
BW25113_0168	1	set1IT004	LB with copper (II) chloride dihydrate 2 mM	map	CDS	CP009273.1	185199	185993	-	2.88015	9	5	3.39592	2.43728	0.331843	0.0453244	TRUE	FALSE	TRUE
BW25113_0172	2	set1IT024	LB with Benzethonium chloride 0.01 mM	frr	CDS	CP009273.1	189359	189916	+	4.7683	10	8	5.412	3.56087	0.241771	0.00415298	TRUE	FALSE	TRUE
BW25113_0172	2	set1IT041	LB with Cephalothin sodium salt 0.08 mg/ml	frr	CDS	CP009273.1	189359	189916	+	-2.0742	10	8	-2.59907	1.28482	0.338351	0.000796271	TRUE	FALSE	TRUE
BW25113_0172	2	set1IT013	LB with Zinc sulfate heptahydrate 1 mM	frr	CDS	CP009273.1	189359	189916	+	2.25688	10	8	2.27338	3.47111	0.352368	0.261067	FALSE	FALSE	FALSE
BW25113_0172	2	set3IT040	Potassium acetate carbon source	frr	CDS	CP009273.1	189359	189916	+	4.2474	10	9	4.417	0.719799	0.0715466	8.81e-08	TRUE	TRUE	TRUE
BW25113_0172	2	set3IT063	Potassium acetate carbon source	frr	CDS	CP009273.1	189359	189916	+	4.44453	10	9	4.64343	0.666453	0.0659467	3.26e-08	TRUE	TRUE	TRUE
BW25113_0174	4	set3IT007	LB with Aluminum chloride hydrate 7.5 mM	ispU	CDS	CP009273.1	191390	192151	+	-2.01599	11	9	-2.69755	1.1146	0.415009	0.000257085	TRUE	FALSE	TRUE
BW25113_0174	4	set2IT079	LB with Bacitracin 0.75 mg/ml	ispU	CDS	CP009273.1	191390	192151	+	2.05361	11	9	2.05361	0.490458	0.0643923	1.51e-06	TRUE	FALSE	TRUE
BW25113_0174	4	set1IT024	LB with Benzethonium chloride 0.01 mM	ispU	CDS	CP009273.1	191390	192151	+	4.98146	11	9	5.8079	3.48466	0.210298	0.00124304	TRUE	FALSE	TRUE
BW25113_0174	4	set2IT087	LB with Cephalothin sodium salt 0.08 mg/ml	ispU	CDS	CP009273.1	191390	192151	+	2.3829	11	9	2.50028	0.993858	0.067607	6.63e-05	TRUE	FALSE	TRUE
BW25113_0174	4	set2IT075	LB with Phosphomycin disodium salt 0.002 mg/ml	ispU	CDS	CP009273.1	191390	192151	+	2.00262	11	9	2.08421	0.630986	0.06833	9.09e-06	TRUE	TRUE	TRUE
BW25113_0174	4	set1IT030	LB with Phosphomycin disodium salt 0.004 mg/ml	ispU	CDS	CP009273.1	191390	192151	+	2.05435	11	9	2.17001	0.856972	0.078249	6.33e-05	TRUE	TRUE	TRUE
BW25113_0174	4	set2IT076	LB with Phosphomycin disodium salt 0.004 mg/ml	ispU	CDS	CP009273.1	191390	192151	+	2.41343	11	9	2.48567	0.909517	0.0626731	3.66e-05	TRUE	TRUE	TRUE
BW25113_0189	1	set1IT025	LB with Benzalkonium Chloride 0.004 mg/ml	rof	CDS	CP009273.1	210165	210419	-	-2.10425	23	18	-2.55618	1.68584	0.167614	1.49e-05	TRUE	TRUE	TRUE	No
BW25113_0189	1	set2IT072	LB with Benzalkonium Chloride 0.004 mg/ml	rof	CDS	CP009273.1	210165	210419	-	-2.82842	23	18	-3.13198	1.1941	0.199831	9.27e-09	TRUE	TRUE	TRUE	No
BW25113_0189	1	set3IT040	Potassium acetate carbon source	rof	CDS	CP009273.1	210165	210419	-	2.71767	23	18	3.83146	2.62385	0.0608207	1.21e-05	TRUE	TRUE	TRUE	No
BW25113_0189	1	set3IT063	Potassium acetate carbon source	rof	CDS	CP009273.1	210165	210419	-	2.60563	23	18	4.10978	3.10313	0.0768527	3.75e-05	TRUE	TRUE	TRUE	No
BW25113_0191	2	set1IT004	LB with copper (II) chloride dihydrate 2 mM	arfB	CDS	CP009273.1	211320	211742	+	4.06428	22	20	8.46567	4.04679	0.041929	2.5e-08	TRUE	FALSE	TRUE	No
BW25113_0191	2	set1IT019	LB with Sisomicin sulfate salt 0.005 mg/ml	arfB	CDS	CP009273.1	211320	211742	+	5.18823	22	20	8.72887	5.55483	0.0916314	1.19e-06	TRUE	TRUE	TRUE
BW25113_0191	2	set2IT065	LB with Sisomicin sulfate salt 0.005 mg/ml	arfB	CDS	CP009273.1	211320	211742	+	3.6172	22	20	6.36011	6.12099	0.133897	0.000187833	TRUE	TRUE	TRUE
BW25113_0192	7	set1IT024	LB with Benzethonium chloride 0.01 mM	nlpE	CDS	CP009273.1	211756	212466	+	2.67535	16	15	3.88415	1.51308	0.125007	1.65e-07	TRUE	FALSE	TRUE
BW25113_0192	7	set1IT041	LB with Cephalothin sodium salt 0.08 mg/ml	nlpE	CDS	CP009273.1	211756	212466	+	2.26137	16	15	2.48865	1.08203	0.0419844	3.84e-07	TRUE	FALSE	TRUE	No
BW25113_0192	7	set1IT002	LB with Cobalt chloride hexahydrate 0.75 mM	nlpE	CDS	CP009273.1	211756	212466	+	2.2951	16	15	2.95448	1.33052	0.126206	7.57e-07	TRUE	FALSE	TRUE	No
BW25113_0192	7	set1IT004	LB with copper (II) chloride dihydrate 2 mM	nlpE	CDS	CP009273.1	211756	212466	+	5.38599	16	15	9.18717	3.73622	0.0401586	2.43e-07	TRUE	FALSE	TRUE	No
BW25113_0192	7	set1IT031	LB with Phosphomycin disodium salt 0.015 mg/ml	nlpE	CDS	CP009273.1	211756	212466	+	2.24423	16	15	3.32014	2.03755	0.138765	3.64e-05	TRUE	FALSE	TRUE	No
BW25113_0192	7	set2IT064	LB with Sisomicin sulfate salt 0.0025 mg/ml	nlpE	CDS	CP009273.1	211756	212466	+	2.442	16	15	3.18897	0.486112	0.0319831	4.11e-13	TRUE	TRUE	TRUE
BW25113_0192	7	set1IT019	LB with Sisomicin sulfate salt 0.005 mg/ml	nlpE	CDS	CP009273.1	211756	212466	+	5.12248	16	15	9.74745	5.10228	0.113143	3.59e-06	TRUE	TRUE	TRUE
BW25113_0192	7	set2IT065	LB with Sisomicin sulfate salt 0.005 mg/ml	nlpE	CDS	CP009273.1	211756	212466	+	3.96287	16	15	7.58586	5.83043	0.0856329	0.000190069	TRUE	TRUE	TRUE
BW25113_0192	7	set1IT013	LB with Zinc sulfate heptahydrate 1 mM	nlpE	CDS	CP009273.1	211756	212466	+	2.41748	16	15	4.70602	4.02819	0.111992	0.00202372	TRUE	TRUE	TRUE
BW25113_0192	7	set2IT056	LB with Zinc sulfate heptahydrate 1 mM	nlpE	CDS	CP009273.1	211756	212466	+	2.16327	16	15	2.19024	1.34909	0.0406016	2e-05	TRUE	TRUE	TRUE
BW25113_0193	1	set1IT013	LB with Zinc sulfate heptahydrate 1 mM	yaeF	CDS	CP009273.1	212666	213490	-	2.10153	12	12	4.73795	3.5793	0.128483	0.00275947	TRUE	FALSE	TRUE
BW25113_0194	1	set1IT013	LB with Zinc sulfate heptahydrate 1 mM	proS	CDS	CP009273.1	213544	215262	-	5.85122	4	3	7.25224	1.04538	0.0965867	0.00856605	TRUE	FALSE	TRUE
BW25113_0195	1	set2IT088	LB with MreB Perturbing Compound A22 0.02 mg/ml	tsaA	CDS	CP009273.1	215374	216081	-	2.17442	11	8	3.27154	2.47711	0.0847112	0.00860982	TRUE	FALSE	TRUE	No
BW25113_0196	2	set1IT025	LB with Benzalkonium Chloride 0.004 mg/ml	rcsF	CDS	CP009273.1	216078	216482	-	-2.31661	13	6	-2.68606	1.55948	0.427309	0.0110022	TRUE	FALSE	TRUE	No
BW25113_0196	2	set1IT042	LB with MreB Perturbing Compound A22 0.02 mg/ml	rcsF	CDS	CP009273.1	216078	216482	-	2.68286	13	6	3.20815	1.90507	0.112208	0.00983316	TRUE	FALSE	TRUE	No
BW25113_0196	2	set1IT031	LB with Phosphomycin disodium salt 0.015 mg/ml	rcsF	CDS	CP009273.1	216078	216482	-	3.95151	13	6	4.32235	2.87929	0.320436	0.0171263	TRUE	FALSE	TRUE	No
BW25113_0196	2	set1IT013	LB with Zinc sulfate heptahydrate 1 mM	rcsF	CDS	CP009273.1	216078	216482	-	2.38109	13	6	2.7095	2.80764	0.329978	0.151935	FALSE	FALSE	FALSE
BW25113_0209	3	set1IT004	LB with copper (II) chloride dihydrate 2 mM	yafD	CDS	CP009273.1	227609	228409	+	2.74229	7	6	2.76825	0.990451	0.0894835	0.00160185	TRUE	FALSE	TRUE	No
BW25113_0209	3	set1IT030	LB with Phosphomycin disodium salt 0.004 mg/ml	yafD	CDS	CP009273.1	227609	228409	+	2.20786	7	6	2.23351	0.250212	0.0524054	3.71e-06	TRUE	FALSE	TRUE	No
BW25113_0209	3	set2IT056	LB with Zinc sulfate heptahydrate 1 mM	yafD	CDS	CP009273.1	227609	228409	+	-2.04818	7	7	-2.04876	1.5072	0.258544	0.0307219	TRUE	FALSE	TRUE
BW25113_0209	3	set3IT041	Sodium D-Lactate carbon source	yafD	CDS	CP009273.1	227609	228409	+	2.00633	7	6	2.23192	0.372912	0.0684727	2.81e-05	TRUE	TRUE	TRUE	No
BW25113_0209	3	set3IT064	Sodium D-Lactate carbon source	yafD	CDS	CP009273.1	227609	228409	+	2.06365	7	6	2.25045	0.477326	0.0718213	8.94e-05	TRUE	TRUE	TRUE	No
BW25113_0211	5	set1IT024	LB with Benzethonium chloride 0.01 mM	mltD	CDS	CP009273.1	229084	230442	-	8.48023	9	8	8.48023	2.89759	0.189621	8.23e-05	TRUE	FALSE	TRUE
BW25113_0211	5	set2IT087	LB with Cephalothin sodium salt 0.08 mg/ml	mltD	CDS	CP009273.1	229084	230442	-	2.59948	9	9	2.59948	0.685605	0.0670829	3.22e-06	TRUE	FALSE	TRUE	No
BW25113_0211	5	set1IT004	LB with copper (II) chloride dihydrate 2 mM	mltD	CDS	CP009273.1	229084	230442	-	10.0742	9	8	10.0742	1.8145	0.0616692	1.23e-06	TRUE	FALSE	TRUE	No
BW25113_0211	5	set2IT089	LB with MreB Perturbing Compound A22 0.04 mg/ml	mltD	CDS	CP009273.1	229084	230442	-	-2.09557	9	9	-2.32882	0.986099	0.270567	0.000162428	TRUE	FALSE	TRUE	No
BW25113_0211	5	set1IT001	LB with Nickel (II) chloride hexahydrate 1.2 mM	mltD	CDS	CP009273.1	229084	230442	-	2.72571	9	8	2.72571	0.995583	0.101271	0.000115214	TRUE	TRUE	TRUE	No
BW25113_0211	5	set2IT049	LB with Nickel (II) chloride hexahydrate 1.2 mM	mltD	CDS	CP009273.1	229084	230442	-	2.79461	9	9	3.02117	1.24547	0.0751816	8.77e-05	TRUE	TRUE	TRUE	No
BW25113_0211	5	set1IT031	LB with Phosphomycin disodium salt 0.015 mg/ml	mltD	CDS	CP009273.1	229084	230442	-	2.38397	9	8	2.50292	1.19473	0.235028	0.00094945	TRUE	FALSE	TRUE	No
BW25113_0212	1	set1IT013	LB with Zinc sulfate heptahydrate 1 mM	gloB	CDS	CP009273.1	230514	231269	-	2.26664	8	6	3.59245	4.04859	0.24243	0.14876	FALSE	FALSE	FALSE
BW25113_0212	1	set3IT041	Sodium D-Lactate carbon source	gloB	CDS	CP009273.1	230514	231269	-	2.01654	8	5	4.5583	2.06859	0.139162	0.00803332	TRUE	TRUE	TRUE	No
BW25113_0212	1	set3IT064	Sodium D-Lactate carbon source	gloB	CDS	CP009273.1	230514	231269	-	2.56228	8	5	4.73073	1.8962	0.120833	0.00514529	TRUE	TRUE	TRUE	No
BW25113_0215	1	set2IT073	LB with Aluminum chloride hydrate 5 mM	dnaQ	CDS	CP009273.1	232554	233285	+	-2.19331	12	8	-2.21496	1.37004	0.351376	0.00609379	TRUE	FALSE	TRUE
BW25113_0215	1	set1IT013	LB with Zinc sulfate heptahydrate 1 mM	dnaQ	CDS	CP009273.1	232554	233285	+	2.07239	12	8	2.16417	3.32467	0.34128	0.275252	FALSE	FALSE	FALSE
BW25113_0215	1	set3IT040	Potassium acetate carbon source	dnaQ	CDS	CP009273.1	232554	233285	+	2.0342	12	7	2.0342	2.61884	0.205369	0.0941263	FALSE	FALSE	FALSE
BW25113_0215	1	set3IT041	Sodium D-Lactate carbon source	dnaQ	CDS	CP009273.1	232554	233285	+	4.91592	12	7	5.93135	2.36213	0.0705816	0.000573664	TRUE	TRUE	TRUE
BW25113_0215	1	set3IT064	Sodium D-Lactate carbon source	dnaQ	CDS	CP009273.1	232554	233285	+	4.94387	12	7	5.88264	2.07177	0.0701808	0.000293758	TRUE	TRUE	TRUE
BW25113_0307	1	set2IT088	LB with MreB Perturbing Compound A22 0.02 mg/ml	ykgF	CDS	CP009273.1	318049	319476	+	2.22296	8	8	2.48513	1.88259	0.0614667	0.00909516	TRUE	FALSE	TRUE	No
BW25113_0382	2	set3IT037	a-Ketoglutaric acid disodium salt hydrate carbon source	iraP	CDS	CP009273.1	396842	397102	+	-2.69129	14	14	-2.69129	1.02914	0.182568	3.25e-07	TRUE	TRUE	TRUE	No
BW25113_0382	2	set3IT060	a-Ketoglutaric acid disodium salt hydrate carbon source	iraP	CDS	CP009273.1	396842	397102	+	-2.64729	14	14	-2.76576	0.998555	0.233144	1.65e-07	TRUE	TRUE	TRUE	No
BW25113_0382	2	set3IT052	D-Glucose carbon source	iraP	CDS	CP009273.1	396842	397102	+	-2.03592	14	14	-2.03592	0.624982	0.140467	2.35e-08	TRUE	FALSE	TRUE	No
BW25113_0382	2	set3IT032	D-Maltose monohydrate carbon source	iraP	CDS	CP009273.1	396842	397102	+	-2.1526	14	14	-2.1526	0.75464	0.153088	1.21e-07	TRUE	TRUE	TRUE	No
BW25113_0382	2	set3IT055	D-Maltose monohydrate carbon source	iraP	CDS	CP009273.1	396842	397102	+	-2.03814	14	14	-2.06098	0.682237	0.15262	6.44e-08	TRUE	TRUE	TRUE	No
BW25113_0382	2	set3IT035	D-Ribose carbon source	iraP	CDS	CP009273.1	396842	397102	+	-3.49549	14	14	-3.49951	1.01748	0.245768	1.37e-08	TRUE	TRUE	TRUE	No
BW25113_0382	2	set3IT058	D-Ribose carbon source	iraP	CDS	CP009273.1	396842	397102	+	-3.23511	14	14	-3.23511	1.03289	0.238295	4.33e-08	TRUE	TRUE	TRUE	No
BW25113_0382	2	set3IT047	D-Sorbitol carbon source	iraP	CDS	CP009273.1	396842	397102	+	-2.85325	14	14	-2.9076	1.10045	0.21125	3.07e-07	TRUE	TRUE	TRUE	No
BW25113_0382	2	set3IT070	D-Sorbitol carbon source	iraP	CDS	CP009273.1	396842	397102	+	-2.50217	14	14	-2.60413	1.03107	0.187891	5.35e-07	TRUE	TRUE	TRUE	No
BW25113_0382	2	set3IT049	D-Trehalose dihydrate carbon source	iraP	CDS	CP009273.1	396842	397102	+	-2.57348	14	14	-2.57348	1.10111	0.165074	1.25e-06	TRUE	TRUE	TRUE	No
BW25113_0382	2	set3IT072	D-Trehalose dihydrate carbon source	iraP	CDS	CP009273.1	396842	397102	+	-2.14024	14	14	-2.14024	0.880558	0.154604	8.64e-07	TRUE	TRUE	TRUE	No
BW25113_0382	2	set3IT036	L-Fucose carbon source	iraP	CDS	CP009273.1	396842	397102	+	-2.03932	14	14	-2.03932	0.787484	0.148572	3.72e-07	TRUE	FALSE	TRUE	No
BW25113_0382	2	set3IT048	L-Malic acid disodium salt monohydrate carbon source	iraP	CDS	CP009273.1	396842	397102	+	-3.78238	14	14	-3.78238	0.958664	0.272148	2.78e-09	TRUE	TRUE	TRUE	No
BW25113_0382	2	set3IT071	L-Malic acid disodium salt monohydrate carbon source	iraP	CDS	CP009273.1	396842	397102	+	-4.15361	14	14	-4.15361	1.13164	0.300513	6.53e-09	TRUE	TRUE	TRUE	No
BW25113_0382	2	set2IT072	LB with Benzalkonium Chloride 0.004 mg/ml	iraP	CDS	CP009273.1	396842	397102	+	-2.47883	14	14	-2.47883	1.43135	0.172994	5.14e-05	TRUE	FALSE	TRUE	No
BW25113_0382	2	set1IT004	LB with copper (II) chloride dihydrate 2 mM	iraP	CDS	CP009273.1	396842	397102	+	2.41523	14	14	2.4264	0.482123	0.0689836	3.44e-10	TRUE	FALSE	TRUE	No
BW25113_0382	2	set1IT001	LB with Nickel (II) chloride hexahydrate 1.2 mM	iraP	CDS	CP009273.1	396842	397102	+	-2.06507	14	14	-2.06507	0.964936	0.196691	2.21e-06	TRUE	TRUE	TRUE	No
BW25113_0382	2	set2IT049	LB with Nickel (II) chloride hexahydrate 1.2 mM	iraP	CDS	CP009273.1	396842	397102	+	-2.26487	14	14	-2.26487	0.706687	0.125566	2.11e-08	TRUE	TRUE	TRUE	No
BW25113_0382	2	set2IT062	LB with Sodium nitrate 350 mM	iraP	CDS	CP009273.1	396842	397102	+	2.13762	14	14	2.13762	0.759058	0.0338654	9.77e-08	TRUE	FALSE	TRUE
BW25113_0382	2	set3IT006	LB with Sodium nitrite 10 mM	iraP	CDS	CP009273.1	396842	397102	+	-2.54131	14	14	-2.54131	0.833926	0.182578	5.64e-08	TRUE	TRUE	TRUE	No
BW25113_0382	2	set2IT059	LB with Sodium nitrite 30 mM	iraP	CDS	CP009273.1	396842	397102	+	-2.36392	14	14	-2.36392	0.597368	0.108416	5.03e-09	TRUE	TRUE	TRUE	No
BW25113_0382	2	set3IT041	Sodium D-Lactate carbon source	iraP	CDS	CP009273.1	396842	397102	+	-2.01211	14	14	-2.01211	0.842982	0.212174	6.57e-07	TRUE	TRUE	TRUE	No
BW25113_0382	2	set3IT064	Sodium D-Lactate carbon source	iraP	CDS	CP009273.1	396842	397102	+	-2.31249	14	14	-2.32469	0.863502	0.255061	1.65e-07	TRUE	TRUE	TRUE	No
BW25113_0382	2	set3IT043	Sodium succinate dibasic hexahydrate carbon source	iraP	CDS	CP009273.1	396842	397102	+	-3.74009	14	14	-3.74009	1.02589	0.268936	6.64e-09	TRUE	TRUE	TRUE	No
BW25113_0382	2	set3IT066	Sodium succinate dibasic hexahydrate carbon source	iraP	CDS	CP009273.1	396842	397102	+	-3.15006	14	14	-3.15006	0.840994	0.21762	5.2e-09	TRUE	TRUE	TRUE	No
BW25113_0382	2	set3IT054	Sucrose carbon source	iraP	CDS	CP009273.1	396842	397102	+	-2.16415	14	14	-2.18981	0.850871	0.150139	4.03e-07	TRUE	FALSE	TRUE	No
BW25113_0387	1	set1IT004	LB with copper (II) chloride dihydrate 2 mM	yaiI	CDS	CP009273.1	401220	401678	+	2.37198	16	15	3.37323	2.37843	0.0872721	0.000173225	TRUE	FALSE	TRUE	No
BW25113_0388	1	set1IT004	LB with copper (II) chloride dihydrate 2 mM	aroL	CDS	CP009273.1	401861	402385	+	2.07311	9	8	4.21197	2.24271	0.117475	0.00160322	TRUE	FALSE	TRUE	No
BW25113_0390	2	set3IT048	L-Malic acid disodium salt monohydrate carbon source	aroM	CDS	CP009273.1	402884	403561	+	2.66452	9	9	2.66452	0.382424	0.0473926	2.88e-08	TRUE	TRUE	TRUE	Yes
BW25113_0390	2	set3IT071	L-Malic acid disodium salt monohydrate carbon source	aroM	CDS	CP009273.1	402884	403561	+	2.52584	9	9	2.55463	0.429487	0.0464581	9.96e-08	TRUE	TRUE	TRUE	Yes
BW25113_0390	2	set3IT040	Potassium acetate carbon source	aroM	CDS	CP009273.1	402884	403561	+	3.29181	9	9	3.29181	1.26436	0.0630476	6.02e-05	TRUE	TRUE	TRUE	Yes
BW25113_0390	2	set3IT063	Potassium acetate carbon source	aroM	CDS	CP009273.1	402884	403561	+	3.1404	9	9	3.15704	1.28765	0.0666722	9.37e-05	TRUE	TRUE	TRUE	Yes
BW25113_0401	4	set3IT038	D-Gluconic Acid sodium salt carbon source	brnQ	CDS	CP009273.1	415047	416366	+	8.21112	11	10	8.30854	2.89008	0.0371889	7.86e-06	TRUE	TRUE	TRUE	No
BW25113_0401	4	set3IT061	D-Gluconic Acid sodium salt carbon source	brnQ	CDS	CP009273.1	415047	416366	+	7.98442	11	10	8.00673	2.87257	0.0384976	1.01e-05	TRUE	TRUE	TRUE	No
BW25113_0401	4	set3IT039	D-Glucose-6-Phosphate sodium salt carbon source	brnQ	CDS	CP009273.1	415047	416366	+	5.27476	11	10	5.29248	2.19315	0.0344581	3.22e-05	TRUE	TRUE	TRUE	No
BW25113_0401	4	set3IT062	D-Glucose-6-Phosphate sodium salt carbon source	brnQ	CDS	CP009273.1	415047	416366	+	5.2414	11	10	5.24519	2.1114	0.0329931	2.56e-05	TRUE	TRUE	TRUE	No
BW25113_0401	4	set3IT040	Potassium acetate carbon source	brnQ	CDS	CP009273.1	415047	416366	+	4.14642	11	10	4.1784	2.33319	0.0597808	0.000346666	TRUE	TRUE	TRUE	No
BW25113_0401	4	set3IT063	Potassium acetate carbon source	brnQ	CDS	CP009273.1	415047	416366	+	4.48152	11	10	4.48152	2.80462	0.0772485	0.000768678	TRUE	TRUE	TRUE	No
BW25113_0401	4	set3IT041	Sodium D-Lactate carbon source	brnQ	CDS	CP009273.1	415047	416366	+	7.40727	11	10	7.40727	3.92328	0.0524848	0.000214954	TRUE	TRUE	TRUE	No
BW25113_0401	4	set3IT064	Sodium D-Lactate carbon source	brnQ	CDS	CP009273.1	415047	416366	+	7.40677	11	10	7.40677	3.67643	0.0468579	0.00013248	TRUE	TRUE	TRUE	No
BW25113_0402	1	set1IT001	LB with Nickel (II) chloride hexahydrate 1.2 mM	proY	CDS	CP009273.1	416442	417815	+	5.16878	15	14	5.2925	2.20583	0.0405234	6.35e-07	TRUE	TRUE	TRUE	Yes
BW25113_0402	1	set2IT049	LB with Nickel (II) chloride hexahydrate 1.2 mM	proY	CDS	CP009273.1	416442	417815	+	5.07748	15	14	5.21872	2.39553	0.031262	1.86e-06	TRUE	TRUE	TRUE	Yes
BW25113_0406	1	set3IT022	LB with 5-Hydroxymethylfurfural 10 mM	tgt	CDS	CP009273.1	421593	422720	+	-2.31229	2	1	-2.45764	NA	1.45268	NA	FALSE	FALSE	FALSE	Yes
BW25113_0406	1	set1IT026	LB with Aluminum chloride hydrate 5 mM	tgt	CDS	CP009273.1	421593	422720	+	-3.50292	2	1	-3.50292	NA	1.47512	NA	FALSE	TRUE	FALSE	No
BW25113_0406	1	set2IT073	LB with Aluminum chloride hydrate 5 mM	tgt	CDS	CP009273.1	421593	422720	+	-3.0459	2	1	-3.47213	NA	1.45796	NA	FALSE	TRUE	FALSE	No
BW25113_0406	1	set1IT004	LB with copper (II) chloride dihydrate 2 mM	tgt	CDS	CP009273.1	421593	422720	+	6.58644	2	1	6.58644	NA	0.335032	NA	TRUE	FALSE	FALSE	No
BW25113_0406	1	set1IT042	LB with MreB Perturbing Compound A22 0.02 mg/ml	tgt	CDS	CP009273.1	421593	422720	+	3.61065	2	1	3.61065	NA	0.335257	NA	TRUE	TRUE	TRUE	No
BW25113_0406	1	set2IT088	LB with MreB Perturbing Compound A22 0.02 mg/ml	tgt	CDS	CP009273.1	421593	422720	+	2.98649	2	1	3.23462	NA	0.265765	NA	FALSE	TRUE	FALSE	No
BW25113_0406	1	set1IT019	LB with Sisomicin sulfate salt 0.005 mg/ml	tgt	CDS	CP009273.1	421593	422720	+	2.04836	2	1	2.04836	NA	1.0655	NA	FALSE	FALSE	FALSE
BW25113_0420	3	set1IT041	LB with Cephalothin sodium salt 0.08 mg/ml	dxs	CDS	CP009273.1	433771	435633	-	2.36397	5	5	2.46781	0.718739	0.108762	0.00154761	TRUE	TRUE	TRUE
BW25113_0420	3	set2IT087	LB with Cephalothin sodium salt 0.08 mg/ml	dxs	CDS	CP009273.1	433771	435633	-	2.8552	5	4	2.8552	0.536896	0.0578566	0.0017762	TRUE	TRUE	TRUE
BW25113_0420	3	set2IT088	LB with MreB Perturbing Compound A22 0.02 mg/ml	dxs	CDS	CP009273.1	433771	435633	-	2.44464	5	4	2.44464	2.21858	0.0910711	0.125885	FALSE	FALSE	FALSE
BW25113_0420	3	set2IT075	LB with Phosphomycin disodium salt 0.002 mg/ml	dxs	CDS	CP009273.1	433771	435633	-	2.31072	5	4	2.31172	0.645936	0.0655388	0.00561617	TRUE	TRUE	TRUE
BW25113_0420	3	set1IT030	LB with Phosphomycin disodium salt 0.004 mg/ml	dxs	CDS	CP009273.1	433771	435633	-	2.75814	5	5	2.89338	0.772102	0.0913704	0.00110953	TRUE	TRUE	TRUE
BW25113_0420	3	set2IT076	LB with Phosphomycin disodium salt 0.004 mg/ml	dxs	CDS	CP009273.1	433771	435633	-	3.02812	5	4	3.02812	0.631009	0.056581	0.00240021	TRUE	TRUE	TRUE
BW25113_0420	3	set1IT031	LB with Phosphomycin disodium salt 0.015 mg/ml	dxs	CDS	CP009273.1	433771	435633	-	3.43354	5	5	3.54312	2.8049	0.250724	0.0560014	FALSE	TRUE	FALSE
BW25113_0420	3	set2IT062	LB with Sodium nitrate 350 mM	dxs	CDS	CP009273.1	433771	435633	-	2.9042	5	4	2.94071	0.801642	0.0546505	0.00523189	TRUE	FALSE	TRUE
BW25113_0428	1	set1IT004	LB with copper (II) chloride dihydrate 2 mM	cyoE	CDS	CP009273.1	442271	443161	-	2.10814	6	6	2.93383	1.95859	0.137143	0.0205816	TRUE	FALSE	TRUE	No
BW25113_0438	1	set3IT071	L-Malic acid disodium salt monohydrate carbon source	clpX	CDS	CP009273.1	452882	454156	+	-2.01708	10	8	-2.43413	1.09907	0.299966	0.000625075	TRUE	FALSE	TRUE	Yes
BW25113_0438	1	set1IT004	LB with copper (II) chloride dihydrate 2 mM	clpX	CDS	CP009273.1	452882	454156	+	2.46427	10	8	3.51109	0.710684	0.0888924	3.86e-06	TRUE	FALSE	TRUE	No
BW25113_0438	1	set1IT030	LB with Phosphomycin disodium salt 0.004 mg/ml	clpX	CDS	CP009273.1	452882	454156	+	-2.84642	10	8	-2.84642	1.32835	0.27179	0.000586091	TRUE	TRUE	TRUE	No
BW25113_0438	1	set2IT076	LB with Phosphomycin disodium salt 0.004 mg/ml	clpX	CDS	CP009273.1	452882	454156	+	-2.68425	10	8	-3.11552	1.94333	0.322586	0.00307209	TRUE	TRUE	TRUE	No
BW25113_0438	1	set3IT025	LB with syringaldehyde 8 mM	clpX	CDS	CP009273.1	452882	454156	+	-2.14699	10	8	-2.82006	1.87695	0.385516	0.00747671	TRUE	FALSE	TRUE	No
BW25113_0447	1	set1IT004	LB with copper (II) chloride dihydrate 2 mM	ybaO	CDS	CP009273.1	463839	464297	+	2.36246	17	15	3.34903	2.19502	0.0861116	8.67e-05	TRUE	FALSE	TRUE	No
BW25113_0463	1	set3IT007	LB with Aluminum chloride hydrate 7.5 mM	acrA	CDS	CP009273.1	479882	481075	-	-2.13377	7	6	-3.35163	0.971125	0.477043	0.000679721	TRUE	TRUE	TRUE	No
BW25113_0463	1	set3IT011	LB with Aluminum chloride hydrate 7.5 mM	acrA	CDS	CP009273.1	479882	481075	-	-2.14657	7	6	-2.82968	1.06141	0.406123	0.00198412	TRUE	TRUE	TRUE	No
BW25113_0463	1	set1IT024	LB with Benzethonium chloride 0.01 mM	acrA	CDS	CP009273.1	479882	481075	-	5.38282	7	6	5.38338	2.22051	0.110875	0.00219862	TRUE	FALSE	TRUE
BW25113_0463	1	set3IT025	LB with syringaldehyde 8 mM	acrA	CDS	CP009273.1	479882	481075	-	-2.37266	7	6	-2.87051	1.56602	0.390943	0.0109822	TRUE	FALSE	TRUE	Yes
BW25113_0469	1	set1IT004	LB with copper (II) chloride dihydrate 2 mM	apt	CDS	CP009273.1	486868	487419	+	2.5076	14	14	2.5681	0.741963	0.114234	3.08e-08	TRUE	FALSE	TRUE	No
BW25113_0471	1	set1IT013	LB with Zinc sulfate heptahydrate 1 mM	ybaB	CDS	CP009273.1	489532	489861	+	2.71746	12	12	2.71746	2.40924	0.182455	0.0174071	TRUE	FALSE	TRUE
BW25113_0491	1	set1IT001	LB with Nickel (II) chloride hexahydrate 1.2 mM	fetB	CDS	CP009273.1	512039	512818	+	4.12751	9	8	4.98546	4.08992	0.0792143	0.0108408	TRUE	TRUE	TRUE	No
BW25113_0491	1	set2IT049	LB with Nickel (II) chloride hexahydrate 1.2 mM	fetB	CDS	CP009273.1	512039	512818	+	3.99528	9	9	5.42426	4.32457	0.062346	0.00557512	TRUE	TRUE	TRUE	No
BW25113_0536	1	set3IT041	Sodium D-Lactate carbon source	argU	tRNA	CP009273.1	560179	560255	+	2.68844	10	10	2.68844	0.7466	0.0760677	1.3e-06	TRUE	TRUE	TRUE
BW25113_0536	1	set3IT064	Sodium D-Lactate carbon source	argU	tRNA	CP009273.1	560179	560255	+	2.75801	10	10	2.7617	0.799921	0.0629411	1.83e-06	TRUE	TRUE	TRUE
BW25113_0543	6	set1IT024	LB with Benzethonium chloride 0.01 mM	emrE	CDS	CP009273.1	563771	564103	+	3.1215	9	9	3.26014	1.08086	0.102943	2.54e-05	TRUE	TRUE	TRUE
BW25113_0543	6	set2IT071	LB with Benzethonium chloride 0.01 mM	emrE	CDS	CP009273.1	563771	564103	+	3.33903	9	9	3.33903	0.67203	0.0997547	4.72e-07	TRUE	TRUE	TRUE
BW25113_0543	6	set1IT011	LB with Cisplatin 0.0125 mg/ml	emrE	CDS	CP009273.1	563771	564103	+	2.77756	9	9	2.82627	1.0103	0.112926	3.1e-05	TRUE	TRUE	TRUE	No
BW25113_0543	6	set2IT054	LB with Cisplatin 0.0125 mg/ml	emrE	CDS	CP009273.1	563771	564103	+	3.04863	9	9	3.09328	0.609707	0.0836717	3.45e-07	TRUE	TRUE	TRUE	No
BW25113_0543	6	set1IT002	LB with Cobalt chloride hexahydrate 0.75 mM	emrE	CDS	CP009273.1	563771	564103	+	2.88518	9	9	3.04878	1.07001	0.120001	3.15e-05	TRUE	TRUE	TRUE	No
BW25113_0543	6	set1IT003	LB with Cobalt chloride hexahydrate 1 mM	emrE	CDS	CP009273.1	563771	564103	+	2.39483	9	9	2.54444	1.40034	0.186217	0.000668223	TRUE	TRUE	TRUE	No
BW25113_0543	6	set2IT050	LB with Cobalt chloride hexahydrate 1 mM	emrE	CDS	CP009273.1	563771	564103	+	2.36997	9	9	2.38816	0.625885	0.0932351	3.07e-06	TRUE	TRUE	TRUE	No
BW25113_0543	6	set1IT009	LB with Paraquat dichloride 0.064 mg/ml	emrE	CDS	CP009273.1	563771	564103	+	13.671	9	9	14.0007	1.08811	0.0374229	2.24e-10	TRUE	TRUE	TRUE
BW25113_0543	6	set2IT053	LB with Paraquat dichloride 0.064 mg/ml	emrE	CDS	CP009273.1	563771	564103	+	13.2128	9	9	13.504	0.632549	0.0291283	3.94e-12	TRUE	TRUE	TRUE
BW25113_0543	6	set1IT031	LB with Phosphomycin disodium salt 0.015 mg/ml	emrE	CDS	CP009273.1	563771	564103	+	3.10606	9	9	3.22856	0.895075	0.0938918	7.55e-06	TRUE	TRUE	TRUE	No
BW25113_0543	6	set2IT077	LB with Phosphomycin disodium salt 0.015 mg/ml	emrE	CDS	CP009273.1	563771	564103	+	2.19519	9	9	2.3837	0.635801	0.098489	5.09e-06	TRUE	TRUE	TRUE	No
BW25113_0543	6	set1IT019	LB with Sisomicin sulfate salt 0.005 mg/ml	emrE	CDS	CP009273.1	563771	564103	+	2.72488	9	9	2.87849	1.03063	0.102072	3.61e-05	TRUE	TRUE	TRUE
BW25113_0543	6	set2IT065	LB with Sisomicin sulfate salt 0.005 mg/ml	emrE	CDS	CP009273.1	563771	564103	+	2.97103	9	9	3.0524	0.691319	0.0943575	1.11e-06	TRUE	TRUE	TRUE
BW25113_0564	2	set3IT037	a-Ketoglutaric acid disodium salt hydrate carbon source	appY	CDS	CP009273.1	579137	579886	+	-2.08516	2	2	-2.39311	0.187027	0.291121	0.0363354	TRUE	TRUE	TRUE	No
BW25113_0564	2	set3IT060	a-Ketoglutaric acid disodium salt hydrate carbon source	appY	CDS	CP009273.1	579137	579886	+	-2.50524	2	2	-3.08888	0.237876	0.423988	0.0355214	TRUE	TRUE	TRUE	No
BW25113_0564	2	set3IT049	D-Trehalose dihydrate carbon source	appY	CDS	CP009273.1	579137	579886	+	-2.10539	2	2	-2.17722	1.1563	0.275616	0.237961	FALSE	FALSE	FALSE	No
BW25113_0564	2	set3IT048	L-Malic acid disodium salt monohydrate carbon source	appY	CDS	CP009273.1	579137	579886	+	-4.01476	2	2	-4.10484	0.398848	0.552174	0.0453394	TRUE	TRUE	TRUE	No
BW25113_0564	2	set3IT071	L-Malic acid disodium salt monohydrate carbon source	appY	CDS	CP009273.1	579137	579886	+	-2.96933	2	2	-3.45592	0.374097	0.412885	0.0509475	FALSE	TRUE	FALSE	No
BW25113_0564	2	set3IT007	LB with Aluminum chloride hydrate 7.5 mM	appY	CDS	CP009273.1	579137	579886	+	-3.12741	2	2	-3.24263	0.758989	0.499144	0.118427	FALSE	TRUE	FALSE	No
BW25113_0564	2	set3IT011	LB with Aluminum chloride hydrate 7.5 mM	appY	CDS	CP009273.1	579137	579886	+	-4.09604	2	2	-4.09604	0.105373	0.590134	0.0124006	TRUE	TRUE	TRUE	No
BW25113_0564	2	set1IT004	LB with copper (II) chloride dihydrate 2 mM	appY	CDS	CP009273.1	579137	579886	+	2.21201	2	2	2.21201	0.068982	0.134101	0.0159393	TRUE	FALSE	TRUE	No
BW25113_0564	2	set1IT013	LB with Zinc sulfate heptahydrate 1 mM	appY	CDS	CP009273.1	579137	579886	+	6.08013	2	2	6.08013	0.533439	0.0710512	0.0451717	TRUE	FALSE	TRUE
BW25113_0564	2	set3IT043	Sodium succinate dibasic hexahydrate carbon source	appY	CDS	CP009273.1	579137	579886	+	-4.26778	2	2	-4.2748	0.829372	0.604651	0.0893145	FALSE	TRUE	FALSE	No
BW25113_0564	2	set3IT066	Sodium succinate dibasic hexahydrate carbon source	appY	CDS	CP009273.1	579137	579886	+	-3.36371	2	2	-3.40488	0.237876	0.423988	0.0326122	TRUE	TRUE	TRUE	No
BW25113_0571	1	set2IT072	LB with Benzalkonium Chloride 0.004 mg/ml	cusR	CDS	CP009273.1	590216	590899	-	-2.27138	12	8	-2.41808	1.91526	0.329288	0.0140653	TRUE	FALSE	TRUE	No
BW25113_0571	1	set1IT019	LB with Sisomicin sulfate salt 0.005 mg/ml	cusR	CDS	CP009273.1	590216	590899	-	4.36615	12	8	4.41989	3.56219	0.197052	0.0104852	TRUE	TRUE	TRUE
BW25113_0571	1	set2IT065	LB with Sisomicin sulfate salt 0.005 mg/ml	cusR	CDS	CP009273.1	590216	590899	-	2.06711	12	8	2.10494	2.47353	0.315461	0.0502539	FALSE	TRUE	FALSE
BW25113_0571	1	set3IT025	LB with syringaldehyde 8 mM	cusR	CDS	CP009273.1	590216	590899	-	-3.43223	12	8	-3.47994	0.905813	0.419774	2.5e-05	TRUE	FALSE	TRUE	No
BW25113_0575	1	set1IT004	LB with copper (II) chloride dihydrate 2 mM	cusA	CDS	CP009273.1	594170	597313	+	7.15496	1	1	7.15496	NA	0.0875042	NA	TRUE	FALSE	FALSE	No
BW25113_0575	1	set1IT044	LB with Lomefloxacin hydrochloride 0.0001 mM	cusA	CDS	CP009273.1	594170	597313	+	2.14296	1	1	2.14296	NA	0.162596	NA	TRUE	TRUE	TRUE
BW25113_0575	1	set2IT090	LB with Lomefloxacin hydrochloride 0.0001 mM	cusA	CDS	CP009273.1	594170	597313	+	2.20758	1	1	2.20758	NA	0.154054	NA	TRUE	TRUE	TRUE
BW25113_0620	1	set1IT004	LB with copper (II) chloride dihydrate 2 mM	citB	CDS	CP009273.1	649318	649998	+	8.31054	8	6	8.31054	1.59521	0.0582702	6.15e-05	TRUE	FALSE	TRUE	No
BW25113_0633	1	set1IT025	LB with Benzalkonium Chloride 0.004 mg/ml	rlpA	CDS	CP009273.1	659558	660646	-	-2.9324	9	9	-3.1569	1.35434	0.224654	0.000170459	TRUE	TRUE	TRUE	No
BW25113_0633	1	set2IT072	LB with Benzalkonium Chloride 0.004 mg/ml	rlpA	CDS	CP009273.1	659558	660646	-	-2.77915	9	9	-3.17693	1.19367	0.238726	7.35e-05	TRUE	TRUE	TRUE	No
BW25113_0633	1	set1IT042	LB with MreB Perturbing Compound A22 0.02 mg/ml	rlpA	CDS	CP009273.1	659558	660646	-	3.62341	9	9	3.9024	0.600499	0.0507431	5.61e-08	TRUE	TRUE	TRUE	No
BW25113_0633	1	set2IT088	LB with MreB Perturbing Compound A22 0.02 mg/ml	rlpA	CDS	CP009273.1	659558	660646	-	4.37287	9	9	4.79446	0.478075	0.0390864	1.94e-09	TRUE	TRUE	TRUE	No
BW25113_0664	1	set3IT041	Sodium D-Lactate carbon source	glnX	tRNA	CP009273.1	691886	691960	-	2.37662	3	3	3.67678	1.1413	0.116917	0.0310274	TRUE	TRUE	TRUE
BW25113_0664	1	set3IT064	Sodium D-Lactate carbon source	glnX	tRNA	CP009273.1	691886	691960	-	2.59704	3	3	3.84674	1.36797	0.11815	0.0400821	TRUE	TRUE	TRUE
BW25113_0676	1	set3IT074	D-Glucosamine Hydrochloride carbon source	nagC	CDS	CP009273.1	695830	697050	-	-2.01059	9	9	-2.01059	0.929326	0.210041	0.000249785	TRUE	FALSE	TRUE	No
BW25113_0676	1	set1IT004	LB with copper (II) chloride dihydrate 2 mM	nagC	CDS	CP009273.1	695830	697050	-	3.1525	9	9	3.90661	1.77746	0.0935657	0.000274712	TRUE	FALSE	TRUE	No
BW25113_0677	1	set1IT004	LB with copper (II) chloride dihydrate 2 mM	nagA	CDS	CP009273.1	697059	698207	-	2.26231	10	9	3.31314	2.94263	0.13856	0.0144813	TRUE	FALSE	TRUE	No
BW25113_0678	1	set3IT051	D-Glucosamine Hydrochloride carbon source	nagB	CDS	CP009273.1	698267	699067	-	2.79973	10	7	2.79973	0.491046	0.063346	5.35e-06	TRUE	TRUE	TRUE	Yes
BW25113_0678	1	set3IT074	D-Glucosamine Hydrochloride carbon source	nagB	CDS	CP009273.1	698267	699067	-	2.81574	10	7	2.81574	0.442156	0.0638786	2.79e-06	TRUE	TRUE	TRUE	Yes
BW25113_0682	2	set3IT019	LB with Carbenicillin disodium salt 0.5 mg/ml	chiQ	CDS	CP009273.1	705246	705572	+	-2.38904	11	4	-2.38904	0.651279	0.436811	0.0060537	TRUE	FALSE	TRUE	No
BW25113_0682	2	set2IT049	LB with Nickel (II) chloride hexahydrate 1.2 mM	chiQ	CDS	CP009273.1	705246	705572	+	-2.63244	11	4	-2.63244	0.0951107	0.298307	1.3e-05	TRUE	FALSE	TRUE	No
BW25113_0682	2	set1IT013	LB with Zinc sulfate heptahydrate 1 mM	chiQ	CDS	CP009273.1	705246	705572	+	3.7026	11	5	4.13902	3.58105	0.346243	0.103447	FALSE	TRUE	FALSE
BW25113_0682	2	set2IT056	LB with Zinc sulfate heptahydrate 1 mM	chiQ	CDS	CP009273.1	705246	705572	+	2.07365	11	4	2.09184	0.16486	0.0786911	0.000134191	TRUE	TRUE	TRUE
BW25113_0682	2	set3IT040	Potassium acetate carbon source	chiQ	CDS	CP009273.1	705246	705572	+	2.33205	11	4	2.4054	0.184402	0.114432	0.000134526	TRUE	FALSE	TRUE	No
BW25113_0706	1	set1IT013	LB with Zinc sulfate heptahydrate 1 mM	ybfD	CDS	CP009273.1	733548	734309	+	4.21978	2	2	4.21978	0.301485	0.137181	0.0393254	TRUE	FALSE	TRUE
BW25113_0712	1	set1IT004	LB with copper (II) chloride dihydrate 2 mM	ybgK	CDS	CP009273.1	739699	740631	+	2.51897	10	10	3.43428	2.05009	0.0949757	0.000859621	TRUE	FALSE	TRUE	No
BW25113_0715	1	set3IT011	LB with Aluminum chloride hydrate 7.5 mM	abrB	CDS	CP009273.1	742179	743225	-	2.28273	11	11	2.28273	0.940545	0.0638611	1.12e-05	TRUE	FALSE	TRUE	No
BW25113_0721	2	set3IT040	Potassium acetate carbon source	sdhC	CDS	CP009273.1	750633	751022	+	3.48922	15	10	3.48922	2.48829	0.127959	0.0018544	TRUE	TRUE	TRUE	Yes
BW25113_0721	2	set3IT063	Potassium acetate carbon source	sdhC	CDS	CP009273.1	750633	751022	+	3.76939	15	10	3.85142	2.22428	0.104357	0.000448967	TRUE	TRUE	TRUE	Yes
BW25113_0721	2	set3IT041	Sodium D-Lactate carbon source	sdhC	CDS	CP009273.1	750633	751022	+	3.35992	15	10	3.35992	2.88179	0.165043	0.00522697	TRUE	TRUE	TRUE	Yes
BW25113_0721	2	set3IT064	Sodium D-Lactate carbon source	sdhC	CDS	CP009273.1	750633	751022	+	3.61901	15	10	3.61901	2.6332	0.110056	0.00193186	TRUE	TRUE	TRUE	Yes
BW25113_0752	1	set1IT013	LB with Zinc sulfate heptahydrate 1 mM	zitB	CDS	CP009273.1	779338	780279	-	5.37152	13	12	6.33889	3.42087	0.11694	0.000151905	TRUE	TRUE	TRUE
BW25113_0752	1	set2IT056	LB with Zinc sulfate heptahydrate 1 mM	zitB	CDS	CP009273.1	779338	780279	-	2.53975	13	13	2.53975	1.8951	0.118714	0.000410556	TRUE	TRUE	TRUE
BW25113_0754	1	set3IT056	D-Xylose carbon source	aroG	CDS	CP009273.1	781089	782141	+	-2.38672	12	11	-2.3986	0.378222	0.18165	1.76e-09	TRUE	FALSE	TRUE	No
BW25113_0754	1	set3IT040	Potassium acetate carbon source	aroG	CDS	CP009273.1	781089	782141	+	3.00404	12	11	3.00404	0.289877	0.0494621	1.29e-11	TRUE	TRUE	TRUE	No
BW25113_0754	1	set3IT063	Potassium acetate carbon source	aroG	CDS	CP009273.1	781089	782141	+	3.00806	12	11	3.00806	0.644398	0.0514702	3.26e-08	TRUE	TRUE	TRUE	No
BW25113_0757	7	set1IT026	LB with Aluminum chloride hydrate 5 mM	galK	CDS	CP009273.1	784287	785435	-	2.28224	8	7	2.35001	0.573595	0.0753947	3.65e-05	TRUE	FALSE	TRUE	No
BW25113_0757	7	set2IT079	LB with Bacitracin 0.75 mg/ml	galK	CDS	CP009273.1	784287	785435	-	2.01192	8	7	2.14384	0.326686	0.0650292	2.34e-06	TRUE	FALSE	TRUE	No
BW25113_0757	7	set1IT025	LB with Benzalkonium Chloride 0.004 mg/ml	galK	CDS	CP009273.1	784287	785435	-	2.99425	8	7	3.03136	0.298394	0.0700912	1.75e-07	TRUE	TRUE	TRUE	No
BW25113_0757	7	set2IT072	LB with Benzalkonium Chloride 0.004 mg/ml	galK	CDS	CP009273.1	784287	785435	-	4.50787	8	7	4.51406	0.385085	0.0567439	7.46e-08	TRUE	TRUE	TRUE	No
BW25113_0757	7	set1IT024	LB with Benzethonium chloride 0.01 mM	galK	CDS	CP009273.1	784287	785435	-	7.82213	8	7	7.82213	2.57826	0.103879	0.000222886	TRUE	FALSE	TRUE
BW25113_0757	7	set1IT040	LB with Cephalothin sodium salt 0.01 mg/ml	galK	CDS	CP009273.1	784287	785435	-	2.12299	8	7	2.27127	0.439717	0.0775849	9.54e-06	TRUE	TRUE	TRUE	No
BW25113_0757	7	set2IT086	LB with Cephalothin sodium salt 0.01 mg/ml	galK	CDS	CP009273.1	784287	785435	-	2.68312	8	7	2.81449	0.386252	0.0634819	1.26e-06	TRUE	TRUE	TRUE	No
BW25113_0757	7	set1IT041	LB with Cephalothin sodium salt 0.08 mg/ml	galK	CDS	CP009273.1	784287	785435	-	3.24923	8	7	3.47405	0.643367	0.0732185	7.36e-06	TRUE	TRUE	TRUE	No
BW25113_0757	7	set2IT087	LB with Cephalothin sodium salt 0.08 mg/ml	galK	CDS	CP009273.1	784287	785435	-	2.48756	8	7	2.85596	2.97566	0.2135	0.0441212	TRUE	TRUE	TRUE	No
BW25113_0757	7	set1IT029	LB with Phosphomycin disodium salt 0.002 mg/ml	galK	CDS	CP009273.1	784287	785435	-	2.3333	8	7	2.51582	0.463781	0.0751717	7.16e-06	TRUE	TRUE	TRUE	No
BW25113_0757	7	set2IT075	LB with Phosphomycin disodium salt 0.002 mg/ml	galK	CDS	CP009273.1	784287	785435	-	2.58733	8	7	2.65617	0.366421	0.0654623	1.3e-06	TRUE	TRUE	TRUE	No
BW25113_0757	7	set2IT076	LB with Phosphomycin disodium salt 0.004 mg/ml	galK	CDS	CP009273.1	784287	785435	-	2.6538	8	7	2.89615	0.502695	0.0617017	5.03e-06	TRUE	TRUE	TRUE	No
BW25113_0757	7	set2IT066	LB with Sodium Chlorite 0.4 mM	galK	CDS	CP009273.1	784287	785435	-	2.06105	8	7	2.19245	0.490078	0.0673639	2.2e-05	TRUE	TRUE	TRUE	No
BW25113_0757	7	set1IT021	LB with Sodium Chlorite 1.25 mM	galK	CDS	CP009273.1	784287	785435	-	2.44525	8	7	2.50796	0.239005	0.0755337	1.44e-07	TRUE	TRUE	TRUE	No
BW25113_0757	7	set2IT067	LB with Sodium Chlorite 1.25 mM	galK	CDS	CP009273.1	784287	785435	-	2.08257	8	7	2.20753	0.348301	0.0664541	2.87e-06	TRUE	TRUE	TRUE	No
BW25113_0759	16	set1IT026	LB with Aluminum chloride hydrate 5 mM	galE	CDS	CP009273.1	786495	787511	-	2.5842	7	6	2.5842	0.663389	0.0703521	0.000213964	TRUE	TRUE	TRUE	No
BW25113_0759	16	set2IT073	LB with Aluminum chloride hydrate 5 mM	galE	CDS	CP009273.1	786495	787511	-	2.13004	7	6	2.13004	0.66567	0.077578	0.000542463	TRUE	TRUE	TRUE	No
BW25113_0759	16	set3IT007	LB with Aluminum chloride hydrate 7.5 mM	galE	CDS	CP009273.1	786495	787511	-	3.34759	7	6	3.69372	0.858704	0.0599974	0.000132984	TRUE	TRUE	TRUE	No
BW25113_0759	16	set3IT011	LB with Aluminum chloride hydrate 7.5 mM	galE	CDS	CP009273.1	786495	787511	-	3.62988	7	6	3.62988	0.604856	0.0577745	2.63e-05	TRUE	TRUE	TRUE	No
BW25113_0759	16	set2IT078	LB with Bacitracin 0.6 mg/ml	galE	CDS	CP009273.1	786495	787511	-	2.03262	7	6	2.03262	0.30355	0.0719935	1.54e-05	TRUE	TRUE	TRUE	No
BW25113_0759	16	set2IT079	LB with Bacitracin 0.75 mg/ml	galE	CDS	CP009273.1	786495	787511	-	2.00233	7	6	2.00233	0.516518	0.0690186	0.000218981	TRUE	TRUE	TRUE	No
BW25113_0759	16	set1IT025	LB with Benzalkonium Chloride 0.004 mg/ml	galE	CDS	CP009273.1	786495	787511	-	2.7196	7	6	2.7196	0.454385	0.0673753	2.67e-05	TRUE	TRUE	TRUE	Yes
BW25113_0759	16	set2IT072	LB with Benzalkonium Chloride 0.004 mg/ml	galE	CDS	CP009273.1	786495	787511	-	4.73496	7	6	4.73496	0.544615	0.0573783	4.23e-06	TRUE	TRUE	TRUE	Yes
BW25113_0759	16	set1IT024	LB with Benzethonium chloride 0.01 mM	galE	CDS	CP009273.1	786495	787511	-	14.4535	7	6	14.4535	0.740267	0.0603096	7.96e-08	TRUE	TRUE	TRUE	Similar compound
BW25113_0759	16	set2IT071	LB with Benzethonium chloride 0.01 mM	galE	CDS	CP009273.1	786495	787511	-	11.8993	7	6	11.8993	0.868982	0.0543898	4.55e-07	TRUE	TRUE	TRUE	Similar compound
BW25113_0759	16	set3IT019	LB with Carbenicillin disodium salt 0.5 mg/ml	galE	CDS	CP009273.1	786495	787511	-	2.64096	7	6	2.79041	0.294317	0.0663668	2.75e-06	TRUE	FALSE	TRUE	No
BW25113_0759	16	set2IT086	LB with Cephalothin sodium salt 0.01 mg/ml	galE	CDS	CP009273.1	786495	787511	-	2.63546	7	6	2.63546	0.588782	0.0672063	0.000109765	TRUE	TRUE	TRUE	No
BW25113_0759	16	set1IT041	LB with Cephalothin sodium salt 0.08 mg/ml	galE	CDS	CP009273.1	786495	787511	-	3.23766	7	6	3.27963	0.489057	0.0679594	1.53e-05	TRUE	TRUE	TRUE	No
BW25113_0759	16	set2IT087	LB with Cephalothin sodium salt 0.08 mg/ml	galE	CDS	CP009273.1	786495	787511	-	4.31259	7	6	4.31259	0.586768	0.0580201	9.71e-06	TRUE	TRUE	TRUE	No
BW25113_0759	16	set1IT011	LB with Cisplatin 0.0125 mg/ml	galE	CDS	CP009273.1	786495	787511	-	3.0353	7	6	3.08421	0.568088	0.146448	4.3e-05	TRUE	TRUE	TRUE	No
BW25113_0759	16	set2IT054	LB with Cisplatin 0.0125 mg/ml	galE	CDS	CP009273.1	786495	787511	-	2.01382	7	6	2.01382	0.415466	0.202998	7.47e-05	TRUE	TRUE	TRUE	No
BW25113_0759	16	set1IT002	LB with Cobalt chloride hexahydrate 0.75 mM	galE	CDS	CP009273.1	786495	787511	-	3.31491	7	6	3.31491	0.323679	0.165921	2.07e-06	TRUE	TRUE	TRUE	No
BW25113_0759	16	set1IT003	LB with Cobalt chloride hexahydrate 1 mM	galE	CDS	CP009273.1	786495	787511	-	2.95927	7	6	3.11114	0.69766	0.178521	0.000118415	TRUE	TRUE	TRUE	No
BW25113_0759	16	set1IT004	LB with copper (II) chloride dihydrate 2 mM	galE	CDS	CP009273.1	786495	787511	-	2.88947	7	6	2.88947	0.916121	0.116679	0.000905218	TRUE	FALSE	TRUE	No
BW25113_0759	16	set2IT049	LB with Nickel (II) chloride hexahydrate 1.2 mM	galE	CDS	CP009273.1	786495	787511	-	2.1627	7	6	2.1627	0.519245	0.0742463	0.000158671	TRUE	FALSE	TRUE	No
BW25113_0759	16	set1IT009	LB with Paraquat dichloride 0.064 mg/ml	galE	CDS	CP009273.1	786495	787511	-	3.27104	7	6	3.27104	0.580397	0.154408	3.64e-05	TRUE	FALSE	TRUE
BW25113_0759	16	set1IT031	LB with Phosphomycin disodium salt 0.015 mg/ml	galE	CDS	CP009273.1	786495	787511	-	3.34636	7	6	3.34636	0.548605	0.15833	3.28e-05	TRUE	FALSE	TRUE	No
BW25113_0759	16	set2IT063	LB with Sisomicin sulfate salt 0.001 mg/ml	galE	CDS	CP009273.1	786495	787511	-	2.06591	7	6	2.06591	0.429027	0.0692333	7.71e-05	TRUE	TRUE	TRUE
BW25113_0759	16	set1IT019	LB with Sisomicin sulfate salt 0.005 mg/ml	galE	CDS	CP009273.1	786495	787511	-	3.06738	7	6	3.06738	0.890391	0.167962	0.000418796	TRUE	TRUE	TRUE
BW25113_0759	16	set2IT065	LB with Sisomicin sulfate salt 0.005 mg/ml	galE	CDS	CP009273.1	786495	787511	-	2.04347	7	6	2.04347	0.364936	0.229866	4.07e-05	TRUE	TRUE	TRUE
BW25113_0759	16	set2IT067	LB with Sodium Chlorite 1.25 mM	galE	CDS	CP009273.1	786495	787511	-	2.1882	7	6	2.1882	0.489744	0.0672564	0.000110727	TRUE	FALSE	TRUE	No
BW25113_0759	16	set3IT025	LB with syringaldehyde 8 mM	galE	CDS	CP009273.1	786495	787511	-	4.58566	7	6	4.58566	1.49108	0.0501791	0.000652715	TRUE	FALSE	TRUE	No
BW25113_0759	16	set2IT056	LB with Zinc sulfate heptahydrate 1 mM	galE	CDS	CP009273.1	786495	787511	-	2.07445	7	6	2.0794	0.45407	0.0724535	9.83e-05	TRUE	FALSE	TRUE
BW25113_0760	1	set3IT007	LB with Aluminum chloride hydrate 7.5 mM	modF	CDS	CP009273.1	787772	789244	-	2.27395	4	4	2.27395	0.239439	0.126471	0.000318643	TRUE	FALSE	TRUE	No
BW25113_0760	1	set1IT024	LB with Benzethonium chloride 0.01 mM	modF	CDS	CP009273.1	787772	789244	-	4.72721	4	4	4.86632	6.09761	0.424972	0.219867	FALSE	TRUE	FALSE
BW25113_0760	1	set2IT071	LB with Benzethonium chloride 0.01 mM	modF	CDS	CP009273.1	787772	789244	-	2.65454	4	4	2.9556	3.66793	0.42363	0.21318	FALSE	TRUE	FALSE
BW25113_0797	1	set1IT026	LB with Aluminum chloride hydrate 5 mM	rhlE	CDS	CP009273.1	826328	827692	+	-2.20663	11	11	-2.20663	1.38463	0.19111	0.0010665	TRUE	FALSE	TRUE	No
BW25113_0797	1	set1IT004	LB with copper (II) chloride dihydrate 2 mM	rhlE	CDS	CP009273.1	826328	827692	+	2.40479	11	11	2.40479	1.01247	0.0862895	3.66e-05	TRUE	FALSE	TRUE	No
BW25113_0801	1	set1IT041	LB with Cephalothin sodium salt 0.08 mg/ml	ybiC	CDS	CP009273.1	831807	832892	+	2.86041	13	11	2.90771	1.87678	0.0548619	0.000438729	TRUE	TRUE	TRUE	No
BW25113_0801	1	set2IT087	LB with Cephalothin sodium salt 0.08 mg/ml	ybiC	CDS	CP009273.1	831807	832892	+	2.71473	13	11	2.87717	1.86189	0.0451567	0.000447312	TRUE	TRUE	TRUE	No
BW25113_0805	1	set2IT073	LB with Aluminum chloride hydrate 5 mM	fiu	CDS	CP009273.1	834705	836987	-	-3.07991	9	9	-3.85783	1.23836	0.404882	2.75e-05	TRUE	FALSE	TRUE	No
BW25113_0805	1	set1IT004	LB with copper (II) chloride dihydrate 2 mM	fiu	CDS	CP009273.1	834705	836987	-	5.42257	9	9	6.30817	2.37284	0.0990732	6.07e-05	TRUE	FALSE	TRUE	No
BW25113_0805	1	set2IT056	LB with Zinc sulfate heptahydrate 1 mM	fiu	CDS	CP009273.1	834705	836987	-	-2.18772	9	9	-2.91915	1.72557	0.278108	0.00262608	TRUE	FALSE	TRUE
BW25113_0812	1	set3IT004	LB with Thallium(I) acetate 0.08 mg/ml	dps	CDS	CP009273.1	843864	844367	-	2.31333	18	16	2.42555	0.624305	0.0386613	1.18e-10	TRUE	TRUE	TRUE	No
BW25113_0812	1	set3IT008	LB with Thallium(I) acetate 0.08 mg/ml	dps	CDS	CP009273.1	843864	844367	-	2.14929	18	16	2.31062	0.722749	0.041047	1.8e-09	TRUE	TRUE	TRUE	No
BW25113_0812	1	set3IT005	LB with Thallium(I) acetate 0.1 mg/ml	dps	CDS	CP009273.1	843864	844367	-	2.10028	18	16	2.28637	0.734534	0.0413912	2.61e-09	TRUE	TRUE	TRUE	No
BW25113_0812	1	set3IT009	LB with Thallium(I) acetate 0.1 mg/ml	dps	CDS	CP009273.1	843864	844367	-	2.01154	18	16	2.30551	0.910232	0.0445314	4.21e-08	TRUE	TRUE	TRUE	No
BW25113_0814	5	set3IT022	LB with 5-Hydroxymethylfurfural 10 mM	ompX	CDS	CP009273.1	845906	846421	+	-2.1571	9	8	-2.44467	1.33771	0.427823	0.00160162	TRUE	FALSE	TRUE	No
BW25113_0814	5	set2IT073	LB with Aluminum chloride hydrate 5 mM	ompX	CDS	CP009273.1	845906	846421	+	-2.83728	9	9	-2.83728	1.55301	0.371293	0.00130832	TRUE	TRUE	TRUE	No
BW25113_0814	5	set3IT011	LB with Aluminum chloride hydrate 7.5 mM	ompX	CDS	CP009273.1	845906	846421	+	-2.20083	9	8	-2.30343	1.16483	0.409478	0.00168617	TRUE	TRUE	TRUE	No
BW25113_0814	5	set2IT078	LB with Bacitracin 0.6 mg/ml	ompX	CDS	CP009273.1	845906	846421	+	2.17697	9	9	2.41833	0.815807	0.0761236	2.02e-05	TRUE	TRUE	TRUE	Yes
BW25113_0814	5	set1IT033	LB with Bacitracin 0.75 mg/ml	ompX	CDS	CP009273.1	845906	846421	+	2.0008	9	8	2.33105	0.693394	0.0809659	2.98e-05	TRUE	TRUE	TRUE	Yes
BW25113_0814	5	set2IT079	LB with Bacitracin 0.75 mg/ml	ompX	CDS	CP009273.1	845906	846421	+	2.25056	9	9	2.4298	0.631467	0.0734727	2.88e-06	TRUE	TRUE	TRUE	Yes
BW25113_0814	5	set1IT034	LB with Bacitracin 1 mg/ml	ompX	CDS	CP009273.1	845906	846421	+	2.22755	9	8	2.59637	0.674161	0.0825479	1.21e-05	TRUE	TRUE	TRUE	Yes
BW25113_0814	5	set2IT080	LB with Bacitracin 1 mg/ml	ompX	CDS	CP009273.1	845906	846421	+	2.29914	9	9	2.48646	0.621888	0.0766968	2.15e-06	TRUE	TRUE	TRUE	Yes
BW25113_0814	5	set1IT035	LB with Bacitracin 1.5 mg/ml	ompX	CDS	CP009273.1	845906	846421	+	2.81239	9	8	3.06307	0.794061	0.0745417	1.2e-05	TRUE	TRUE	TRUE	Yes
BW25113_0814	5	set2IT081	LB with Bacitracin 1.5 mg/ml	ompX	CDS	CP009273.1	845906	846421	+	2.79839	9	9	3.10082	0.886759	0.0759229	5.93e-06	TRUE	TRUE	TRUE	Yes
BW25113_0814	5	set1IT025	LB with Benzalkonium Chloride 0.004 mg/ml	ompX	CDS	CP009273.1	845906	846421	+	-3.10738	9	8	-3.10738	1.13653	0.273982	0.000164872	TRUE	TRUE	TRUE	No
BW25113_0814	5	set2IT072	LB with Benzalkonium Chloride 0.004 mg/ml	ompX	CDS	CP009273.1	845906	846421	+	-3.34754	9	9	-3.34754	1.31447	0.360445	9.77e-05	TRUE	TRUE	TRUE	No
BW25113_0814	5	set2IT086	LB with Cephalothin sodium salt 0.01 mg/ml	ompX	CDS	CP009273.1	845906	846421	+	2.40159	9	9	2.74644	0.824877	0.074732	8.56e-06	TRUE	TRUE	TRUE	No
BW25113_0814	5	set1IT041	LB with Cephalothin sodium salt 0.08 mg/ml	ompX	CDS	CP009273.1	845906	846421	+	4.04802	9	8	4.44162	0.926629	0.0707407	2.79e-06	TRUE	TRUE	TRUE	No
BW25113_0814	5	set2IT087	LB with Cephalothin sodium salt 0.08 mg/ml	ompX	CDS	CP009273.1	845906	846421	+	4.22591	9	9	4.79738	0.887127	0.0651473	2.1e-07	TRUE	TRUE	TRUE	No
BW25113_0814	5	set1IT004	LB with copper (II) chloride dihydrate 2 mM	ompX	CDS	CP009273.1	845906	846421	+	7.07328	9	8	7.40577	1.92042	0.0715144	1.53e-05	TRUE	FALSE	TRUE	No
BW25113_0814	5	set1IT039	LB with Fusidic acid sodium salt 0.25 mg/ml	ompX	CDS	CP009273.1	845906	846421	+	-2.10446	9	8	-2.13719	1.2661	0.267443	0.0025685	TRUE	FALSE	TRUE	No
BW25113_0814	5	set2IT088	LB with MreB Perturbing Compound A22 0.02 mg/ml	ompX	CDS	CP009273.1	845906	846421	+	4.29496	9	9	4.43371	1.24167	0.0688415	6.11e-06	TRUE	FALSE	TRUE	No
BW25113_0814	5	set1IT018	LB with Sisomicin sulfate salt 0.0025 mg/ml	ompX	CDS	CP009273.1	845906	846421	+	2.73103	9	8	2.98269	0.782132	0.0737953	1.3e-05	TRUE	TRUE	TRUE
BW25113_0814	5	set2IT064	LB with Sisomicin sulfate salt 0.0025 mg/ml	ompX	CDS	CP009273.1	845906	846421	+	2.86684	9	9	3.1232	0.750092	0.0708619	1.58e-06	TRUE	TRUE	TRUE
BW25113_0814	5	set1IT019	LB with Sisomicin sulfate salt 0.005 mg/ml	ompX	CDS	CP009273.1	845906	846421	+	8.33465	9	8	9.0037	3.52091	0.0894063	0.000179429	TRUE	TRUE	TRUE
BW25113_0814	5	set2IT065	LB with Sisomicin sulfate salt 0.005 mg/ml	ompX	CDS	CP009273.1	845906	846421	+	6.42265	9	9	6.71935	3.2245	0.114329	0.000255424	TRUE	TRUE	TRUE
BW25113_0814	5	set2IT062	LB with Sodium nitrate 350 mM	ompX	CDS	CP009273.1	845906	846421	+	-2.30878	9	9	-2.31887	0.751183	0.237714	2.05e-05	TRUE	FALSE	TRUE
BW25113_0814	5	set3IT025	LB with syringaldehyde 8 mM	ompX	CDS	CP009273.1	845906	846421	+	-2.45292	9	8	-2.85245	1.37135	0.446108	0.00131609	TRUE	FALSE	TRUE	No
BW25113_0841	1	set1IT004	LB with copper (II) chloride dihydrate 2 mM	ybjG	CDS	CP009273.1	878248	878844	-	2.8064	9	7	4.15186	1.86196	0.123306	0.00148123	TRUE	FALSE	TRUE	No
BW25113_0842	4	set3IT007	LB with Aluminum chloride hydrate 7.5 mM	mdfA	CDS	CP009273.1	879129	880361	+	-2.68103	14	13	-2.72093	1.26916	0.35706	2.47e-05	TRUE	TRUE	TRUE	No
BW25113_0842	4	set3IT011	LB with Aluminum chloride hydrate 7.5 mM	mdfA	CDS	CP009273.1	879129	880361	+	-2.27181	14	13	-2.32533	1.19051	0.292207	4.45e-05	TRUE	TRUE	TRUE	No
BW25113_0842	4	set1IT024	LB with Benzethonium chloride 0.01 mM	mdfA	CDS	CP009273.1	879129	880361	+	3.4795	14	13	3.4795	2.68907	0.225185	0.000779559	TRUE	FALSE	TRUE
BW25113_0842	4	set3IT019	LB with Carbenicillin disodium salt 0.5 mg/ml	mdfA	CDS	CP009273.1	879129	880361	+	-2.00392	14	13	-2.39132	0.862149	0.272114	6.18e-07	TRUE	FALSE	TRUE	No
BW25113_0842	4	set1IT004	LB with copper (II) chloride dihydrate 2 mM	mdfA	CDS	CP009273.1	879129	880361	+	2.35456	14	13	3.28364	2.85976	0.209452	0.00249857	TRUE	FALSE	TRUE	No
BW25113_0842	4	set1IT001	LB with Nickel (II) chloride hexahydrate 1.2 mM	mdfA	CDS	CP009273.1	879129	880361	+	3.59443	14	13	3.90532	1.5053	0.0762692	7.57e-07	TRUE	TRUE	TRUE	No
BW25113_0842	4	set2IT049	LB with Nickel (II) chloride hexahydrate 1.2 mM	mdfA	CDS	CP009273.1	879129	880361	+	3.41773	14	13	3.77212	1.84665	0.0570028	8.9e-06	TRUE	TRUE	TRUE	No
BW25113_0842	4	set3IT016	LB with Tetracycline hydrochloride 0.0005 mg/ml	mdfA	CDS	CP009273.1	879129	880361	+	2.54642	14	13	2.54642	1.78814	0.123116	0.000247232	TRUE	TRUE	TRUE	No
BW25113_0842	4	set3IT017	LB with Tetracycline hydrochloride 0.0015 mg/ml	mdfA	CDS	CP009273.1	879129	880361	+	3.13389	14	13	3.15429	1.74921	0.113559	2.93e-05	TRUE	TRUE	TRUE	No
BW25113_0845	1	set3IT048	L-Malic acid disodium salt monohydrate carbon source	ybjJ	CDS	CP009273.1	881587	882795	-	-2.28339	9	8	-2.96366	0.748826	0.307463	1.44e-05	TRUE	TRUE	TRUE	No
BW25113_0845	1	set3IT071	L-Malic acid disodium salt monohydrate carbon source	ybjJ	CDS	CP009273.1	881587	882795	-	-2.0293	9	8	-2.53195	0.883649	0.24003	0.000126277	TRUE	TRUE	TRUE	No
BW25113_0845	1	set3IT005	LB with Thallium(I) acetate 0.1 mg/ml	ybjJ	CDS	CP009273.1	881587	882795	-	2.1896	9	8	2.55847	2.58366	0.0678184	0.0264916	TRUE	TRUE	TRUE	No
BW25113_0845	1	set3IT009	LB with Thallium(I) acetate 0.1 mg/ml	ybjJ	CDS	CP009273.1	881587	882795	-	2.09181	9	8	2.49317	2.595	0.0760642	0.0298764	TRUE	TRUE	TRUE	No
BW25113_0845	1	set2IT056	LB with Zinc sulfate heptahydrate 1 mM	ybjJ	CDS	CP009273.1	881587	882795	-	-2.08543	9	8	-2.60686	2.02081	0.256119	0.0193223	TRUE	FALSE	TRUE
BW25113_0853	3	set3IT053	D-Fructose carbon source	ybjN	CDS	CP009273.1	888413	888889	+	-2.07794	12	11	-2.1201	0.538339	0.204686	1.82e-07	TRUE	FALSE	TRUE	No
BW25113_0853	3	set2IT078	LB with Bacitracin 0.6 mg/ml	ybjN	CDS	CP009273.1	888413	888889	+	2.09648	12	11	2.28252	0.350316	0.0464743	1.01e-09	TRUE	TRUE	TRUE	No
BW25113_0853	3	set1IT033	LB with Bacitracin 0.75 mg/ml	ybjN	CDS	CP009273.1	888413	888889	+	2.25197	12	11	2.41731	0.367581	0.0551705	9.18e-10	TRUE	TRUE	TRUE	No
BW25113_0853	3	set2IT081	LB with Bacitracin 1.5 mg/ml	ybjN	CDS	CP009273.1	888413	888889	+	2.01408	12	11	2.05184	0.355245	0.0530077	3.27e-09	TRUE	TRUE	TRUE	No
BW25113_0853	3	set2IT086	LB with Cephalothin sodium salt 0.01 mg/ml	ybjN	CDS	CP009273.1	888413	888889	+	2.35757	12	11	2.43807	0.187643	0.0466024	1.09e-12	TRUE	TRUE	TRUE	No
BW25113_0853	3	set1IT041	LB with Cephalothin sodium salt 0.08 mg/ml	ybjN	CDS	CP009273.1	888413	888889	+	3.18379	12	11	3.19202	0.379962	0.0508945	8.23e-11	TRUE	TRUE	TRUE	No
BW25113_0853	3	set2IT087	LB with Cephalothin sodium salt 0.08 mg/ml	ybjN	CDS	CP009273.1	888413	888889	+	3.43949	12	11	3.4864	0.366986	0.0409739	2.44e-11	TRUE	TRUE	TRUE	No
BW25113_0853	3	set1IT029	LB with Phosphomycin disodium salt 0.002 mg/ml	ybjN	CDS	CP009273.1	888413	888889	+	2.26189	12	11	2.26189	0.261212	0.0527759	6.1e-11	TRUE	TRUE	TRUE	No
BW25113_0853	3	set2IT075	LB with Phosphomycin disodium salt 0.002 mg/ml	ybjN	CDS	CP009273.1	888413	888889	+	2.63096	12	11	2.64648	0.369309	0.0458957	3.95e-10	TRUE	TRUE	TRUE	No
BW25113_0853	3	set1IT030	LB with Phosphomycin disodium salt 0.004 mg/ml	ybjN	CDS	CP009273.1	888413	888889	+	2.49355	12	11	2.50239	0.399148	0.0521715	1.47e-09	TRUE	TRUE	TRUE	No
BW25113_0853	3	set2IT076	LB with Phosphomycin disodium salt 0.004 mg/ml	ybjN	CDS	CP009273.1	888413	888889	+	2.76656	12	11	2.84822	0.395329	0.0434022	3.74e-10	TRUE	TRUE	TRUE	No
BW25113_0874	1	set3IT004	LB with Thallium(I) acetate 0.08 mg/ml	ybjE	CDS	CP009273.1	909414	910313	-	2.58577	16	14	2.58577	0.660827	0.0362047	1.86e-09	TRUE	TRUE	TRUE	No
BW25113_0874	1	set3IT008	LB with Thallium(I) acetate 0.08 mg/ml	ybjE	CDS	CP009273.1	909414	910313	-	2.31674	16	14	2.31674	0.57417	0.0399674	1.27e-09	TRUE	TRUE	TRUE	No
BW25113_0874	1	set3IT005	LB with Thallium(I) acetate 0.1 mg/ml	ybjE	CDS	CP009273.1	909414	910313	-	3.76462	16	14	3.80343	1.04416	0.0303648	4.48e-09	TRUE	TRUE	TRUE	No
BW25113_0874	1	set3IT009	LB with Thallium(I) acetate 0.1 mg/ml	ybjE	CDS	CP009273.1	909414	910313	-	3.95405	16	14	3.98303	1.09761	0.0303085	4.69e-09	TRUE	TRUE	TRUE	No
BW25113_0877	3	set3IT044	D-Mannitol carbon source	ybjX	CDS	CP009273.1	913584	914576	-	-2.24777	9	4	-2.24777	1.36464	0.562221	0.0492597	FALSE	FALSE	FALSE	No
BW25113_0877	3	set3IT048	L-Malic acid disodium salt monohydrate carbon source	ybjX	CDS	CP009273.1	913584	914576	-	-2.30371	9	4	-2.30371	0.981804	0.513866	0.0219742	TRUE	FALSE	TRUE	No
BW25113_0877	3	set2IT073	LB with Aluminum chloride hydrate 5 mM	ybjX	CDS	CP009273.1	913584	914576	-	-2.83237	9	5	-2.83237	1.60203	0.520188	0.0253183	TRUE	FALSE	TRUE	No
BW25113_0877	3	set1IT024	LB with Benzethonium chloride 0.01 mM	ybjX	CDS	CP009273.1	913584	914576	-	5.81033	9	4	6.07588	2.21796	0.197363	0.0128368	TRUE	FALSE	TRUE
BW25113_0877	3	set1IT004	LB with copper (II) chloride dihydrate 2 mM	ybjX	CDS	CP009273.1	913584	914576	-	2.5697	9	4	2.5697	0.786045	0.232448	0.00988034	TRUE	FALSE	TRUE	No
BW25113_0877	3	set1IT001	LB with Nickel (II) chloride hexahydrate 1.2 mM	ybjX	CDS	CP009273.1	913584	914576	-	2.80276	9	4	2.80276	0.854328	0.166708	0.00728481	TRUE	TRUE	TRUE	No
BW25113_0877	3	set2IT049	LB with Nickel (II) chloride hexahydrate 1.2 mM	ybjX	CDS	CP009273.1	913584	914576	-	2.87123	9	5	2.94513	0.778022	0.116984	0.00108112	TRUE	TRUE	TRUE	No
BW25113_0877	3	set1IT031	LB with Phosphomycin disodium salt 0.015 mg/ml	ybjX	CDS	CP009273.1	913584	914576	-	2.03831	9	4	2.03831	3.53527	0.565014	0.374374	FALSE	TRUE	FALSE	No
BW25113_0877	3	set2IT077	LB with Phosphomycin disodium salt 0.015 mg/ml	ybjX	CDS	CP009273.1	913584	914576	-	2.48058	9	5	2.67897	2.66657	0.381598	0.097939	FALSE	TRUE	FALSE	No
BW25113_0877	3	set1IT018	LB with Sisomicin sulfate salt 0.0025 mg/ml	ybjX	CDS	CP009273.1	913584	914576	-	-2.64921	9	4	-2.77587	0.851101	0.457755	0.00884386	TRUE	TRUE	TRUE
BW25113_0877	3	set2IT064	LB with Sisomicin sulfate salt 0.0025 mg/ml	ybjX	CDS	CP009273.1	913584	914576	-	-2.50918	9	5	-2.88872	0.807272	0.49003	0.00172602	TRUE	TRUE	TRUE
BW25113_0877	3	set3IT018	LB with Spectinomycin dihydrochloride pentahydrate 0.01 mg/ml	ybjX	CDS	CP009273.1	913584	914576	-	-2.14817	9	4	-2.14817	0.5085	0.50012	0.00370746	TRUE	FALSE	TRUE	No
BW25113_0877	3	set2IT056	LB with Zinc sulfate heptahydrate 1 mM	ybjX	CDS	CP009273.1	913584	914576	-	-2.36715	9	5	-2.41662	0.998725	0.479885	0.0116125	TRUE	FALSE	TRUE
BW25113_0880	1	set1IT013	LB with Zinc sulfate heptahydrate 1 mM	cspD	CDS	CP009273.1	917822	918046	-	4.1648	18	15	4.4828	4.81445	0.195941	0.0098533	TRUE	FALSE	TRUE
BW25113_0883	1	set3IT071	L-Malic acid disodium salt monohydrate carbon source	serW	tRNA	CP009273.1	921340	921427	-	-2.87388	15	5	-2.88819	0.490217	0.580467	0.000238935	TRUE	FALSE	TRUE
BW25113_0883	1	set1IT042	LB with MreB Perturbing Compound A22 0.02 mg/ml	serW	tRNA	CP009273.1	921340	921427	-	2.25559	15	6	2.25559	1.41699	0.159601	0.0126634	TRUE	TRUE	TRUE
BW25113_0883	1	set2IT088	LB with MreB Perturbing Compound A22 0.02 mg/ml	serW	tRNA	CP009273.1	921340	921427	-	2.21565	15	6	2.44177	0.713299	0.139266	0.000489654	TRUE	TRUE	TRUE
BW25113_0883	1	set3IT016	LB with Tetracycline hydrochloride 0.0005 mg/ml	serW	tRNA	CP009273.1	921340	921427	-	-2.18196	15	5	-2.23009	0.642057	0.530509	0.00177219	TRUE	FALSE	TRUE
BW25113_0883	1	set3IT040	Potassium acetate carbon source	serW	tRNA	CP009273.1	921340	921427	-	2.50663	15	5	2.92268	3.08932	0.308166	0.107649	FALSE	TRUE	FALSE
BW25113_0883	1	set3IT063	Potassium acetate carbon source	serW	tRNA	CP009273.1	921340	921427	-	2.8041	15	5	3.40565	3.31646	0.303453	0.0879123	FALSE	TRUE	FALSE
BW25113_0884	1	set1IT024	LB with Benzethonium chloride 0.01 mM	infA	CDS	CP009273.1	921681	921899	-	2.80496	12	3	4.47589	1.07269	0.312452	0.0199171	TRUE	FALSE	TRUE
BW25113_0884	1	set2IT056	LB with Zinc sulfate heptahydrate 1 mM	infA	CDS	CP009273.1	921681	921899	-	-2.18817	12	3	-3.65939	1.49001	0.74904	0.0648371	FALSE	FALSE	FALSE
BW25113_0884	1	set3IT040	Potassium acetate carbon source	infA	CDS	CP009273.1	921681	921899	-	2.08025	12	2	3.45698	3.4597	0.148332	0.398006	FALSE	TRUE	FALSE
BW25113_0884	1	set3IT063	Potassium acetate carbon source	infA	CDS	CP009273.1	921681	921899	-	2.74824	12	2	4.47234	3.08973	0.115279	0.293417	FALSE	TRUE	FALSE
BW25113_0893	1	set1IT001	LB with Nickel (II) chloride hexahydrate 1.2 mM	serS	CDS	CP009273.1	934884	936176	+	2.55932	10	9	2.55932	0.946957	0.0748884	4.1e-05	TRUE	TRUE	TRUE
BW25113_0893	1	set2IT049	LB with Nickel (II) chloride hexahydrate 1.2 mM	serS	CDS	CP009273.1	934884	936176	+	2.47229	10	9	2.47229	1.06407	0.0514183	0.000119264	TRUE	TRUE	TRUE
BW25113_0893	1	set3IT025	LB with syringaldehyde 8 mM	serS	CDS	CP009273.1	934884	936176	+	-2.32785	10	9	-2.32785	1.47904	0.25555	0.00391708	TRUE	FALSE	TRUE
BW25113_0898	1	set1IT004	LB with copper (II) chloride dihydrate 2 mM	ycaD	CDS	CP009273.1	941327	942475	+	2.92653	7	6	2.92653	0.958889	0.0880133	0.00104663	TRUE	FALSE	TRUE	No
BW25113_0914	6	set1IT028	LB	msbA	CDS	CP009273.1	962077	963825	+	2.11675	6	4	2.13261	0.272979	0.11751	0.000569725	TRUE	TRUE	TRUE
BW25113_0914	6	set2IT091	LB	msbA	CDS	CP009273.1	962077	963825	+	2.10828	6	5	2.10828	0.61894	0.116641	0.00159502	TRUE	TRUE	TRUE
BW25113_0914	6	set3IT007	LB with Aluminum chloride hydrate 7.5 mM	msbA	CDS	CP009273.1	962077	963825	+	-2.00493	6	4	-2.00493	0.731196	0.540837	0.0215706	FALSE	TRUE	FALSE
BW25113_0914	6	set3IT011	LB with Aluminum chloride hydrate 7.5 mM	msbA	CDS	CP009273.1	962077	963825	+	-2.84663	6	4	-2.87011	1.0872	0.525932	0.0173984	TRUE	TRUE	TRUE
BW25113_0914	6	set1IT032	LB with Bacitracin 0.6 mg/ml	msbA	CDS	CP009273.1	962077	963825	+	2.05893	6	4	2.05893	0.781219	0.121104	0.0133101	TRUE	FALSE	TRUE
BW25113_0914	6	set1IT025	LB with Benzalkonium Chloride 0.004 mg/ml	msbA	CDS	CP009273.1	962077	963825	+	-3.96195	6	4	-3.96195	2.06601	0.579347	0.0352197	TRUE	TRUE	TRUE
BW25113_0914	6	set2IT072	LB with Benzalkonium Chloride 0.004 mg/ml	msbA	CDS	CP009273.1	962077	963825	+	-3.38634	6	5	-3.38634	1.06912	0.51019	0.00268899	TRUE	TRUE	TRUE
BW25113_0914	6	set1IT024	LB with Benzethonium chloride 0.01 mM	msbA	CDS	CP009273.1	962077	963825	+	2.07643	6	4	2.07643	1.80447	0.476554	0.122847	FALSE	FALSE	FALSE
BW25113_0914	6	set3IT019	LB with Carbenicillin disodium salt 0.5 mg/ml	msbA	CDS	CP009273.1	962077	963825	+	-2.13662	6	4	-2.13662	0.513964	0.473126	0.00430066	TRUE	FALSE	TRUE
BW25113_0914	6	set1IT040	LB with Cephalothin sodium salt 0.01 mg/ml	msbA	CDS	CP009273.1	962077	963825	+	2.16653	6	4	2.18322	0.411022	0.115758	0.00178237	TRUE	FALSE	TRUE
BW25113_0914	6	set1IT004	LB with copper (II) chloride dihydrate 2 mM	msbA	CDS	CP009273.1	962077	963825	+	3.73153	6	4	3.73153	4.56291	0.243204	0.225889	FALSE	FALSE	FALSE
BW25113_0914	6	set2IT082	LB with Fusidic acid sodium salt 0.02 mg/ml	msbA	CDS	CP009273.1	962077	963825	+	2.10245	6	5	2.10245	0.198924	0.117675	1.9e-05	TRUE	FALSE	TRUE
BW25113_0914	6	set1IT001	LB with Nickel (II) chloride hexahydrate 1.2 mM	msbA	CDS	CP009273.1	962077	963825	+	3.9734	6	4	3.97493	0.123753	0.11731	8.38e-06	TRUE	TRUE	TRUE
BW25113_0914	6	set2IT049	LB with Nickel (II) chloride hexahydrate 1.2 mM	msbA	CDS	CP009273.1	962077	963825	+	3.34148	6	5	3.34148	0.837976	0.111369	0.000884433	TRUE	TRUE	TRUE
BW25113_0914	6	set2IT075	LB with Phosphomycin disodium salt 0.002 mg/ml	msbA	CDS	CP009273.1	962077	963825	+	2.37757	6	5	2.38408	0.368867	0.113245	0.000133251	TRUE	FALSE	TRUE
BW25113_0914	6	set1IT018	LB with Sisomicin sulfate salt 0.0025 mg/ml	msbA	CDS	CP009273.1	962077	963825	+	-2.50695	6	4	-2.50695	1.72794	0.436481	0.074153	FALSE	TRUE	FALSE
BW25113_0914	6	set2IT064	LB with Sisomicin sulfate salt 0.0025 mg/ml	msbA	CDS	CP009273.1	962077	963825	+	-2.58242	6	5	-2.58242	0.860801	0.426447	0.00344232	TRUE	TRUE	TRUE
BW25113_0914	6	set1IT020	LB with Sodium Chlorite 0.4 mM	msbA	CDS	CP009273.1	962077	963825	+	2.10796	6	4	2.11963	0.32158	0.116115	0.000943066	TRUE	TRUE	TRUE
BW25113_0914	6	set2IT066	LB with Sodium Chlorite 0.4 mM	msbA	CDS	CP009273.1	962077	963825	+	2.31592	6	5	2.3794	0.467364	0.11033	0.000339585	TRUE	TRUE	TRUE
BW25113_0914	6	set1IT021	LB with Sodium Chlorite 1.25 mM	msbA	CDS	CP009273.1	962077	963825	+	2.09941	6	4	2.14827	0.780149	0.116789	0.0117858	TRUE	TRUE	TRUE
BW25113_0914	6	set2IT067	LB with Sodium Chlorite 1.25 mM	msbA	CDS	CP009273.1	962077	963825	+	2.29225	6	5	2.29225	0.56306	0.110023	0.000807651	TRUE	TRUE	TRUE
BW25113_0914	6	set3IT025	LB with syringaldehyde 8 mM	msbA	CDS	CP009273.1	962077	963825	+	-2.97116	6	4	-2.97116	1.82689	0.575407	0.0642389	FALSE	FALSE	FALSE
BW25113_0914	6	set3IT023	LB with Vanillin 10 mM	msbA	CDS	CP009273.1	962077	963825	+	-2.09604	6	4	-2.09604	0.761298	0.52714	0.0147838	FALSE	FALSE	FALSE
BW25113_0925	1	set3IT071	L-Malic acid disodium salt monohydrate carbon source	ldtD	CDS	CP009273.1	976503	978350	+	-2.09747	4	3	-2.09747	2.35272	0.311363	0.289438	FALSE	FALSE	FALSE	No
BW25113_0925	1	set1IT026	LB with Aluminum chloride hydrate 5 mM	ldtD	CDS	CP009273.1	976503	978350	+	-3.16612	4	3	-3.16612	3.31333	0.502083	0.273889	FALSE	TRUE	FALSE	No
BW25113_0925	1	set3IT007	LB with Aluminum chloride hydrate 7.5 mM	ldtD	CDS	CP009273.1	976503	978350	+	-2.98408	4	3	-2.98408	3.77215	0.684298	0.355938	FALSE	TRUE	FALSE	No
BW25113_0925	1	set3IT011	LB with Aluminum chloride hydrate 7.5 mM	ldtD	CDS	CP009273.1	976503	978350	+	-3.86648	4	3	-3.86648	1.86371	0.6175	0.0790971	FALSE	TRUE	FALSE	No
BW25113_0925	1	set1IT001	LB with Nickel (II) chloride hexahydrate 1.2 mM	ldtD	CDS	CP009273.1	976503	978350	+	2.06794	4	3	2.06794	0.749244	0.10893	0.0415141	TRUE	FALSE	TRUE	No
BW25113_0925	1	set2IT064	LB with Sisomicin sulfate salt 0.0025 mg/ml	ldtD	CDS	CP009273.1	976503	978350	+	-2.45349	4	3	-2.45349	1.9295	0.238394	0.179917	FALSE	FALSE	FALSE
BW25113_0925	1	set2IT062	LB with Sodium nitrate 350 mM	ldtD	CDS	CP009273.1	976503	978350	+	-2.26158	4	3	-2.26158	1.81197	0.205172	0.174296	FALSE	FALSE	FALSE
BW25113_0925	1	set3IT023	LB with Vanillin 10 mM	ldtD	CDS	CP009273.1	976503	978350	+	-2.27628	4	3	-2.27628	1.73087	0.337282	0.168945	FALSE	FALSE	FALSE	No
BW25113_0925	1	set2IT056	LB with Zinc sulfate heptahydrate 1 mM	ldtD	CDS	CP009273.1	976503	978350	+	-3.57917	4	3	-3.57917	1.8818	0.356073	0.102233	FALSE	FALSE	FALSE
BW25113_0925	1	set3IT043	Sodium succinate dibasic hexahydrate carbon source	ldtD	CDS	CP009273.1	976503	978350	+	-2.94375	4	3	-2.94375	1.95757	0.410362	0.129901	FALSE	FALSE	FALSE	No
BW25113_0926	1	set1IT004	LB with copper (II) chloride dihydrate 2 mM	ycbK	CDS	CP009273.1	978531	979079	+	6.41564	8	7	6.41564	0.696291	0.0585854	4.02e-07	TRUE	FALSE	TRUE	No
BW25113_0929	3	set3IT048	L-Malic acid disodium salt monohydrate carbon source	ompF	CDS	CP009273.1	981350	982438	-	2.38092	6	6	2.38092	0.743056	0.055816	0.000539005	TRUE	TRUE	TRUE	No
BW25113_0929	3	set3IT071	L-Malic acid disodium salt monohydrate carbon source	ompF	CDS	CP009273.1	981350	982438	-	2.44634	6	6	2.44634	0.653396	0.0507268	0.000258485	TRUE	TRUE	TRUE	No
BW25113_0929	3	set1IT026	LB with Aluminum chloride hydrate 5 mM	ompF	CDS	CP009273.1	981350	982438	-	-2.44725	6	6	-2.44725	0.972695	0.196179	0.00298024	TRUE	TRUE	TRUE	No
BW25113_0929	3	set2IT073	LB with Aluminum chloride hydrate 5 mM	ompF	CDS	CP009273.1	981350	982438	-	-2.40178	6	6	-2.40178	1.76654	0.29027	0.0353428	TRUE	TRUE	TRUE	No
BW25113_0929	3	set3IT007	LB with Aluminum chloride hydrate 7.5 mM	ompF	CDS	CP009273.1	981350	982438	-	-2.43606	6	6	-2.43606	1.88658	0.393179	0.0451372	TRUE	TRUE	TRUE	No
BW25113_0929	3	set3IT011	LB with Aluminum chloride hydrate 7.5 mM	ompF	CDS	CP009273.1	981350	982438	-	-3.35225	6	6	-3.35225	1.37904	0.413438	0.00277577	TRUE	TRUE	TRUE	No
BW25113_0929	3	set1IT024	LB with Benzethonium chloride 0.01 mM	ompF	CDS	CP009273.1	981350	982438	-	7.95375	6	6	7.95375	3.14418	0.104919	0.00174374	TRUE	FALSE	TRUE
BW25113_0929	3	set1IT040	LB with Cephalothin sodium salt 0.01 mg/ml	ompF	CDS	CP009273.1	981350	982438	-	-2.15941	6	6	-2.15941	1.08808	0.16886	0.00496335	TRUE	TRUE	TRUE	No
BW25113_0929	3	set2IT086	LB with Cephalothin sodium salt 0.01 mg/ml	ompF	CDS	CP009273.1	981350	982438	-	-3.10869	6	6	-3.10869	1.17927	0.233414	0.00136978	TRUE	TRUE	TRUE	No
BW25113_0929	3	set1IT041	LB with Cephalothin sodium salt 0.08 mg/ml	ompF	CDS	CP009273.1	981350	982438	-	-3.55728	6	6	-3.55728	0.789248	0.281411	0.000112837	TRUE	TRUE	TRUE	No
BW25113_0929	3	set2IT087	LB with Cephalothin sodium salt 0.08 mg/ml	ompF	CDS	CP009273.1	981350	982438	-	-4.00169	6	6	-4.00169	0.344712	0.289819	1.07e-06	TRUE	TRUE	TRUE	No
BW25113_0929	3	set1IT004	LB with copper (II) chloride dihydrate 2 mM	ompF	CDS	CP009273.1	981350	982438	-	5.39288	6	6	5.39288	3.53386	0.0978502	0.0163023	TRUE	FALSE	TRUE	No
BW25113_0929	3	set1IT030	LB with Phosphomycin disodium salt 0.004 mg/ml	ompF	CDS	CP009273.1	981350	982438	-	-2.3412	6	6	-2.3412	1.20884	0.212374	0.00577566	TRUE	TRUE	TRUE	No
BW25113_0929	3	set2IT076	LB with Phosphomycin disodium salt 0.004 mg/ml	ompF	CDS	CP009273.1	981350	982438	-	-2.01046	6	6	-2.01046	1.15587	0.16655	0.00937846	TRUE	TRUE	TRUE	No
BW25113_0929	3	set3IT016	LB with Tetracycline hydrochloride 0.0005 mg/ml	ompF	CDS	CP009273.1	981350	982438	-	-2.12512	6	6	-2.12512	1.11813	0.295678	0.00683175	TRUE	FALSE	TRUE	No
BW25113_0931	2	set3IT057	D-Galactose carbon source	pncB	CDS	CP009273.1	984610	985812	-	2.41689	6	3	2.41689	0.526564	0.508441	0.0154564	TRUE	FALSE	TRUE	No
BW25113_0931	2	set1IT026	LB with Aluminum chloride hydrate 5 mM	pncB	CDS	CP009273.1	984610	985812	-	-3.34353	6	3	-3.34353	1.06276	0.666349	0.0385415	TRUE	TRUE	TRUE	No
BW25113_0931	2	set3IT007	LB with Aluminum chloride hydrate 7.5 mM	pncB	CDS	CP009273.1	984610	985812	-	-2.30876	6	3	-2.30876	0.15797	0.837715	0.00225395	FALSE	TRUE	FALSE	No
BW25113_0931	2	set2IT087	LB with Cephalothin sodium salt 0.08 mg/ml	pncB	CDS	CP009273.1	984610	985812	-	-2.81336	6	3	-2.81336	1.20001	0.664665	0.0574422	FALSE	FALSE	FALSE	No
BW25113_0931	2	set2IT052	LB with sodium fluoride 200 mM	pncB	CDS	CP009273.1	984610	985812	-	2.09977	6	3	2.09977	0.16035	0.176833	0.00193824	TRUE	FALSE	TRUE	No
BW25113_0955	1	set1IT004	LB with copper (II) chloride dihydrate 2 mM	ycbZ	CDS	CP009273.1	1011995	1013755	-	2.04866	7	4	2.04866	0.96558	0.23349	0.0343709	TRUE	FALSE	TRUE	No
BW25113_0971	3	set1IT031	LB with Phosphomycin disodium salt 0.015 mg/ml	serT	tRNA	CP009273.1	1027081	1027168	-	2.63419	14	9	2.73656	2.02128	0.339855	0.00548446	TRUE	TRUE	TRUE
BW25113_0971	3	set2IT077	LB with Phosphomycin disodium salt 0.015 mg/ml	serT	tRNA	CP009273.1	1027081	1027168	-	2.61962	14	9	3.04248	2.47077	0.282011	0.00745421	TRUE	TRUE	TRUE
BW25113_0971	3	set2IT056	LB with Zinc sulfate heptahydrate 1 mM	serT	tRNA	CP009273.1	1027081	1027168	-	-2.48432	14	9	-2.91329	1.27922	0.378099	0.000413238	TRUE	FALSE	TRUE
BW25113_0971	3	set3IT063	Potassium acetate carbon source	serT	tRNA	CP009273.1	1027081	1027168	-	2.4334	14	8	2.51906	0.68669	0.125333	2.03e-05	TRUE	FALSE	TRUE
BW25113_0971	3	set3IT041	Sodium D-Lactate carbon source	serT	tRNA	CP009273.1	1027081	1027168	-	2.09009	14	8	2.82824	1.3816	0.118738	0.000704387	TRUE	TRUE	TRUE
BW25113_0971	3	set3IT064	Sodium D-Lactate carbon source	serT	tRNA	CP009273.1	1027081	1027168	-	2.05507	14	8	2.78692	1.35205	0.12228	0.000673546	TRUE	TRUE	TRUE
BW25113_1014	1	set1IT031	LB with Phosphomycin disodium salt 0.015 mg/ml	putA	CDS	CP009273.1	1070376	1074338	-	5.88699	1	1	5.88699	NA	0.134422	NA	TRUE	TRUE	TRUE	No
BW25113_1014	1	set2IT077	LB with Phosphomycin disodium salt 0.015 mg/ml	putA	CDS	CP009273.1	1070376	1074338	-	5.2443	1	1	5.2443	NA	0.11851	NA	TRUE	TRUE	TRUE	No
BW25113_1032	1	set2IT087	LB with Cephalothin sodium salt 0.08 mg/ml	serX	tRNA	CP009273.1	1093021	1093108	-	2.19627	13	12	2.46759	0.380302	0.0633147	1.52e-10	TRUE	FALSE	TRUE
BW25113_1048	4	set1IT028	LB	opgG	CDS	CP009273.1	1104791	1106326	+	2.67065	5	2	2.67065	0.745945	0.210456	0.124137	FALSE	TRUE	FALSE
BW25113_1048	4	set2IT091	LB	opgG	CDS	CP009273.1	1104791	1106326	+	2.42378	5	2	2.42378	0.141906	0.165475	0.0263405	TRUE	TRUE	TRUE
BW25113_1048	4	set1IT032	LB with Bacitracin 0.6 mg/ml	opgG	CDS	CP009273.1	1104791	1106326	+	2.58647	5	2	2.58647	0.807529	0.228426	0.138326	FALSE	TRUE	FALSE	No
BW25113_1048	4	set2IT078	LB with Bacitracin 0.6 mg/ml	opgG	CDS	CP009273.1	1104791	1106326	+	2.33204	5	2	2.33204	0.360244	0.169967	0.0692639	FALSE	TRUE	FALSE	No
BW25113_1048	4	set1IT033	LB with Bacitracin 0.75 mg/ml	opgG	CDS	CP009273.1	1104791	1106326	+	2.87594	5	2	2.87594	0.21745	0.214637	0.0340042	TRUE	TRUE	TRUE	No
BW25113_1048	4	set2IT079	LB with Bacitracin 0.75 mg/ml	opgG	CDS	CP009273.1	1104791	1106326	+	2.17356	5	2	2.17356	0.835573	0.176518	0.16897	FALSE	TRUE	FALSE	No
BW25113_1048	4	set2IT080	LB with Bacitracin 1 mg/ml	opgG	CDS	CP009273.1	1104791	1106326	+	2.1188	5	2	2.1188	0.119549	0.17728	0.0253857	TRUE	TRUE	TRUE	No
BW25113_1048	4	set1IT035	LB with Bacitracin 1.5 mg/ml	opgG	CDS	CP009273.1	1104791	1106326	+	2.45053	5	2	2.45053	0.322247	0.223132	0.0590265	FALSE	TRUE	FALSE	No
BW25113_1048	4	set1IT025	LB with Benzalkonium Chloride 0.004 mg/ml	opgG	CDS	CP009273.1	1104791	1106326	+	-2.16784	5	2	-2.16784	0.0855708	0.522952	0.0193729	TRUE	TRUE	TRUE	No
BW25113_1048	4	set2IT072	LB with Benzalkonium Chloride 0.004 mg/ml	opgG	CDS	CP009273.1	1104791	1106326	+	-3.15291	5	2	-3.15291	1.10315	0.733627	0.165358	FALSE	TRUE	FALSE	No
BW25113_1048	4	set1IT040	LB with Cephalothin sodium salt 0.01 mg/ml	opgG	CDS	CP009273.1	1104791	1106326	+	2.08213	5	2	2.08213	0.0105799	0.226317	0.00228738	TRUE	TRUE	TRUE	No
BW25113_1048	4	set2IT086	LB with Cephalothin sodium salt 0.01 mg/ml	opgG	CDS	CP009273.1	1104791	1106326	+	3.06306	5	2	3.06306	0.508068	0.156053	0.0743281	FALSE	TRUE	FALSE	No
BW25113_1048	4	set1IT009	LB with Paraquat dichloride 0.064 mg/ml	opgG	CDS	CP009273.1	1104791	1106326	+	2.25712	5	2	2.25712	0.792678	0.581826	0.15568	FALSE	FALSE	FALSE
BW25113_1048	4	set1IT029	LB with Phosphomycin disodium salt 0.002 mg/ml	opgG	CDS	CP009273.1	1104791	1106326	+	2.04599	5	2	2.04599	0.0570059	0.224326	0.0125408	TRUE	TRUE	TRUE	No
BW25113_1048	4	set1IT031	LB with Phosphomycin disodium salt 0.015 mg/ml	opgG	CDS	CP009273.1	1104791	1106326	+	2.23197	5	2	2.23197	1.08615	0.617967	0.229861	FALSE	TRUE	FALSE	No
BW25113_1048	4	set1IT017	LB with Sisomicin sulfate salt 0.001 mg/ml	opgG	CDS	CP009273.1	1104791	1106326	+	2.1736	5	2	2.1736	0.290038	0.225772	0.0598904	FALSE	FALSE	FALSE
BW25113_1048	4	set1IT020	LB with Sodium Chlorite 0.4 mM	opgG	CDS	CP009273.1	1104791	1106326	+	2.48834	5	2	2.48834	0.12656	0.211894	0.0228858	TRUE	TRUE	TRUE	No
BW25113_1048	4	set1IT021	LB with Sodium Chlorite 1.25 mM	opgG	CDS	CP009273.1	1104791	1106326	+	2.22664	5	2	2.22664	0.182258	0.224998	0.0368059	TRUE	TRUE	TRUE	No
BW25113_1048	4	set2IT067	LB with Sodium Chlorite 1.25 mM	opgG	CDS	CP009273.1	1104791	1106326	+	2.16568	5	2	2.16568	0.336368	0.164598	0.0696383	FALSE	TRUE	FALSE	No
BW25113_1048	4	set3IT025	LB with syringaldehyde 8 mM	opgG	CDS	CP009273.1	1104791	1106326	+	-2.52592	5	2	-2.52592	0.194903	0.890737	0.040321	FALSE	FALSE	FALSE	No
BW25113_1048	4	set2IT056	LB with Zinc sulfate heptahydrate 1 mM	opgG	CDS	CP009273.1	1104791	1106326	+	-2.65725	5	2	-2.65725	1.24581	0.768273	0.241498	FALSE	FALSE	FALSE
BW25113_1053	1	set1IT001	LB with Nickel (II) chloride hexahydrate 1.2 mM	mdtG	CDS	CP009273.1	1109720	1110946	-	5.72755	13	13	5.99278	3.18067	0.0944387	1.96e-05	TRUE	TRUE	TRUE	No
BW25113_1053	1	set2IT049	LB with Nickel (II) chloride hexahydrate 1.2 mM	mdtG	CDS	CP009273.1	1109720	1110946	-	6.03986	13	13	6.33261	3.10736	0.05593	9.02e-06	TRUE	TRUE	TRUE	No
BW25113_1053	1	set3IT040	Potassium acetate carbon source	mdtG	CDS	CP009273.1	1109720	1110946	-	-2.20759	13	11	-2.21355	1.50289	0.279243	0.000637254	TRUE	FALSE	TRUE	No
BW25113_1060	3	set3IT048	L-Malic acid disodium salt monohydrate carbon source	bssS	CDS	CP009273.1	1116157	1116411	-	2.39358	15	13	2.39358	0.438292	0.0305733	1.67e-10	TRUE	TRUE	TRUE	Yes
BW25113_1060	3	set3IT071	L-Malic acid disodium salt monohydrate carbon source	bssS	CDS	CP009273.1	1116157	1116411	-	2.33583	15	13	2.33583	0.510046	0.0325662	1.29e-09	TRUE	TRUE	TRUE	Yes
BW25113_1060	3	set3IT007	LB with Aluminum chloride hydrate 7.5 mM	bssS	CDS	CP009273.1	1116157	1116411	-	2.31705	15	13	2.31705	1.80542	0.114594	0.000582794	TRUE	FALSE	TRUE	No
BW25113_1060	3	set3IT040	Potassium acetate carbon source	bssS	CDS	CP009273.1	1116157	1116411	-	2.22904	15	13	2.22904	0.474293	0.0435473	1.36e-09	TRUE	TRUE	TRUE	No
BW25113_1060	3	set3IT063	Potassium acetate carbon source	bssS	CDS	CP009273.1	1116157	1116411	-	2.08367	15	13	2.08367	0.496414	0.0512224	5.26e-09	TRUE	TRUE	TRUE	No
BW25113_1065	1	set1IT001	LB with Nickel (II) chloride hexahydrate 1.2 mM	mdtH	CDS	CP009273.1	1119574	1120782	-	2.72624	5	5	2.72624	2.10209	0.12545	0.0446654	TRUE	TRUE	TRUE	No
BW25113_1065	1	set2IT049	LB with Nickel (II) chloride hexahydrate 1.2 mM	mdtH	CDS	CP009273.1	1119574	1120782	-	2.62625	5	5	2.62625	2.34711	0.0799165	0.0672858	FALSE	TRUE	FALSE	No
BW25113_1084	1	set3IT037	a-Ketoglutaric acid disodium salt hydrate carbon source	rne	CDS	CP009273.1	1136638	1139823	-	2.11258	1	1	2.11258	NA	0.092024	NA	FALSE	TRUE	FALSE	Yes
BW25113_1084	1	set3IT060	a-Ketoglutaric acid disodium salt hydrate carbon source	rne	CDS	CP009273.1	1136638	1139823	-	2.00515	1	1	2.00515	NA	0.104712	NA	FALSE	TRUE	FALSE	Yes
BW25113_1084	1	set3IT035	D-Ribose carbon source	rne	CDS	CP009273.1	1136638	1139823	-	2.52829	1	1	2.52829	NA	0.0832957	NA	FALSE	TRUE	FALSE	Yes
BW25113_1084	1	set3IT058	D-Ribose carbon source	rne	CDS	CP009273.1	1136638	1139823	-	2.33926	1	1	2.33926	NA	0.0913386	NA	FALSE	TRUE	FALSE	Yes
BW25113_1084	1	set3IT036	L-Fucose carbon source	rne	CDS	CP009273.1	1136638	1139823	-	2.19776	1	1	2.19776	NA	0.0929403	NA	FALSE	TRUE	FALSE	Yes
BW25113_1084	1	set3IT059	L-Fucose carbon source	rne	CDS	CP009273.1	1136638	1139823	-	2.21444	1	1	2.21444	NA	0.094788	NA	FALSE	TRUE	FALSE	Yes
BW25113_1084	1	set3IT048	L-Malic acid disodium salt monohydrate carbon source	rne	CDS	CP009273.1	1136638	1139823	-	2.13986	1	1	2.13986	NA	0.0946748	NA	FALSE	TRUE	FALSE	Yes
BW25113_1084	1	set3IT071	L-Malic acid disodium salt monohydrate carbon source	rne	CDS	CP009273.1	1136638	1139823	-	2.12675	1	1	2.12675	NA	0.0898545	NA	FALSE	TRUE	FALSE	Yes
BW25113_1084	1	set3IT007	LB with Aluminum chloride hydrate 7.5 mM	rne	CDS	CP009273.1	1136638	1139823	-	-2.36507	1	1	-2.36507	NA	0.458726	NA	FALSE	FALSE	FALSE	No
BW25113_1084	1	set1IT024	LB with Benzethonium chloride 0.01 mM	rne	CDS	CP009273.1	1136638	1139823	-	4.48027	1	1	4.48027	NA	0.149885	NA	FALSE	FALSE	FALSE
BW25113_1084	1	set1IT023	LB with Sodium Chloride 700 mM	rne	CDS	CP009273.1	1136638	1139823	-	-2.15843	1	1	-2.15843	NA	0.266439	NA	FALSE	FALSE	FALSE	No
BW25113_1084	1	set3IT040	Potassium acetate carbon source	rne	CDS	CP009273.1	1136638	1139823	-	7.87881	1	1	7.87881	NA	0.0508881	NA	TRUE	TRUE	TRUE	Yes
BW25113_1084	1	set3IT063	Potassium acetate carbon source	rne	CDS	CP009273.1	1136638	1139823	-	8.25512	1	1	8.25512	NA	0.050275	NA	TRUE	TRUE	TRUE	Yes
BW25113_1084	1	set3IT041	Sodium D-Lactate carbon source	rne	CDS	CP009273.1	1136638	1139823	-	2.54527	1	1	2.54527	NA	0.113629	NA	FALSE	TRUE	FALSE	Yes
BW25113_1084	1	set3IT064	Sodium D-Lactate carbon source	rne	CDS	CP009273.1	1136638	1139823	-	2.5906	1	1	2.5906	NA	0.1156	NA	FALSE	TRUE	FALSE	Yes
BW25113_1084	1	set3IT042	Sodium D,L-Lactate carbon source	rne	CDS	CP009273.1	1136638	1139823	-	2.2311	1	1	2.2311	NA	0.14225	NA	FALSE	TRUE	FALSE	Yes
BW25113_1084	1	set3IT065	Sodium D,L-Lactate carbon source	rne	CDS	CP009273.1	1136638	1139823	-	2.18525	1	1	2.18525	NA	0.13351	NA	FALSE	TRUE	FALSE	Yes
BW25113_1088	3	set1IT026	LB with Aluminum chloride hydrate 5 mM	yceD	CDS	CP009273.1	1142250	1142771	+	-2.07869	9	5	-2.23612	0.727916	0.386327	0.00407988	TRUE	TRUE	TRUE	No
BW25113_1088	3	set2IT073	LB with Aluminum chloride hydrate 5 mM	yceD	CDS	CP009273.1	1142250	1142771	+	-2.07346	9	6	-2.25947	0.999773	0.503994	0.00530149	TRUE	TRUE	TRUE	No
BW25113_1088	3	set3IT007	LB with Aluminum chloride hydrate 7.5 mM	yceD	CDS	CP009273.1	1142250	1142771	+	-2.2518	9	4	-2.32117	0.160813	0.725449	0.000158423	FALSE	TRUE	FALSE	No
BW25113_1088	3	set1IT024	LB with Benzethonium chloride 0.01 mM	yceD	CDS	CP009273.1	1142250	1142771	+	3.11106	9	5	4.02596	2.13595	0.332955	0.0154238	TRUE	FALSE	TRUE
BW25113_1088	3	set2IT088	LB with MreB Perturbing Compound A22 0.02 mg/ml	yceD	CDS	CP009273.1	1142250	1142771	+	2.30677	9	6	3.04006	0.89018	0.143162	0.000474339	TRUE	FALSE	TRUE	No
BW25113_1088	3	set3IT006	LB with Sodium nitrite 10 mM	yceD	CDS	CP009273.1	1142250	1142771	+	-2.21478	9	4	-2.36663	0.88727	0.611972	0.0141729	FALSE	FALSE	FALSE	No
BW25113_1088	3	set3IT040	Potassium acetate carbon source	yceD	CDS	CP009273.1	1142250	1142771	+	2.96923	9	4	3.52803	0.364834	0.1477	0.00031984	TRUE	TRUE	TRUE	No
BW25113_1088	3	set3IT063	Potassium acetate carbon source	yceD	CDS	CP009273.1	1142250	1142771	+	2.01659	9	4	2.59253	1.27887	0.210992	0.0291197	TRUE	TRUE	TRUE	No
BW25113_1093	1	set1IT024	LB with Benzethonium chloride 0.01 mM	fabG	CDS	CP009273.1	1146126	1146860	+	3.77707	2	2	4.13245	3.93941	0.274781	0.388827	FALSE	FALSE	FALSE
BW25113_1093	1	set3IT023	LB with Vanillin 10 mM	fabG	CDS	CP009273.1	1146126	1146860	+	2.95816	2	2	2.95816	0.0400894	0.0763175	0.00610041	TRUE	FALSE	TRUE
BW25113_1100	2	set3IT030	D-Fructose carbon source	ycfH	CDS	CP009273.1	1152233	1153030	+	3.30174	6	5	3.46115	0.359823	0.06483	2.76e-05	TRUE	TRUE	TRUE	No
BW25113_1100	2	set3IT053	D-Fructose carbon source	ycfH	CDS	CP009273.1	1152233	1153030	+	3.61212	6	5	3.64096	0.235219	0.0632921	4.16e-06	TRUE	TRUE	TRUE	No
BW25113_1100	2	set2IT088	LB with MreB Perturbing Compound A22 0.02 mg/ml	ycfH	CDS	CP009273.1	1152233	1153030	+	2.20538	6	5	2.20538	0.927677	0.100839	0.0072135	TRUE	FALSE	TRUE	No
BW25113_1100	2	set1IT018	LB with Sisomicin sulfate salt 0.0025 mg/ml	ycfH	CDS	CP009273.1	1152233	1153030	+	-2.07793	6	5	-2.07793	1.51291	0.239738	0.0485053	TRUE	FALSE	TRUE
BW25113_1100	2	set2IT056	LB with Zinc sulfate heptahydrate 1 mM	ycfH	CDS	CP009273.1	1152233	1153030	+	-2.12141	6	5	-2.12141	2.61127	0.33559	0.225039	FALSE	FALSE	FALSE
BW25113_1102	1	set2IT073	LB with Aluminum chloride hydrate 5 mM	fhuE	CDS	CP009273.1	1154818	1157007	-	-2.06009	5	5	-2.39377	1.99932	0.468363	0.0830199	FALSE	FALSE	FALSE	No
BW25113_1102	1	set1IT004	LB with copper (II) chloride dihydrate 2 mM	fhuE	CDS	CP009273.1	1154818	1157007	-	2.7363	5	5	2.7363	1.86673	0.184985	0.0415057	TRUE	FALSE	TRUE	No
BW25113_1109	1	set1IT026	LB with Aluminum chloride hydrate 5 mM	ndh	CDS	CP009273.1	1161541	1162845	+	-3.23653	8	8	-3.70777	0.889737	0.345534	1.28e-05	TRUE	TRUE	TRUE	No
BW25113_1109	1	set2IT073	LB with Aluminum chloride hydrate 5 mM	ndh	CDS	CP009273.1	1161541	1162845	+	-2.67987	8	8	-3.44685	1.40924	0.40991	0.000428492	TRUE	TRUE	TRUE	No
BW25113_1109	1	set1IT043	LB with MreB Perturbing Compound A22 0.04 mg/ml	ndh	CDS	CP009273.1	1161541	1162845	+	-2.85379	8	8	-2.92517	1.07391	0.309214	0.000157684	TRUE	TRUE	TRUE	No
BW25113_1109	1	set2IT089	LB with MreB Perturbing Compound A22 0.04 mg/ml	ndh	CDS	CP009273.1	1161541	1162845	+	-2.60952	8	8	-2.64535	1.11301	0.337875	0.000384826	TRUE	TRUE	TRUE	No
BW25113_1109	1	set1IT031	LB with Phosphomycin disodium salt 0.015 mg/ml	ndh	CDS	CP009273.1	1161541	1162845	+	2.45273	8	8	2.51411	1.27013	0.222573	0.00131313	TRUE	FALSE	TRUE	No
BW25113_1109	1	set1IT018	LB with Sisomicin sulfate salt 0.0025 mg/ml	ndh	CDS	CP009273.1	1161541	1162845	+	-3.57433	8	8	-3.58517	0.734359	0.333136	3.49e-06	TRUE	TRUE	TRUE
BW25113_1109	1	set2IT064	LB with Sisomicin sulfate salt 0.0025 mg/ml	ndh	CDS	CP009273.1	1161541	1162845	+	-3.24828	8	8	-3.29996	1.3273	0.323992	0.000300115	TRUE	TRUE	TRUE
BW25113_1109	1	set2IT059	LB with Sodium nitrite 30 mM	ndh	CDS	CP009273.1	1161541	1162845	+	-2.9451	8	8	-2.97697	0.739901	0.264253	1.47e-05	TRUE	FALSE	TRUE	No
BW25113_1109	1	set3IT025	LB with syringaldehyde 8 mM	ndh	CDS	CP009273.1	1161541	1162845	+	-2.77346	8	8	-3.04342	1.24795	0.370322	0.000492036	TRUE	FALSE	TRUE	No
BW25113_1109	1	set2IT056	LB with Zinc sulfate heptahydrate 1 mM	ndh	CDS	CP009273.1	1161541	1162845	+	-3.82267	8	8	-4.14544	1.09974	0.407257	2.98e-05	TRUE	FALSE	TRUE
BW25113_1114	1	set3IT007	LB with Aluminum chloride hydrate 7.5 mM	mfd	CDS	CP009273.1	1165974	1169420	-	2.51874	1	1	2.51874	NA	0.228123	NA	FALSE	FALSE	FALSE	No
BW25113_1114	1	set1IT025	LB with Benzalkonium Chloride 0.004 mg/ml	mfd	CDS	CP009273.1	1165974	1169420	-	-5.25301	1	1	-5.25301	NA	1.45487	NA	FALSE	TRUE	FALSE	No
BW25113_1114	1	set2IT072	LB with Benzalkonium Chloride 0.004 mg/ml	mfd	CDS	CP009273.1	1165974	1169420	-	-4.07615	1	1	-4.07615	NA	1.02814	NA	FALSE	TRUE	FALSE	No
BW25113_1114	1	set2IT082	LB with Fusidic acid sodium salt 0.02 mg/ml	mfd	CDS	CP009273.1	1165974	1169420	-	-2.13007	1	1	-2.13007	NA	0.52589	NA	FALSE	FALSE	FALSE	No
BW25113_1114	1	set2IT089	LB with MreB Perturbing Compound A22 0.04 mg/ml	mfd	CDS	CP009273.1	1165974	1169420	-	-2.26692	1	1	-2.26692	NA	0.60273	NA	FALSE	FALSE	FALSE	No
BW25113_1114	1	set1IT030	LB with Phosphomycin disodium salt 0.004 mg/ml	mfd	CDS	CP009273.1	1165974	1169420	-	2.37718	1	1	2.37718	NA	0.219741	NA	FALSE	TRUE	FALSE	No
BW25113_1114	1	set1IT031	LB with Phosphomycin disodium salt 0.015 mg/ml	mfd	CDS	CP009273.1	1165974	1169420	-	6.13972	1	1	6.13972	NA	0.248921	NA	TRUE	TRUE	TRUE	No
BW25113_1114	1	set1IT015	LB with Sodium nitrate 200 mM	mfd	CDS	CP009273.1	1165974	1169420	-	-2.43219	1	1	-2.43219	NA	0.618201	NA	FALSE	TRUE	FALSE
BW25113_1114	1	set2IT060	LB with Sodium nitrate 250 mM	mfd	CDS	CP009273.1	1165974	1169420	-	-3.06253	1	1	-3.06253	NA	0.657771	NA	TRUE	TRUE	TRUE
BW25113_1114	1	set2IT056	LB with Zinc sulfate heptahydrate 1 mM	mfd	CDS	CP009273.1	1165974	1169420	-	-4.24145	1	1	-4.24145	NA	1.02814	NA	FALSE	FALSE	FALSE
BW25113_1114	1	set3IT043	Sodium succinate dibasic hexahydrate carbon source	mfd	CDS	CP009273.1	1165974	1169420	-	-2.70615	1	1	-2.70615	NA	1.02638	NA	FALSE	FALSE	FALSE	No
BW25113_1133	1	set1IT042	LB with MreB Perturbing Compound A22 0.02 mg/ml	mnmA	CDS	CP009273.1	1188123	1189229	-	2.25823	7	7	3.1684	0.724955	0.0813243	2.8e-05	TRUE	TRUE	TRUE
BW25113_1133	1	set2IT088	LB with MreB Perturbing Compound A22 0.02 mg/ml	mnmA	CDS	CP009273.1	1188123	1189229	-	2.40439	7	7	3.47341	1.15299	0.0684053	0.0002477	TRUE	TRUE	TRUE
BW25113_1136	1	set3IT040	Potassium acetate carbon source	icd	CDS	CP009273.1	1190579	1191829	+	5.28454	10	8	5.56362	2.2987	0.0462562	0.000261975	TRUE	TRUE	TRUE
BW25113_1136	1	set3IT063	Potassium acetate carbon source	icd	CDS	CP009273.1	1190579	1191829	+	5.35675	10	8	5.67876	2.3337	0.0442554	0.000254448	TRUE	TRUE	TRUE
BW25113_1160	1	set1IT004	LB with copper (II) chloride dihydrate 2 mM	iraM	CDS	CP009273.1	1207136	1207459	-	3.3547	13	13	3.69946	0.681152	0.0505999	4.23e-10	TRUE	FALSE	TRUE	No
BW25113_1190	1	set1IT004	LB with copper (II) chloride dihydrate 2 mM	dadX	CDS	CP009273.1	1234335	1235405	+	2.92904	11	6	2.92904	1.68781	0.13862	0.0117911	TRUE	FALSE	TRUE	No
BW25113_1197	5	set3IT049	D-Trehalose dihydrate carbon source	treA	CDS	CP009273.1	1241135	1242832	-	2.20415	8	8	2.2758	0.382303	0.038569	6.38e-07	TRUE	TRUE	TRUE	No
BW25113_1197	5	set3IT072	D-Trehalose dihydrate carbon source	treA	CDS	CP009273.1	1241135	1242832	-	2.1862	8	8	2.21585	0.217621	0.0441184	1.57e-08	TRUE	TRUE	TRUE	No
BW25113_1197	5	set3IT007	LB with Aluminum chloride hydrate 7.5 mM	treA	CDS	CP009273.1	1241135	1242832	-	-2.94963	8	8	-3.51104	1.96325	0.384428	0.00281492	TRUE	TRUE	TRUE	No
BW25113_1197	5	set3IT011	LB with Aluminum chloride hydrate 7.5 mM	treA	CDS	CP009273.1	1241135	1242832	-	-2.63362	8	8	-2.97367	1.44195	0.298279	0.00112258	TRUE	TRUE	TRUE	No
BW25113_1197	5	set1IT029	LB with Phosphomycin disodium salt 0.002 mg/ml	treA	CDS	CP009273.1	1241135	1242832	-	2.05978	8	8	2.05978	0.501736	0.0488349	7.93e-06	TRUE	TRUE	TRUE	No
BW25113_1197	5	set2IT075	LB with Phosphomycin disodium salt 0.002 mg/ml	treA	CDS	CP009273.1	1241135	1242832	-	2.03984	8	8	2.03984	0.553314	0.0399606	1.62e-05	TRUE	TRUE	TRUE	No
BW25113_1197	5	set1IT030	LB with Phosphomycin disodium salt 0.004 mg/ml	treA	CDS	CP009273.1	1241135	1242832	-	2.61629	8	8	2.61629	0.743603	0.0504459	2.21e-05	TRUE	TRUE	TRUE	No
BW25113_1197	5	set2IT076	LB with Phosphomycin disodium salt 0.004 mg/ml	treA	CDS	CP009273.1	1241135	1242832	-	2.59816	8	8	2.59816	0.62918	0.0372895	7.62e-06	TRUE	TRUE	TRUE	No
BW25113_1197	5	set1IT031	LB with Phosphomycin disodium salt 0.015 mg/ml	treA	CDS	CP009273.1	1241135	1242832	-	9.93699	8	8	9.93699	1.25665	0.0429479	1.04e-07	TRUE	TRUE	TRUE	No
BW25113_1197	5	set2IT077	LB with Phosphomycin disodium salt 0.015 mg/ml	treA	CDS	CP009273.1	1241135	1242832	-	7.63669	8	8	7.63669	3.04809	0.131345	0.000215347	TRUE	TRUE	TRUE	No
BW25113_1197	5	set3IT006	LB with Sodium nitrite 10 mM	treA	CDS	CP009273.1	1241135	1242832	-	2.5093	8	8	2.5093	0.312276	0.0417243	8.08e-08	TRUE	TRUE	TRUE	No
BW25113_1197	5	set3IT010	LB with Sodium nitrite 10 mM	treA	CDS	CP009273.1	1241135	1242832	-	2.40699	8	8	2.40699	0.420927	0.0457105	8.4e-07	TRUE	TRUE	TRUE	No
BW25113_1197	5	set3IT004	LB with Thallium(I) acetate 0.08 mg/ml	treA	CDS	CP009273.1	1241135	1242832	-	2.46904	8	8	2.46904	0.516434	0.0430295	2.84e-06	TRUE	TRUE	TRUE	No
BW25113_1197	5	set3IT008	LB with Thallium(I) acetate 0.08 mg/ml	treA	CDS	CP009273.1	1241135	1242832	-	2.64715	8	8	2.64715	0.623949	0.0404407	6.36e-06	TRUE	TRUE	TRUE	No
BW25113_1197	5	set3IT005	LB with Thallium(I) acetate 0.1 mg/ml	treA	CDS	CP009273.1	1241135	1242832	-	2.56549	8	8	2.56549	0.725408	0.0477852	2.14e-05	TRUE	TRUE	TRUE	No
BW25113_1197	5	set3IT009	LB with Thallium(I) acetate 0.1 mg/ml	treA	CDS	CP009273.1	1241135	1242832	-	2.66712	8	8	2.66712	0.700493	0.0466364	1.31e-05	TRUE	TRUE	TRUE	No
BW25113_1197	5	set1IT013	LB with Zinc sulfate heptahydrate 1 mM	treA	CDS	CP009273.1	1241135	1242832	-	2.84364	8	8	3.01175	1.92475	0.129488	0.0133068	TRUE	FALSE	TRUE
BW25113_1214	4	set1IT026	LB with Aluminum chloride hydrate 5 mM	ychA	CDS	CP009273.1	1262776	1263585	+	2.04944	9	8	2.06451	1.29806	0.0880749	0.00280333	TRUE	TRUE	TRUE	No
BW25113_1214	4	set2IT073	LB with Aluminum chloride hydrate 5 mM	ychA	CDS	CP009273.1	1262776	1263585	+	2.33036	9	8	2.45399	1.33806	0.0719541	0.00127062	TRUE	TRUE	TRUE	No
BW25113_1214	4	set2IT078	LB with Bacitracin 0.6 mg/ml	ychA	CDS	CP009273.1	1262776	1263585	+	2.14347	9	8	2.20967	0.429432	0.0666966	1.73e-06	TRUE	TRUE	TRUE	No
BW25113_1214	4	set2IT079	LB with Bacitracin 0.75 mg/ml	ychA	CDS	CP009273.1	1262776	1263585	+	2.11707	9	8	2.18875	0.467384	0.0657134	3.27e-06	TRUE	TRUE	TRUE	No
BW25113_1214	4	set1IT040	LB with Cephalothin sodium salt 0.01 mg/ml	ychA	CDS	CP009273.1	1262776	1263585	+	2.16337	9	8	2.19766	0.51534	0.077486	6.14e-06	TRUE	TRUE	TRUE	No
BW25113_1214	4	set2IT086	LB with Cephalothin sodium salt 0.01 mg/ml	ychA	CDS	CP009273.1	1262776	1263585	+	2.0961	9	8	2.1665	0.470348	0.0698172	3.66e-06	TRUE	TRUE	TRUE	No
BW25113_1214	4	set1IT041	LB with Cephalothin sodium salt 0.08 mg/ml	ychA	CDS	CP009273.1	1262776	1263585	+	2.11029	9	8	2.16536	0.46903	0.0807407	3.6e-06	TRUE	TRUE	TRUE	No
BW25113_1214	4	set2IT087	LB with Cephalothin sodium salt 0.08 mg/ml	ychA	CDS	CP009273.1	1262776	1263585	+	2.32278	9	8	2.41101	0.516147	0.0676064	3.33e-06	TRUE	TRUE	TRUE	No
BW25113_1214	4	set2IT075	LB with Phosphomycin disodium salt 0.002 mg/ml	ychA	CDS	CP009273.1	1262776	1263585	+	2.04138	9	8	2.13509	0.466356	0.0697623	3.81e-06	TRUE	TRUE	TRUE	No
BW25113_1214	4	set1IT030	LB with Phosphomycin disodium salt 0.004 mg/ml	ychA	CDS	CP009273.1	1262776	1263585	+	2.16412	9	8	2.19883	0.576974	0.0766776	1.3e-05	TRUE	TRUE	TRUE	No
BW25113_1214	4	set3IT016	LB with Tetracycline hydrochloride 0.0005 mg/ml	ychA	CDS	CP009273.1	1262776	1263585	+	-2.03913	9	8	-2.38429	0.916681	0.319714	0.000204484	TRUE	FALSE	TRUE	No
BW25113_1220	1	set1IT004	LB with copper (II) chloride dihydrate 2 mM	ychO	CDS	CP009273.1	1269240	1270634	+	3.28712	11	11	3.75726	2.68963	0.120126	0.00154359	TRUE	FALSE	TRUE	No
BW25113_1221	2	set2IT073	LB with Aluminum chloride hydrate 5 mM	narL	CDS	CP009273.1	1270635	1271285	-	-2.35563	14	13	-2.653	1.70614	0.243582	0.000370861	TRUE	FALSE	TRUE	No
BW25113_1221	2	set1IT041	LB with Cephalothin sodium salt 0.08 mg/ml	narL	CDS	CP009273.1	1270635	1271285	-	2.11414	14	13	2.20307	1.65052	0.0637492	0.000424354	TRUE	TRUE	TRUE	No
BW25113_1221	2	set2IT087	LB with Cephalothin sodium salt 0.08 mg/ml	narL	CDS	CP009273.1	1270635	1271285	-	2.1812	14	13	2.22689	1.59081	0.0462825	0.000285844	TRUE	TRUE	TRUE	No
BW25113_1221	2	set2IT052	LB with sodium fluoride 200 mM	narL	CDS	CP009273.1	1270635	1271285	-	2.07953	14	13	2.07953	1.34624	0.0487157	0.000121925	TRUE	FALSE	TRUE	No
BW25113_1231	2	set1IT031	LB with Phosphomycin disodium salt 0.015 mg/ml	tyrT	tRNA	CP009273.1	1282994	1283078	-	3.52062	10	7	4.61605	2.04327	0.240618	0.00123685	TRUE	TRUE	TRUE
BW25113_1231	2	set2IT077	LB with Phosphomycin disodium salt 0.015 mg/ml	tyrT	tRNA	CP009273.1	1282994	1283078	-	2.35824	10	6	2.35824	3.19403	0.372733	0.145938	FALSE	TRUE	FALSE
BW25113_1231	2	set3IT064	Sodium D-Lactate carbon source	tyrT	tRNA	CP009273.1	1282994	1283078	-	2.5179	10	6	3.58354	0.757144	0.0931248	8.63e-05	TRUE	FALSE	TRUE
BW25113_1235	3	set3IT048	L-Malic acid disodium salt monohydrate carbon source	rssB	CDS	CP009273.1	1285698	1286711	+	2.9366	13	12	3.19488	1.47203	0.0543576	1.17e-05	TRUE	TRUE	TRUE	Yes
BW25113_1235	3	set3IT071	L-Malic acid disodium salt monohydrate carbon source	rssB	CDS	CP009273.1	1285698	1286711	+	3.126	13	12	3.27587	1.15689	0.0487472	8.96e-07	TRUE	TRUE	TRUE	Yes
BW25113_1235	3	set3IT040	Potassium acetate carbon source	rssB	CDS	CP009273.1	1285698	1286711	+	5.67927	13	12	5.89869	1.5567	0.0470823	5.19e-08	TRUE	TRUE	TRUE	Yes
BW25113_1235	3	set3IT063	Potassium acetate carbon source	rssB	CDS	CP009273.1	1285698	1286711	+	5.90083	13	12	6.21419	1.11498	0.0375976	8.85e-10	TRUE	TRUE	TRUE	Yes
BW25113_1235	3	set3IT043	Sodium succinate dibasic hexahydrate carbon source	rssB	CDS	CP009273.1	1285698	1286711	+	2.35935	13	12	2.4549	0.95575	0.05618	2.34e-06	TRUE	TRUE	TRUE	Yes
BW25113_1235	3	set3IT066	Sodium succinate dibasic hexahydrate carbon source	rssB	CDS	CP009273.1	1285698	1286711	+	2.07446	13	12	2.24109	1.29894	0.0656992	9.23e-05	TRUE	TRUE	TRUE	Yes
BW25113_1237	2	set3IT022	LB with 5-Hydroxymethylfurfural 10 mM	hns	CDS	CP009273.1	1287965	1288378	-	-2.15063	8	8	-2.71334	1.35605	0.259911	0.000933186	TRUE	FALSE	TRUE
BW25113_1237	2	set1IT026	LB with Aluminum chloride hydrate 5 mM	hns	CDS	CP009273.1	1287965	1288378	-	-2.22216	8	8	-3.21738	1.35086	0.273138	0.000496341	TRUE	TRUE	TRUE
BW25113_1237	2	set3IT007	LB with Aluminum chloride hydrate 7.5 mM	hns	CDS	CP009273.1	1287965	1288378	-	-3.09713	8	8	-3.49665	1.95828	0.37165	0.00284676	TRUE	TRUE	TRUE
BW25113_1237	2	set3IT011	LB with Aluminum chloride hydrate 7.5 mM	hns	CDS	CP009273.1	1287965	1288378	-	-3.48589	8	8	-4.11386	2.29024	0.412545	0.00209456	TRUE	TRUE	TRUE
BW25113_1237	2	set2IT072	LB with Benzalkonium Chloride 0.004 mg/ml	hns	CDS	CP009273.1	1287965	1288378	-	-2.07366	8	8	-2.5399	1.08756	0.230427	0.000521347	TRUE	FALSE	TRUE
BW25113_1237	2	set2IT087	LB with Cephalothin sodium salt 0.08 mg/ml	hns	CDS	CP009273.1	1287965	1288378	-	2.2012	8	8	2.94846	2.51816	0.0681197	0.0129106	TRUE	FALSE	TRUE
BW25113_1237	2	set2IT076	LB with Phosphomycin disodium salt 0.004 mg/ml	hns	CDS	CP009273.1	1287965	1288378	-	2.69534	8	8	3.38314	3.25833	0.0842699	0.0218132	TRUE	TRUE	TRUE
BW25113_1237	2	set1IT031	LB with Phosphomycin disodium salt 0.015 mg/ml	hns	CDS	CP009273.1	1287965	1288378	-	7.38142	8	8	8.38973	6.51976	0.22662	0.00929731	TRUE	TRUE	TRUE
BW25113_1237	2	set2IT077	LB with Phosphomycin disodium salt 0.015 mg/ml	hns	CDS	CP009273.1	1287965	1288378	-	5.60763	8	8	7.01732	6.27396	0.247808	0.0170359	TRUE	TRUE	TRUE
BW25113_1237	2	set3IT025	LB with syringaldehyde 8 mM	hns	CDS	CP009273.1	1287965	1288378	-	-3.06827	8	8	-4.25717	0.711191	0.37031	1.11e-06	TRUE	FALSE	TRUE
BW25113_1237	2	set3IT023	LB with Vanillin 10 mM	hns	CDS	CP009273.1	1287965	1288378	-	-2.15845	8	8	-2.77199	2.25806	0.309276	0.0137502	TRUE	FALSE	TRUE
BW25113_1237	2	set2IT056	LB with Zinc sulfate heptahydrate 1 mM	hns	CDS	CP009273.1	1287965	1288378	-	-2.40374	8	8	-3.13074	0.990661	0.26572	0.000120062	TRUE	FALSE	TRUE
BW25113_1242	4	set3IT038	D-Gluconic Acid sodium salt carbon source	ychE	CDS	CP009273.1	1294054	1294701	+	3.59192	6	1	3.59192	NA	0.226579	NA	TRUE	TRUE	TRUE	No
BW25113_1242	4	set3IT061	D-Gluconic Acid sodium salt carbon source	ychE	CDS	CP009273.1	1294054	1294701	+	3.56765	6	1	3.56765	NA	0.221709	NA	TRUE	TRUE	TRUE	No
BW25113_1242	4	set3IT039	D-Glucose-6-Phosphate sodium salt carbon source	ychE	CDS	CP009273.1	1294054	1294701	+	2.95673	6	1	2.95673	NA	0.185575	NA	TRUE	TRUE	TRUE	No
BW25113_1242	4	set3IT062	D-Glucose-6-Phosphate sodium salt carbon source	ychE	CDS	CP009273.1	1294054	1294701	+	2.40426	6	1	2.40426	NA	0.213149	NA	TRUE	TRUE	TRUE	No
BW25113_1242	4	set1IT010	LB	ychE	CDS	CP009273.1	1294054	1294701	+	2.38361	6	1	2.38361	NA	0.187179	NA	FALSE	FALSE	FALSE
BW25113_1242	4	set1IT026	LB with Aluminum chloride hydrate 5 mM	ychE	CDS	CP009273.1	1294054	1294701	+	2.00261	6	1	2.00261	NA	0.200303	NA	FALSE	TRUE	FALSE	No
BW25113_1242	4	set2IT073	LB with Aluminum chloride hydrate 5 mM	ychE	CDS	CP009273.1	1294054	1294701	+	2.78968	6	1	2.78968	NA	0.185059	NA	FALSE	TRUE	FALSE	No
BW25113_1242	4	set1IT032	LB with Bacitracin 0.6 mg/ml	ychE	CDS	CP009273.1	1294054	1294701	+	2.09107	6	1	2.09107	NA	0.204177	NA	FALSE	TRUE	FALSE	No
BW25113_1242	4	set2IT080	LB with Bacitracin 1 mg/ml	ychE	CDS	CP009273.1	1294054	1294701	+	2.22292	6	1	2.22292	NA	0.191458	NA	FALSE	TRUE	FALSE	No
BW25113_1242	4	set2IT072	LB with Benzalkonium Chloride 0.004 mg/ml	ychE	CDS	CP009273.1	1294054	1294701	+	3.05938	6	1	3.05938	NA	0.175585	NA	FALSE	FALSE	FALSE	No
BW25113_1242	4	set3IT019	LB with Carbenicillin disodium salt 0.5 mg/ml	ychE	CDS	CP009273.1	1294054	1294701	+	-2.75097	6	1	-2.75097	NA	1.02567	NA	FALSE	FALSE	FALSE	No
BW25113_1242	4	set2IT086	LB with Cephalothin sodium salt 0.01 mg/ml	ychE	CDS	CP009273.1	1294054	1294701	+	2.39401	6	1	2.39401	NA	0.186424	NA	FALSE	TRUE	FALSE	No
BW25113_1242	4	set1IT041	LB with Cephalothin sodium salt 0.08 mg/ml	ychE	CDS	CP009273.1	1294054	1294701	+	3.03909	6	1	3.03909	NA	0.187598	NA	FALSE	TRUE	FALSE	No
BW25113_1242	4	set2IT087	LB with Cephalothin sodium salt 0.08 mg/ml	ychE	CDS	CP009273.1	1294054	1294701	+	2.64587	6	1	2.64587	NA	0.178794	NA	FALSE	TRUE	FALSE	No
BW25113_1242	4	set2IT054	LB with Cisplatin 0.0125 mg/ml	ychE	CDS	CP009273.1	1294054	1294701	+	2.02554	6	1	2.02554	NA	0.564426	NA	FALSE	FALSE	FALSE	No
BW25113_1242	4	set1IT004	LB with copper (II) chloride dihydrate 2 mM	ychE	CDS	CP009273.1	1294054	1294701	+	-2.10356	6	1	-2.10356	NA	1.45203	NA	FALSE	FALSE	FALSE	No
BW25113_1242	4	set2IT082	LB with Fusidic acid sodium salt 0.02 mg/ml	ychE	CDS	CP009273.1	1294054	1294701	+	2.67017	6	1	2.67017	NA	0.182591	NA	FALSE	TRUE	FALSE	No
BW25113_1242	4	set2IT083	LB with Fusidic acid sodium salt 0.03 mg/ml	ychE	CDS	CP009273.1	1294054	1294701	+	2.2407	6	1	2.2407	NA	0.1884	NA	FALSE	TRUE	FALSE	No
BW25113_1242	4	set1IT030	LB with Phosphomycin disodium salt 0.004 mg/ml	ychE	CDS	CP009273.1	1294054	1294701	+	2.14684	6	1	2.14684	NA	0.196784	NA	FALSE	TRUE	FALSE	No
BW25113_1242	4	set2IT076	LB with Phosphomycin disodium salt 0.004 mg/ml	ychE	CDS	CP009273.1	1294054	1294701	+	2.40553	6	1	2.40553	NA	0.18221	NA	FALSE	TRUE	FALSE	No
BW25113_1242	4	set2IT063	LB with Sisomicin sulfate salt 0.001 mg/ml	ychE	CDS	CP009273.1	1294054	1294701	+	2.0049	6	1	2.0049	NA	0.187636	NA	FALSE	FALSE	FALSE
BW25113_1242	4	set1IT022	LB with Sodium Chloride 600 mM	ychE	CDS	CP009273.1	1294054	1294701	+	-3.92798	6	1	-3.92798	NA	1.0333	NA	FALSE	TRUE	FALSE	No
BW25113_1242	4	set1IT023	LB with Sodium Chloride 700 mM	ychE	CDS	CP009273.1	1294054	1294701	+	-2.65208	6	1	-2.65208	NA	0.665811	NA	FALSE	TRUE	FALSE	No
BW25113_1242	4	set3IT025	LB with syringaldehyde 8 mM	ychE	CDS	CP009273.1	1294054	1294701	+	-4.07878	6	1	-4.07878	NA	1.44661	NA	FALSE	FALSE	FALSE	No
BW25113_1242	4	set3IT008	LB with Thallium(I) acetate 0.08 mg/ml	ychE	CDS	CP009273.1	1294054	1294701	+	2.06695	6	1	2.06695	NA	0.218694	NA	FALSE	FALSE	FALSE	No
BW25113_1242	4	set2IT056	LB with Zinc sulfate heptahydrate 1 mM	ychE	CDS	CP009273.1	1294054	1294701	+	-3.28251	6	1	-3.28251	NA	0.845593	NA	FALSE	FALSE	FALSE
BW25113_1242	4	set3IT040	Potassium acetate carbon source	ychE	CDS	CP009273.1	1294054	1294701	+	8.31404	6	1	8.31404	NA	0.111342	NA	TRUE	TRUE	TRUE	No
BW25113_1242	4	set3IT063	Potassium acetate carbon source	ychE	CDS	CP009273.1	1294054	1294701	+	7.95128	6	1	7.95128	NA	0.112895	NA	TRUE	TRUE	TRUE	No
BW25113_1242	4	set3IT041	Sodium D-Lactate carbon source	ychE	CDS	CP009273.1	1294054	1294701	+	8.15688	6	1	8.15688	NA	0.111281	NA	TRUE	TRUE	TRUE	No
BW25113_1242	4	set3IT064	Sodium D-Lactate carbon source	ychE	CDS	CP009273.1	1294054	1294701	+	7.64163	6	1	7.64163	NA	0.113841	NA	TRUE	TRUE	TRUE	No
BW25113_1276	1	set2IT073	LB with Aluminum chloride hydrate 5 mM	acnA	CDS	CP009273.1	1330088	1332763	+	2.16556	1	1	2.16556	NA	0.126464	NA	FALSE	FALSE	FALSE	No
BW25113_1276	1	set3IT040	Potassium acetate carbon source	acnA	CDS	CP009273.1	1330088	1332763	+	9.33979	1	1	9.33979	NA	0.0634122	NA	TRUE	TRUE	TRUE	No
BW25113_1276	1	set3IT063	Potassium acetate carbon source	acnA	CDS	CP009273.1	1330088	1332763	+	9.72137	1	1	9.72137	NA	0.0631098	NA	TRUE	TRUE	TRUE	No
BW25113_1277	2	set1IT004	LB with copper (II) chloride dihydrate 2 mM	ribA	CDS	CP009273.1	1332827	1333417	-	2.49193	8	8	2.74295	0.582472	0.111931	6.23e-06	TRUE	FALSE	TRUE
BW25113_1277	2	set3IT040	Potassium acetate carbon source	ribA	CDS	CP009273.1	1332827	1333417	-	2.38784	8	8	2.38784	1.88878	0.104318	0.0103416	TRUE	TRUE	TRUE
BW25113_1277	2	set3IT063	Potassium acetate carbon source	ribA	CDS	CP009273.1	1332827	1333417	-	2.40267	8	8	2.40267	2.03018	0.107276	0.0141309	TRUE	TRUE	TRUE
BW25113_1284	3	set3IT007	LB with Aluminum chloride hydrate 7.5 mM	yciT	CDS	CP009273.1	1337854	1338603	-	-2.37775	10	8	-3.01755	0.83358	0.455405	4.55e-05	TRUE	FALSE	TRUE	No
BW25113_1284	3	set1IT041	LB with Cephalothin sodium salt 0.08 mg/ml	yciT	CDS	CP009273.1	1337854	1338603	-	2.46207	10	8	3.06546	0.459299	0.076701	2.91e-07	TRUE	TRUE	TRUE	No
BW25113_1284	3	set2IT087	LB with Cephalothin sodium salt 0.08 mg/ml	yciT	CDS	CP009273.1	1337854	1338603	-	3.10177	10	8	3.16937	0.505073	0.0611325	4.45e-07	TRUE	TRUE	TRUE	No
BW25113_1284	3	set1IT030	LB with Phosphomycin disodium salt 0.004 mg/ml	yciT	CDS	CP009273.1	1337854	1338603	-	2.16678	10	8	2.32345	0.521297	0.0800185	4.56e-06	TRUE	TRUE	TRUE	No
BW25113_1284	3	set2IT076	LB with Phosphomycin disodium salt 0.004 mg/ml	yciT	CDS	CP009273.1	1337854	1338603	-	2.0934	10	8	2.29377	0.718334	0.067535	4.17e-05	TRUE	TRUE	TRUE	No
BW25113_1284	3	set3IT040	Potassium acetate carbon source	yciT	CDS	CP009273.1	1337854	1338603	-	2.41154	10	8	3.5079	2.54322	0.0973325	0.00649017	TRUE	TRUE	TRUE	No
BW25113_1284	3	set3IT063	Potassium acetate carbon source	yciT	CDS	CP009273.1	1337854	1338603	-	2.46563	10	8	3.48091	2.27315	0.0936793	0.00383617	TRUE	TRUE	TRUE	No
BW25113_1288	2	set2IT072	LB with Benzalkonium Chloride 0.004 mg/ml	fabI	CDS	CP009273.1	1344508	1345296	-	2.47407	14	12	2.74402	1.40307	0.0629797	3.05e-05	TRUE	FALSE	TRUE
BW25113_1288	2	set1IT024	LB with Benzethonium chloride 0.01 mM	fabI	CDS	CP009273.1	1344508	1345296	-	6.97298	14	12	8.12997	4.1638	0.157455	3.68e-05	TRUE	TRUE	TRUE
BW25113_1288	2	set2IT071	LB with Benzethonium chloride 0.01 mM	fabI	CDS	CP009273.1	1344508	1345296	-	3.9442	14	12	4.27328	3.3287	0.219412	0.00110166	TRUE	TRUE	TRUE
BW25113_1288	2	set2IT049	LB with Nickel (II) chloride hexahydrate 1.2 mM	fabI	CDS	CP009273.1	1344508	1345296	-	-2.12572	14	12	-2.61826	1.33438	0.265783	2.97e-05	TRUE	FALSE	TRUE
BW25113_1288	2	set2IT056	LB with Zinc sulfate heptahydrate 1 mM	fabI	CDS	CP009273.1	1344508	1345296	-	-3.12577	14	12	-3.29991	1.49816	0.312997	3.89e-05	TRUE	FALSE	TRUE
BW25113_1323	3	set2IT072	LB with Benzalkonium Chloride 0.004 mg/ml	tyrR	CDS	CP009273.1	1380977	1382518	+	2.4292	10	9	2.4292	1.46581	0.0826227	0.00109074	TRUE	FALSE	TRUE	No
BW25113_1323	3	set1IT024	LB with Benzethonium chloride 0.01 mM	tyrR	CDS	CP009273.1	1380977	1382518	+	7.86317	10	9	7.86317	4.05781	0.169539	0.000454404	TRUE	TRUE	TRUE
BW25113_1323	3	set2IT071	LB with Benzethonium chloride 0.01 mM	tyrR	CDS	CP009273.1	1380977	1382518	+	3.74373	10	9	3.76889	4.12355	0.233628	0.0273232	TRUE	TRUE	TRUE
BW25113_1323	3	set1IT004	LB with copper (II) chloride dihydrate 2 mM	tyrR	CDS	CP009273.1	1380977	1382518	+	2.52505	10	9	2.52505	1.64455	0.169587	0.00332483	TRUE	FALSE	TRUE	No
BW25113_1329	4	set3IT051	D-Glucosamine Hydrochloride carbon source	mppA	CDS	CP009273.1	1387484	1389097	+	-2.05773	8	7	-2.05773	1.34419	0.248713	0.0080844	TRUE	FALSE	TRUE	No
BW25113_1329	4	set3IT071	L-Malic acid disodium salt monohydrate carbon source	mppA	CDS	CP009273.1	1387484	1389097	+	-2.07549	8	7	-2.09713	1.39628	0.247774	0.0103897	TRUE	FALSE	TRUE	No
BW25113_1329	4	set1IT024	LB with Benzethonium chloride 0.01 mM	mppA	CDS	CP009273.1	1387484	1389097	+	2.41328	8	7	2.44102	1.99208	0.215708	0.0228535	TRUE	FALSE	TRUE
BW25113_1329	4	set1IT004	LB with copper (II) chloride dihydrate 2 mM	mppA	CDS	CP009273.1	1387484	1389097	+	2.98792	8	7	3.10498	0.554862	0.0832393	1e-05	TRUE	FALSE	TRUE	No
BW25113_1329	4	set1IT030	LB with Phosphomycin disodium salt 0.004 mg/ml	mppA	CDS	CP009273.1	1387484	1389097	+	-2.27562	8	7	-2.27562	0.455969	0.139849	1.38e-05	TRUE	FALSE	TRUE	No
BW25113_1329	4	set1IT018	LB with Sisomicin sulfate salt 0.0025 mg/ml	mppA	CDS	CP009273.1	1387484	1389097	+	-3.32699	8	7	-3.32699	0.802214	0.213261	4.68e-05	TRUE	TRUE	TRUE
BW25113_1329	4	set2IT064	LB with Sisomicin sulfate salt 0.0025 mg/ml	mppA	CDS	CP009273.1	1387484	1389097	+	-3.36923	8	7	-3.38376	0.72478	0.216116	2.42e-05	TRUE	TRUE	TRUE
BW25113_1329	4	set2IT062	LB with Sodium nitrate 350 mM	mppA	CDS	CP009273.1	1387484	1389097	+	2.41648	8	7	2.41648	0.32838	0.0453512	1.19e-06	TRUE	FALSE	TRUE
BW25113_1329	4	set3IT025	LB with syringaldehyde 8 mM	mppA	CDS	CP009273.1	1387484	1389097	+	2.03617	8	7	2.03617	0.327269	0.0495354	3.2e-06	TRUE	FALSE	TRUE	No
BW25113_1329	4	set3IT043	Sodium succinate dibasic hexahydrate carbon source	mppA	CDS	CP009273.1	1387484	1389097	+	-2.04343	8	7	-2.07041	0.76511	0.199015	0.000520784	TRUE	TRUE	TRUE	No
BW25113_1329	4	set3IT066	Sodium succinate dibasic hexahydrate carbon source	mppA	CDS	CP009273.1	1387484	1389097	+	-2.072	8	7	-2.08617	0.907606	0.215962	0.00123854	TRUE	TRUE	TRUE	No
BW25113_1332	1	set1IT001	LB with Nickel (II) chloride hexahydrate 1.2 mM	ynaJ	CDS	CP009273.1	1391622	1391879	+	2.38027	12	12	2.68863	0.615381	0.0744664	1.09e-08	TRUE	TRUE	TRUE	No
BW25113_1332	1	set2IT049	LB with Nickel (II) chloride hexahydrate 1.2 mM	ynaJ	CDS	CP009273.1	1391622	1391879	+	2.68438	12	12	3.02934	0.599425	0.0497537	2.3e-09	TRUE	TRUE	TRUE	No
BW25113_1344	1	set2IT073	LB with Aluminum chloride hydrate 5 mM	ttcA	CDS	CP009273.1	1405270	1406205	-	-2.63349	7	5	-2.63349	0.872558	0.537345	0.00417431	TRUE	FALSE	TRUE	No
BW25113_1344	1	set1IT030	LB with Phosphomycin disodium salt 0.004 mg/ml	ttcA	CDS	CP009273.1	1405270	1406205	-	-2.5189	7	5	-2.5189	1.23131	0.464351	0.0111925	TRUE	TRUE	TRUE	No
BW25113_1344	1	set2IT076	LB with Phosphomycin disodium salt 0.004 mg/ml	ttcA	CDS	CP009273.1	1405270	1406205	-	-2.53866	7	5	-2.53866	1.32819	0.477165	0.0143258	TRUE	TRUE	TRUE	No
BW25113_1344	1	set1IT019	LB with Sisomicin sulfate salt 0.005 mg/ml	ttcA	CDS	CP009273.1	1405270	1406205	-	3.32677	7	5	3.80043	2.99019	0.31752	0.0488352	TRUE	FALSE	TRUE
BW25113_1344	1	set3IT004	LB with Thallium(I) acetate 0.08 mg/ml	ttcA	CDS	CP009273.1	1405270	1406205	-	-2.58374	7	4	-2.75235	1.17438	0.653939	0.0192796	TRUE	TRUE	TRUE	No
BW25113_1344	1	set3IT008	LB with Thallium(I) acetate 0.08 mg/ml	ttcA	CDS	CP009273.1	1405270	1406205	-	-3.03976	7	4	-3.07713	0.599775	0.724707	0.00208025	TRUE	TRUE	TRUE	No
BW25113_1344	1	set3IT005	LB with Thallium(I) acetate 0.1 mg/ml	ttcA	CDS	CP009273.1	1405270	1406205	-	-2.35563	7	4	-2.47764	1.21374	0.611093	0.0283434	TRUE	TRUE	TRUE	No
BW25113_1344	1	set3IT009	LB with Thallium(I) acetate 0.1 mg/ml	ttcA	CDS	CP009273.1	1405270	1406205	-	-2.12841	7	4	-2.18921	0.992615	0.611093	0.023145	FALSE	TRUE	FALSE	No
BW25113_1375	1	set1IT004	LB with copper (II) chloride dihydrate 2 mM	ynaE	CDS	CP009273.1	1428248	1428481	-	3.44584	5	5	3.5482	0.868807	0.0798723	0.00107356	TRUE	FALSE	TRUE
BW25113_1406	3	set1IT004	LB with copper (II) chloride dihydrate 2 mM	ydbC	CDS	CP009273.1	1468478	1469338	+	4.2909	13	12	4.2909	0.534193	0.0448187	3.01e-11	TRUE	FALSE	TRUE	No
BW25113_1406	3	set1IT042	LB with MreB Perturbing Compound A22 0.02 mg/ml	ydbC	CDS	CP009273.1	1468478	1469338	+	2.91413	13	12	2.91413	0.566963	0.0357459	2.3e-09	TRUE	TRUE	TRUE	No
BW25113_1406	3	set2IT088	LB with MreB Perturbing Compound A22 0.02 mg/ml	ydbC	CDS	CP009273.1	1468478	1469338	+	3.51457	13	13	3.51457	0.699503	0.0337975	6.36e-10	TRUE	TRUE	TRUE	No
BW25113_1406	3	set1IT013	LB with Zinc sulfate heptahydrate 1 mM	ydbC	CDS	CP009273.1	1468478	1469338	+	3.27627	13	12	3.27627	3.06027	0.127262	0.0162688	TRUE	FALSE	TRUE
BW25113_1414	2	set3IT061	D-Gluconic Acid sodium salt carbon source	ydcF	CDS	CP009273.1	1481492	1482292	+	2.08094	14	11	2.11375	0.349404	0.0749404	2.08e-09	TRUE	FALSE	TRUE	No
BW25113_1414	2	set3IT039	D-Glucose-6-Phosphate sodium salt carbon source	ydcF	CDS	CP009273.1	1481492	1482292	+	2.06402	14	11	2.09608	0.284174	0.0531565	2.97e-10	TRUE	TRUE	TRUE	No
BW25113_1414	2	set3IT062	D-Glucose-6-Phosphate sodium salt carbon source	ydcF	CDS	CP009273.1	1481492	1482292	+	2.18538	14	11	2.19855	0.370013	0.0504971	2.48e-09	TRUE	TRUE	TRUE	No
BW25113_1426	1	set3IT041	Sodium D-Lactate carbon source	ydcH	CDS	CP009273.1	1492908	1493132	+	3.06108	19	18	3.12747	0.875296	0.0413192	2.95e-11	TRUE	TRUE	TRUE	No
BW25113_1426	1	set3IT064	Sodium D-Lactate carbon source	ydcH	CDS	CP009273.1	1492908	1493132	+	3.31567	19	18	3.41728	0.812666	0.037878	2.13e-12	TRUE	TRUE	TRUE	No
BW25113_1433	1	set1IT031	LB with Phosphomycin disodium salt 0.015 mg/ml	ydcO	CDS	CP009273.1	1499162	1500337	-	5.34023	15	14	5.61154	5.46061	0.154136	0.00262296	TRUE	TRUE	TRUE	No
BW25113_1433	1	set2IT077	LB with Phosphomycin disodium salt 0.015 mg/ml	ydcO	CDS	CP009273.1	1499162	1500337	-	5.11345	15	14	5.42065	4.4868	0.0945342	0.000685553	TRUE	TRUE	TRUE	No
BW25113_1450	1	set3IT072	D-Trehalose dihydrate carbon source	mcbR	CDS	CP009273.1	1514519	1515184	+	-2.04163	14	14	-2.14627	1.09028	0.134148	8.54e-06	TRUE	FALSE	TRUE	No
BW25113_1450	1	set3IT048	L-Malic acid disodium salt monohydrate carbon source	mcbR	CDS	CP009273.1	1514519	1515184	+	-2.21285	14	14	-2.25752	1.165	0.158197	1.33e-05	TRUE	TRUE	TRUE	No
BW25113_1450	1	set3IT071	L-Malic acid disodium salt monohydrate carbon source	mcbR	CDS	CP009273.1	1514519	1515184	+	-2.1308	14	14	-2.1778	0.862466	0.138929	8.12e-07	TRUE	TRUE	TRUE	No
BW25113_1450	1	set1IT004	LB with copper (II) chloride dihydrate 2 mM	mcbR	CDS	CP009273.1	1514519	1515184	+	4.80248	14	14	4.9599	1.71303	0.03934	1.34e-07	TRUE	FALSE	TRUE	No
BW25113_1450	1	set1IT014	LB with Sodium nitrite 20 mM	mcbR	CDS	CP009273.1	1514519	1515184	+	-2.20481	14	14	-2.33287	1.0678	0.103055	3.37e-06	TRUE	TRUE	TRUE	No
BW25113_1450	1	set2IT059	LB with Sodium nitrite 30 mM	mcbR	CDS	CP009273.1	1514519	1515184	+	-2.63397	14	14	-2.78512	1.10265	0.118816	8.35e-07	TRUE	TRUE	TRUE	No
BW25113_1450	1	set3IT066	Sodium succinate dibasic hexahydrate carbon source	mcbR	CDS	CP009273.1	1514519	1515184	+	-2.02964	14	14	-2.03974	0.951603	0.154593	4.3e-06	TRUE	FALSE	TRUE	No
BW25113_1457	1	set1IT024	LB with Benzethonium chloride 0.01 mM	ydcD	CDS	CP009273.1	1524179	1524661	+	2.81491	7	7	3.73548	3.81934	0.150501	0.0477149	TRUE	FALSE	TRUE
BW25113_1478	6	set3IT037	a-Ketoglutaric acid disodium salt hydrate carbon source	adhP	CDS	CP009273.1	1547085	1548095	-	3.20319	12	10	3.20319	0.367577	0.0350044	5.29e-10	TRUE	TRUE	TRUE	No
BW25113_1478	6	set3IT060	a-Ketoglutaric acid disodium salt hydrate carbon source	adhP	CDS	CP009273.1	1547085	1548095	-	3.23018	12	10	3.23018	0.271579	0.037261	3.29e-11	TRUE	TRUE	TRUE	No
BW25113_1478	6	set3IT045	D-Galacturonic Acid monohydrate carbon source	adhP	CDS	CP009273.1	1547085	1548095	-	4.5785	12	10	4.5785	0.403552	0.0285649	5.02e-11	TRUE	TRUE	TRUE	No
BW25113_1478	6	set3IT068	D-Galacturonic Acid monohydrate carbon source	adhP	CDS	CP009273.1	1547085	1548095	-	4.68208	12	10	4.68208	0.352622	0.0289123	1.23e-11	TRUE	TRUE	TRUE	No
BW25113_1478	6	set3IT048	L-Malic acid disodium salt monohydrate carbon source	adhP	CDS	CP009273.1	1547085	1548095	-	2.34773	12	10	2.34773	0.158627	0.0430914	4.65e-12	TRUE	TRUE	TRUE	No
BW25113_1478	6	set3IT071	L-Malic acid disodium salt monohydrate carbon source	adhP	CDS	CP009273.1	1547085	1548095	-	2.38576	12	10	2.38576	0.201907	0.040859	3.49e-11	TRUE	TRUE	TRUE	No
BW25113_1478	6	set3IT022	LB with 5-Hydroxymethylfurfural 10 mM	adhP	CDS	CP009273.1	1547085	1548095	-	2.57035	12	10	2.57583	0.182082	0.0402423	6.97e-12	TRUE	FALSE	TRUE	No
BW25113_1478	6	set3IT040	Potassium acetate carbon source	adhP	CDS	CP009273.1	1547085	1548095	-	4.76413	12	10	4.79809	0.462271	0.0347571	1.26e-10	TRUE	TRUE	TRUE	No
BW25113_1478	6	set3IT063	Potassium acetate carbon source	adhP	CDS	CP009273.1	1547085	1548095	-	3.83923	12	10	3.83923	0.51811	0.0442638	2.65e-09	TRUE	TRUE	TRUE	No
BW25113_1478	6	set3IT041	Sodium D-Lactate carbon source	adhP	CDS	CP009273.1	1547085	1548095	-	7.00334	12	10	7.02126	0.297149	0.025199	7.18e-14	TRUE	TRUE	TRUE	No
BW25113_1478	6	set3IT064	Sodium D-Lactate carbon source	adhP	CDS	CP009273.1	1547085	1548095	-	6.96251	12	10	7.02631	0.2502	0.025358	1.52e-14	TRUE	TRUE	TRUE	No
BW25113_1481	1	set1IT004	LB with copper (II) chloride dihydrate 2 mM	bdm	CDS	CP009273.1	1550322	1550537	-	2.17909	16	13	2.2647	1.89935	0.131326	0.00254119	TRUE	FALSE	TRUE	No
BW25113_1500	1	set3IT048	L-Malic acid disodium salt monohydrate carbon source	safA	CDS	CP009273.1	1578019	1578216	-	-2.03682	8	7	-2.03682	1.4076	0.174304	0.0121651	TRUE	FALSE	TRUE
BW25113_1500	1	set1IT004	LB with copper (II) chloride dihydrate 2 mM	safA	CDS	CP009273.1	1578019	1578216	-	3.05808	8	7	3.05808	1.39206	0.075828	0.00181242	TRUE	FALSE	TRUE
BW25113_1500	1	set1IT013	LB with Zinc sulfate heptahydrate 1 mM	safA	CDS	CP009273.1	1578019	1578216	-	3.02414	8	7	3.02414	3.90512	0.148768	0.178072	FALSE	FALSE	FALSE
BW25113_1501	1	set1IT004	LB with copper (II) chloride dihydrate 2 mM	ydeP	CDS	CP009273.1	1578464	1580743	-	2.97381	3	3	3.18075	1.00592	0.118421	0.0374402	TRUE	FALSE	TRUE	No
BW25113_1519	1	set3IT040	Potassium acetate carbon source	tam	CDS	CP009273.1	1601603	1602361	+	2.74025	11	8	2.94677	0.691404	0.0736178	7.2e-06	TRUE	TRUE	TRUE	No
BW25113_1519	1	set3IT063	Potassium acetate carbon source	tam	CDS	CP009273.1	1601603	1602361	+	2.82249	11	8	2.89675	0.575156	0.0704811	2.37e-06	TRUE	TRUE	TRUE	No
BW25113_1521	2	set1IT004	LB with copper (II) chloride dihydrate 2 mM	uxaB	CDS	CP009273.1	1603486	1604937	-	2.45619	5	4	2.82176	0.766098	0.184753	0.00685111	TRUE	FALSE	TRUE	No
BW25113_1521	2	set2IT088	LB with MreB Perturbing Compound A22 0.02 mg/ml	uxaB	CDS	CP009273.1	1603486	1604937	-	3.20451	5	4	3.30054	1.57737	0.114898	0.0271665	TRUE	FALSE	TRUE	No
BW25113_1531	3	set2IT072	LB with Benzalkonium Chloride 0.004 mg/ml	marA	CDS	CP009273.1	1613831	1614214	+	2.74721	12	11	3.10979	1.0262	0.0463478	1.52e-06	TRUE	FALSE	TRUE	No
BW25113_1531	3	set1IT004	LB with copper (II) chloride dihydrate 2 mM	marA	CDS	CP009273.1	1613831	1614214	+	3.68181	12	11	5.57018	3.99977	0.144587	0.00133565	TRUE	FALSE	TRUE	No
BW25113_1531	3	set1IT044	LB with Lomefloxacin hydrochloride 0.0001 mM	marA	CDS	CP009273.1	1613831	1614214	+	2.98148	12	11	3.71103	3.0181	0.116822	0.00222116	TRUE	TRUE	TRUE
BW25113_1531	3	set2IT090	LB with Lomefloxacin hydrochloride 0.0001 mM	marA	CDS	CP009273.1	1613831	1614214	+	3.1829	12	11	4.47519	2.95849	0.068225	0.000524111	TRUE	TRUE	TRUE
BW25113_1549	1	set2IT077	LB with Phosphomycin disodium salt 0.015 mg/ml	ydfO	CDS	CP009273.1	1631304	1631714	+	2.37397	7	7	3.54185	2.89614	0.157512	0.0202998	TRUE	FALSE	TRUE
BW25113_1550	2	set2IT072	LB with Benzalkonium Chloride 0.004 mg/ml	gnsB	CDS	CP009273.1	1631866	1632039	-	2.21693	9	9	3.11511	1.89293	0.04735	0.0011394	TRUE	FALSE	TRUE	No
BW25113_1550	2	set1IT024	LB with Benzethonium chloride 0.01 mM	gnsB	CDS	CP009273.1	1631866	1632039	-	2.65545	9	9	6.84778	4.33694	0.133651	0.00168647	TRUE	FALSE	TRUE
BW25113_1551	2	set3IT007	LB with Aluminum chloride hydrate 7.5 mM	ynfN	CDS	CP009273.1	1632211	1632366	-	-2.67276	9	9	-3.87723	1.50075	0.409884	0.000116178	TRUE	FALSE	TRUE	No
BW25113_1551	2	set1IT024	LB with Benzethonium chloride 0.01 mM	ynfN	CDS	CP009273.1	1632211	1632366	-	3.19591	9	9	6.70327	4.58969	0.128373	0.00268297	TRUE	FALSE	TRUE
BW25113_1551	2	set1IT031	LB with Phosphomycin disodium salt 0.015 mg/ml	ynfN	CDS	CP009273.1	1632211	1632366	-	3.53385	9	9	4.64259	3.10232	0.125095	0.00262322	TRUE	FALSE	TRUE	No
BW25113_1551	2	set2IT056	LB with Zinc sulfate heptahydrate 1 mM	ynfN	CDS	CP009273.1	1632211	1632366	-	-2.37161	9	9	-3.89894	0.906274	0.245468	3.11e-06	TRUE	FALSE	TRUE
BW25113_1557	1	set1IT041	LB with Cephalothin sodium salt 0.08 mg/ml	cspB	CDS	CP009273.1	1635596	1635811	-	2.34337	13	12	2.62819	0.408215	0.0421819	1.66e-10	TRUE	TRUE	TRUE	No
BW25113_1557	1	set2IT087	LB with Cephalothin sodium salt 0.08 mg/ml	cspB	CDS	CP009273.1	1635596	1635811	-	2.17851	13	12	2.5067	0.567666	0.038794	9.27e-09	TRUE	TRUE	TRUE	No
BW25113_1582	1	set1IT004	LB with copper (II) chloride dihydrate 2 mM	ynfA	CDS	CP009273.1	1649604	1649930	-	2.27541	14	12	2.27541	2.17182	0.211279	0.00833669	TRUE	FALSE	TRUE	No
BW25113_1594	2	set3IT053	D-Fructose carbon source	mlc	CDS	CP009273.1	1661601	1662821	-	-2.55364	8	8	-2.55364	1.03537	0.305231	0.000258429	TRUE	FALSE	TRUE	No
BW25113_1594	2	set3IT051	D-Glucosamine Hydrochloride carbon source	mlc	CDS	CP009273.1	1661601	1662821	-	-2.05639	8	8	-2.05639	0.968966	0.273989	0.000688572	TRUE	TRUE	TRUE	No
BW25113_1594	2	set3IT074	D-Glucosamine Hydrochloride carbon source	mlc	CDS	CP009273.1	1661601	1662821	-	-2.06048	8	8	-2.06048	1.36936	0.27671	0.00461714	TRUE	TRUE	TRUE	No
BW25113_1594	2	set1IT004	LB with copper (II) chloride dihydrate 2 mM	mlc	CDS	CP009273.1	1661601	1662821	-	2.1167	8	8	2.13167	0.814788	0.127283	0.000339662	TRUE	FALSE	TRUE	No
BW25113_1594	2	set1IT001	LB with Nickel (II) chloride hexahydrate 1.2 mM	mlc	CDS	CP009273.1	1661601	1662821	-	2.18176	8	8	2.18176	0.801948	0.0900479	0.000120726	TRUE	TRUE	TRUE	No
BW25113_1594	2	set2IT049	LB with Nickel (II) chloride hexahydrate 1.2 mM	mlc	CDS	CP009273.1	1661601	1662821	-	2.04926	8	8	2.07875	0.783865	0.0569872	0.000141326	TRUE	TRUE	TRUE	No
BW25113_1594	2	set3IT025	LB with syringaldehyde 8 mM	mlc	CDS	CP009273.1	1661601	1662821	-	-3.24124	8	8	-3.27455	1.17362	0.38912	0.000203955	TRUE	FALSE	TRUE	No
BW25113_1604	1	set1IT024	LB with Benzethonium chloride 0.01 mM	ydgH	CDS	CP009273.1	1672684	1673628	+	2.24659	6	5	2.24659	2.48304	0.390227	0.132514	FALSE	FALSE	FALSE
BW25113_1604	1	set1IT041	LB with Cephalothin sodium salt 0.08 mg/ml	ydgH	CDS	CP009273.1	1672684	1673628	+	2.45381	6	5	2.45381	0.618694	0.103414	0.000892905	TRUE	TRUE	TRUE	No
BW25113_1604	1	set2IT087	LB with Cephalothin sodium salt 0.08 mg/ml	ydgH	CDS	CP009273.1	1672684	1673628	+	2.34541	6	5	2.34541	0.948352	0.0961561	0.00522412	TRUE	TRUE	TRUE	No
BW25113_1605	1	set3IT041	Sodium D-Lactate carbon source	ydgI	CDS	CP009273.1	1673814	1675196	+	4.23257	11	11	4.23257	0.839461	0.0458167	1.29e-08	TRUE	TRUE	TRUE	No
BW25113_1605	1	set3IT064	Sodium D-Lactate carbon source	ydgI	CDS	CP009273.1	1673814	1675196	+	4.34226	11	11	4.38439	0.606162	0.0428162	3.78e-10	TRUE	TRUE	TRUE	No
BW25113_1608	5	set3IT071	L-Malic acid disodium salt monohydrate carbon source	rstA	CDS	CP009273.1	1676416	1677135	+	-2.27851	11	10	-2.27851	0.899234	0.327136	3.86e-05	TRUE	FALSE	TRUE	No
BW25113_1608	5	set3IT007	LB with Aluminum chloride hydrate 7.5 mM	rstA	CDS	CP009273.1	1676416	1677135	+	-2.33526	11	10	-2.52444	0.938747	0.410992	5.16e-05	TRUE	TRUE	TRUE	No
BW25113_1608	5	set3IT011	LB with Aluminum chloride hydrate 7.5 mM	rstA	CDS	CP009273.1	1676416	1677135	+	-2.48186	11	10	-2.48186	1.19405	0.391393	0.000242496	TRUE	TRUE	TRUE	No
BW25113_1608	5	set1IT032	LB with Bacitracin 0.6 mg/ml	rstA	CDS	CP009273.1	1676416	1677135	+	2.02686	11	10	2.071	0.528016	0.0889524	5.81e-07	TRUE	TRUE	TRUE	No
BW25113_1608	5	set1IT033	LB with Bacitracin 0.75 mg/ml	rstA	CDS	CP009273.1	1676416	1677135	+	2.15422	11	10	2.15422	0.51325	0.0883735	3.25e-07	TRUE	TRUE	TRUE	No
BW25113_1608	5	set1IT035	LB with Bacitracin 1.5 mg/ml	rstA	CDS	CP009273.1	1676416	1677135	+	2.02007	11	10	2.02007	0.802963	0.0896543	2.31e-05	TRUE	TRUE	TRUE	No
BW25113_1608	5	set1IT040	LB with Cephalothin sodium salt 0.01 mg/ml	rstA	CDS	CP009273.1	1676416	1677135	+	2.30604	11	10	2.3313	0.685876	0.0847797	1.96e-06	TRUE	TRUE	TRUE	No
BW25113_1608	5	set2IT086	LB with Cephalothin sodium salt 0.01 mg/ml	rstA	CDS	CP009273.1	1676416	1677135	+	2.36098	11	10	2.36098	1.16564	0.0818782	0.00012452	TRUE	TRUE	TRUE	No
BW25113_1608	5	set1IT041	LB with Cephalothin sodium salt 0.08 mg/ml	rstA	CDS	CP009273.1	1676416	1677135	+	3.02441	11	10	3.04353	0.865686	0.0815432	1.47e-06	TRUE	TRUE	TRUE	No
BW25113_1608	5	set2IT087	LB with Cephalothin sodium salt 0.08 mg/ml	rstA	CDS	CP009273.1	1676416	1677135	+	3.24484	11	10	3.24484	0.705955	0.0659527	1.48e-07	TRUE	TRUE	TRUE	No
BW25113_1608	5	set1IT001	LB with Nickel (II) chloride hexahydrate 1.2 mM	rstA	CDS	CP009273.1	1676416	1677135	+	2.3689	11	10	2.64061	1.27896	0.115435	0.000111391	TRUE	TRUE	TRUE	No
BW25113_1608	5	set2IT049	LB with Nickel (II) chloride hexahydrate 1.2 mM	rstA	CDS	CP009273.1	1676416	1677135	+	2.36306	11	10	2.7519	1.49949	0.0840748	0.00026506	TRUE	TRUE	TRUE	No
BW25113_1608	5	set1IT029	LB with Phosphomycin disodium salt 0.002 mg/ml	rstA	CDS	CP009273.1	1676416	1677135	+	3.28699	11	10	3.28699	0.787234	0.0779385	3.4e-07	TRUE	TRUE	TRUE	No
BW25113_1608	5	set2IT075	LB with Phosphomycin disodium salt 0.002 mg/ml	rstA	CDS	CP009273.1	1676416	1677135	+	3.04209	11	10	3.1651	0.718753	0.0690782	2.15e-07	TRUE	TRUE	TRUE	No
BW25113_1608	5	set1IT030	LB with Phosphomycin disodium salt 0.004 mg/ml	rstA	CDS	CP009273.1	1676416	1677135	+	4.44691	11	10	4.44691	1.00056	0.0744972	1.98e-07	TRUE	TRUE	TRUE	No
BW25113_1608	5	set2IT076	LB with Phosphomycin disodium salt 0.004 mg/ml	rstA	CDS	CP009273.1	1676416	1677135	+	4.50576	11	10	4.50872	0.936043	0.0607904	9.87e-08	TRUE	TRUE	TRUE	No
BW25113_1608	5	set2IT077	LB with Phosphomycin disodium salt 0.015 mg/ml	rstA	CDS	CP009273.1	1676416	1677135	+	2.00685	11	10	2.09861	2.46342	0.252611	0.0313543	TRUE	TRUE	TRUE	No
BW25113_1608	5	set2IT066	LB with Sodium Chlorite 0.4 mM	rstA	CDS	CP009273.1	1676416	1677135	+	2.04736	11	10	2.05068	0.42783	0.075722	1.03e-07	TRUE	TRUE	TRUE	No
BW25113_1608	5	set2IT067	LB with Sodium Chlorite 1.25 mM	rstA	CDS	CP009273.1	1676416	1677135	+	2.18446	11	10	2.18446	0.458797	0.0712446	1.09e-07	TRUE	TRUE	TRUE	No
BW25113_1608	5	set2IT056	LB with Zinc sulfate heptahydrate 1 mM	rstA	CDS	CP009273.1	1676416	1677135	+	-2.86041	11	10	-3.04053	1.42	0.333549	0.000267895	TRUE	FALSE	TRUE
BW25113_1627	2	set1IT004	LB with copper (II) chloride dihydrate 2 mM	rsxA	CDS	CP009273.1	1700024	1700605	+	4.42745	11	9	5.30129	1.15994	0.0648122	1.14e-06	TRUE	FALSE	TRUE	No
BW25113_1627	2	set1IT001	LB with Nickel (II) chloride hexahydrate 1.2 mM	rsxA	CDS	CP009273.1	1700024	1700605	+	2.21869	11	9	2.788	0.835121	0.0732123	8.66e-06	TRUE	TRUE	TRUE	No
BW25113_1627	2	set2IT049	LB with Nickel (II) chloride hexahydrate 1.2 mM	rsxA	CDS	CP009273.1	1700024	1700605	+	2.13474	11	10	2.95568	0.886077	0.0519253	2.35e-06	TRUE	TRUE	TRUE	No
BW25113_1652	1	set2IT087	LB with Cephalothin sodium salt 0.08 mg/ml	rnt	CDS	CP009273.1	1722604	1723251	+	-2.06452	11	10	-2.15679	0.728769	0.139483	7.47e-06	TRUE	FALSE	TRUE
BW25113_1652	1	set1IT004	LB with copper (II) chloride dihydrate 2 mM	rnt	CDS	CP009273.1	1722604	1723251	+	2.74443	11	9	2.74443	0.485089	0.0771644	3.24e-07	TRUE	FALSE	TRUE
BW25113_1655	2	set3IT007	LB with Aluminum chloride hydrate 7.5 mM	mepH	CDS	CP009273.1	1728692	1729507	+	2.30606	17	15	3.17131	1.04194	0.0536575	1.18e-08	TRUE	FALSE	TRUE
BW25113_1655	2	set1IT004	LB with copper (II) chloride dihydrate 2 mM	mepH	CDS	CP009273.1	1728692	1729507	+	4.01509	17	14	5.46786	1.01144	0.0625397	6.15e-11	TRUE	FALSE	TRUE
BW25113_1658	3	set3IT007	LB with Aluminum chloride hydrate 7.5 mM	purR	CDS	CP009273.1	1732101	1733126	+	-2.32611	13	10	-2.32611	1.52206	0.399645	0.00301557	TRUE	TRUE	TRUE	Yes
BW25113_1658	3	set3IT011	LB with Aluminum chloride hydrate 7.5 mM	purR	CDS	CP009273.1	1732101	1733126	+	-2.33334	13	10	-2.34296	1.51668	0.360301	0.00193528	TRUE	TRUE	TRUE	Yes
BW25113_1658	3	set1IT024	LB with Benzethonium chloride 0.01 mM	purR	CDS	CP009273.1	1732101	1733126	+	4.38508	13	12	5.32179	2.93483	0.171876	7.73e-05	TRUE	FALSE	TRUE
BW25113_1658	3	set1IT004	LB with copper (II) chloride dihydrate 2 mM	purR	CDS	CP009273.1	1732101	1733126	+	2.33934	13	12	3.99578	1.27255	0.0924496	6.32e-07	TRUE	FALSE	TRUE	No
BW25113_1658	3	set2IT062	LB with Sodium nitrate 350 mM	purR	CDS	CP009273.1	1732101	1733126	+	2.64521	13	11	2.64521	1.02639	0.0580142	6.56e-06	TRUE	FALSE	TRUE
BW25113_1702	1	set3IT034	D-Galactose carbon source	ppsA	CDS	CP009273.1	1778991	1781369	-	2.07737	1	1	2.07737	NA	0.170228	NA	FALSE	TRUE	FALSE	No
BW25113_1702	1	set3IT057	D-Galactose carbon source	ppsA	CDS	CP009273.1	1778991	1781369	-	2.36607	1	1	2.36607	NA	0.165937	NA	FALSE	TRUE	FALSE	No
BW25113_1702	1	set3IT020	LB with Rifampicin 0.01 mg/ml	ppsA	CDS	CP009273.1	1778991	1781369	-	2.40178	1	1	2.40178	NA	0.176113	NA	FALSE	TRUE	FALSE
BW25113_1702	1	set3IT015	LB with Rifampicin 0.2 mg/ml	ppsA	CDS	CP009273.1	1778991	1781369	-	2.28704	1	1	2.28704	NA	0.163915	NA	FALSE	TRUE	FALSE
BW25113_1702	1	set1IT013	LB with Zinc sulfate heptahydrate 1 mM	ppsA	CDS	CP009273.1	1778991	1781369	-	4.90356	1	1	4.90356	NA	0.0868265	NA	FALSE	FALSE	FALSE
BW25113_1702	1	set3IT040	Potassium acetate carbon source	ppsA	CDS	CP009273.1	1778991	1781369	-	3.89033	1	1	3.89033	NA	0.0510188	NA	FALSE	TRUE	FALSE	Yes
BW25113_1702	1	set3IT063	Potassium acetate carbon source	ppsA	CDS	CP009273.1	1778991	1781369	-	4.12632	1	1	4.12632	NA	0.048776	NA	FALSE	TRUE	FALSE	Yes
BW25113_1702	1	set3IT041	Sodium D-Lactate carbon source	ppsA	CDS	CP009273.1	1778991	1781369	-	2.3018	1	1	2.3018	NA	0.074281	NA	FALSE	TRUE	FALSE	Yes
BW25113_1702	1	set3IT064	Sodium D-Lactate carbon source	ppsA	CDS	CP009273.1	1778991	1781369	-	2.84952	1	1	2.84952	NA	0.065464	NA	FALSE	TRUE	FALSE	Yes
BW25113_1702	1	set3IT042	Sodium D,L-Lactate carbon source	ppsA	CDS	CP009273.1	1778991	1781369	-	11.5093	1	1	11.5093	NA	0.029354	NA	TRUE	TRUE	TRUE	Yes
BW25113_1702	1	set3IT065	Sodium D,L-Lactate carbon source	ppsA	CDS	CP009273.1	1778991	1781369	-	11.4609	1	1	11.4609	NA	0.0293297	NA	TRUE	TRUE	TRUE	Yes
BW25113_1712	3	set2IT087	LB with Cephalothin sodium salt 0.08 mg/ml	ihfA	CDS	CP009273.1	1789510	1789809	-	2.31929	15	15	3.07904	1.06047	0.0403545	2.14e-08	TRUE	FALSE	TRUE	No
BW25113_1712	3	set1IT042	LB with MreB Perturbing Compound A22 0.02 mg/ml	ihfA	CDS	CP009273.1	1789510	1789809	-	2.23988	15	14	2.36801	0.797828	0.0482064	7.09e-08	TRUE	TRUE	TRUE	No
BW25113_1712	3	set2IT088	LB with MreB Perturbing Compound A22 0.02 mg/ml	ihfA	CDS	CP009273.1	1789510	1789809	-	3.25288	15	15	3.58086	0.744434	0.0424425	4.26e-11	TRUE	TRUE	TRUE	No
BW25113_1712	3	set1IT030	LB with Phosphomycin disodium salt 0.004 mg/ml	ihfA	CDS	CP009273.1	1789510	1789809	-	2.27528	15	14	2.49645	0.469888	0.0444071	4.1e-11	TRUE	TRUE	TRUE	No
BW25113_1712	3	set1IT031	LB with Phosphomycin disodium salt 0.015 mg/ml	ihfA	CDS	CP009273.1	1789510	1789809	-	2.52152	15	14	2.60999	1.80455	0.155789	0.000242553	TRUE	TRUE	TRUE	No
BW25113_1718	2	set1IT004	LB with copper (II) chloride dihydrate 2 mM	infC	CDS	CP009273.1	1794353	1794895	-	3.37653	9	6	3.51947	1.58257	0.189369	0.00397217	TRUE	FALSE	TRUE
BW25113_1718	2	set2IT056	LB with Zinc sulfate heptahydrate 1 mM	infC	CDS	CP009273.1	1794353	1794895	-	-2.53497	9	6	-2.67837	2.36701	0.473905	0.0690276	FALSE	FALSE	FALSE
BW25113_1718	2	set3IT040	Potassium acetate carbon source	infC	CDS	CP009273.1	1794353	1794895	-	4.55545	9	6	4.89366	2.48822	0.156124	0.0051001	TRUE	TRUE	TRUE
BW25113_1718	2	set3IT063	Potassium acetate carbon source	infC	CDS	CP009273.1	1794353	1794895	-	4.05655	9	6	4.3417	2.24725	0.159245	0.00556558	TRUE	TRUE	TRUE
BW25113_1731	1	set3IT037	a-Ketoglutaric acid disodium salt hydrate carbon source	cedA	CDS	CP009273.1	1807678	1807920	-	-2.21094	10	10	-2.46148	0.769554	0.202792	4.26e-06	TRUE	TRUE	TRUE	No
BW25113_1731	1	set3IT060	a-Ketoglutaric acid disodium salt hydrate carbon source	cedA	CDS	CP009273.1	1807678	1807920	-	-2.47256	10	10	-2.47256	0.967926	0.255906	2.64e-05	TRUE	TRUE	TRUE	No
BW25113_1731	1	set1IT004	LB with copper (II) chloride dihydrate 2 mM	cedA	CDS	CP009273.1	1807678	1807920	-	3.06985	10	10	3.06985	0.940051	0.0825578	5.78e-06	TRUE	FALSE	TRUE	No
BW25113_1731	1	set1IT022	LB with Sodium Chloride 600 mM	cedA	CDS	CP009273.1	1807678	1807920	-	-2.03518	10	10	-2.04488	1.55444	0.205919	0.0041238	TRUE	FALSE	TRUE	No
BW25113_1761	1	set3IT023	LB with Vanillin 10 mM	gdhA	CDS	CP009273.1	1836628	1837971	+	2.69563	8	8	2.99738	0.529757	0.0578525	9.03e-07	TRUE	FALSE	TRUE	No
BW25113_1764	1	set2IT087	LB with Cephalothin sodium salt 0.08 mg/ml	selD	CDS	CP009273.1	1841222	1842265	-	2.45271	6	6	2.45271	1.70545	0.0846545	0.0168696	TRUE	FALSE	TRUE	No
BW25113_1782	6	set3IT007	LB with Aluminum chloride hydrate 7.5 mM	mipA	CDS	CP009273.1	1859983	1860729	-	-2.63834	14	13	-2.78465	1.37294	0.331691	4.03e-05	TRUE	FALSE	TRUE	No
BW25113_1782	6	set1IT024	LB with Benzethonium chloride 0.01 mM	mipA	CDS	CP009273.1	1859983	1860729	-	12.7413	14	13	12.7716	0.673492	0.0489786	7.35e-17	TRUE	TRUE	TRUE
BW25113_1782	6	set2IT071	LB with Benzethonium chloride 0.01 mM	mipA	CDS	CP009273.1	1859983	1860729	-	13.8307	14	13	13.8307	0.521581	0.0350258	1.21e-18	TRUE	TRUE	TRUE
BW25113_1782	6	set3IT019	LB with Carbenicillin disodium salt 0.5 mg/ml	mipA	CDS	CP009273.1	1859983	1860729	-	-3.0443	14	13	-3.26499	1.12716	0.323863	3.34e-07	TRUE	FALSE	TRUE	No
BW25113_1782	6	set1IT040	LB with Cephalothin sodium salt 0.01 mg/ml	mipA	CDS	CP009273.1	1859983	1860729	-	-2.03783	14	13	-2.08413	0.675683	0.142862	1.36e-07	TRUE	FALSE	TRUE	No
BW25113_1782	6	set2IT054	LB with Cisplatin 0.0125 mg/ml	mipA	CDS	CP009273.1	1859983	1860729	-	2.65058	14	13	2.75007	0.458148	0.110965	5.55e-11	TRUE	FALSE	TRUE	No
BW25113_1782	6	set1IT002	LB with Cobalt chloride hexahydrate 0.75 mM	mipA	CDS	CP009273.1	1859983	1860729	-	2.03736	14	13	2.06588	0.673989	0.186821	1.7e-07	TRUE	FALSE	TRUE	No
BW25113_1782	6	set1IT004	LB with copper (II) chloride dihydrate 2 mM	mipA	CDS	CP009273.1	1859983	1860729	-	3.37551	14	13	3.37551	0.416912	0.0800905	4.27e-12	TRUE	FALSE	TRUE	No
BW25113_1782	6	set2IT053	LB with Paraquat dichloride 0.064 mg/ml	mipA	CDS	CP009273.1	1859983	1860729	-	2.40083	14	13	2.43289	0.607871	0.109731	6.2e-09	TRUE	FALSE	TRUE
BW25113_1782	6	set2IT065	LB with Sisomicin sulfate salt 0.005 mg/ml	mipA	CDS	CP009273.1	1859983	1860729	-	2.92752	14	13	2.92752	0.500094	0.11106	8.73e-11	TRUE	FALSE	TRUE
BW25113_1782	6	set3IT025	LB with syringaldehyde 8 mM	mipA	CDS	CP009273.1	1859983	1860729	-	-3.97025	14	13	-3.97025	0.733837	0.360742	5.51e-10	TRUE	FALSE	TRUE	No
BW25113_1782	6	set3IT016	LB with Tetracycline hydrochloride 0.0005 mg/ml	mipA	CDS	CP009273.1	1859983	1860729	-	-2.10497	14	13	-2.39916	0.769437	0.247555	1.62e-07	TRUE	FALSE	TRUE	No
BW25113_1785	1	set1IT004	LB with copper (II) chloride dihydrate 2 mM	yeaI	CDS	CP009273.1	1864642	1866117	+	2.91789	10	10	3.09896	1.72215	0.0846215	0.000560107	TRUE	FALSE	TRUE	No
BW25113_1795	1	set2IT059	LB with Sodium nitrite 30 mM	yeaQ	CDS	CP009273.1	1873264	1873512	-	-2.31514	12	12	-2.62256	1.14695	0.13861	1.56e-05	TRUE	FALSE	TRUE	No
BW25113_1795	1	set3IT063	Potassium acetate carbon source	yeaQ	CDS	CP009273.1	1873264	1873512	-	2.13245	12	12	4.67484	2.73512	0.0449064	0.000114363	TRUE	FALSE	TRUE	No
BW25113_1798	1	set3IT040	Potassium acetate carbon source	leuE	CDS	CP009273.1	1874378	1875016	-	3.96186	15	14	5.04218	1.77261	0.0331149	1.02e-07	TRUE	TRUE	TRUE	No
BW25113_1798	1	set3IT063	Potassium acetate carbon source	leuE	CDS	CP009273.1	1874378	1875016	-	3.72181	15	14	4.87238	1.87389	0.0365307	2.94e-07	TRUE	TRUE	TRUE	No
BW25113_1804	2	set2IT072	LB with Benzalkonium Chloride 0.004 mg/ml	rnd	CDS	CP009273.1	1881121	1882248	-	3.37059	8	5	3.3951	1.16397	0.0635839	0.00285363	TRUE	FALSE	TRUE	No
BW25113_1804	2	set1IT024	LB with Benzethonium chloride 0.01 mM	rnd	CDS	CP009273.1	1881121	1882248	-	9.31202	8	6	9.47855	6.08844	0.272048	0.0132708	TRUE	TRUE	TRUE
BW25113_1804	2	set2IT071	LB with Benzethonium chloride 0.01 mM	rnd	CDS	CP009273.1	1881121	1882248	-	6.21286	8	5	6.51766	5.82713	0.337191	0.0685198	FALSE	TRUE	FALSE
BW25113_1804	2	set2IT076	LB with Phosphomycin disodium salt 0.004 mg/ml	rnd	CDS	CP009273.1	1881121	1882248	-	-2.33112	8	5	-2.33112	0.884836	0.219793	0.00469228	TRUE	FALSE	TRUE	No
BW25113_1804	2	set2IT056	LB with Zinc sulfate heptahydrate 1 mM	rnd	CDS	CP009273.1	1881121	1882248	-	-2.30604	8	5	-2.30604	1.63513	0.244185	0.0638732	FALSE	FALSE	FALSE
BW25113_1831	1	set3IT055	D-Maltose monohydrate carbon source	proQ	CDS	CP009273.1	1909093	1909791	-	-2.00928	10	7	-2.00928	0.911372	0.482896	0.00134502	TRUE	FALSE	TRUE	No
BW25113_1831	1	set3IT035	D-Ribose carbon source	proQ	CDS	CP009273.1	1909093	1909791	-	-2.62041	10	7	-2.62041	0.468546	0.529354	7.87e-06	TRUE	TRUE	TRUE	No
BW25113_1831	1	set3IT058	D-Ribose carbon source	proQ	CDS	CP009273.1	1909093	1909791	-	-2.42836	10	7	-2.42836	0.806918	0.529354	0.000275526	TRUE	TRUE	TRUE	No
BW25113_1831	1	set3IT047	D-Sorbitol carbon source	proQ	CDS	CP009273.1	1909093	1909791	-	-2.17655	10	7	-2.17655	0.491832	0.498356	3.07e-05	TRUE	FALSE	TRUE	No
BW25113_1831	1	set3IT048	L-Malic acid disodium salt monohydrate carbon source	proQ	CDS	CP009273.1	1909093	1909791	-	-2.29804	10	7	-2.29804	1.10223	0.517178	0.00211029	TRUE	TRUE	TRUE	No
BW25113_1831	1	set3IT071	L-Malic acid disodium salt monohydrate carbon source	proQ	CDS	CP009273.1	1909093	1909791	-	-2.33717	10	7	-2.33717	0.862445	0.48027	0.000542426	TRUE	TRUE	TRUE	No
BW25113_1831	1	set1IT026	LB with Aluminum chloride hydrate 5 mM	proQ	CDS	CP009273.1	1909093	1909791	-	-2.99188	10	6	-2.99188	0.808779	0.48512	0.000458342	TRUE	TRUE	TRUE	No
BW25113_1831	1	set2IT073	LB with Aluminum chloride hydrate 5 mM	proQ	CDS	CP009273.1	1909093	1909791	-	-2.95301	10	7	-2.95301	0.682726	0.497941	5.37e-05	TRUE	TRUE	TRUE	No
BW25113_1831	1	set1IT016	LB with Sodium nitrate 300 mM	proQ	CDS	CP009273.1	1909093	1909791	-	-2.10668	10	6	-2.11092	1.10815	0.37015	0.00662135	TRUE	TRUE	TRUE
BW25113_1831	1	set2IT061	LB with Sodium nitrate 300 mM	proQ	CDS	CP009273.1	1909093	1909791	-	-2.7044	10	7	-2.7044	0.829774	0.403721	0.000162297	TRUE	TRUE	TRUE
BW25113_1831	1	set2IT062	LB with Sodium nitrate 350 mM	proQ	CDS	CP009273.1	1909093	1909791	-	-2.76213	10	7	-3.01128	1.57508	0.425908	0.00271932	TRUE	TRUE	TRUE
BW25113_1831	1	set2IT059	LB with Sodium nitrite 30 mM	proQ	CDS	CP009273.1	1909093	1909791	-	-2.05902	10	7	-2.05902	0.800585	0.311829	0.000872918	TRUE	FALSE	TRUE	No
BW25113_1831	1	set3IT017	LB with Tetracycline hydrochloride 0.0015 mg/ml	proQ	CDS	CP009273.1	1909093	1909791	-	2.55642	10	7	2.72283	1.47388	0.193051	0.00274465	TRUE	FALSE	TRUE	No
BW25113_1831	1	set2IT056	LB with Zinc sulfate heptahydrate 1 mM	proQ	CDS	CP009273.1	1909093	1909791	-	-3.37181	10	7	-3.37181	0.697697	0.504999	3.2e-05	TRUE	FALSE	TRUE
BW25113_1855	2	set1IT026	LB with Aluminum chloride hydrate 5 mM	lpxM	CDS	CP009273.1	1933479	1934450	-	-2.45584	7	3	-2.45584	1.9986	0.605272	0.203909	FALSE	FALSE	FALSE	Yes
BW25113_1855	2	set3IT007	LB with Aluminum chloride hydrate 7.5 mM	lpxM	CDS	CP009273.1	1933479	1934450	-	3.82823	7	3	3.82823	1.22549	0.13076	0.0325025	TRUE	TRUE	TRUE	Yes
BW25113_1855	2	set3IT011	LB with Aluminum chloride hydrate 7.5 mM	lpxM	CDS	CP009273.1	1933479	1934450	-	3.31136	7	3	3.31136	0.176833	0.138818	0.000949236	TRUE	TRUE	TRUE	Yes
BW25113_1855	2	set1IT025	LB with Benzalkonium Chloride 0.004 mg/ml	lpxM	CDS	CP009273.1	1933479	1934450	-	-4.24682	7	3	-4.24682	0.61679	0.847795	0.00758057	TRUE	TRUE	TRUE	Yes
BW25113_1855	2	set2IT072	LB with Benzalkonium Chloride 0.004 mg/ml	lpxM	CDS	CP009273.1	1933479	1934450	-	-3.80735	7	3	-3.80735	0.609403	0.841261	0.00947029	TRUE	TRUE	TRUE	Yes
BW25113_1855	2	set3IT019	LB with Carbenicillin disodium salt 0.5 mg/ml	lpxM	CDS	CP009273.1	1933479	1934450	-	-2.50743	7	3	-2.50743	0.34222	0.765364	0.00677084	FALSE	FALSE	FALSE	No
BW25113_1855	2	set2IT087	LB with Cephalothin sodium salt 0.08 mg/ml	lpxM	CDS	CP009273.1	1933479	1934450	-	-3.05923	7	3	-3.05923	0.407748	0.647024	0.00605911	TRUE	FALSE	TRUE	No
BW25113_1855	2	set1IT022	LB with Sodium Chloride 600 mM	lpxM	CDS	CP009273.1	1933479	1934450	-	2.47703	7	3	2.47703	0.784912	0.192027	0.0318783	TRUE	TRUE	TRUE	No
BW25113_1855	2	set2IT069	LB with Sodium Chloride 600 mM	lpxM	CDS	CP009273.1	1933479	1934450	-	2.6023	7	3	2.6023	0.210191	0.171779	0.00216759	TRUE	TRUE	TRUE	No
BW25113_1855	2	set1IT023	LB with Sodium Chloride 700 mM	lpxM	CDS	CP009273.1	1933479	1934450	-	2.42081	7	3	2.42081	0.264913	0.191366	0.00396799	TRUE	TRUE	TRUE	No
BW25113_1855	2	set2IT066	LB with Sodium Chlorite 0.4 mM	lpxM	CDS	CP009273.1	1933479	1934450	-	-2.44574	7	3	-2.44574	1.05946	0.587714	0.0580909	FALSE	FALSE	FALSE	No
BW25113_1855	2	set1IT015	LB with Sodium nitrate 200 mM	lpxM	CDS	CP009273.1	1933479	1934450	-	-3.3443	7	3	-3.3443	0.544741	0.698207	0.00920058	TRUE	TRUE	TRUE
BW25113_1855	2	set2IT060	LB with Sodium nitrate 250 mM	lpxM	CDS	CP009273.1	1933479	1934450	-	-3.25401	7	3	-3.25401	0.724786	0.66175	0.016935	TRUE	TRUE	TRUE
BW25113_1855	2	set1IT016	LB with Sodium nitrate 300 mM	lpxM	CDS	CP009273.1	1933479	1934450	-	-3.54638	7	3	-3.54638	0.544741	0.698207	0.0081867	TRUE	TRUE	TRUE
BW25113_1855	2	set2IT061	LB with Sodium nitrate 300 mM	lpxM	CDS	CP009273.1	1933479	1934450	-	-2.80532	7	3	-2.80532	0.296331	0.539857	0.00395054	TRUE	TRUE	TRUE
BW25113_1855	2	set2IT062	LB with Sodium nitrate 350 mM	lpxM	CDS	CP009273.1	1933479	1934450	-	-3.2322	7	3	-3.2322	0.580573	0.631956	0.0112312	TRUE	TRUE	TRUE
BW25113_1855	2	set3IT006	LB with Sodium nitrite 10 mM	lpxM	CDS	CP009273.1	1933479	1934450	-	-2.10886	7	3	-2.10886	1.14217	0.626947	0.091455	FALSE	TRUE	FALSE	No
BW25113_1855	2	set3IT010	LB with Sodium nitrite 10 mM	lpxM	CDS	CP009273.1	1933479	1934450	-	-2.02422	7	3	-2.02422	0.469563	0.626947	0.0188701	FALSE	TRUE	FALSE	No
BW25113_1855	2	set2IT056	LB with Zinc sulfate heptahydrate 1 mM	lpxM	CDS	CP009273.1	1933479	1934450	-	-3.30599	7	3	-3.30599	1.16613	0.690258	0.0512482	FALSE	FALSE	FALSE
BW25113_1856	1	set1IT004	LB with copper (II) chloride dihydrate 2 mM	mepM	CDS	CP009273.1	1934570	1935892	-	7.8729	8	5	7.8729	5.00131	0.170629	0.0272318	TRUE	FALSE	TRUE	Yes
BW25113_1856	1	set1IT022	LB with Sodium Chloride 600 mM	mepM	CDS	CP009273.1	1934570	1935892	-	-2.07205	8	5	-2.2364	1.28461	0.395341	0.0228135	TRUE	FALSE	TRUE	Yes
BW25113_1856	1	set1IT015	LB with Sodium nitrate 200 mM	mepM	CDS	CP009273.1	1934570	1935892	-	-2.25421	8	5	-2.25421	1.73969	0.392338	0.0496088	TRUE	TRUE	TRUE
BW25113_1856	1	set2IT060	LB with Sodium nitrate 250 mM	mepM	CDS	CP009273.1	1934570	1935892	-	-2.99079	8	5	-2.99079	1.83687	0.486707	0.0239258	TRUE	TRUE	TRUE
BW25113_1856	1	set1IT016	LB with Sodium nitrate 300 mM	mepM	CDS	CP009273.1	1934570	1935892	-	-2.3948	8	5	-2.3948	1.66724	0.369801	0.0366194	TRUE	TRUE	TRUE
BW25113_1856	1	set2IT061	LB with Sodium nitrate 300 mM	mepM	CDS	CP009273.1	1934570	1935892	-	-3.2567	8	5	-3.2567	1.97001	0.494017	0.0229046	TRUE	TRUE	TRUE
BW25113_1856	1	set2IT062	LB with Sodium nitrate 350 mM	mepM	CDS	CP009273.1	1934570	1935892	-	-3.23392	8	5	-3.23392	2.78741	0.546385	0.0655501	FALSE	TRUE	FALSE
BW25113_1857	1	set2IT088	LB with MreB Perturbing Compound A22 0.02 mg/ml	znuA	CDS	CP009273.1	1935908	1936840	-	2.22276	10	9	2.33347	1.03976	0.090861	0.000205029	TRUE	FALSE	TRUE	No
BW25113_1859	1	set1IT013	LB with Zinc sulfate heptahydrate 1 mM	znuB	CDS	CP009273.1	1937671	1938456	+	2.10741	10	10	3.27316	3.37217	0.162205	0.0436979	TRUE	FALSE	TRUE
BW25113_1873	2	set3IT007	LB with Aluminum chloride hydrate 7.5 mM	torY	CDS	CP009273.1	1951289	1952389	-	-2.04737	18	17	-2.28111	2.32664	0.231913	0.00407063	TRUE	FALSE	TRUE	No
BW25113_1873	2	set1IT024	LB with Benzethonium chloride 0.01 mM	torY	CDS	CP009273.1	1951289	1952389	-	3.49791	18	17	4.34788	4.57585	0.187825	0.00164233	TRUE	FALSE	TRUE
BW25113_1873	2	set1IT004	LB with copper (II) chloride dihydrate 2 mM	torY	CDS	CP009273.1	1951289	1952389	-	4.27921	18	17	5.59466	4.80237	0.0944803	0.000310446	TRUE	FALSE	TRUE	No
BW25113_1873	2	set2IT056	LB with Zinc sulfate heptahydrate 1 mM	torY	CDS	CP009273.1	1951289	1952389	-	-2.30095	18	18	-2.74389	2.21109	0.183484	0.000385925	TRUE	FALSE	TRUE
BW25113_1874	3	set3IT011	LB with Aluminum chloride hydrate 7.5 mM	cutC	CDS	CP009273.1	1952777	1953523	-	-3.36774	12	10	-3.88615	1.48178	0.355959	2.96e-05	TRUE	FALSE	TRUE	No
BW25113_1874	3	set1IT024	LB with Benzethonium chloride 0.01 mM	cutC	CDS	CP009273.1	1952777	1953523	-	4.80449	12	10	5.87556	3.20792	0.211526	0.000317318	TRUE	FALSE	TRUE
BW25113_1874	3	set1IT004	LB with copper (II) chloride dihydrate 2 mM	cutC	CDS	CP009273.1	1952777	1953523	-	7.31723	12	10	8.84758	3.34713	0.151432	1.99e-05	TRUE	FALSE	TRUE	No
BW25113_1874	3	set1IT031	LB with Phosphomycin disodium salt 0.015 mg/ml	cutC	CDS	CP009273.1	1952777	1953523	-	2.15713	12	10	2.49197	2.01656	0.215334	0.00577408	TRUE	FALSE	TRUE	No
BW25113_1874	3	set2IT056	LB with Zinc sulfate heptahydrate 1 mM	cutC	CDS	CP009273.1	1952777	1953523	-	-2.3115	12	11	-3.50551	1.44614	0.229785	3.66e-05	TRUE	FALSE	TRUE
BW25113_1916	2	set3IT049	D-Trehalose dihydrate carbon source	sdiA	CDS	CP009273.1	1989591	1990313	-	-2.26341	11	9	-2.42556	0.694672	0.339164	8.03e-06	TRUE	TRUE	TRUE	No
BW25113_1916	2	set3IT072	D-Trehalose dihydrate carbon source	sdiA	CDS	CP009273.1	1989591	1990313	-	-2.48338	11	9	-2.692	0.780135	0.37256	8.42e-06	TRUE	TRUE	TRUE	No
BW25113_1916	2	set1IT026	LB with Aluminum chloride hydrate 5 mM	sdiA	CDS	CP009273.1	1989591	1990313	-	-2.58791	11	8	-3.59833	1.93126	0.466934	0.00192786	TRUE	FALSE	TRUE	No
BW25113_1916	2	set1IT032	LB with Bacitracin 0.6 mg/ml	sdiA	CDS	CP009273.1	1989591	1990313	-	-2.01057	11	8	-2.9547	1.27229	0.384866	0.000330632	TRUE	TRUE	TRUE	No
BW25113_1916	2	set2IT078	LB with Bacitracin 0.6 mg/ml	sdiA	CDS	CP009273.1	1989591	1990313	-	-2.18046	11	9	-2.72851	1.39736	0.355295	0.000410636	TRUE	TRUE	TRUE	No
BW25113_1916	2	set2IT079	LB with Bacitracin 0.75 mg/ml	sdiA	CDS	CP009273.1	1989591	1990313	-	-2.55597	11	9	-3.27039	1.27805	0.365031	6.33e-05	TRUE	TRUE	TRUE	No
BW25113_1916	2	set1IT034	LB with Bacitracin 1 mg/ml	sdiA	CDS	CP009273.1	1989591	1990313	-	-2.23117	11	8	-2.74193	1.15118	0.425263	0.000292419	TRUE	TRUE	TRUE	No
BW25113_1916	2	set1IT035	LB with Bacitracin 1.5 mg/ml	sdiA	CDS	CP009273.1	1989591	1990313	-	-2.56198	11	8	-3.17659	1.51738	0.418228	0.000634372	TRUE	TRUE	TRUE	No
BW25113_1916	2	set2IT081	LB with Bacitracin 1.5 mg/ml	sdiA	CDS	CP009273.1	1989591	1990313	-	-2.20107	11	9	-2.5729	1.57762	0.382659	0.00137114	TRUE	TRUE	TRUE	No
BW25113_1916	2	set1IT044	LB with Lomefloxacin hydrochloride 0.0001 mM	sdiA	CDS	CP009273.1	1989591	1990313	-	4.98009	11	8	5.44414	2.23939	0.104236	0.000236348	TRUE	TRUE	TRUE
BW25113_1916	2	set2IT090	LB with Lomefloxacin hydrochloride 0.0001 mM	sdiA	CDS	CP009273.1	1989591	1990313	-	4.82742	11	9	5.19376	2.28428	0.0994004	0.000134892	TRUE	TRUE	TRUE
BW25113_1916	2	set2IT075	LB with Phosphomycin disodium salt 0.002 mg/ml	sdiA	CDS	CP009273.1	1989591	1990313	-	-2.2504	11	9	-2.85162	1.41684	0.380844	0.000332573	TRUE	TRUE	TRUE	No
BW25113_1916	2	set2IT076	LB with Phosphomycin disodium salt 0.004 mg/ml	sdiA	CDS	CP009273.1	1989591	1990313	-	-2.29305	11	9	-3.28344	1.12967	0.377061	2.78e-05	TRUE	TRUE	TRUE	No
BW25113_1916	2	set1IT018	LB with Sisomicin sulfate salt 0.0025 mg/ml	sdiA	CDS	CP009273.1	1989591	1990313	-	-2.04371	11	8	-3.40927	1.3519	0.408559	0.000263146	TRUE	FALSE	TRUE
BW25113_1916	2	set2IT062	LB with Sodium nitrate 350 mM	sdiA	CDS	CP009273.1	1989591	1990313	-	-2.68071	11	9	-3.29465	1.81518	0.390192	0.000740386	TRUE	FALSE	TRUE
BW25113_1916	2	set3IT016	LB with Tetracycline hydrochloride 0.0005 mg/ml	sdiA	CDS	CP009273.1	1989591	1990313	-	7.02804	11	9	7.76456	3.30445	0.0528984	0.000107256	TRUE	TRUE	TRUE	No
BW25113_1916	2	set3IT017	LB with Tetracycline hydrochloride 0.0015 mg/ml	sdiA	CDS	CP009273.1	1989591	1990313	-	3.17902	11	9	3.38507	1.95874	0.110253	0.000838063	TRUE	TRUE	TRUE	No
BW25113_1916	2	set2IT056	LB with Zinc sulfate heptahydrate 1 mM	sdiA	CDS	CP009273.1	1989591	1990313	-	-3.17605	11	9	-3.48399	1.571	0.444225	0.000405847	TRUE	FALSE	TRUE
BW25113_1916	2	set3IT066	Sodium succinate dibasic hexahydrate carbon source	sdiA	CDS	CP009273.1	1989591	1990313	-	-2.47431	11	9	-2.81664	0.806625	0.405884	8.4e-06	TRUE	FALSE	TRUE	No
BW25113_1959	2	set3IT040	Potassium acetate carbon source	yedA	CDS	CP009273.1	2023020	2023940	+	6.7613	12	10	7.75766	1.02545	0.0247439	2.01e-09	TRUE	TRUE	TRUE	No
BW25113_1959	2	set3IT063	Potassium acetate carbon source	yedA	CDS	CP009273.1	2023020	2023940	+	6.78981	12	10	7.83384	0.836703	0.0244328	3.03e-10	TRUE	TRUE	TRUE	No
BW25113_1959	2	set3IT041	Sodium D-Lactate carbon source	yedA	CDS	CP009273.1	2023020	2023940	+	6.46998	12	10	7.48761	0.659917	0.0247515	5.16e-11	TRUE	TRUE	TRUE	No
BW25113_1959	2	set3IT064	Sodium D-Lactate carbon source	yedA	CDS	CP009273.1	2023020	2023940	+	6.5109	12	10	7.40648	0.551229	0.0247201	1.13e-11	TRUE	TRUE	TRUE	No
BW25113_1976	2	set3IT030	D-Fructose carbon source	mtfA	CDS	CP009273.1	2037132	2037929	+	3.96904	11	4	3.96904	0.336976	0.108008	0.000167615	TRUE	TRUE	TRUE	No
BW25113_1976	2	set3IT053	D-Fructose carbon source	mtfA	CDS	CP009273.1	2037132	2037929	+	4.01191	11	4	4.01191	0.305481	0.106873	0.000121064	TRUE	TRUE	TRUE	No
BW25113_1976	2	set3IT051	D-Glucosamine Hydrochloride carbon source	mtfA	CDS	CP009273.1	2037132	2037929	+	2.90788	11	4	2.90788	0.787461	0.124308	0.00513324	TRUE	TRUE	TRUE	No
BW25113_1976	2	set3IT074	D-Glucosamine Hydrochloride carbon source	mtfA	CDS	CP009273.1	2037132	2037929	+	2.92727	11	4	2.92727	0.752107	0.121259	0.00441175	TRUE	TRUE	TRUE	No
BW25113_1982	1	set1IT004	LB with copper (II) chloride dihydrate 2 mM	amn	CDS	CP009273.1	2048542	2049996	+	3.49339	6	4	3.49406	1.53497	0.122355	0.0245033	TRUE	FALSE	TRUE	No
BW25113_1987	1	set3IT063	Potassium acetate carbon source	cbl	CDS	CP009273.1	2053445	2054395	-	2.1114	11	7	2.91681	0.554857	0.123836	9.97e-06	TRUE	FALSE	TRUE	No
BW25113_1989	1	set2IT049	LB with Nickel (II) chloride hexahydrate 1.2 mM	asnV	tRNA	CP009273.1	2055741	2055816	+	-2.68516	13	11	-2.70471	0.81983	0.299511	6.92e-07	TRUE	FALSE	TRUE
BW25113_1989	1	set3IT016	LB with Tetracycline hydrochloride 0.0005 mg/ml	asnV	tRNA	CP009273.1	2055741	2055816	+	-2.06052	13	10	-2.20019	1.38375	0.339834	0.000984294	TRUE	FALSE	TRUE
BW25113_1989	1	set2IT056	LB with Zinc sulfate heptahydrate 1 mM	asnV	tRNA	CP009273.1	2055741	2055816	+	-2.28783	13	11	-3.26303	1.38305	0.351525	5.03e-05	TRUE	FALSE	TRUE
BW25113_1989	1	set3IT041	Sodium D-Lactate carbon source	asnV	tRNA	CP009273.1	2055741	2055816	+	3.02435	13	10	3.16486	1.2876	0.0779918	2.95e-05	TRUE	TRUE	TRUE
BW25113_1989	1	set3IT064	Sodium D-Lactate carbon source	asnV	tRNA	CP009273.1	2055741	2055816	+	2.8939	13	10	2.98804	1.36665	0.0841719	7.35e-05	TRUE	TRUE	TRUE
BW25113_1992	1	set3IT011	LB with Aluminum chloride hydrate 7.5 mM	cobS	CDS	CP009273.1	2057960	2058703	-	-2.91104	5	5	-3.7982	0.702834	0.514598	0.000359276	TRUE	FALSE	TRUE	No
BW25113_1992	1	set2IT062	LB with Sodium nitrate 350 mM	cobS	CDS	CP009273.1	2057960	2058703	-	2.04694	5	5	2.04694	0.660744	0.0597026	0.00227965	TRUE	FALSE	TRUE
BW25113_2016	1	set2IT072	LB with Benzalkonium Chloride 0.004 mg/ml	yeeZ	CDS	CP009273.1	2081785	2082609	-	2.58872	8	8	2.6238	0.382784	0.0680356	2.42e-07	TRUE	FALSE	TRUE	No
BW25113_2059	1	set1IT024	LB with Benzethonium chloride 0.01 mM	wcaA	CDS	CP009273.1	2126039	2126878	-	2.22841	22	19	2.8331	3.54312	0.188053	0.00401057	TRUE	FALSE	TRUE
BW25113_2066	1	set1IT013	LB with Zinc sulfate heptahydrate 1 mM	udk	CDS	CP009273.1	2135788	2136429	-	2.92319	9	9	3.71073	3.28935	0.122652	0.0279582	TRUE	FALSE	TRUE
BW25113_2071	1	set1IT013	LB with Zinc sulfate heptahydrate 1 mM	yegJ	CDS	CP009273.1	2144666	2145127	+	3.4505	16	13	3.64215	3.72855	0.149982	0.0168226	TRUE	FALSE	TRUE
BW25113_2077	2	set1IT001	LB with Nickel (II) chloride hexahydrate 1.2 mM	mdtD	CDS	CP009273.1	2154945	2156360	+	2.89266	15	12	3.0034	2.7658	0.0695493	0.00322543	TRUE	TRUE	TRUE	No
BW25113_2077	2	set2IT049	LB with Nickel (II) chloride hexahydrate 1.2 mM	mdtD	CDS	CP009273.1	2154945	2156360	+	2.99925	15	12	3.05733	2.87576	0.0431292	0.00368237	TRUE	TRUE	TRUE	No
BW25113_2077	2	set1IT013	LB with Zinc sulfate heptahydrate 1 mM	mdtD	CDS	CP009273.1	2154945	2156360	+	2.50701	15	12	2.75332	2.68126	0.142236	0.0265928	TRUE	FALSE	TRUE
BW25113_2079	1	set1IT013	LB with Zinc sulfate heptahydrate 1 mM	baeR	CDS	CP009273.1	2157757	2158479	+	2.37901	16	15	2.88087	2.12135	0.130965	0.00177356	TRUE	FALSE	TRUE
BW25113_2097	1	set1IT001	LB with Nickel (II) chloride hexahydrate 1.2 mM	fbaB	CDS	CP009273.1	2170991	2172043	-	2.18105	8	5	2.18105	0.669607	0.148844	0.00192669	TRUE	TRUE	TRUE	No
BW25113_2097	1	set2IT049	LB with Nickel (II) chloride hexahydrate 1.2 mM	fbaB	CDS	CP009273.1	2170991	2172043	-	2.04973	8	5	2.14534	0.551517	0.110437	0.00097877	TRUE	TRUE	TRUE	No
BW25113_2106	11	set3IT057	D-Galactose carbon source	rcnA	CDS	CP009273.1	2179396	2180220	+	2.27492	12	11	2.27492	0.760639	0.125809	1.71e-06	TRUE	FALSE	TRUE	No
BW25113_2106	11	set1IT024	LB with Benzethonium chloride 0.01 mM	rcnA	CDS	CP009273.1	2179396	2180220	+	4.30439	12	11	4.35942	0.505606	0.0584651	9.07e-11	TRUE	TRUE	TRUE
BW25113_2106	11	set2IT071	LB with Benzethonium chloride 0.01 mM	rcnA	CDS	CP009273.1	2179396	2180220	+	3.4537	12	11	3.88657	0.765896	0.0907498	1.36e-08	TRUE	TRUE	TRUE
BW25113_2106	11	set1IT011	LB with Cisplatin 0.0125 mg/ml	rcnA	CDS	CP009273.1	2179396	2180220	+	3.66094	12	11	3.8781	0.540836	0.0555711	3.93e-10	TRUE	TRUE	TRUE	No
BW25113_2106	11	set2IT054	LB with Cisplatin 0.0125 mg/ml	rcnA	CDS	CP009273.1	2179396	2180220	+	3.3306	12	11	3.37155	0.864725	0.0873793	1.44e-07	TRUE	TRUE	TRUE	No
BW25113_2106	11	set1IT002	LB with Cobalt chloride hexahydrate 0.75 mM	rcnA	CDS	CP009273.1	2179396	2180220	+	14.5558	12	11	14.5558	0.561475	0.0284517	1.16e-15	TRUE	TRUE	TRUE	Yes
BW25113_2106	11	set1IT003	LB with Cobalt chloride hexahydrate 1 mM	rcnA	CDS	CP009273.1	2179396	2180220	+	9.56815	12	11	10.7023	5.59992	0.0538355	8.72e-05	TRUE	TRUE	TRUE	Yes
BW25113_2106	11	set2IT050	LB with Cobalt chloride hexahydrate 1 mM	rcnA	CDS	CP009273.1	2179396	2180220	+	10.0559	12	11	10.8782	5.5518	0.0685742	6.91e-05	TRUE	TRUE	TRUE	Yes
BW25113_2106	11	set1IT004	LB with copper (II) chloride dihydrate 2 mM	rcnA	CDS	CP009273.1	2179396	2180220	+	2.82425	12	11	2.82425	0.758441	0.0544613	5.6e-07	TRUE	FALSE	TRUE	No
BW25113_2106	11	set1IT044	LB with Lomefloxacin hydrochloride 0.0001 mM	rcnA	CDS	CP009273.1	2179396	2180220	+	2.32326	12	11	2.32326	0.418152	0.0546069	4.77e-09	TRUE	FALSE	TRUE
BW25113_2106	11	set1IT001	LB with Nickel (II) chloride hexahydrate 1.2 mM	rcnA	CDS	CP009273.1	2179396	2180220	+	7.98483	12	11	8.04457	0.532442	0.0287583	2.46e-13	TRUE	TRUE	TRUE	Yes
BW25113_2106	11	set2IT049	LB with Nickel (II) chloride hexahydrate 1.2 mM	rcnA	CDS	CP009273.1	2179396	2180220	+	8.67505	12	11	8.70038	0.778434	0.0279559	4.91e-12	TRUE	TRUE	TRUE	Yes
BW25113_2106	11	set1IT009	LB with Paraquat dichloride 0.064 mg/ml	rcnA	CDS	CP009273.1	2179396	2180220	+	3.86563	12	11	4.06291	0.464146	0.0565177	5.63e-11	TRUE	TRUE	TRUE
BW25113_2106	11	set2IT053	LB with Paraquat dichloride 0.064 mg/ml	rcnA	CDS	CP009273.1	2179396	2180220	+	2.86891	12	11	2.86891	0.839342	0.101686	5.07e-07	TRUE	TRUE	TRUE
BW25113_2106	11	set1IT031	LB with Phosphomycin disodium salt 0.015 mg/ml	rcnA	CDS	CP009273.1	2179396	2180220	+	3.55402	12	11	4.24694	0.545768	0.057536	2.81e-10	TRUE	TRUE	TRUE	No
BW25113_2106	11	set2IT077	LB with Phosphomycin disodium salt 0.015 mg/ml	rcnA	CDS	CP009273.1	2179396	2180220	+	2.78279	12	11	2.78279	1.01941	0.115165	5.72e-06	TRUE	TRUE	TRUE	No
BW25113_2106	11	set3IT020	LB with Rifampicin 0.01 mg/ml	rcnA	CDS	CP009273.1	2179396	2180220	+	2.60608	12	11	2.68227	0.769937	0.117179	4.24e-07	TRUE	TRUE	TRUE
BW25113_2106	11	set3IT015	LB with Rifampicin 0.2 mg/ml	rcnA	CDS	CP009273.1	2179396	2180220	+	2.20477	12	11	2.20477	1.02941	0.148117	3.32e-05	TRUE	TRUE	TRUE
BW25113_2106	11	set1IT019	LB with Sisomicin sulfate salt 0.005 mg/ml	rcnA	CDS	CP009273.1	2179396	2180220	+	3.98892	12	11	4.01233	0.474253	0.056067	8.84e-11	TRUE	TRUE	TRUE
BW25113_2106	11	set2IT065	LB with Sisomicin sulfate salt 0.005 mg/ml	rcnA	CDS	CP009273.1	2179396	2180220	+	3.28367	12	11	3.34409	1.0649	0.116207	1.22e-06	TRUE	TRUE	TRUE
BW25113_2134	1	set1IT004	LB with copper (II) chloride dihydrate 2 mM	pbpG	CDS	CP009273.1	2217417	2218349	-	2.15662	19	17	2.15662	1.90551	0.12738	0.000845844	TRUE	FALSE	TRUE	No
BW25113_2134	1	set1IT030	LB with Phosphomycin disodium salt 0.004 mg/ml	pbpG	CDS	CP009273.1	2217417	2218349	-	-2.54034	19	17	-2.6255	1.3631	0.157941	8.42e-07	TRUE	TRUE	TRUE	No
BW25113_2134	1	set2IT076	LB with Phosphomycin disodium salt 0.004 mg/ml	pbpG	CDS	CP009273.1	2217417	2218349	-	-2.83986	19	17	-2.83986	1.48243	0.159115	9.31e-07	TRUE	TRUE	TRUE	No
BW25113_2169	3	set3IT030	D-Fructose carbon source	fruB	CDS	CP009273.1	2255844	2256974	-	5.72628	9	3	5.72628	2.07035	0.132947	0.0409174	TRUE	TRUE	TRUE	Yes
BW25113_2169	3	set3IT053	D-Fructose carbon source	fruB	CDS	CP009273.1	2255844	2256974	-	5.76408	9	3	5.76408	2.25569	0.138408	0.0474445	TRUE	TRUE	TRUE	Yes
BW25113_2169	3	set3IT051	D-Glucosamine Hydrochloride carbon source	fruB	CDS	CP009273.1	2255844	2256974	-	2.40871	9	3	2.40871	0.913777	0.211556	0.0447751	TRUE	TRUE	TRUE	No
BW25113_2169	3	set3IT074	D-Glucosamine Hydrochloride carbon source	fruB	CDS	CP009273.1	2255844	2256974	-	2.24668	9	3	2.24668	1.3779	0.26301	0.105845	FALSE	TRUE	FALSE	No
BW25113_2169	3	set3IT008	LB with Thallium(I) acetate 0.08 mg/ml	fruB	CDS	CP009273.1	2255844	2256974	-	2.52294	9	3	2.52294	0.982865	0.223324	0.0470472	TRUE	TRUE	TRUE	No
BW25113_2169	3	set3IT005	LB with Thallium(I) acetate 0.1 mg/ml	fruB	CDS	CP009273.1	2255844	2256974	-	2.49578	9	3	2.49578	1.24464	0.239704	0.0738353	FALSE	TRUE	FALSE	No
BW25113_2169	3	set3IT009	LB with Thallium(I) acetate 0.1 mg/ml	fruB	CDS	CP009273.1	2255844	2256974	-	2.773	9	3	2.773	0.98995	0.223266	0.0399534	TRUE	TRUE	TRUE	No
BW25113_2169	3	set2IT056	LB with Zinc sulfate heptahydrate 1 mM	fruB	CDS	CP009273.1	2255844	2256974	-	3.24806	9	2	3.24806	0.793301	0.103754	0.108872	FALSE	FALSE	FALSE
BW25113_2175	1	set1IT025	LB with Benzalkonium Chloride 0.004 mg/ml	mepS	CDS	CP009273.1	2263458	2264024	+	-3.74698	11	8	-3.74986	1.19256	0.300902	6.34e-05	TRUE	TRUE	TRUE	No
BW25113_2175	1	set2IT072	LB with Benzalkonium Chloride 0.004 mg/ml	mepS	CDS	CP009273.1	2263458	2264024	+	-3.40148	11	8	-3.40148	1.29029	0.31864	0.000215495	TRUE	TRUE	TRUE	No
BW25113_2175	1	set3IT019	LB with Carbenicillin disodium salt 0.5 mg/ml	mepS	CDS	CP009273.1	2263458	2264024	+	-2.90954	11	8	-2.90954	1.32389	0.36736	0.000562686	TRUE	FALSE	TRUE	No
BW25113_2175	1	set1IT004	LB with copper (II) chloride dihydrate 2 mM	mepS	CDS	CP009273.1	2263458	2264024	+	7.85741	11	8	7.85741	3.54233	0.119417	0.000509412	TRUE	FALSE	TRUE	Yes
BW25113_2175	1	set1IT042	LB with MreB Perturbing Compound A22 0.02 mg/ml	mepS	CDS	CP009273.1	2263458	2264024	+	-2.7822	11	8	-2.7822	0.813926	0.240345	2.67e-05	TRUE	TRUE	TRUE	No
BW25113_2175	1	set2IT088	LB with MreB Perturbing Compound A22 0.02 mg/ml	mepS	CDS	CP009273.1	2263458	2264024	+	-2.494	11	8	-2.52299	0.783183	0.281435	3.94e-05	TRUE	TRUE	TRUE	No
BW25113_2175	1	set1IT043	LB with MreB Perturbing Compound A22 0.04 mg/ml	mepS	CDS	CP009273.1	2263458	2264024	+	-2.58746	11	8	-2.6353	1.11009	0.236204	0.000381844	TRUE	TRUE	TRUE	No
BW25113_2175	1	set2IT089	LB with MreB Perturbing Compound A22 0.04 mg/ml	mepS	CDS	CP009273.1	2263458	2264024	+	-3.56791	11	8	-3.56791	1.3386	0.378594	0.000172881	TRUE	TRUE	TRUE	No
BW25113_2175	1	set1IT022	LB with Sodium Chloride 600 mM	mepS	CDS	CP009273.1	2263458	2264024	+	-2.42912	11	8	-2.7519	1.49791	0.314928	0.00180252	TRUE	FALSE	TRUE	No
BW25113_2175	1	set1IT016	LB with Sodium nitrate 300 mM	mepS	CDS	CP009273.1	2263458	2264024	+	-2.73772	11	8	-2.82745	0.872866	0.213671	4.71e-05	TRUE	TRUE	TRUE
BW25113_2175	1	set2IT061	LB with Sodium nitrate 300 mM	mepS	CDS	CP009273.1	2263458	2264024	+	-2.70615	11	8	-2.86223	1.62292	0.273542	0.00190161	TRUE	TRUE	TRUE
BW25113_2175	1	set2IT062	LB with Sodium nitrate 350 mM	mepS	CDS	CP009273.1	2263458	2264024	+	-3.61649	11	8	-3.68154	1.21181	0.300358	6.83e-05	TRUE	TRUE	TRUE
BW25113_2175	1	set3IT006	LB with Sodium nitrite 10 mM	mepS	CDS	CP009273.1	2263458	2264024	+	-2.01617	11	8	-2.01617	1.26829	0.262764	0.00349699	TRUE	TRUE	TRUE	No
BW25113_2175	1	set1IT014	LB with Sodium nitrite 20 mM	mepS	CDS	CP009273.1	2263458	2264024	+	-2.2013	11	8	-2.21576	0.944412	0.188968	0.000430883	TRUE	TRUE	TRUE	No
BW25113_2175	1	set2IT059	LB with Sodium nitrite 30 mM	mepS	CDS	CP009273.1	2263458	2264024	+	-3.08252	11	8	-3.08252	1.64728	0.276648	0.00168572	TRUE	TRUE	TRUE	No
BW25113_2175	1	set3IT025	LB with syringaldehyde 8 mM	mepS	CDS	CP009273.1	2263458	2264024	+	-3.49552	11	8	-3.6007	1.13941	0.402896	8.67e-05	TRUE	FALSE	TRUE	No
BW25113_2175	1	set3IT023	LB with Vanillin 10 mM	mepS	CDS	CP009273.1	2263458	2264024	+	-2.30826	11	8	-2.30826	1.28198	0.290328	0.00213376	TRUE	FALSE	TRUE	No
BW25113_2181	2	set3IT037	a-Ketoglutaric acid disodium salt hydrate carbon source	yejG	CDS	CP009273.1	2271372	2271716	-	-2.16352	20	18	-2.50287	0.94155	0.252379	4.18e-09	TRUE	FALSE	TRUE	No
BW25113_2181	2	set3IT048	L-Malic acid disodium salt monohydrate carbon source	yejG	CDS	CP009273.1	2271372	2271716	-	-2.51657	20	18	-2.71665	1.00789	0.265403	4.97e-09	TRUE	TRUE	TRUE	No
BW25113_2181	2	set3IT071	L-Malic acid disodium salt monohydrate carbon source	yejG	CDS	CP009273.1	2271372	2271716	-	-2.42491	20	18	-2.73076	0.912384	0.255016	1.05e-09	TRUE	TRUE	TRUE	No
BW25113_2181	2	set3IT007	LB with Aluminum chloride hydrate 7.5 mM	yejG	CDS	CP009273.1	2271372	2271716	-	-2.55416	20	18	-2.61098	0.825602	0.287301	2.17e-09	TRUE	FALSE	TRUE	No
BW25113_2181	2	set2IT064	LB with Sisomicin sulfate salt 0.0025 mg/ml	yejG	CDS	CP009273.1	2271372	2271716	-	2.24304	20	17	2.62436	0.570711	0.0457787	2.18e-12	TRUE	TRUE	TRUE
BW25113_2181	2	set1IT019	LB with Sisomicin sulfate salt 0.005 mg/ml	yejG	CDS	CP009273.1	2271372	2271716	-	6.99709	20	18	7.48265	1.97914	0.0593318	1.2e-11	TRUE	TRUE	TRUE
BW25113_2181	2	set2IT065	LB with Sisomicin sulfate salt 0.005 mg/ml	yejG	CDS	CP009273.1	2271372	2271716	-	3.18041	20	17	3.74344	2.19	0.108572	3.14e-06	TRUE	TRUE	TRUE
BW25113_2181	2	set3IT025	LB with syringaldehyde 8 mM	yejG	CDS	CP009273.1	2271372	2271716	-	-2.48022	20	18	-2.76113	0.87406	0.255805	1.5e-09	TRUE	FALSE	TRUE	No
BW25113_2181	2	set1IT013	LB with Zinc sulfate heptahydrate 1 mM	yejG	CDS	CP009273.1	2271372	2271716	-	7.84909	20	18	8.21593	3.41712	0.106022	4.86e-08	TRUE	TRUE	TRUE
BW25113_2181	2	set2IT056	LB with Zinc sulfate heptahydrate 1 mM	yejG	CDS	CP009273.1	2271372	2271716	-	3.29221	20	17	3.39882	1.49107	0.0507079	6.47e-08	TRUE	TRUE	TRUE
BW25113_2181	2	set3IT043	Sodium succinate dibasic hexahydrate carbon source	yejG	CDS	CP009273.1	2271372	2271716	-	-2.58865	20	18	-2.93591	0.986944	0.28422	8.91e-10	TRUE	FALSE	TRUE	No
BW25113_2182	2	set1IT031	LB with Phosphomycin disodium salt 0.015 mg/ml	bcr	CDS	CP009273.1	2272049	2273239	-	4.75132	15	14	5.34357	3.2544	0.152839	5.1e-05	TRUE	TRUE	TRUE	No
BW25113_2182	2	set2IT077	LB with Phosphomycin disodium salt 0.015 mg/ml	bcr	CDS	CP009273.1	2272049	2273239	-	3.90031	15	14	4.31101	3.24289	0.128151	0.000321797	TRUE	TRUE	TRUE	No
BW25113_2182	2	set3IT016	LB with Tetracycline hydrochloride 0.0005 mg/ml	bcr	CDS	CP009273.1	2272049	2273239	-	5.32473	15	14	5.82119	2.90265	0.0411368	4.48e-06	TRUE	TRUE	TRUE	No
BW25113_2182	2	set3IT017	LB with Tetracycline hydrochloride 0.0015 mg/ml	bcr	CDS	CP009273.1	2272049	2273239	-	8.22321	15	14	8.56411	4.25035	0.0407725	4.26e-06	TRUE	TRUE	TRUE	No
BW25113_2185	1	set1IT004	LB with copper (II) chloride dihydrate 2 mM	rplY	CDS	CP009273.1	2275996	2276280	+	6.46253	13	12	6.60612	1.55578	0.0589129	2.15e-08	TRUE	FALSE	TRUE
BW25113_2193	3	set1IT041	LB with Cephalothin sodium salt 0.08 mg/ml	narP	CDS	CP009273.1	2283979	2284626	+	2.0798	6	5	2.0798	1.18863	0.0852212	0.0173565	TRUE	TRUE	TRUE	No
BW25113_2193	3	set2IT087	LB with Cephalothin sodium salt 0.08 mg/ml	narP	CDS	CP009273.1	2283979	2284626	+	2.40945	6	5	2.92664	1.88453	0.0620083	0.0255236	TRUE	TRUE	TRUE	No
BW25113_2193	3	set2IT049	LB with Nickel (II) chloride hexahydrate 1.2 mM	narP	CDS	CP009273.1	2283979	2284626	+	2.08831	6	5	2.4601	1.35387	0.0660871	0.015513	TRUE	FALSE	TRUE	No
BW25113_2193	3	set1IT030	LB with Phosphomycin disodium salt 0.004 mg/ml	narP	CDS	CP009273.1	2283979	2284626	+	2.01871	6	5	2.43506	0.884563	0.0780757	0.00353421	TRUE	FALSE	TRUE	No
BW25113_2193	3	set1IT013	LB with Zinc sulfate heptahydrate 1 mM	narP	CDS	CP009273.1	2283979	2284626	+	2.61188	6	5	3.05909	3.39925	0.331212	0.207074	FALSE	FALSE	FALSE
BW25113_2201	1	set1IT024	LB with Benzethonium chloride 0.01 mM	ccmA	CDS	CP009273.1	2290500	2291123	-	2.44912	11	10	2.54631	1.97174	0.240466	0.0039801	TRUE	FALSE	TRUE
BW25113_2206	2	set1IT004	LB with copper (II) chloride dihydrate 2 mM	napA	CDS	CP009273.1	2293746	2296232	-	2.96096	5	4	3.26408	1.58044	0.15922	0.0320864	TRUE	FALSE	TRUE	No
BW25113_2206	2	set1IT042	LB with MreB Perturbing Compound A22 0.02 mg/ml	napA	CDS	CP009273.1	2293746	2296232	-	2.53399	5	4	2.59151	2.01466	0.108564	0.0866199	FALSE	TRUE	FALSE	No
BW25113_2206	2	set2IT088	LB with MreB Perturbing Compound A22 0.02 mg/ml	napA	CDS	CP009273.1	2293746	2296232	-	2.55408	5	4	2.79731	1.68528	0.0959016	0.0496915	TRUE	TRUE	TRUE	No
BW25113_2210	4	set3IT048	L-Malic acid disodium salt monohydrate carbon source	mqo	CDS	CP009273.1	2298587	2300233	-	2.10086	11	9	2.16215	0.641664	0.0798781	7.83e-06	TRUE	TRUE	TRUE	No
BW25113_2210	4	set3IT071	L-Malic acid disodium salt monohydrate carbon source	mqo	CDS	CP009273.1	2298587	2300233	-	2.0443	11	9	2.05494	0.814329	0.0788996	6.48e-05	TRUE	TRUE	TRUE	No
BW25113_2210	4	set2IT073	LB with Aluminum chloride hydrate 5 mM	mqo	CDS	CP009273.1	2298587	2300233	-	-2.52202	11	10	-2.66851	1.56196	0.314031	0.00109202	TRUE	FALSE	TRUE	No
BW25113_2210	4	set1IT031	LB with Phosphomycin disodium salt 0.015 mg/ml	mqo	CDS	CP009273.1	2298587	2300233	-	2.90725	11	10	3.13299	1.98641	0.286488	0.00116495	TRUE	TRUE	TRUE	No
BW25113_2210	4	set2IT077	LB with Phosphomycin disodium salt 0.015 mg/ml	mqo	CDS	CP009273.1	2298587	2300233	-	2.04481	11	10	2.11725	1.66805	0.249631	0.00423908	TRUE	TRUE	TRUE	No
BW25113_2210	4	set1IT018	LB with Sisomicin sulfate salt 0.0025 mg/ml	mqo	CDS	CP009273.1	2298587	2300233	-	-3.10816	11	10	-3.14174	1.36501	0.284029	7.37e-05	TRUE	TRUE	TRUE
BW25113_2210	4	set2IT064	LB with Sisomicin sulfate salt 0.0025 mg/ml	mqo	CDS	CP009273.1	2298587	2300233	-	-3.66918	11	10	-3.7083	1.4209	0.344175	2.66e-05	TRUE	TRUE	TRUE
BW25113_2210	4	set2IT052	LB with sodium fluoride 200 mM	mqo	CDS	CP009273.1	2298587	2300233	-	2.13723	11	10	2.18735	0.863866	0.0717143	2.2e-05	TRUE	FALSE	TRUE	No
BW25113_2210	4	set3IT023	LB with Vanillin 10 mM	mqo	CDS	CP009273.1	2298587	2300233	-	4.61813	11	9	4.6638	1.4803	0.0560789	1.29e-05	TRUE	FALSE	TRUE	No
BW25113_2215	2	set2IT073	LB with Aluminum chloride hydrate 5 mM	ompC	CDS	CP009273.1	2305125	2306228	-	-2.81907	13	13	-2.95349	2.12465	0.229768	0.000809151	TRUE	TRUE	TRUE	No
BW25113_2215	2	set3IT007	LB with Aluminum chloride hydrate 7.5 mM	ompC	CDS	CP009273.1	2305125	2306228	-	-2.81027	13	13	-3.3713	1.63019	0.303131	2.57e-05	TRUE	TRUE	TRUE	No
BW25113_2215	2	set3IT011	LB with Aluminum chloride hydrate 7.5 mM	ompC	CDS	CP009273.1	2305125	2306228	-	-2.95875	13	13	-3.4466	0.992244	0.269686	7.48e-08	TRUE	TRUE	TRUE	No
BW25113_2215	2	set1IT024	LB with Benzethonium chloride 0.01 mM	ompC	CDS	CP009273.1	2305125	2306228	-	9.27774	13	13	9.92555	4.41178	0.0979078	3.83e-06	TRUE	TRUE	TRUE
BW25113_2215	2	set2IT071	LB with Benzethonium chloride 0.01 mM	ompC	CDS	CP009273.1	2305125	2306228	-	3.56749	13	13	4.48006	3.44	0.20162	0.000583448	TRUE	TRUE	TRUE
BW25113_2215	2	set1IT041	LB with Cephalothin sodium salt 0.08 mg/ml	ompC	CDS	CP009273.1	2305125	2306228	-	-2.01769	13	13	-2.03874	0.936372	0.12936	5.71e-06	TRUE	TRUE	TRUE	No
BW25113_2215	2	set2IT087	LB with Cephalothin sodium salt 0.08 mg/ml	ompC	CDS	CP009273.1	2305125	2306228	-	-2.80889	13	13	-2.8957	1.26868	0.198991	3.35e-06	TRUE	TRUE	TRUE	No
BW25113_2215	2	set1IT004	LB with copper (II) chloride dihydrate 2 mM	ompC	CDS	CP009273.1	2305125	2306228	-	5.40893	13	13	5.40893	1.87785	0.050796	4.09e-07	TRUE	FALSE	TRUE	Yes
BW25113_2215	2	set2IT062	LB with Sodium nitrate 350 mM	ompC	CDS	CP009273.1	2305125	2306228	-	-2.12709	13	13	-2.21916	0.709768	0.117415	1.57e-07	TRUE	FALSE	TRUE
BW25113_2216	2	set1IT041	LB with Cephalothin sodium salt 0.08 mg/ml	rcsD	CDS	CP009273.1	2306967	2309639	+	3.38568	2	2	3.77174	0.153105	0.123586	0.0182682	TRUE	TRUE	TRUE	No
BW25113_2216	2	set2IT087	LB with Cephalothin sodium salt 0.08 mg/ml	rcsD	CDS	CP009273.1	2306967	2309639	+	4.09119	2	2	4.10028	0.304083	0.102285	0.0333539	TRUE	TRUE	TRUE	No
BW25113_2216	2	set2IT088	LB with MreB Perturbing Compound A22 0.02 mg/ml	rcsD	CDS	CP009273.1	2306967	2309639	+	2.19449	2	2	4.33647	0.293005	0.108605	0.0311743	TRUE	FALSE	TRUE	No
BW25113_2216	2	set2IT077	LB with Phosphomycin disodium salt 0.015 mg/ml	rcsD	CDS	CP009273.1	2306967	2309639	+	2.05917	2	2	2.56599	2.65881	0.226076	0.416508	FALSE	FALSE	FALSE	No
BW25113_2231	6	set3IT011	LB with Aluminum chloride hydrate 7.5 mM	gyrA	CDS	CP009273.1	2330272	2332899	-	-2.84768	4	4	-2.84768	0.878501	0.677947	0.00988402	TRUE	FALSE	TRUE
BW25113_2231	6	set1IT032	LB with Bacitracin 0.6 mg/ml	gyrA	CDS	CP009273.1	2330272	2332899	-	2.58484	4	4	2.58484	0.730679	0.162727	0.00580597	TRUE	TRUE	TRUE
BW25113_2231	6	set2IT078	LB with Bacitracin 0.6 mg/ml	gyrA	CDS	CP009273.1	2330272	2332899	-	2.07906	4	4	2.07906	0.335301	0.122859	0.00112981	TRUE	TRUE	TRUE
BW25113_2231	6	set1IT033	LB with Bacitracin 0.75 mg/ml	gyrA	CDS	CP009273.1	2330272	2332899	-	2.65407	4	4	2.65407	0.51986	0.161617	0.00200219	TRUE	TRUE	TRUE
BW25113_2231	6	set1IT034	LB with Bacitracin 1 mg/ml	gyrA	CDS	CP009273.1	2330272	2332899	-	2.03107	4	4	2.03107	0.813047	0.183378	0.0154245	TRUE	TRUE	TRUE
BW25113_2231	6	set1IT035	LB with Bacitracin 1.5 mg/ml	gyrA	CDS	CP009273.1	2330272	2332899	-	2.45704	4	4	2.45704	0.734348	0.160852	0.00680761	TRUE	TRUE	TRUE
BW25113_2231	6	set1IT025	LB with Benzalkonium Chloride 0.004 mg/ml	gyrA	CDS	CP009273.1	2330272	2332899	-	2.30136	4	4	2.30136	0.370877	0.157047	0.00112736	TRUE	TRUE	TRUE
BW25113_2231	6	set2IT072	LB with Benzalkonium Chloride 0.004 mg/ml	gyrA	CDS	CP009273.1	2330272	2332899	-	2.53517	4	4	2.53517	0.191904	0.117399	0.000118953	TRUE	TRUE	TRUE
BW25113_2231	6	set1IT024	LB with Benzethonium chloride 0.01 mM	gyrA	CDS	CP009273.1	2330272	2332899	-	3.04177	4	4	3.04177	1.77795	0.491765	0.0475217	TRUE	FALSE	TRUE
BW25113_2231	6	set1IT004	LB with copper (II) chloride dihydrate 2 mM	gyrA	CDS	CP009273.1	2330272	2332899	-	4.92006	4	4	4.92006	0.395297	0.1744	0.000167628	TRUE	FALSE	TRUE
BW25113_2231	6	set1IT042	LB with MreB Perturbing Compound A22 0.02 mg/ml	gyrA	CDS	CP009273.1	2330272	2332899	-	2.2765	4	4	2.2765	0.354988	0.16634	0.00110524	TRUE	FALSE	TRUE
BW25113_2231	6	set1IT020	LB with Sodium Chlorite 0.4 mM	gyrA	CDS	CP009273.1	2330272	2332899	-	2.14624	4	4	2.14624	0.366172	0.159293	0.00133395	TRUE	FALSE	TRUE
BW25113_2235	1	set2IT062	LB with Sodium nitrate 350 mM	nrdB	CDS	CP009273.1	2340863	2341993	+	2.44059	6	5	2.44887	0.339619	0.07055	8.65e-05	TRUE	FALSE	TRUE
BW25113_2243	1	set1IT013	LB with Zinc sulfate heptahydrate 1 mM	glpC	CDS	CP009273.1	2349000	2350190	+	2.81936	17	16	2.93276	3.33689	0.148946	0.0205489	TRUE	FALSE	TRUE
BW25113_2259	2	set1IT026	LB with Aluminum chloride hydrate 5 mM	pmrD	CDS	CP009273.1	2366751	2367017	-	5.8604	18	16	5.95962	0.486108	0.0355977	5.62e-18	TRUE	TRUE	TRUE	No
BW25113_2259	2	set2IT073	LB with Aluminum chloride hydrate 5 mM	pmrD	CDS	CP009273.1	2366751	2367017	-	5.77196	18	17	5.87064	0.406662	0.032131	3.28e-20	TRUE	TRUE	TRUE	No
BW25113_2259	2	set3IT007	LB with Aluminum chloride hydrate 7.5 mM	pmrD	CDS	CP009273.1	2366751	2367017	-	5.16114	18	18	5.19147	0.455176	0.0289289	1.18e-19	TRUE	TRUE	TRUE	No
BW25113_2259	2	set3IT011	LB with Aluminum chloride hydrate 7.5 mM	pmrD	CDS	CP009273.1	2366751	2367017	-	3.66444	18	18	3.72884	0.471638	0.034628	5.64e-17	TRUE	TRUE	TRUE	No
BW25113_2259	2	set1IT025	LB with Benzalkonium Chloride 0.004 mg/ml	pmrD	CDS	CP009273.1	2366751	2367017	-	-2.84052	18	16	-3.175	1.22182	0.15446	6.47e-08	TRUE	FALSE	TRUE	No
BW25113_2259	2	set3IT019	LB with Carbenicillin disodium salt 0.5 mg/ml	pmrD	CDS	CP009273.1	2366751	2367017	-	-2.3036	18	18	-2.44381	0.809107	0.203757	7.88e-10	TRUE	FALSE	TRUE	No
BW25113_2259	2	set1IT004	LB with copper (II) chloride dihydrate 2 mM	pmrD	CDS	CP009273.1	2366751	2367017	-	3.99681	18	16	4.25311	0.595872	0.0488326	4.44e-14	TRUE	FALSE	TRUE	No
BW25113_2259	2	set3IT025	LB with syringaldehyde 8 mM	pmrD	CDS	CP009273.1	2366751	2367017	-	-2.83496	18	18	-3.10456	1.24848	0.22467	4.1e-08	TRUE	FALSE	TRUE	No
BW25113_2267	1	set1IT001	LB with Nickel (II) chloride hexahydrate 1.2 mM	elaA	CDS	CP009273.1	2374561	2375022	-	3.36893	13	12	3.97394	1.50584	0.0605586	1.85e-06	TRUE	TRUE	TRUE	No
BW25113_2267	1	set2IT049	LB with Nickel (II) chloride hexahydrate 1.2 mM	elaA	CDS	CP009273.1	2374561	2375022	-	3.86029	13	12	4.37069	1.29124	0.0419728	1.51e-07	TRUE	TRUE	TRUE	No
BW25113_2289	1	set3IT070	D-Sorbitol carbon source	lrhA	CDS	CP009273.1	2399182	2400120	-	-2.15543	7	1	-2.15543	NA	1.45599	NA	FALSE	FALSE	FALSE	No
BW25113_2289	1	set3IT049	D-Trehalose dihydrate carbon source	lrhA	CDS	CP009273.1	2399182	2400120	-	-2.41584	7	1	-2.41584	NA	1.45599	NA	FALSE	FALSE	FALSE	No
BW25113_2289	1	set3IT026	LB	lrhA	CDS	CP009273.1	2399182	2400120	-	-2.06381	7	1	-2.10463	NA	1.45599	NA	FALSE	FALSE	FALSE
BW25113_2289	1	set3IT022	LB with 5-Hydroxymethylfurfural 10 mM	lrhA	CDS	CP009273.1	2399182	2400120	-	-2.04261	7	1	-2.04261	NA	1.45599	NA	FALSE	FALSE	FALSE	No
BW25113_2289	1	set2IT073	LB with Aluminum chloride hydrate 5 mM	lrhA	CDS	CP009273.1	2399182	2400120	-	-2.24737	7	1	-2.67243	NA	1.46917	NA	FALSE	FALSE	FALSE	No
BW25113_2289	1	set3IT007	LB with Aluminum chloride hydrate 7.5 mM	lrhA	CDS	CP009273.1	2399182	2400120	-	3.24264	7	1	3.24264	NA	0.332137	NA	FALSE	FALSE	FALSE	No
BW25113_2289	1	set2IT081	LB with Bacitracin 1.5 mg/ml	lrhA	CDS	CP009273.1	2399182	2400120	-	-2.33515	7	1	-2.5186	NA	1.46917	NA	FALSE	FALSE	FALSE	No
BW25113_2289	1	set2IT072	LB with Benzalkonium Chloride 0.004 mg/ml	lrhA	CDS	CP009273.1	2399182	2400120	-	-2.84235	7	1	-2.84235	NA	1.46917	NA	FALSE	FALSE	FALSE	No
BW25113_2289	1	set2IT089	LB with MreB Perturbing Compound A22 0.04 mg/ml	lrhA	CDS	CP009273.1	2399182	2400120	-	-2.61809	7	1	-2.61809	NA	1.46917	NA	FALSE	FALSE	FALSE	No
BW25113_2289	1	set2IT060	LB with Sodium nitrate 250 mM	lrhA	CDS	CP009273.1	2399182	2400120	-	-2.15066	7	1	-2.15066	NA	1.05725	NA	FALSE	TRUE	FALSE
BW25113_2289	1	set2IT061	LB with Sodium nitrate 300 mM	lrhA	CDS	CP009273.1	2399182	2400120	-	-3.04645	7	1	-3.28096	NA	1.46917	NA	FALSE	TRUE	FALSE
BW25113_2289	1	set2IT062	LB with Sodium nitrate 350 mM	lrhA	CDS	CP009273.1	2399182	2400120	-	-2.01637	7	1	-2.32384	NA	1.05725	NA	FALSE	TRUE	FALSE
BW25113_2289	1	set3IT010	LB with Sodium nitrite 10 mM	lrhA	CDS	CP009273.1	2399182	2400120	-	-2.22239	7	1	-2.22239	NA	1.45599	NA	FALSE	FALSE	FALSE	No
BW25113_2289	1	set3IT018	LB with Spectinomycin dihydrochloride pentahydrate 0.01 mg/ml	lrhA	CDS	CP009273.1	2399182	2400120	-	-2.12017	7	1	-2.12017	NA	1.45599	NA	FALSE	FALSE	FALSE	No
BW25113_2289	1	set3IT025	LB with syringaldehyde 8 mM	lrhA	CDS	CP009273.1	2399182	2400120	-	-2.1354	7	1	-2.3101	NA	1.45599	NA	FALSE	FALSE	FALSE	No
BW25113_2289	1	set3IT050	N-Acetyl-D-Glucosamine carbon source	lrhA	CDS	CP009273.1	2399182	2400120	-	-2.2084	7	1	-2.2084	NA	1.45599	NA	FALSE	FALSE	FALSE	No
BW25113_2289	1	set3IT040	Potassium acetate carbon source	lrhA	CDS	CP009273.1	2399182	2400120	-	3.70039	7	1	4.17733	NA	0.321849	NA	FALSE	TRUE	FALSE	No
BW25113_2289	1	set3IT063	Potassium acetate carbon source	lrhA	CDS	CP009273.1	2399182	2400120	-	4.74559	7	1	5.8011	NA	0.245407	NA	TRUE	TRUE	TRUE	No
BW25113_2296	1	set1IT004	LB with copper (II) chloride dihydrate 2 mM	ackA	CDS	CP009273.1	2406949	2408151	+	2.02968	14	11	2.05773	2.23199	0.176972	0.0236926	TRUE	FALSE	TRUE
BW25113_2296	1	set2IT057	LB with Sodium nitrite 10 mM	ackA	CDS	CP009273.1	2406949	2408151	+	-2.07923	14	12	-2.07923	1.00291	0.213812	2.6e-05	TRUE	TRUE	TRUE
BW25113_2296	1	set3IT006	LB with Sodium nitrite 10 mM	ackA	CDS	CP009273.1	2406949	2408151	+	-2.44523	14	11	-2.44523	1.19962	0.292176	6.58e-05	TRUE	TRUE	TRUE
BW25113_2296	1	set3IT010	LB with Sodium nitrite 10 mM	ackA	CDS	CP009273.1	2406949	2408151	+	-2.96251	14	11	-2.96251	0.73784	0.338439	1.41e-07	TRUE	TRUE	TRUE
BW25113_2296	1	set1IT014	LB with Sodium nitrite 20 mM	ackA	CDS	CP009273.1	2406949	2408151	+	-3.11755	14	11	-3.137	0.912454	0.256328	7.09e-07	TRUE	TRUE	TRUE
BW25113_2296	1	set2IT058	LB with Sodium nitrite 20 mM	ackA	CDS	CP009273.1	2406949	2408151	+	-3.0634	14	12	-3.07224	0.739444	0.281505	2.77e-08	TRUE	TRUE	TRUE
BW25113_2296	1	set2IT059	LB with Sodium nitrite 30 mM	ackA	CDS	CP009273.1	2406949	2408151	+	-3.34388	14	12	-3.38867	0.924369	0.272878	1.25e-07	TRUE	TRUE	TRUE
BW25113_2297	1	set3IT045	D-Galacturonic Acid monohydrate carbon source	pta	CDS	CP009273.1	2408226	2410370	+	4.63653	7	7	4.87563	2.16526	0.0438457	0.0010011	TRUE	TRUE	TRUE	No
BW25113_2297	1	set3IT068	D-Galacturonic Acid monohydrate carbon source	pta	CDS	CP009273.1	2408226	2410370	+	4.5791	7	7	4.80164	1.94924	0.0441568	0.00062228	TRUE	TRUE	TRUE	No
BW25113_2316	3	set1IT024	LB with Benzethonium chloride 0.01 mM	accD	CDS	CP009273.1	2426491	2427405	-	2.5775	5	5	3.42396	2.33401	0.318174	0.0350728	TRUE	FALSE	TRUE
BW25113_2316	3	set1IT004	LB with copper (II) chloride dihydrate 2 mM	accD	CDS	CP009273.1	2426491	2427405	-	3.40205	5	5	3.7226	0.703793	0.107109	0.000389847	TRUE	FALSE	TRUE
BW25113_2316	3	set1IT042	LB with MreB Perturbing Compound A22 0.02 mg/ml	accD	CDS	CP009273.1	2426491	2427405	-	2.82209	5	5	2.88877	1.37398	0.0820209	0.00999001	TRUE	TRUE	TRUE
BW25113_2316	3	set2IT088	LB with MreB Perturbing Compound A22 0.02 mg/ml	accD	CDS	CP009273.1	2426491	2427405	-	3.2928	5	5	3.37652	1.71139	0.0751677	0.0129556	TRUE	TRUE	TRUE
BW25113_2323	11	set3IT048	L-Malic acid disodium salt monohydrate carbon source	fabB	CDS	CP009273.1	2433864	2435084	-	3.02235	10	10	3.02235	0.198015	0.0572364	3.53e-12	TRUE	TRUE	TRUE
BW25113_2323	11	set3IT071	L-Malic acid disodium salt monohydrate carbon source	fabB	CDS	CP009273.1	2433864	2435084	-	2.77094	10	10	2.79988	0.53149	0.0621406	4.52e-08	TRUE	TRUE	TRUE
BW25113_2323	11	set1IT010	LB	fabB	CDS	CP009273.1	2433864	2435084	-	2.23771	10	10	2.2678	0.719443	0.0784574	3.67e-06	TRUE	TRUE	TRUE
BW25113_2323	11	set1IT028	LB	fabB	CDS	CP009273.1	2433864	2435084	-	3.00624	10	10	3.00815	0.401319	0.072385	2.02e-09	TRUE	TRUE	TRUE
BW25113_2323	11	set2IT068	LB	fabB	CDS	CP009273.1	2433864	2435084	-	2.81325	10	10	2.83301	0.412413	0.0624273	4.38e-09	TRUE	TRUE	TRUE
BW25113_2323	11	set2IT091	LB	fabB	CDS	CP009273.1	2433864	2435084	-	2.91558	10	10	2.94626	0.409454	0.0594185	2.9e-09	TRUE	TRUE	TRUE
BW25113_2323	11	set3IT022	LB with 5-Hydroxymethylfurfural 10 mM	fabB	CDS	CP009273.1	2433864	2435084	-	-2.14401	10	10	-2.14401	1.04625	0.255124	0.000157042	TRUE	FALSE	TRUE
BW25113_2323	11	set2IT073	LB with Aluminum chloride hydrate 5 mM	fabB	CDS	CP009273.1	2433864	2435084	-	-2.58688	10	10	-2.64201	1.18198	0.271392	0.000165911	TRUE	TRUE	TRUE
BW25113_2323	11	set3IT007	LB with Aluminum chloride hydrate 7.5 mM	fabB	CDS	CP009273.1	2433864	2435084	-	-3.09812	10	10	-3.09812	0.869075	0.411708	4.06e-06	TRUE	TRUE	TRUE
BW25113_2323	11	set3IT011	LB with Aluminum chloride hydrate 7.5 mM	fabB	CDS	CP009273.1	2433864	2435084	-	-2.6866	10	10	-2.80814	0.838453	0.358566	5.16e-06	TRUE	TRUE	TRUE
BW25113_2323	11	set1IT032	LB with Bacitracin 0.6 mg/ml	fabB	CDS	CP009273.1	2433864	2435084	-	2.85726	10	10	2.85726	0.98574	0.0773938	7.35e-06	TRUE	TRUE	TRUE
BW25113_2323	11	set2IT078	LB with Bacitracin 0.6 mg/ml	fabB	CDS	CP009273.1	2433864	2435084	-	2.80158	10	10	2.8168	1.02816	0.0640343	1.16e-05	TRUE	TRUE	TRUE
BW25113_2323	11	set1IT033	LB with Bacitracin 0.75 mg/ml	fabB	CDS	CP009273.1	2433864	2435084	-	2.76022	10	10	2.80297	0.774031	0.0779402	1.15e-06	TRUE	TRUE	TRUE
BW25113_2323	11	set2IT079	LB with Bacitracin 0.75 mg/ml	fabB	CDS	CP009273.1	2433864	2435084	-	2.44026	10	10	2.50634	1.15322	0.0666522	7.29e-05	TRUE	TRUE	TRUE
BW25113_2323	11	set1IT025	LB with Benzalkonium Chloride 0.004 mg/ml	fabB	CDS	CP009273.1	2433864	2435084	-	2.51263	10	10	2.5928	0.694271	0.0737832	8.82e-07	TRUE	TRUE	TRUE
BW25113_2323	11	set2IT072	LB with Benzalkonium Chloride 0.004 mg/ml	fabB	CDS	CP009273.1	2433864	2435084	-	3.70029	10	10	3.81818	1.25216	0.0626348	4.84e-06	TRUE	TRUE	TRUE
BW25113_2323	11	set1IT024	LB with Benzethonium chloride 0.01 mM	fabB	CDS	CP009273.1	2433864	2435084	-	7.01263	10	10	7.39268	4.82465	0.238396	0.00105163	TRUE	TRUE	TRUE
BW25113_2323	11	set2IT071	LB with Benzethonium chloride 0.01 mM	fabB	CDS	CP009273.1	2433864	2435084	-	3.27772	10	10	3.40233	2.5423	0.27457	0.00248379	TRUE	TRUE	TRUE
BW25113_2323	11	set1IT040	LB with Cephalothin sodium salt 0.01 mg/ml	fabB	CDS	CP009273.1	2433864	2435084	-	2.60768	10	10	2.60768	0.479082	0.0746399	3.4e-08	TRUE	TRUE	TRUE
BW25113_2323	11	set2IT086	LB with Cephalothin sodium salt 0.01 mg/ml	fabB	CDS	CP009273.1	2433864	2435084	-	2.92074	10	10	3.00884	0.714187	0.0602439	3.15e-07	TRUE	TRUE	TRUE
BW25113_2323	11	set1IT041	LB with Cephalothin sodium salt 0.08 mg/ml	fabB	CDS	CP009273.1	2433864	2435084	-	3.07726	10	10	3.14935	0.979072	0.0782007	3.1e-06	TRUE	TRUE	TRUE
BW25113_2323	11	set2IT087	LB with Cephalothin sodium salt 0.08 mg/ml	fabB	CDS	CP009273.1	2433864	2435084	-	3.50793	10	10	3.61522	0.810147	0.0568894	1.92e-07	TRUE	TRUE	TRUE
BW25113_2323	11	set1IT036	LB with Fusidic acid sodium salt 0.02 mg/ml	fabB	CDS	CP009273.1	2433864	2435084	-	2.41756	10	10	2.44914	0.85002	0.07971	7.72e-06	TRUE	TRUE	TRUE
BW25113_2323	11	set2IT082	LB with Fusidic acid sodium salt 0.02 mg/ml	fabB	CDS	CP009273.1	2433864	2435084	-	2.81651	10	10	2.8539	0.565012	0.0619614	6.53e-08	TRUE	TRUE	TRUE
BW25113_2323	11	set1IT037	LB with Fusidic acid sodium salt 0.03 mg/ml	fabB	CDS	CP009273.1	2433864	2435084	-	2.54628	10	10	2.54628	0.53396	0.0736423	1.08e-07	TRUE	TRUE	TRUE
BW25113_2323	11	set2IT083	LB with Fusidic acid sodium salt 0.03 mg/ml	fabB	CDS	CP009273.1	2433864	2435084	-	2.52383	10	10	2.5908	0.480823	0.0638003	3.71e-08	TRUE	TRUE	TRUE
BW25113_2323	11	set2IT049	LB with Nickel (II) chloride hexahydrate 1.2 mM	fabB	CDS	CP009273.1	2433864	2435084	-	-2.46691	10	10	-2.46691	0.666821	0.25073	9.56e-07	TRUE	FALSE	TRUE
BW25113_2323	11	set1IT029	LB with Phosphomycin disodium salt 0.002 mg/ml	fabB	CDS	CP009273.1	2433864	2435084	-	2.87231	10	10	2.92363	0.573256	0.0739547	6e-08	TRUE	TRUE	TRUE
BW25113_2323	11	set2IT075	LB with Phosphomycin disodium salt 0.002 mg/ml	fabB	CDS	CP009273.1	2433864	2435084	-	3.10148	10	10	3.14215	0.727451	0.0643006	2.54e-07	TRUE	TRUE	TRUE
BW25113_2323	11	set1IT030	LB with Phosphomycin disodium salt 0.004 mg/ml	fabB	CDS	CP009273.1	2433864	2435084	-	2.85344	10	10	2.85344	0.575514	0.0744528	7.68e-08	TRUE	TRUE	TRUE
BW25113_2323	11	set2IT076	LB with Phosphomycin disodium salt 0.004 mg/ml	fabB	CDS	CP009273.1	2433864	2435084	-	2.50507	10	10	2.63163	1.05402	0.0660842	2.46e-05	TRUE	TRUE	TRUE
BW25113_2323	11	set1IT017	LB with Sisomicin sulfate salt 0.001 mg/ml	fabB	CDS	CP009273.1	2433864	2435084	-	2.16237	10	10	2.23653	0.302882	0.0781948	2.31e-09	TRUE	TRUE	TRUE
BW25113_2323	11	set2IT063	LB with Sisomicin sulfate salt 0.001 mg/ml	fabB	CDS	CP009273.1	2433864	2435084	-	2.26035	10	10	2.36008	0.555503	0.063733	2.93e-07	TRUE	TRUE	TRUE
BW25113_2323	11	set1IT020	LB with Sodium Chlorite 0.4 mM	fabB	CDS	CP009273.1	2433864	2435084	-	3.07136	10	10	3.07136	0.568056	0.0716723	3.6e-08	TRUE	TRUE	TRUE
BW25113_2323	11	set2IT066	LB with Sodium Chlorite 0.4 mM	fabB	CDS	CP009273.1	2433864	2435084	-	2.47213	10	10	2.50134	0.328295	0.0631156	1.75e-09	TRUE	TRUE	TRUE
BW25113_2323	11	set1IT021	LB with Sodium Chlorite 1.25 mM	fabB	CDS	CP009273.1	2433864	2435084	-	2.60146	10	10	2.60789	0.369441	0.0752826	3.44e-09	TRUE	TRUE	TRUE
BW25113_2323	11	set2IT067	LB with Sodium Chlorite 1.25 mM	fabB	CDS	CP009273.1	2433864	2435084	-	2.95932	10	10	3.01273	0.232448	0.0569181	1.53e-11	TRUE	TRUE	TRUE
BW25113_2323	11	set2IT057	LB with Sodium nitrite 10 mM	fabB	CDS	CP009273.1	2433864	2435084	-	2.16945	10	10	2.17717	0.548971	0.0669141	5.28e-07	TRUE	FALSE	TRUE
BW25113_2323	11	set3IT025	LB with syringaldehyde 8 mM	fabB	CDS	CP009273.1	2433864	2435084	-	2.23839	10	10	2.27025	1.05038	0.0760743	7.6e-05	TRUE	FALSE	TRUE
BW25113_2323	11	set2IT056	LB with Zinc sulfate heptahydrate 1 mM	fabB	CDS	CP009273.1	2433864	2435084	-	-3.19445	10	10	-3.35093	0.853885	0.299227	1.95e-06	TRUE	FALSE	TRUE
BW25113_2340	2	set1IT026	LB with Aluminum chloride hydrate 5 mM	sixA	CDS	CP009273.1	2449806	2450291	-	-2.50452	10	8	-2.50452	2.23671	0.249538	0.0274513	TRUE	TRUE	TRUE	No
BW25113_2340	2	set2IT073	LB with Aluminum chloride hydrate 5 mM	sixA	CDS	CP009273.1	2449806	2450291	-	-2.91368	10	8	-2.924	1.32632	0.248991	0.000892649	TRUE	TRUE	TRUE	No
BW25113_2340	2	set3IT025	LB with syringaldehyde 8 mM	sixA	CDS	CP009273.1	2449806	2450291	-	-2.92192	10	8	-2.92192	1.66771	0.310691	0.00332587	TRUE	FALSE	TRUE	No
BW25113_2340	2	set3IT040	Potassium acetate carbon source	sixA	CDS	CP009273.1	2449806	2450291	-	2.86055	10	8	2.92101	1.96204	0.186163	0.00449631	TRUE	TRUE	TRUE	Yes
BW25113_2340	2	set3IT063	Potassium acetate carbon source	sixA	CDS	CP009273.1	2449806	2450291	-	2.99857	10	8	3.15632	1.51958	0.115035	0.000705809	TRUE	TRUE	TRUE	Yes
BW25113_2340	2	set3IT064	Sodium D-Lactate carbon source	sixA	CDS	CP009273.1	2449806	2450291	-	2.00541	10	8	2.19616	1.18067	0.137819	0.00123945	TRUE	FALSE	TRUE	Yes
BW25113_2344	2	set1IT026	LB with Aluminum chloride hydrate 5 mM	fadL	CDS	CP009273.1	2454785	2456125	+	-2.68416	12	9	-2.93951	1.56309	0.18965	0.000991299	TRUE	TRUE	TRUE	No
BW25113_2344	2	set2IT073	LB with Aluminum chloride hydrate 5 mM	fadL	CDS	CP009273.1	2454785	2456125	+	-2.95386	12	9	-3.14109	2.09089	0.288291	0.00383182	TRUE	TRUE	TRUE	No
BW25113_2344	2	set3IT011	LB with Aluminum chloride hydrate 7.5 mM	fadL	CDS	CP009273.1	2454785	2456125	+	-2.1911	12	9	-2.36094	1.72982	0.277771	0.00674416	TRUE	TRUE	TRUE	No
BW25113_2344	2	set1IT024	LB with Benzethonium chloride 0.01 mM	fadL	CDS	CP009273.1	2454785	2456125	+	6.52987	12	9	6.68849	3.09325	0.105742	0.000223445	TRUE	FALSE	TRUE
BW25113_2344	2	set1IT004	LB with copper (II) chloride dihydrate 2 mM	fadL	CDS	CP009273.1	2454785	2456125	+	4.81892	12	9	4.98029	2.02955	0.0547797	0.000115941	TRUE	FALSE	TRUE	No
BW25113_2344	2	set3IT025	LB with syringaldehyde 8 mM	fadL	CDS	CP009273.1	2454785	2456125	+	-3.22504	12	9	-3.4037	1.53511	0.321865	0.000337364	TRUE	FALSE	TRUE	No
BW25113_2344	2	set2IT056	LB with Zinc sulfate heptahydrate 1 mM	fadL	CDS	CP009273.1	2454785	2456125	+	-3.67725	12	9	-3.87271	1.64424	0.281914	0.000245851	TRUE	FALSE	TRUE
BW25113_2378	1	set1IT025	LB with Benzalkonium Chloride 0.004 mg/ml	lpxP	CDS	CP009273.1	2489124	2490044	+	-3.01192	10	9	-3.01192	1.1521	0.17952	7.81e-05	TRUE	TRUE	TRUE	No
BW25113_2378	1	set2IT072	LB with Benzalkonium Chloride 0.004 mg/ml	lpxP	CDS	CP009273.1	2489124	2490044	+	-3.13108	10	9	-3.26793	1.062	0.246926	2.55e-05	TRUE	TRUE	TRUE	No
BW25113_2378	1	set1IT004	LB with copper (II) chloride dihydrate 2 mM	lpxP	CDS	CP009273.1	2489124	2490044	+	2.02798	10	9	2.37003	1.43436	0.110587	0.00227356	TRUE	FALSE	TRUE	No
BW25113_2378	1	set1IT013	LB with Zinc sulfate heptahydrate 1 mM	lpxP	CDS	CP009273.1	2489124	2490044	+	2.18382	10	9	2.29469	3.68827	0.191782	0.250928	FALSE	FALSE	FALSE
BW25113_2388	3	set3IT038	D-Gluconic Acid sodium salt carbon source	glk	CDS	CP009273.1	2501940	2502905	-	2.24043	12	12	2.5591	1.22817	0.0810299	1.71e-05	TRUE	TRUE	TRUE	No
BW25113_2388	3	set3IT061	D-Gluconic Acid sodium salt carbon source	glk	CDS	CP009273.1	2501940	2502905	-	2.75691	12	12	2.85789	1.07188	0.0598371	1.63e-06	TRUE	TRUE	TRUE	No
BW25113_2388	3	set3IT032	D-Maltose monohydrate carbon source	glk	CDS	CP009273.1	2501940	2502905	-	-2.26487	12	12	-2.38742	1.02619	0.18831	7.93e-06	TRUE	TRUE	TRUE	No
BW25113_2388	3	set3IT055	D-Maltose monohydrate carbon source	glk	CDS	CP009273.1	2501940	2502905	-	-2.31822	12	12	-2.41372	0.807378	0.195209	7e-07	TRUE	TRUE	TRUE	No
BW25113_2388	3	set3IT058	D-Ribose carbon source	glk	CDS	CP009273.1	2501940	2502905	-	-2.19441	12	12	-2.20902	0.598983	0.164289	1.08e-07	TRUE	FALSE	TRUE	No
BW25113_2388	3	set3IT049	D-Trehalose dihydrate carbon source	glk	CDS	CP009273.1	2501940	2502905	-	-2.3558	12	12	-2.3558	0.394154	0.149532	5.67e-10	TRUE	TRUE	TRUE	No
BW25113_2388	3	set3IT072	D-Trehalose dihydrate carbon source	glk	CDS	CP009273.1	2501940	2502905	-	-2.47077	12	12	-2.47077	0.965946	0.212002	3.48e-06	TRUE	TRUE	TRUE	No
BW25113_2388	3	set3IT056	D-Xylose carbon source	glk	CDS	CP009273.1	2501940	2502905	-	-2.0085	12	12	-2.03811	0.91276	0.176068	1.25e-05	TRUE	FALSE	TRUE	No
BW25113_2388	3	set3IT048	L-Malic acid disodium salt monohydrate carbon source	glk	CDS	CP009273.1	2501940	2502905	-	-3.62898	12	12	-3.65176	0.974067	0.267927	7.97e-08	TRUE	TRUE	TRUE	No
BW25113_2388	3	set3IT071	L-Malic acid disodium salt monohydrate carbon source	glk	CDS	CP009273.1	2501940	2502905	-	-3.38211	12	12	-3.39545	1.13004	0.225606	7.96e-07	TRUE	TRUE	TRUE	No
BW25113_2388	3	set2IT088	LB with MreB Perturbing Compound A22 0.02 mg/ml	glk	CDS	CP009273.1	2501940	2502905	-	2.3975	12	12	2.61727	2.3076	0.0515074	0.00312435	TRUE	FALSE	TRUE	No
BW25113_2388	3	set2IT062	LB with Sodium nitrate 350 mM	glk	CDS	CP009273.1	2501940	2502905	-	2.5393	12	12	2.69171	0.723652	0.0348025	5.58e-08	TRUE	FALSE	TRUE
BW25113_2388	3	set1IT013	LB with Zinc sulfate heptahydrate 1 mM	glk	CDS	CP009273.1	2501940	2502905	-	2.14916	12	12	2.49569	3.58674	0.18614	0.124363	FALSE	FALSE	FALSE
BW25113_2388	3	set3IT043	Sodium succinate dibasic hexahydrate carbon source	glk	CDS	CP009273.1	2501940	2502905	-	-3.06385	12	12	-3.08559	1.09304	0.238324	1.38e-06	TRUE	TRUE	TRUE	No
BW25113_2388	3	set3IT066	Sodium succinate dibasic hexahydrate carbon source	glk	CDS	CP009273.1	2501940	2502905	-	-3.46497	12	12	-3.46932	0.842761	0.247646	2.84e-08	TRUE	TRUE	TRUE	No
BW25113_2396	1	set3IT038	D-Gluconic Acid sodium salt carbon source	alaX	tRNA	CP009273.1	2511520	2511595	-	2.61371	14	11	3.20472	0.752528	0.0731757	6.22e-08	TRUE	TRUE	TRUE
BW25113_2396	1	set3IT061	D-Gluconic Acid sodium salt carbon source	alaX	tRNA	CP009273.1	2511520	2511595	-	2.29653	14	11	2.96787	0.514116	0.0744109	3.29e-09	TRUE	TRUE	TRUE
BW25113_2396	1	set2IT056	LB with Zinc sulfate heptahydrate 1 mM	alaX	tRNA	CP009273.1	2511520	2511595	-	-2.59331	14	12	-3.357	1.48997	0.307151	3.1e-05	TRUE	FALSE	TRUE
BW25113_2399	1	set1IT031	LB with Phosphomycin disodium salt 0.015 mg/ml	yfeD	CDS	CP009273.1	2512292	2512684	+	2.75902	10	6	3.01907	2.40976	0.319907	0.0350982	TRUE	FALSE	TRUE	No
BW25113_2401	1	set1IT010	LB	valU	tRNA	CP009273.1	2514410	2514485	+	-2.55257	6	2	-2.72219	1.15924	0.78554	0.191407	FALSE	TRUE	FALSE
BW25113_2401	1	set2IT068	LB	valU	tRNA	CP009273.1	2514410	2514485	+	-2.53479	6	2	-2.60366	0.395575	0.85286	0.0687802	FALSE	TRUE	FALSE
BW25113_2401	1	set2IT073	LB with Aluminum chloride hydrate 5 mM	valU	tRNA	CP009273.1	2514410	2514485	+	-2.73766	6	2	-2.73766	0.809206	0.902272	0.149023	FALSE	FALSE	FALSE
BW25113_2401	1	set2IT079	LB with Bacitracin 0.75 mg/ml	valU	tRNA	CP009273.1	2514410	2514485	+	-2.23608	6	2	-2.35889	0.725163	0.782137	0.138217	FALSE	FALSE	FALSE
BW25113_2401	1	set1IT025	LB with Benzalkonium Chloride 0.004 mg/ml	valU	tRNA	CP009273.1	2514410	2514485	+	-2.45798	6	2	-2.64459	1.26672	0.781851	0.221926	FALSE	FALSE	FALSE
BW25113_2401	1	set2IT087	LB with Cephalothin sodium salt 0.08 mg/ml	valU	tRNA	CP009273.1	2514410	2514485	+	-2.06834	6	2	-2.36698	0.311532	0.800404	0.0603109	FALSE	FALSE	FALSE
BW25113_2401	1	set1IT004	LB with copper (II) chloride dihydrate 2 mM	valU	tRNA	CP009273.1	2514410	2514485	+	2.82698	6	2	3.04273	0.579843	0.339303	0.0932699	FALSE	FALSE	FALSE
BW25113_2401	1	set1IT036	LB with Fusidic acid sodium salt 0.02 mg/ml	valU	tRNA	CP009273.1	2514410	2514485	+	-2.48361	6	2	-2.8752	0.331976	0.830266	0.0523352	FALSE	TRUE	FALSE
BW25113_2401	1	set1IT037	LB with Fusidic acid sodium salt 0.03 mg/ml	valU	tRNA	CP009273.1	2514410	2514485	+	-2.41618	6	2	-2.92424	0.902862	0.795985	0.138221	FALSE	TRUE	FALSE
BW25113_2401	1	set1IT042	LB with MreB Perturbing Compound A22 0.02 mg/ml	valU	tRNA	CP009273.1	2514410	2514485	+	2.68503	6	2	2.68503	1.60042	0.251335	0.25903	FALSE	TRUE	FALSE
BW25113_2401	1	set2IT088	LB with MreB Perturbing Compound A22 0.02 mg/ml	valU	tRNA	CP009273.1	2514410	2514485	+	3.11875	6	2	3.11875	1.37795	0.265147	0.199308	FALSE	TRUE	FALSE
BW25113_2401	1	set2IT049	LB with Nickel (II) chloride hexahydrate 1.2 mM	valU	tRNA	CP009273.1	2514410	2514485	+	-3.33261	6	2	-3.33261	1.51631	1.03647	0.19816	FALSE	FALSE	FALSE
BW25113_2401	1	set1IT018	LB with Sisomicin sulfate salt 0.0025 mg/ml	valU	tRNA	CP009273.1	2514410	2514485	+	-2.00156	6	2	-2.50806	1.26672	0.781851	0.233756	FALSE	TRUE	FALSE
BW25113_2401	1	set2IT064	LB with Sisomicin sulfate salt 0.0025 mg/ml	valU	tRNA	CP009273.1	2514410	2514485	+	-2.76205	6	2	-2.94453	0.395575	0.85286	0.0645598	FALSE	TRUE	FALSE
BW25113_2401	1	set1IT020	LB with Sodium Chlorite 0.4 mM	valU	tRNA	CP009273.1	2514410	2514485	+	-2.76511	6	2	-3.22525	0.331976	0.830266	0.0464772	FALSE	FALSE	FALSE
BW25113_2401	1	set1IT014	LB with Sodium nitrite 20 mM	valU	tRNA	CP009273.1	2514410	2514485	+	-2.00769	6	2	-2.35404	1.36395	0.77882	0.260941	FALSE	FALSE	FALSE
BW25113_2401	1	set3IT017	LB with Tetracycline hydrochloride 0.0015 mg/ml	valU	tRNA	CP009273.1	2514410	2514485	+	-2.2866	6	1	-2.2866	NA	1.44722	NA	FALSE	FALSE	FALSE
BW25113_2401	1	set1IT012	LB with Zinc sulfate heptahydrate 0.5 mM	valU	tRNA	CP009273.1	2514410	2514485	+	-2.84767	6	2	-2.9765	0.559614	0.814448	0.0868426	FALSE	TRUE	FALSE
BW25113_2401	1	set2IT055	LB with Zinc sulfate heptahydrate 0.5 mM	valU	tRNA	CP009273.1	2514410	2514485	+	-2.08462	6	2	-2.13937	0.929875	0.775388	0.198071	FALSE	TRUE	FALSE
BW25113_2401	1	set2IT056	LB with Zinc sulfate heptahydrate 1 mM	valU	tRNA	CP009273.1	2514410	2514485	+	-3.07289	6	2	-3.07289	0.809206	0.902272	0.136613	FALSE	TRUE	FALSE
BW25113_2401	1	set3IT063	Potassium acetate carbon source	valU	tRNA	CP009273.1	2514410	2514485	+	2.51612	6	1	2.51612	NA	0.29131	NA	FALSE	FALSE	FALSE
BW25113_2401	1	set3IT041	Sodium D-Lactate carbon source	valU	tRNA	CP009273.1	2514410	2514485	+	4.14467	6	1	4.14467	NA	0.181944	NA	TRUE	TRUE	TRUE
BW25113_2401	1	set3IT064	Sodium D-Lactate carbon source	valU	tRNA	CP009273.1	2514410	2514485	+	4.61576	6	1	4.61576	NA	0.169183	NA	TRUE	TRUE	TRUE
BW25113_2413	1	set2IT073	LB with Aluminum chloride hydrate 5 mM	cysZ	CDS	CP009273.1	2524822	2525583	+	-2.33367	7	4	-2.55367	0.452095	0.595242	0.00225716	TRUE	TRUE	TRUE	No
BW25113_2413	1	set3IT007	LB with Aluminum chloride hydrate 7.5 mM	cysZ	CDS	CP009273.1	2524822	2525583	+	-2.10428	7	3	-2.10428	0.742343	0.712528	0.0572547	FALSE	TRUE	FALSE	No
BW25113_2413	1	set2IT049	LB with Nickel (II) chloride hexahydrate 1.2 mM	cysZ	CDS	CP009273.1	2524822	2525583	+	2.06311	7	4	2.06311	0.716805	0.159501	0.0105553	TRUE	FALSE	TRUE	No
BW25113_2415	2	set3IT011	LB with Aluminum chloride hydrate 7.5 mM	ptsH	CDS	CP009273.1	2527123	2527380	+	-2.12928	10	6	-2.15464	1.5965	0.430617	0.0342074	TRUE	FALSE	TRUE
BW25113_2415	2	set1IT004	LB with copper (II) chloride dihydrate 2 mM	ptsH	CDS	CP009273.1	2527123	2527380	+	2.88801	10	6	3.11409	1.30287	0.14957	0.00304444	TRUE	FALSE	TRUE
BW25113_2415	2	set1IT042	LB with MreB Perturbing Compound A22 0.02 mg/ml	ptsH	CDS	CP009273.1	2527123	2527380	+	3.17527	10	6	3.29471	0.908944	0.0793543	0.000328387	TRUE	TRUE	TRUE
BW25113_2415	2	set2IT088	LB with MreB Perturbing Compound A22 0.02 mg/ml	ptsH	CDS	CP009273.1	2527123	2527380	+	3.52345	10	6	3.9524	0.892657	0.0643314	0.000132355	TRUE	TRUE	TRUE
BW25113_2426	1	set2IT087	LB with Cephalothin sodium salt 0.08 mg/ml	ucpA	CDS	CP009273.1	2537191	2537982	-	2.02436	11	11	2.27724	0.832264	0.0404365	3.84e-06	TRUE	FALSE	TRUE	No
BW25113_2431	2	set1IT022	LB with Sodium Chloride 600 mM	yfeX	CDS	CP009273.1	2543005	2543904	-	3.89616	13	11	4.01798	0.471266	0.0473411	7.11e-11	TRUE	TRUE	TRUE	Yes
BW25113_2431	2	set2IT069	LB with Sodium Chloride 600 mM	yfeX	CDS	CP009273.1	2543005	2543904	-	3.25921	13	11	3.53454	0.383252	0.045331	3.27e-11	TRUE	TRUE	TRUE	Yes
BW25113_2431	2	set1IT023	LB with Sodium Chloride 700 mM	yfeX	CDS	CP009273.1	2543005	2543904	-	3.33729	13	11	3.48914	0.454882	0.0486431	2.02e-10	TRUE	TRUE	TRUE	Yes
BW25113_2431	2	set2IT070	LB with Sodium Chloride 700 mM	yfeX	CDS	CP009273.1	2543005	2543904	-	2.91175	13	11	3.06239	0.337847	0.0444571	3.88e-11	TRUE	TRUE	TRUE	Yes
BW25113_2431	2	set3IT004	LB with Thallium(I) acetate 0.08 mg/ml	yfeX	CDS	CP009273.1	2543005	2543904	-	2.24406	13	11	2.29115	0.500984	0.0486053	3.14e-08	TRUE	TRUE	TRUE	No
BW25113_2431	2	set3IT008	LB with Thallium(I) acetate 0.08 mg/ml	yfeX	CDS	CP009273.1	2543005	2543904	-	2.30467	13	11	2.39912	0.647063	0.0519412	2.32e-07	TRUE	TRUE	TRUE	No
BW25113_2431	2	set3IT005	LB with Thallium(I) acetate 0.1 mg/ml	yfeX	CDS	CP009273.1	2543005	2543904	-	2.07745	13	11	2.165	0.600875	0.0532654	3.04e-07	TRUE	TRUE	TRUE	No
BW25113_2431	2	set3IT009	LB with Thallium(I) acetate 0.1 mg/ml	yfeX	CDS	CP009273.1	2543005	2543904	-	2.25375	13	11	2.25375	0.466275	0.0545501	1.84e-08	TRUE	TRUE	TRUE	No
BW25113_2431	2	set2IT056	LB with Zinc sulfate heptahydrate 1 mM	yfeX	CDS	CP009273.1	2543005	2543904	-	-2.01028	13	11	-2.01028	2.27908	0.236973	0.0462374	TRUE	FALSE	TRUE
BW25113_2452	1	set3IT004	LB with Thallium(I) acetate 0.08 mg/ml	eutH	CDS	CP009273.1	2560240	2561466	-	3.27229	11	11	3.27704	1.07789	0.0459101	1.47e-06	TRUE	TRUE	TRUE	No
BW25113_2452	1	set3IT008	LB with Thallium(I) acetate 0.08 mg/ml	eutH	CDS	CP009273.1	2560240	2561466	-	3.08162	11	11	3.09209	0.913712	0.0484257	5.46e-07	TRUE	TRUE	TRUE	No
BW25113_2452	1	set3IT005	LB with Thallium(I) acetate 0.1 mg/ml	eutH	CDS	CP009273.1	2560240	2561466	-	4.69051	11	11	4.70461	1.83404	0.040221	6.84e-06	TRUE	TRUE	TRUE	No
BW25113_2452	1	set3IT009	LB with Thallium(I) acetate 0.1 mg/ml	eutH	CDS	CP009273.1	2560240	2561466	-	4.85062	11	11	4.85062	1.63553	0.0377004	1.85e-06	TRUE	TRUE	TRUE	No
BW25113_2466	7	set1IT032	LB with Bacitracin 0.6 mg/ml	ypfG	CDS	CP009273.1	2575093	2576136	-	2.49963	12	12	2.59402	0.320967	0.0465264	1.41e-11	TRUE	TRUE	TRUE	No
BW25113_2466	7	set2IT078	LB with Bacitracin 0.6 mg/ml	ypfG	CDS	CP009273.1	2575093	2576136	-	2.34994	12	12	2.47852	0.393947	0.0391543	2.12e-10	TRUE	TRUE	TRUE	No
BW25113_2466	7	set1IT033	LB with Bacitracin 0.75 mg/ml	ypfG	CDS	CP009273.1	2575093	2576136	-	2.65485	12	12	2.70035	0.298733	0.0461445	4.18e-12	TRUE	TRUE	TRUE	No
BW25113_2466	7	set2IT079	LB with Bacitracin 0.75 mg/ml	ypfG	CDS	CP009273.1	2575093	2576136	-	2.36259	12	12	2.51525	0.303845	0.0374936	1.09e-11	TRUE	TRUE	TRUE	No
BW25113_2466	7	set1IT034	LB with Bacitracin 1 mg/ml	ypfG	CDS	CP009273.1	2575093	2576136	-	2.23823	12	12	2.32259	0.358945	0.0503964	1.57e-10	TRUE	TRUE	TRUE	No
BW25113_2466	7	set2IT080	LB with Bacitracin 1 mg/ml	ypfG	CDS	CP009273.1	2575093	2576136	-	2.00487	12	12	2.1088	0.27711	0.0418467	2.71e-11	TRUE	TRUE	TRUE	No
BW25113_2466	7	set1IT035	LB with Bacitracin 1.5 mg/ml	ypfG	CDS	CP009273.1	2575093	2576136	-	2.4104	12	12	2.46332	0.388448	0.0462897	1.95e-10	TRUE	TRUE	TRUE	No
BW25113_2466	7	set2IT081	LB with Bacitracin 1.5 mg/ml	ypfG	CDS	CP009273.1	2575093	2576136	-	2.12936	12	12	2.19885	0.362033	0.0437576	3.1e-10	TRUE	TRUE	TRUE	No
BW25113_2466	7	set1IT025	LB with Benzalkonium Chloride 0.004 mg/ml	ypfG	CDS	CP009273.1	2575093	2576136	-	2.03861	12	12	2.03861	0.381562	0.0457294	1.23e-09	TRUE	FALSE	TRUE	No
BW25113_2466	7	set1IT040	LB with Cephalothin sodium salt 0.01 mg/ml	ypfG	CDS	CP009273.1	2575093	2576136	-	2.08875	12	12	2.19089	0.324434	0.0477064	9.89e-11	TRUE	TRUE	TRUE	No
BW25113_2466	7	set2IT086	LB with Cephalothin sodium salt 0.01 mg/ml	ypfG	CDS	CP009273.1	2575093	2576136	-	2.76555	12	12	2.81676	0.31985	0.037999	5.56e-12	TRUE	TRUE	TRUE	No
BW25113_2466	7	set1IT041	LB with Cephalothin sodium salt 0.08 mg/ml	ypfG	CDS	CP009273.1	2575093	2576136	-	3.00338	12	12	3.20197	0.505963	0.0440071	1.99e-10	TRUE	TRUE	TRUE	No
BW25113_2466	7	set2IT087	LB with Cephalothin sodium salt 0.08 mg/ml	ypfG	CDS	CP009273.1	2575093	2576136	-	3.21307	12	12	3.37879	0.648953	0.0368329	1.62e-09	TRUE	TRUE	TRUE	No
BW25113_2466	7	set2IT082	LB with Fusidic acid sodium salt 0.02 mg/ml	ypfG	CDS	CP009273.1	2575093	2576136	-	2.07421	12	12	2.29277	0.414773	0.0402389	8.52e-10	TRUE	FALSE	TRUE	No
BW25113_2466	7	set1IT029	LB with Phosphomycin disodium salt 0.002 mg/ml	ypfG	CDS	CP009273.1	2575093	2576136	-	2.73344	12	12	2.77849	0.244079	0.0441688	3.38e-13	TRUE	TRUE	TRUE	No
BW25113_2466	7	set2IT075	LB with Phosphomycin disodium salt 0.002 mg/ml	ypfG	CDS	CP009273.1	2575093	2576136	-	2.82426	12	12	3.01763	0.28272	0.0376452	6.83e-13	TRUE	TRUE	TRUE	No
BW25113_2466	7	set1IT030	LB with Phosphomycin disodium salt 0.004 mg/ml	ypfG	CDS	CP009273.1	2575093	2576136	-	2.70529	12	12	2.76799	0.367917	0.045074	3.07e-11	TRUE	TRUE	TRUE	No
BW25113_2466	7	set2IT076	LB with Phosphomycin disodium salt 0.004 mg/ml	ypfG	CDS	CP009273.1	2575093	2576136	-	3.01506	12	12	3.16821	0.489052	0.0355807	1.55e-10	TRUE	TRUE	TRUE	No
BW25113_2466	7	set1IT020	LB with Sodium Chlorite 0.4 mM	ypfG	CDS	CP009273.1	2575093	2576136	-	2.19588	12	12	2.27884	0.332677	0.0457573	8.48e-11	TRUE	TRUE	TRUE	No
BW25113_2466	7	set2IT066	LB with Sodium Chlorite 0.4 mM	ypfG	CDS	CP009273.1	2575093	2576136	-	2.09581	12	12	2.24205	0.250331	0.0397352	4.62e-12	TRUE	TRUE	TRUE	No
BW25113_2466	7	set2IT067	LB with Sodium Chlorite 1.25 mM	ypfG	CDS	CP009273.1	2575093	2576136	-	2.31934	12	12	2.48725	0.381226	0.0372938	1.43e-10	TRUE	TRUE	TRUE	No
BW25113_2466	7	set1IT006	LB with sodium fluoride 50 mM	ypfG	CDS	CP009273.1	2575093	2576136	-	2.12444	12	12	2.12444	0.28299	0.0462778	3.15e-11	TRUE	FALSE	TRUE	No
BW25113_2501	1	set1IT004	LB with copper (II) chloride dihydrate 2 mM	ppk	CDS	CP009273.1	2616403	2618469	+	2.10947	6	6	2.26373	1.82233	0.210661	0.0434208	TRUE	FALSE	TRUE	No
BW25113_2501	1	set1IT013	LB with Zinc sulfate heptahydrate 1 mM	ppk	CDS	CP009273.1	2616403	2618469	+	2.53941	6	6	2.69722	3.02823	0.311948	0.180335	FALSE	FALSE	FALSE
BW25113_2502	1	set1IT031	LB with Phosphomycin disodium salt 0.015 mg/ml	ppx	CDS	CP009273.1	2618474	2620015	+	3.5286	9	9	3.5286	3.44362	0.222475	0.0198477	TRUE	TRUE	TRUE	No
BW25113_2502	1	set2IT077	LB with Phosphomycin disodium salt 0.015 mg/ml	ppx	CDS	CP009273.1	2618474	2620015	+	2.20329	9	9	2.20329	2.75747	0.201798	0.0526909	FALSE	TRUE	FALSE	No
BW25113_2504	8	set1IT024	LB with Benzethonium chloride 0.01 mM	yfgG	CDS	CP009273.1	2622649	2622840	+	2.95376	11	9	3.01854	0.618947	0.128185	6.99e-07	TRUE	FALSE	TRUE
BW25113_2504	8	set1IT011	LB with Cisplatin 0.0125 mg/ml	yfgG	CDS	CP009273.1	2622649	2622840	+	2.30451	11	9	2.38952	0.398126	0.135067	9.31e-08	TRUE	FALSE	TRUE	No
BW25113_2504	8	set1IT002	LB with Cobalt chloride hexahydrate 0.75 mM	yfgG	CDS	CP009273.1	2622649	2622840	+	13.1759	11	9	13.5102	0.464303	0.0476376	3.44e-13	TRUE	TRUE	TRUE	Yes
BW25113_2504	8	set1IT003	LB with Cobalt chloride hexahydrate 1 mM	yfgG	CDS	CP009273.1	2622649	2622840	+	3.86062	11	9	4.23989	1.14701	0.0996217	4.17e-06	TRUE	TRUE	TRUE	Yes
BW25113_2504	8	set2IT050	LB with Cobalt chloride hexahydrate 1 mM	yfgG	CDS	CP009273.1	2622649	2622840	+	2.86664	11	9	3.13327	1.53095	0.117738	0.000277058	TRUE	TRUE	TRUE	Yes
BW25113_2504	8	set1IT001	LB with Nickel (II) chloride hexahydrate 1.2 mM	yfgG	CDS	CP009273.1	2622649	2622840	+	6.29261	11	9	6.29475	0.322686	0.049523	8.19e-12	TRUE	TRUE	TRUE	Yes
BW25113_2504	8	set2IT049	LB with Nickel (II) chloride hexahydrate 1.2 mM	yfgG	CDS	CP009273.1	2622649	2622840	+	6.87885	11	9	6.87885	0.333276	0.0400802	5.2e-12	TRUE	TRUE	TRUE	Yes
BW25113_2504	8	set1IT009	LB with Paraquat dichloride 0.064 mg/ml	yfgG	CDS	CP009273.1	2622649	2622840	+	2.1056	11	9	2.35008	0.563467	0.150587	1.61e-06	TRUE	FALSE	TRUE
BW25113_2504	8	set1IT031	LB with Phosphomycin disodium salt 0.015 mg/ml	yfgG	CDS	CP009273.1	2622649	2622840	+	2.51119	11	9	2.8439	0.57276	0.12405	7.11e-07	TRUE	FALSE	TRUE	No
BW25113_2504	8	set1IT019	LB with Sisomicin sulfate salt 0.005 mg/ml	yfgG	CDS	CP009273.1	2622649	2622840	+	2.44831	11	9	2.465	0.590791	0.131281	1.86e-06	TRUE	FALSE	TRUE
BW25113_2504	8	set1IT013	LB with Zinc sulfate heptahydrate 1 mM	yfgG	CDS	CP009273.1	2622649	2622840	+	9.01062	11	9	9.48552	0.601959	0.0483363	8.73e-11	TRUE	TRUE	TRUE
BW25113_2504	8	set2IT056	LB with Zinc sulfate heptahydrate 1 mM	yfgG	CDS	CP009273.1	2622649	2622840	+	2.92058	11	9	3.14213	0.240955	0.0456906	2e-10	TRUE	TRUE	TRUE
BW25113_2524	1	set1IT013	LB with Zinc sulfate heptahydrate 1 mM	iscX	CDS	CP009273.1	2649895	2650095	-	2.13089	22	20	2.20241	2.81646	0.131786	0.0350646	TRUE	FALSE	TRUE
BW25113_2567	4	set3IT007	LB with Aluminum chloride hydrate 7.5 mM	rnc	CDS	CP009273.1	2696742	2697422	-	-2.46379	18	18	-2.85292	1.53616	0.276846	3.1e-06	TRUE	TRUE	TRUE	No
BW25113_2567	4	set3IT011	LB with Aluminum chloride hydrate 7.5 mM	rnc	CDS	CP009273.1	2696742	2697422	-	-2.65284	18	18	-2.86389	0.953044	0.249937	1.82e-09	TRUE	TRUE	TRUE	No
BW25113_2567	4	set1IT002	LB with Cobalt chloride hexahydrate 0.75 mM	rnc	CDS	CP009273.1	2696742	2697422	-	2.59649	18	18	2.59649	1.59563	0.180063	3.5e-06	TRUE	FALSE	TRUE	No
BW25113_2567	4	set1IT001	LB with Nickel (II) chloride hexahydrate 1.2 mM	rnc	CDS	CP009273.1	2696742	2697422	-	4.98596	18	18	5.04763	1.57507	0.0508362	1.51e-10	TRUE	TRUE	TRUE	No
BW25113_2567	4	set2IT049	LB with Nickel (II) chloride hexahydrate 1.2 mM	rnc	CDS	CP009273.1	2696742	2697422	-	5.26193	18	18	5.33108	1.83044	0.0403965	6.6e-10	TRUE	TRUE	TRUE	No
BW25113_2567	4	set1IT022	LB with Sodium Chloride 600 mM	rnc	CDS	CP009273.1	2696742	2697422	-	-2.06811	18	18	-2.22342	0.955104	0.168639	5.85e-08	TRUE	TRUE	TRUE	No
BW25113_2567	4	set1IT023	LB with Sodium Chloride 700 mM	rnc	CDS	CP009273.1	2696742	2697422	-	-3.04605	18	18	-3.04605	0.961049	0.2102	3.96e-10	TRUE	TRUE	TRUE	No
BW25113_2567	4	set2IT070	LB with Sodium Chloride 700 mM	rnc	CDS	CP009273.1	2696742	2697422	-	-2.61352	18	18	-2.74769	1.05612	0.205309	6.54e-09	TRUE	TRUE	TRUE	No
BW25113_2567	4	set1IT013	LB with Zinc sulfate heptahydrate 1 mM	rnc	CDS	CP009273.1	2696742	2697422	-	5.65838	18	18	5.86275	2.27272	0.0834684	3.26e-08	TRUE	FALSE	TRUE
BW25113_2567	4	set3IT040	Potassium acetate carbon source	rnc	CDS	CP009273.1	2696742	2697422	-	5.40398	18	18	5.40398	1.134	0.0335598	3.08e-13	TRUE	TRUE	TRUE	No
BW25113_2567	4	set3IT063	Potassium acetate carbon source	rnc	CDS	CP009273.1	2696742	2697422	-	5.19645	18	18	5.40718	1.18281	0.0342317	6.16e-13	TRUE	TRUE	TRUE	No
BW25113_2570	1	set2IT088	LB with MreB Perturbing Compound A22 0.02 mg/ml	rseC	CDS	CP009273.1	2700681	2701160	-	2.15952	10	8	2.18747	2.41342	0.122912	0.0450184	TRUE	FALSE	TRUE	No
BW25113_2571	1	set1IT026	LB with Aluminum chloride hydrate 5 mM	rseB	CDS	CP009273.1	2701157	2702113	-	-3.24053	3	3	-3.24053	1.65436	0.611524	0.0917871	FALSE	FALSE	FALSE	No
BW25113_2571	1	set2IT087	LB with Cephalothin sodium salt 0.08 mg/ml	rseB	CDS	CP009273.1	2701157	2702113	-	-2.48142	3	3	-2.57072	2.07021	0.566068	0.169315	FALSE	FALSE	FALSE	No
BW25113_2571	1	set3IT025	LB with syringaldehyde 8 mM	rseB	CDS	CP009273.1	2701157	2702113	-	2.04995	3	3	2.04995	0.133562	0.116954	0.00141201	TRUE	FALSE	TRUE	No
BW25113_2571	1	set2IT056	LB with Zinc sulfate heptahydrate 1 mM	rseB	CDS	CP009273.1	2701157	2702113	-	-3.58844	3	3	-3.58844	1.08619	0.619291	0.0376279	TRUE	FALSE	TRUE
BW25113_2572	2	set1IT041	LB with Cephalothin sodium salt 0.08 mg/ml	rseA	CDS	CP009273.1	2702113	2702763	-	2.13797	7	7	2.18803	0.538285	0.0604904	3.82e-05	TRUE	TRUE	TRUE	No
BW25113_2572	2	set2IT087	LB with Cephalothin sodium salt 0.08 mg/ml	rseA	CDS	CP009273.1	2702113	2702763	-	2.19437	7	7	2.22112	0.791858	0.0503254	0.00030791	TRUE	TRUE	TRUE	No
BW25113_2572	2	set1IT004	LB with copper (II) chloride dihydrate 2 mM	rseA	CDS	CP009273.1	2702113	2702763	-	2.03816	7	7	2.0617	1.26696	0.121771	0.00946955	TRUE	FALSE	TRUE	No
BW25113_2572	2	set3IT025	LB with syringaldehyde 8 mM	rseA	CDS	CP009273.1	2702113	2702763	-	-2.57786	7	7	-2.57786	0.732195	0.253362	0.000197918	TRUE	FALSE	TRUE	No
BW25113_2581	3	set1IT025	LB with Benzalkonium Chloride 0.004 mg/ml	yfiF	CDS	CP009273.1	2710850	2711887	-	-2.24394	9	8	-2.58756	1.43924	0.267147	0.00212953	TRUE	TRUE	TRUE	No
BW25113_2581	3	set2IT072	LB with Benzalkonium Chloride 0.004 mg/ml	yfiF	CDS	CP009273.1	2710850	2711887	-	-2.26937	9	9	-2.63608	1.40971	0.305383	0.0008779	TRUE	TRUE	TRUE	No
BW25113_2581	3	set1IT024	LB with Benzethonium chloride 0.01 mM	yfiF	CDS	CP009273.1	2710850	2711887	-	2.6822	9	8	3.62811	1.62119	0.230777	0.000509766	TRUE	FALSE	TRUE
BW25113_2581	3	set1IT041	LB with Cephalothin sodium salt 0.08 mg/ml	yfiF	CDS	CP009273.1	2710850	2711887	-	-2.07793	9	8	-2.79502	1.60068	0.311004	0.00183523	TRUE	TRUE	TRUE	No
BW25113_2581	3	set2IT087	LB with Cephalothin sodium salt 0.08 mg/ml	yfiF	CDS	CP009273.1	2710850	2711887	-	-3.00015	9	9	-3.5254	1.72422	0.363869	0.000306191	TRUE	TRUE	TRUE	No
BW25113_2581	3	set1IT004	LB with copper (II) chloride dihydrate 2 mM	yfiF	CDS	CP009273.1	2710850	2711887	-	3.957	9	8	4.00661	1.38098	0.105526	0.000119664	TRUE	FALSE	TRUE	No
BW25113_2581	3	set3IT040	Potassium acetate carbon source	yfiF	CDS	CP009273.1	2710850	2711887	-	3.98482	9	8	5.62064	3.72252	0.114743	0.00393996	TRUE	TRUE	TRUE	No
BW25113_2581	3	set3IT063	Potassium acetate carbon source	yfiF	CDS	CP009273.1	2710850	2711887	-	3.68978	9	8	5.50735	3.55459	0.106797	0.0034611	TRUE	TRUE	TRUE	No
BW25113_2582	1	set2IT073	LB with Aluminum chloride hydrate 5 mM	trxC	CDS	CP009273.1	2712094	2712513	+	-2.26665	18	17	-2.54089	1.48931	0.222908	1.54e-05	TRUE	FALSE	TRUE	No
BW25113_2582	1	set3IT040	Potassium acetate carbon source	trxC	CDS	CP009273.1	2712094	2712513	+	2.50912	18	16	3.88961	3.33734	0.0910923	0.000360337	TRUE	TRUE	TRUE	No
BW25113_2582	1	set3IT063	Potassium acetate carbon source	trxC	CDS	CP009273.1	2712094	2712513	+	2.90812	18	16	4.06117	3.01562	0.0768304	9.07e-05	TRUE	TRUE	TRUE	No
BW25113_2585	1	set2IT064	LB with Sisomicin sulfate salt 0.0025 mg/ml	pssA	CDS	CP009273.1	2716086	2717441	+	2.32302	5	5	2.32302	0.247157	0.0628724	3.03e-05	TRUE	TRUE	TRUE
BW25113_2585	1	set1IT019	LB with Sisomicin sulfate salt 0.005 mg/ml	pssA	CDS	CP009273.1	2716086	2717441	+	11.2614	5	5	11.5347	0.403399	0.0641456	3.66e-07	TRUE	TRUE	TRUE
BW25113_2585	1	set2IT065	LB with Sisomicin sulfate salt 0.005 mg/ml	pssA	CDS	CP009273.1	2716086	2717441	+	8.28881	5	5	8.41655	0.700367	0.0556738	1.16e-05	TRUE	TRUE	TRUE
BW25113_2610	1	set1IT004	LB with copper (II) chloride dihydrate 2 mM	ffh	CDS	CP009273.1	2739793	2741154	-	8.04196	5	2	8.04196	1.74166	0.165213	0.0999733	FALSE	FALSE	FALSE
BW25113_2610	1	set1IT042	LB with MreB Perturbing Compound A22 0.02 mg/ml	ffh	CDS	CP009273.1	2739793	2741154	-	3.01374	5	2	3.01374	0.0854942	0.182125	0.013023	TRUE	TRUE	TRUE
BW25113_2610	1	set2IT088	LB with MreB Perturbing Compound A22 0.02 mg/ml	ffh	CDS	CP009273.1	2739793	2741154	-	3.6929	5	2	3.6929	0.583779	0.146289	0.0730012	FALSE	TRUE	FALSE
BW25113_2610	1	set1IT009	LB with Paraquat dichloride 0.064 mg/ml	ffh	CDS	CP009273.1	2739793	2741154	-	2.09516	5	2	2.09516	1.23669	0.492738	0.2529	FALSE	FALSE	FALSE
BW25113_2610	1	set1IT031	LB with Phosphomycin disodium salt 0.015 mg/ml	ffh	CDS	CP009273.1	2739793	2741154	-	2.8625	5	2	2.8625	1.00479	0.552652	0.165902	FALSE	FALSE	FALSE
BW25113_2610	1	set2IT064	LB with Sisomicin sulfate salt 0.0025 mg/ml	ffh	CDS	CP009273.1	2739793	2741154	-	-2.66801	5	2	-2.66801	1.35529	0.498286	0.235424	FALSE	FALSE	FALSE
BW25113_2610	1	set1IT023	LB with Sodium Chloride 700 mM	ffh	CDS	CP009273.1	2739793	2741154	-	-2.29817	5	2	-2.29817	0.00846594	0.581538	0.0017808	FALSE	FALSE	FALSE
BW25113_2610	1	set2IT056	LB with Zinc sulfate heptahydrate 1 mM	ffh	CDS	CP009273.1	2739793	2741154	-	-2.46869	5	2	-2.46869	0.263292	0.511778	0.0584754	FALSE	FALSE	FALSE
BW25113_2621	1	set3IT040	Potassium acetate carbon source	ssrA	tmRNA	CP009273.1	2748952	2749314	+	2.83649	11	10	2.95935	1.35	0.0629164	8.14e-05	TRUE	TRUE	TRUE
BW25113_2621	1	set3IT063	Potassium acetate carbon source	ssrA	tmRNA	CP009273.1	2748952	2749314	+	2.40299	11	10	2.96142	1.16366	0.0584153	2.57e-05	TRUE	TRUE	TRUE
BW25113_2664	1	set3IT040	Potassium acetate carbon source	csiR	CDS	CP009273.1	2789033	2789695	+	4.18631	20	20	4.53566	1.63774	0.0345105	1.96e-10	TRUE	TRUE	TRUE	No
BW25113_2664	1	set3IT063	Potassium acetate carbon source	csiR	CDS	CP009273.1	2789033	2789695	+	4.1163	20	20	4.40386	1.79837	0.041048	1.57e-09	TRUE	TRUE	TRUE	No
BW25113_2670	2	set2IT056	LB with Zinc sulfate heptahydrate 1 mM	alaE	CDS	CP009273.1	2792523	2792972	+	-2.15922	15	14	-2.92621	1.69478	0.210694	0.000107065	TRUE	FALSE	TRUE
BW25113_2670	2	set3IT040	Potassium acetate carbon source	alaE	CDS	CP009273.1	2792523	2792972	+	2.03617	15	14	2.89725	1.45341	0.0805395	6.14e-06	TRUE	TRUE	TRUE	No
BW25113_2670	2	set3IT063	Potassium acetate carbon source	alaE	CDS	CP009273.1	2792523	2792972	+	2.81182	15	14	3.31499	1.50381	0.0761609	2.04e-06	TRUE	TRUE	TRUE	No
BW25113_2670	2	set3IT041	Sodium D-Lactate carbon source	alaE	CDS	CP009273.1	2792523	2792972	+	2.06683	15	14	2.06683	0.99427	0.0672297	3.44e-06	TRUE	TRUE	TRUE	No
BW25113_2670	2	set3IT064	Sodium D-Lactate carbon source	alaE	CDS	CP009273.1	2792523	2792972	+	2.128	15	14	2.128	1.20457	0.070833	1.87e-05	TRUE	TRUE	TRUE	No
BW25113_2682	2	set3IT040	Potassium acetate carbon source	ygaZ	CDS	CP009273.1	2802976	2803713	+	2.14054	11	10	4.23871	4.9267	0.192193	0.0253171	TRUE	TRUE	TRUE	No
BW25113_2682	2	set3IT063	Potassium acetate carbon source	ygaZ	CDS	CP009273.1	2802976	2803713	+	2.00194	11	10	4.02185	4.97519	0.195489	0.033301	TRUE	TRUE	TRUE	No
BW25113_2682	2	set3IT041	Sodium D-Lactate carbon source	ygaZ	CDS	CP009273.1	2802976	2803713	+	2.69923	11	10	4.42223	5.13141	0.189953	0.02397	TRUE	TRUE	TRUE	No
BW25113_2682	2	set3IT064	Sodium D-Lactate carbon source	ygaZ	CDS	CP009273.1	2802976	2803713	+	2.96874	11	10	4.5434	4.63002	0.130652	0.0129606	TRUE	TRUE	TRUE	No
BW25113_2684	2	set2IT072	LB with Benzalkonium Chloride 0.004 mg/ml	mprA	CDS	CP009273.1	2804129	2804659	+	2.13373	14	13	2.13373	1.46313	0.053912	0.000201705	TRUE	FALSE	TRUE	No
BW25113_2684	2	set1IT024	LB with Benzethonium chloride 0.01 mM	mprA	CDS	CP009273.1	2804129	2804659	+	4.22563	14	12	4.45666	4.92539	0.238848	0.0115201	TRUE	FALSE	TRUE
BW25113_2696	5	set3IT030	D-Fructose carbon source	csrA	CDS	CP009273.1	2812320	2812505	-	-2.60334	3	3	-2.60334	0.457073	0.299285	0.01071	TRUE	TRUE	TRUE
BW25113_2696	5	set3IT053	D-Fructose carbon source	csrA	CDS	CP009273.1	2812320	2812505	-	-2.05522	3	3	-2.05522	1.42553	0.258981	0.137635	FALSE	TRUE	FALSE
BW25113_2696	5	set3IT035	D-Ribose carbon source	csrA	CDS	CP009273.1	2812320	2812505	-	-2.09081	3	3	-2.09081	0.98577	0.245707	0.0741996	FALSE	TRUE	FALSE
BW25113_2696	5	set3IT058	D-Ribose carbon source	csrA	CDS	CP009273.1	2812320	2812505	-	-2.67273	3	3	-2.67273	0.98773	0.324561	0.0464123	TRUE	TRUE	TRUE
BW25113_2696	5	set1IT028	LB	csrA	CDS	CP009273.1	2812320	2812505	-	2.41244	3	3	2.41244	0.0063711	0.0728137	2.32e-06	TRUE	TRUE	TRUE
BW25113_2696	5	set2IT068	LB	csrA	CDS	CP009273.1	2812320	2812505	-	2.34281	3	3	2.34281	0.0806775	0.0638258	0.00039505	TRUE	TRUE	TRUE
BW25113_2696	5	set2IT091	LB	csrA	CDS	CP009273.1	2812320	2812505	-	2.2272	3	3	2.2272	0.452114	0.0619491	0.0134591	TRUE	TRUE	TRUE
BW25113_2696	5	set3IT022	LB with 5-Hydroxymethylfurfural 10 mM	csrA	CDS	CP009273.1	2812320	2812505	-	-3.0665	3	3	-3.0665	0.448725	0.361481	0.00748845	TRUE	FALSE	TRUE
BW25113_2696	5	set1IT026	LB with Aluminum chloride hydrate 5 mM	csrA	CDS	CP009273.1	2812320	2812505	-	-3.10046	3	3	-3.10046	0.203623	0.257945	0.00176918	TRUE	TRUE	TRUE
BW25113_2696	5	set2IT073	LB with Aluminum chloride hydrate 5 mM	csrA	CDS	CP009273.1	2812320	2812505	-	-2.75913	3	3	-2.75913	3.14652	0.503433	0.314177	FALSE	TRUE	FALSE
BW25113_2696	5	set3IT007	LB with Aluminum chloride hydrate 7.5 mM	csrA	CDS	CP009273.1	2812320	2812505	-	-2.27272	3	3	-2.27272	0.676404	0.343784	0.0404717	TRUE	TRUE	TRUE
BW25113_2696	5	set3IT011	LB with Aluminum chloride hydrate 7.5 mM	csrA	CDS	CP009273.1	2812320	2812505	-	-3.14065	3	3	-3.14065	1.82067	0.427759	0.112093	FALSE	TRUE	FALSE
BW25113_2696	5	set1IT032	LB with Bacitracin 0.6 mg/ml	csrA	CDS	CP009273.1	2812320	2812505	-	2.43554	3	3	2.43554	0.303277	0.0740719	0.00512883	TRUE	TRUE	TRUE
BW25113_2696	5	set2IT078	LB with Bacitracin 0.6 mg/ml	csrA	CDS	CP009273.1	2812320	2812505	-	2.40845	3	3	2.40845	0.162953	0.0615047	0.00152242	TRUE	TRUE	TRUE
BW25113_2696	5	set1IT033	LB with Bacitracin 0.75 mg/ml	csrA	CDS	CP009273.1	2812320	2812505	-	2.48666	3	3	2.48666	0.142923	0.0745235	0.00109933	TRUE	TRUE	TRUE
BW25113_2696	5	set2IT079	LB with Bacitracin 0.75 mg/ml	csrA	CDS	CP009273.1	2812320	2812505	-	2.72559	3	3	2.72559	0.283365	0.0568146	0.00358353	TRUE	TRUE	TRUE
BW25113_2696	5	set2IT080	LB with Bacitracin 1 mg/ml	csrA	CDS	CP009273.1	2812320	2812505	-	2.29107	3	3	2.29107	0.212282	0.0636343	0.0028495	TRUE	TRUE	TRUE
BW25113_2696	5	set1IT035	LB with Bacitracin 1.5 mg/ml	csrA	CDS	CP009273.1	2812320	2812505	-	2.40454	3	3	2.40454	0.342555	0.0742259	0.00669726	TRUE	TRUE	TRUE
BW25113_2696	5	set2IT081	LB with Bacitracin 1.5 mg/ml	csrA	CDS	CP009273.1	2812320	2812505	-	2.42228	3	3	2.42228	0.311626	0.0655478	0.00547169	TRUE	TRUE	TRUE
BW25113_2696	5	set2IT072	LB with Benzalkonium Chloride 0.004 mg/ml	csrA	CDS	CP009273.1	2812320	2812505	-	-2.47684	3	3	-2.47684	1.22243	0.219974	0.0852915	FALSE	FALSE	FALSE
BW25113_2696	5	set3IT019	LB with Carbenicillin disodium salt 0.5 mg/ml	csrA	CDS	CP009273.1	2812320	2812505	-	-2.53452	3	3	-2.53452	1.55024	0.323286	0.114201	FALSE	FALSE	FALSE
BW25113_2696	5	set1IT041	LB with Cephalothin sodium salt 0.08 mg/ml	csrA	CDS	CP009273.1	2812320	2812505	-	-2.80966	3	3	-2.80966	1.38658	0.323628	0.0745698	FALSE	FALSE	FALSE
BW25113_2696	5	set1IT036	LB with Fusidic acid sodium salt 0.02 mg/ml	csrA	CDS	CP009273.1	2812320	2812505	-	2.05968	3	3	2.05968	0.427358	0.075861	0.0140487	TRUE	TRUE	TRUE
BW25113_2696	5	set1IT037	LB with Fusidic acid sodium salt 0.03 mg/ml	csrA	CDS	CP009273.1	2812320	2812505	-	2.0218	3	3	2.0218	0.371337	0.0739702	0.0110583	TRUE	TRUE	TRUE
BW25113_2696	5	set1IT042	LB with MreB Perturbing Compound A22 0.02 mg/ml	csrA	CDS	CP009273.1	2812320	2812505	-	-2.38745	3	3	-2.38745	0.593349	0.224205	0.019974	TRUE	TRUE	TRUE
BW25113_2696	5	set1IT043	LB with MreB Perturbing Compound A22 0.04 mg/ml	csrA	CDS	CP009273.1	2812320	2812505	-	-2.85397	3	3	-2.85397	0.698317	0.256401	0.0213555	TRUE	TRUE	TRUE
BW25113_2696	5	set2IT089	LB with MreB Perturbing Compound A22 0.04 mg/ml	csrA	CDS	CP009273.1	2812320	2812505	-	-2.47034	3	3	-2.47034	0.892195	0.243099	0.0457731	TRUE	TRUE	TRUE
BW25113_2696	5	set1IT001	LB with Nickel (II) chloride hexahydrate 1.2 mM	csrA	CDS	CP009273.1	2812320	2812505	-	3.69745	3	3	3.69745	0.645669	0.0787035	0.0100742	TRUE	TRUE	TRUE
BW25113_2696	5	set2IT049	LB with Nickel (II) chloride hexahydrate 1.2 mM	csrA	CDS	CP009273.1	2812320	2812505	-	4.14872	3	3	4.14872	0.543171	0.0543018	0.00569166	TRUE	TRUE	TRUE
BW25113_2696	5	set1IT029	LB with Phosphomycin disodium salt 0.002 mg/ml	csrA	CDS	CP009273.1	2812320	2812505	-	2.94111	3	3	2.94111	0.315357	0.0697351	0.00381044	TRUE	TRUE	TRUE
BW25113_2696	5	set2IT075	LB with Phosphomycin disodium salt 0.002 mg/ml	csrA	CDS	CP009273.1	2812320	2812505	-	2.5073	3	3	2.5073	0.229551	0.0621469	0.00278231	TRUE	TRUE	TRUE
BW25113_2696	5	set1IT030	LB with Phosphomycin disodium salt 0.004 mg/ml	csrA	CDS	CP009273.1	2812320	2812505	-	2.78965	3	3	2.78965	0.436547	0.0702904	0.00806424	TRUE	TRUE	TRUE
BW25113_2696	5	set2IT076	LB with Phosphomycin disodium salt 0.004 mg/ml	csrA	CDS	CP009273.1	2812320	2812505	-	2.74351	3	3	2.74351	0.300155	0.0584623	0.00396613	TRUE	TRUE	TRUE
BW25113_2696	5	set1IT018	LB with Sisomicin sulfate salt 0.0025 mg/ml	csrA	CDS	CP009273.1	2812320	2812505	-	-3.13022	3	3	-3.13022	0.606679	0.241107	0.0137981	TRUE	TRUE	TRUE
BW25113_2696	5	set2IT064	LB with Sisomicin sulfate salt 0.0025 mg/ml	csrA	CDS	CP009273.1	2812320	2812505	-	-3.35696	3	3	-3.35696	1.02683	0.270648	0.0334168	TRUE	TRUE	TRUE
BW25113_2696	5	set1IT022	LB with Sodium Chloride 600 mM	csrA	CDS	CP009273.1	2812320	2812505	-	-2.70337	3	3	-2.70337	1.2973	0.296644	0.0773866	FALSE	TRUE	FALSE
BW25113_2696	5	set2IT069	LB with Sodium Chloride 600 mM	csrA	CDS	CP009273.1	2812320	2812505	-	-2.59995	3	3	-2.59995	0.257899	0.302846	0.00352407	TRUE	TRUE	TRUE
BW25113_2696	5	set1IT023	LB with Sodium Chloride 700 mM	csrA	CDS	CP009273.1	2812320	2812505	-	-3.33572	3	3	-3.33572	0.64794	0.32435	0.0135779	TRUE	TRUE	TRUE
BW25113_2696	5	set2IT070	LB with Sodium Chloride 700 mM	csrA	CDS	CP009273.1	2812320	2812505	-	-2.937	3	3	-2.937	1.32777	0.331221	0.0662487	FALSE	TRUE	FALSE
BW25113_2696	5	set1IT020	LB with Sodium Chlorite 0.4 mM	csrA	CDS	CP009273.1	2812320	2812505	-	2.49558	3	3	2.49558	0.292795	0.0706173	0.00455709	TRUE	FALSE	TRUE
BW25113_2696	5	set1IT016	LB with Sodium nitrate 300 mM	csrA	CDS	CP009273.1	2812320	2812505	-	-2.76551	3	3	-2.76551	0.907201	0.210721	0.0362992	TRUE	TRUE	TRUE
BW25113_2696	5	set2IT061	LB with Sodium nitrate 300 mM	csrA	CDS	CP009273.1	2812320	2812505	-	-2.14193	3	3	-2.14193	0.655096	0.172022	0.0323782	TRUE	TRUE	TRUE
BW25113_2696	5	set2IT062	LB with Sodium nitrate 350 mM	csrA	CDS	CP009273.1	2812320	2812505	-	-2.87605	3	3	-2.87605	0.964358	0.223506	0.0378481	TRUE	TRUE	TRUE
BW25113_2696	5	set3IT025	LB with syringaldehyde 8 mM	csrA	CDS	CP009273.1	2812320	2812505	-	-4.49581	3	3	-4.49581	0.93383	0.596552	0.016517	TRUE	FALSE	TRUE
BW25113_2696	5	set3IT017	LB with Tetracycline hydrochloride 0.0015 mg/ml	csrA	CDS	CP009273.1	2812320	2812505	-	-2.05266	3	3	-2.05266	0.773779	0.457611	0.0469629	TRUE	FALSE	TRUE
BW25113_2696	5	set3IT023	LB with Vanillin 10 mM	csrA	CDS	CP009273.1	2812320	2812505	-	-2.67618	3	3	-2.67618	0.640292	0.312459	0.0209847	TRUE	FALSE	TRUE
BW25113_2696	5	set2IT056	LB with Zinc sulfate heptahydrate 1 mM	csrA	CDS	CP009273.1	2812320	2812505	-	-3.52496	3	3	-3.52496	1.37307	0.314173	0.0604064	FALSE	FALSE	FALSE
BW25113_2696	5	set3IT042	Sodium D,L-Lactate carbon source	csrA	CDS	CP009273.1	2812320	2812505	-	-2.37655	3	3	-2.37655	0.469437	0.482218	0.0133305	TRUE	FALSE	TRUE
BW25113_2699	18	set1IT010	LB	recA	CDS	CP009273.1	2816067	2817128	-	2.12166	21	20	2.23034	0.959191	0.0362879	2.79e-09	TRUE	TRUE	TRUE
BW25113_2699	18	set1IT028	LB	recA	CDS	CP009273.1	2816067	2817128	-	2.64069	21	20	2.84815	1.40381	0.0559372	2.46e-08	TRUE	TRUE	TRUE
BW25113_2699	18	set2IT068	LB	recA	CDS	CP009273.1	2816067	2817128	-	2.55153	21	21	2.78365	1.2588	0.0597662	2.53e-09	TRUE	TRUE	TRUE
BW25113_2699	18	set2IT091	LB	recA	CDS	CP009273.1	2816067	2817128	-	2.4785	21	21	2.90279	1.48113	0.062781	1.87e-08	TRUE	TRUE	TRUE
BW25113_2699	18	set3IT021	LB	recA	CDS	CP009273.1	2816067	2817128	-	2.76907	21	19	2.94051	0.261325	0.0187083	1.28e-20	TRUE	TRUE	TRUE
BW25113_2699	18	set3IT026	LB	recA	CDS	CP009273.1	2816067	2817128	-	3.19299	21	19	3.42645	0.347687	0.0157981	1.36e-19	TRUE	TRUE	TRUE
BW25113_2699	18	set3IT027	LB	recA	CDS	CP009273.1	2816067	2817128	-	3.19809	21	19	3.37815	0.403282	0.0158221	2.47e-18	TRUE	TRUE	TRUE
BW25113_2699	18	set3IT028	LB	recA	CDS	CP009273.1	2816067	2817128	-	3.06736	21	19	3.46978	0.359668	0.0158565	2e-19	TRUE	TRUE	TRUE
BW25113_2699	18	set3IT007	LB with Aluminum chloride hydrate 7.5 mM	recA	CDS	CP009273.1	2816067	2817128	-	2.3299	21	19	2.3299	2.24112	0.0386059	0.000258382	TRUE	TRUE	TRUE	No
BW25113_2699	18	set3IT011	LB with Aluminum chloride hydrate 7.5 mM	recA	CDS	CP009273.1	2816067	2817128	-	2.72865	21	19	2.72865	1.34083	0.0284334	5.46e-08	TRUE	TRUE	TRUE	No
BW25113_2699	18	set2IT078	LB with Bacitracin 0.6 mg/ml	recA	CDS	CP009273.1	2816067	2817128	-	2.21719	21	21	2.30268	1.11262	0.0494803	7.65e-09	TRUE	TRUE	TRUE	No
BW25113_2699	18	set2IT079	LB with Bacitracin 0.75 mg/ml	recA	CDS	CP009273.1	2816067	2817128	-	2.13462	21	21	2.34172	1.24282	0.0517828	3.52e-08	TRUE	TRUE	TRUE	No
BW25113_2699	18	set1IT024	LB with Benzethonium chloride 0.01 mM	recA	CDS	CP009273.1	2816067	2817128	-	2.31136	21	20	2.73653	0.611093	0.0885903	8.85e-14	TRUE	TRUE	TRUE
BW25113_2699	18	set2IT071	LB with Benzethonium chloride 0.01 mM	recA	CDS	CP009273.1	2816067	2817128	-	2.38057	21	21	2.86559	0.623511	0.111377	6.27e-15	TRUE	TRUE	TRUE
BW25113_2699	18	set3IT019	LB with Carbenicillin disodium salt 0.5 mg/ml	recA	CDS	CP009273.1	2816067	2817128	-	3.15042	21	19	3.15042	0.862344	0.0210373	4.72e-12	TRUE	FALSE	TRUE	No
BW25113_2699	18	set1IT011	LB with Cisplatin 0.0125 mg/ml	recA	CDS	CP009273.1	2816067	2817128	-	9.60765	21	20	10.3364	2.63928	0.0753508	3.51e-13	TRUE	TRUE	TRUE	No
BW25113_2699	18	set2IT054	LB with Cisplatin 0.0125 mg/ml	recA	CDS	CP009273.1	2816067	2817128	-	9.19461	21	21	10.3392	3.11575	0.100169	1.87e-12	TRUE	TRUE	TRUE	No
BW25113_2699	18	set1IT002	LB with Cobalt chloride hexahydrate 0.75 mM	recA	CDS	CP009273.1	2816067	2817128	-	2.2323	21	20	2.59391	0.679574	0.0981407	8.65e-13	TRUE	FALSE	TRUE	No
BW25113_2699	18	set1IT036	LB with Fusidic acid sodium salt 0.02 mg/ml	recA	CDS	CP009273.1	2816067	2817128	-	2.74996	21	20	2.78505	1.01135	0.0397349	1.67e-10	TRUE	TRUE	TRUE	No
BW25113_2699	18	set2IT082	LB with Fusidic acid sodium salt 0.02 mg/ml	recA	CDS	CP009273.1	2816067	2817128	-	2.47183	21	21	2.71544	1.47375	0.07848	5.01e-08	TRUE	TRUE	TRUE	No
BW25113_2699	18	set1IT037	LB with Fusidic acid sodium salt 0.03 mg/ml	recA	CDS	CP009273.1	2816067	2817128	-	2.80021	21	20	3.00767	1.65998	0.07552	1.39e-07	TRUE	TRUE	TRUE	No
BW25113_2699	18	set2IT083	LB with Fusidic acid sodium salt 0.03 mg/ml	recA	CDS	CP009273.1	2816067	2817128	-	2.38096	21	21	2.75386	1.0428	0.0468276	1.17e-10	TRUE	TRUE	TRUE	No
BW25113_2699	18	set1IT038	LB with Fusidic acid sodium salt 0.1 mg/ml	recA	CDS	CP009273.1	2816067	2817128	-	2.04482	21	20	2.16717	0.683199	0.0311977	1.46e-11	TRUE	TRUE	TRUE	No
BW25113_2699	18	set1IT044	LB with Lomefloxacin hydrochloride 0.0001 mM	recA	CDS	CP009273.1	2816067	2817128	-	8.97382	21	20	9.49784	1.48555	0.0254996	4.43e-17	TRUE	TRUE	TRUE
BW25113_2699	18	set2IT090	LB with Lomefloxacin hydrochloride 0.0001 mM	recA	CDS	CP009273.1	2816067	2817128	-	8.71828	21	21	9.37801	1.55581	0.0306988	2.11e-17	TRUE	TRUE	TRUE
BW25113_2699	18	set1IT009	LB with Paraquat dichloride 0.064 mg/ml	recA	CDS	CP009273.1	2816067	2817128	-	2.33834	21	20	2.57828	0.611959	0.0708114	1.01e-13	TRUE	TRUE	TRUE
BW25113_2699	18	set2IT053	LB with Paraquat dichloride 0.064 mg/ml	recA	CDS	CP009273.1	2816067	2817128	-	2.17891	21	21	2.42953	0.544809	0.078002	7.47e-15	TRUE	TRUE	TRUE
BW25113_2699	18	set1IT031	LB with Phosphomycin disodium salt 0.015 mg/ml	recA	CDS	CP009273.1	2816067	2817128	-	2.14848	21	20	2.58364	0.792297	0.0919651	3.62e-11	TRUE	FALSE	TRUE	No
BW25113_2699	18	set3IT020	LB with Rifampicin 0.01 mg/ml	recA	CDS	CP009273.1	2816067	2817128	-	2.04207	21	19	2.5121	0.828373	0.0655063	1.08e-10	TRUE	FALSE	TRUE
BW25113_2699	18	set1IT017	LB with Sisomicin sulfate salt 0.001 mg/ml	recA	CDS	CP009273.1	2816067	2817128	-	2.26457	21	20	2.26457	0.621195	0.0296589	1.26e-12	TRUE	TRUE	TRUE
BW25113_2699	18	set1IT018	LB with Sisomicin sulfate salt 0.0025 mg/ml	recA	CDS	CP009273.1	2816067	2817128	-	2.27293	21	20	2.27293	0.862763	0.035823	3.53e-10	TRUE	TRUE	TRUE
BW25113_2699	18	set1IT019	LB with Sisomicin sulfate salt 0.005 mg/ml	recA	CDS	CP009273.1	2816067	2817128	-	2.52117	21	20	2.67324	1.59809	0.0963422	6.08e-07	TRUE	TRUE	TRUE
BW25113_2699	18	set1IT022	LB with Sodium Chloride 600 mM	recA	CDS	CP009273.1	2816067	2817128	-	5.68882	21	20	5.96595	2.16846	0.0752825	1.7e-10	TRUE	TRUE	TRUE	No
BW25113_2699	18	set2IT069	LB with Sodium Chloride 600 mM	recA	CDS	CP009273.1	2816067	2817128	-	6.19825	21	21	6.47913	0.953887	0.0293922	2.04e-18	TRUE	TRUE	TRUE	No
BW25113_2699	18	set1IT023	LB with Sodium Chloride 700 mM	recA	CDS	CP009273.1	2816067	2817128	-	4.89262	21	20	5.1613	1.28322	0.0334603	2.17e-13	TRUE	TRUE	TRUE	No
BW25113_2699	18	set2IT070	LB with Sodium Chloride 700 mM	recA	CDS	CP009273.1	2816067	2817128	-	4.90643	21	21	5.14013	1.05289	0.0335492	1.26e-15	TRUE	TRUE	TRUE	No
BW25113_2699	18	set1IT020	LB with Sodium Chlorite 0.4 mM	recA	CDS	CP009273.1	2816067	2817128	-	2.18183	21	20	2.30705	1.55403	0.0758588	2.37e-06	TRUE	TRUE	TRUE	No
BW25113_2699	18	set2IT067	LB with Sodium Chlorite 1.25 mM	recA	CDS	CP009273.1	2816067	2817128	-	2.07308	21	21	2.19969	0.836774	0.0396159	1.27e-10	TRUE	TRUE	TRUE	No
BW25113_2699	18	set1IT015	LB with Sodium nitrate 200 mM	recA	CDS	CP009273.1	2816067	2817128	-	2.58961	21	20	2.58961	0.787385	0.0323202	7.77e-12	TRUE	TRUE	TRUE
BW25113_2699	18	set2IT060	LB with Sodium nitrate 250 mM	recA	CDS	CP009273.1	2816067	2817128	-	2.95811	21	21	3.30601	1.13928	0.0555014	2.17e-11	TRUE	TRUE	TRUE
BW25113_2699	18	set1IT016	LB with Sodium nitrate 300 mM	recA	CDS	CP009273.1	2816067	2817128	-	2.84454	21	20	2.90452	0.798858	0.0306347	1.32e-12	TRUE	TRUE	TRUE
BW25113_2699	18	set2IT061	LB with Sodium nitrate 300 mM	recA	CDS	CP009273.1	2816067	2817128	-	2.95606	21	21	3.11158	1.31551	0.0523826	8.03e-10	TRUE	TRUE	TRUE
BW25113_2699	18	set2IT062	LB with Sodium nitrate 350 mM	recA	CDS	CP009273.1	2816067	2817128	-	3.75304	21	21	3.87418	1.55642	0.0443843	3.31e-10	TRUE	TRUE	TRUE
BW25113_2699	18	set3IT006	LB with Sodium nitrite 10 mM	recA	CDS	CP009273.1	2816067	2817128	-	2.84579	21	19	2.84579	0.526105	0.019057	5.52e-15	TRUE	TRUE	TRUE	No
BW25113_2699	18	set3IT010	LB with Sodium nitrite 10 mM	recA	CDS	CP009273.1	2816067	2817128	-	2.67063	21	19	2.68259	0.550471	0.0203743	3.4e-14	TRUE	TRUE	TRUE	No
BW25113_2699	18	set3IT018	LB with Spectinomycin dihydrochloride pentahydrate 0.01 mg/ml	recA	CDS	CP009273.1	2816067	2817128	-	2.89077	21	19	3.01235	0.374168	0.0172396	4.99e-18	TRUE	FALSE	TRUE	No
BW25113_2699	18	set3IT025	LB with syringaldehyde 8 mM	recA	CDS	CP009273.1	2816067	2817128	-	-2.63967	21	19	-3.04914	1.13451	0.1215	5.17e-09	TRUE	FALSE	TRUE	No
BW25113_2699	18	set3IT004	LB with Thallium(I) acetate 0.08 mg/ml	recA	CDS	CP009273.1	2816067	2817128	-	3.5451	21	19	3.56887	0.215173	0.0155407	1.23e-23	TRUE	TRUE	TRUE	No
BW25113_2699	18	set3IT008	LB with Thallium(I) acetate 0.08 mg/ml	recA	CDS	CP009273.1	2816067	2817128	-	3.34842	21	19	3.45865	0.272955	0.0163687	1.53e-21	TRUE	TRUE	TRUE	No
BW25113_2699	18	set3IT005	LB with Thallium(I) acetate 0.1 mg/ml	recA	CDS	CP009273.1	2816067	2817128	-	3.2805	21	19	3.33416	0.308797	0.0168761	2.67e-20	TRUE	TRUE	TRUE	No
BW25113_2699	18	set3IT009	LB with Thallium(I) acetate 0.1 mg/ml	recA	CDS	CP009273.1	2816067	2817128	-	3.29973	21	19	3.37751	0.300703	0.0171716	1.32e-20	TRUE	TRUE	TRUE	No
BW25113_2729	1	set1IT004	LB with copper (II) chloride dihydrate 2 mM	hypD	CDS	CP009273.1	2845495	2846616	+	2.25851	12	11	2.37558	1.76311	0.13422	0.00263599	TRUE	FALSE	TRUE	No
BW25113_2753	1	set1IT004	LB with copper (II) chloride dihydrate 2 mM	iap	CDS	CP009273.1	2869940	2870977	+	4.56196	4	4	4.56196	1.48721	0.0935684	0.0103003	TRUE	FALSE	TRUE	No
BW25113_2784	1	set3IT060	a-Ketoglutaric acid disodium salt hydrate carbon source	relA	CDS	CP009273.1	2904776	2907010	-	-2.84337	2	1	-2.84337	NA	1.4493	NA	FALSE	FALSE	FALSE	Yes
BW25113_2784	1	set3IT030	D-Fructose carbon source	relA	CDS	CP009273.1	2904776	2907010	-	-3.20889	2	1	-3.20889	NA	1.4493	NA	FALSE	TRUE	FALSE	Yes
BW25113_2784	1	set3IT053	D-Fructose carbon source	relA	CDS	CP009273.1	2904776	2907010	-	-3.15193	2	1	-3.15193	NA	1.4493	NA	FALSE	TRUE	FALSE	Yes
BW25113_2784	1	set3IT068	D-Galacturonic Acid monohydrate carbon source	relA	CDS	CP009273.1	2904776	2907010	-	-2.92269	2	1	-2.92269	NA	1.4493	NA	FALSE	FALSE	FALSE	Yes
BW25113_2784	1	set3IT051	D-Glucosamine Hydrochloride carbon source	relA	CDS	CP009273.1	2904776	2907010	-	-2.17246	2	1	-2.17246	NA	1.02946	NA	FALSE	TRUE	FALSE	No
BW25113_2784	1	set3IT074	D-Glucosamine Hydrochloride carbon source	relA	CDS	CP009273.1	2904776	2907010	-	-3.13883	2	1	-3.13883	NA	1.4493	NA	FALSE	TRUE	FALSE	No
BW25113_2784	1	set3IT029	D-Glucose carbon source	relA	CDS	CP009273.1	2904776	2907010	-	-2.23815	2	1	-2.23815	NA	1.02946	NA	FALSE	TRUE	FALSE	Yes
BW25113_2784	1	set3IT052	D-Glucose carbon source	relA	CDS	CP009273.1	2904776	2907010	-	-3.21124	2	1	-3.21124	NA	1.4493	NA	FALSE	TRUE	FALSE	Yes
BW25113_2784	1	set3IT062	D-Glucose-6-Phosphate sodium salt carbon source	relA	CDS	CP009273.1	2904776	2907010	-	-2.7711	2	1	-2.7711	NA	1.4493	NA	FALSE	FALSE	FALSE	Yes
BW25113_2784	1	set3IT055	D-Maltose monohydrate carbon source	relA	CDS	CP009273.1	2904776	2907010	-	-3.15347	2	1	-3.15347	NA	1.4493	NA	FALSE	FALSE	FALSE	Yes
BW25113_2784	1	set3IT044	D-Mannitol carbon source	relA	CDS	CP009273.1	2904776	2907010	-	-2.15419	2	1	-2.15419	NA	1.02946	NA	FALSE	TRUE	FALSE	Yes
BW25113_2784	1	set3IT067	D-Mannitol carbon source	relA	CDS	CP009273.1	2904776	2907010	-	-2.47273	2	1	-2.47273	NA	1.02946	NA	FALSE	TRUE	FALSE	Yes
BW25113_2784	1	set3IT035	D-Ribose carbon source	relA	CDS	CP009273.1	2904776	2907010	-	-3.2207	2	1	-3.2207	NA	1.4493	NA	FALSE	TRUE	FALSE	Yes
BW25113_2784	1	set3IT058	D-Ribose carbon source	relA	CDS	CP009273.1	2904776	2907010	-	-3.02864	2	1	-3.02864	NA	1.4493	NA	FALSE	TRUE	FALSE	Yes
BW25113_2784	1	set3IT047	D-Sorbitol carbon source	relA	CDS	CP009273.1	2904776	2907010	-	-2.06255	2	1	-2.06255	NA	1.02946	NA	FALSE	TRUE	FALSE	Yes
BW25113_2784	1	set3IT070	D-Sorbitol carbon source	relA	CDS	CP009273.1	2904776	2907010	-	-3.16872	2	1	-3.16872	NA	1.4493	NA	FALSE	TRUE	FALSE	Yes
BW25113_2784	1	set3IT049	D-Trehalose dihydrate carbon source	relA	CDS	CP009273.1	2904776	2907010	-	-2.42913	2	1	-2.42913	NA	1.02946	NA	FALSE	TRUE	FALSE	Yes
BW25113_2784	1	set3IT072	D-Trehalose dihydrate carbon source	relA	CDS	CP009273.1	2904776	2907010	-	-3.19648	2	1	-3.19648	NA	1.4493	NA	FALSE	TRUE	FALSE	Yes
BW25113_2784	1	set3IT033	D-Xylose carbon source	relA	CDS	CP009273.1	2904776	2907010	-	-3.18322	2	1	-3.18322	NA	1.4493	NA	FALSE	TRUE	FALSE	Yes
BW25113_2784	1	set3IT056	D-Xylose carbon source	relA	CDS	CP009273.1	2904776	2907010	-	-3.2136	2	1	-3.2136	NA	1.4493	NA	FALSE	TRUE	FALSE	Yes
BW25113_2784	1	set3IT046	Glycerol carbon source	relA	CDS	CP009273.1	2904776	2907010	-	-2.1986	2	1	-2.1986	NA	1.02946	NA	FALSE	TRUE	FALSE	Yes
BW25113_2784	1	set3IT069	Glycerol carbon source	relA	CDS	CP009273.1	2904776	2907010	-	-2.19703	2	1	-2.19703	NA	1.02946	NA	FALSE	TRUE	FALSE	Yes
BW25113_2784	1	set3IT059	L-Fucose carbon source	relA	CDS	CP009273.1	2904776	2907010	-	-3.00796	2	1	-3.00796	NA	1.4493	NA	FALSE	FALSE	FALSE	No
BW25113_2784	1	set3IT048	L-Malic acid disodium salt monohydrate carbon source	relA	CDS	CP009273.1	2904776	2907010	-	-3.08718	2	1	-3.08718	NA	1.4493	NA	FALSE	FALSE	FALSE	No
BW25113_2784	1	set1IT010	LB	relA	CDS	CP009273.1	2904776	2907010	-	-3.10893	2	1	-3.10893	NA	0.863611	NA	FALSE	TRUE	FALSE
BW25113_2784	1	set1IT028	LB	relA	CDS	CP009273.1	2904776	2907010	-	-2.38685	2	1	-2.38685	NA	0.756556	NA	FALSE	TRUE	FALSE
BW25113_2784	1	set3IT027	LB	relA	CDS	CP009273.1	2904776	2907010	-	-2.25131	2	1	-2.25131	NA	1.02946	NA	FALSE	TRUE	FALSE
BW25113_2784	1	set1IT026	LB with Aluminum chloride hydrate 5 mM	relA	CDS	CP009273.1	2904776	2907010	-	-2.36542	2	1	-2.36542	NA	0.756556	NA	FALSE	TRUE	FALSE	No
BW25113_2784	1	set2IT073	LB with Aluminum chloride hydrate 5 mM	relA	CDS	CP009273.1	2904776	2907010	-	-2.58996	2	1	-2.58996	NA	1.03995	NA	FALSE	TRUE	FALSE	No
BW25113_2784	1	set2IT078	LB with Bacitracin 0.6 mg/ml	relA	CDS	CP009273.1	2904776	2907010	-	-2.34457	2	1	-2.34457	NA	0.857089	NA	FALSE	TRUE	FALSE	Yes
BW25113_2784	1	set1IT034	LB with Bacitracin 1 mg/ml	relA	CDS	CP009273.1	2904776	2907010	-	-2.02827	2	1	-2.02827	NA	0.863611	NA	FALSE	TRUE	FALSE	Yes
BW25113_2784	1	set1IT025	LB with Benzalkonium Chloride 0.004 mg/ml	relA	CDS	CP009273.1	2904776	2907010	-	-3.10733	2	1	-3.10733	NA	0.863611	NA	FALSE	TRUE	FALSE	No
BW25113_2784	1	set2IT072	LB with Benzalkonium Chloride 0.004 mg/ml	relA	CDS	CP009273.1	2904776	2907010	-	-3.75989	2	1	-3.75989	NA	1.45677	NA	FALSE	TRUE	FALSE	No
BW25113_2784	1	set1IT040	LB with Cephalothin sodium salt 0.01 mg/ml	relA	CDS	CP009273.1	2904776	2907010	-	-2.35161	2	1	-2.35161	NA	0.756556	NA	FALSE	TRUE	FALSE	No
BW25113_2784	1	set2IT086	LB with Cephalothin sodium salt 0.01 mg/ml	relA	CDS	CP009273.1	2904776	2907010	-	-2.34553	2	1	-2.34553	NA	0.857089	NA	FALSE	TRUE	FALSE	No
BW25113_2784	1	set2IT087	LB with Cephalothin sodium salt 0.08 mg/ml	relA	CDS	CP009273.1	2904776	2907010	-	-2.4268	2	1	-2.4268	NA	0.857089	NA	FALSE	TRUE	FALSE	No
BW25113_2784	1	set1IT004	LB with copper (II) chloride dihydrate 2 mM	relA	CDS	CP009273.1	2904776	2907010	-	3.16323	2	1	3.16323	NA	0.395098	NA	FALSE	FALSE	FALSE	No
BW25113_2784	1	set1IT037	LB with Fusidic acid sodium salt 0.03 mg/ml	relA	CDS	CP009273.1	2904776	2907010	-	-2.39274	2	1	-2.39274	NA	0.68433	NA	FALSE	TRUE	FALSE	No
BW25113_2784	1	set2IT083	LB with Fusidic acid sodium salt 0.03 mg/ml	relA	CDS	CP009273.1	2904776	2907010	-	-2.42188	2	1	-2.42188	NA	0.857089	NA	FALSE	TRUE	FALSE	No
BW25113_2784	1	set2IT084	LB with Fusidic acid sodium salt 0.1 mg/ml	relA	CDS	CP009273.1	2904776	2907010	-	-3.96369	2	1	-3.96369	NA	1.45677	NA	FALSE	TRUE	FALSE	No
BW25113_2784	1	set1IT039	LB with Fusidic acid sodium salt 0.25 mg/ml	relA	CDS	CP009273.1	2904776	2907010	-	-2.32193	2	1	-2.32193	NA	0.756556	NA	FALSE	TRUE	FALSE	No
BW25113_2784	1	set2IT085	LB with Fusidic acid sodium salt 0.25 mg/ml	relA	CDS	CP009273.1	2904776	2907010	-	-2.40629	2	1	-2.40629	NA	0.857089	NA	FALSE	TRUE	FALSE	No
BW25113_2784	1	set1IT042	LB with MreB Perturbing Compound A22 0.02 mg/ml	relA	CDS	CP009273.1	2904776	2907010	-	2.47771	2	1	2.47771	NA	0.271093	NA	FALSE	TRUE	FALSE	No
BW25113_2784	1	set2IT088	LB with MreB Perturbing Compound A22 0.02 mg/ml	relA	CDS	CP009273.1	2904776	2907010	-	4.42033	2	1	4.42033	NA	0.226903	NA	TRUE	TRUE	TRUE	No
BW25113_2784	1	set1IT043	LB with MreB Perturbing Compound A22 0.04 mg/ml	relA	CDS	CP009273.1	2904776	2907010	-	-3.22398	2	1	-3.22398	NA	1.04533	NA	FALSE	TRUE	FALSE	No
BW25113_2784	1	set2IT089	LB with MreB Perturbing Compound A22 0.04 mg/ml	relA	CDS	CP009273.1	2904776	2907010	-	-3.53563	2	1	-3.53563	NA	1.45677	NA	FALSE	TRUE	FALSE	No
BW25113_2784	1	set1IT001	LB with Nickel (II) chloride hexahydrate 1.2 mM	relA	CDS	CP009273.1	2904776	2907010	-	-2.58	2	1	-2.58	NA	1.46062	NA	FALSE	TRUE	FALSE	No
BW25113_2784	1	set2IT049	LB with Nickel (II) chloride hexahydrate 1.2 mM	relA	CDS	CP009273.1	2904776	2907010	-	-2.68492	2	1	-2.68492	NA	1.03995	NA	FALSE	TRUE	FALSE	No
BW25113_2784	1	set1IT029	LB with Phosphomycin disodium salt 0.002 mg/ml	relA	CDS	CP009273.1	2904776	2907010	-	-2.48617	2	1	-2.48617	NA	0.756556	NA	FALSE	TRUE	FALSE	No
BW25113_2784	1	set2IT076	LB with Phosphomycin disodium salt 0.004 mg/ml	relA	CDS	CP009273.1	2904776	2907010	-	-4.09513	2	1	-4.09513	NA	1.45677	NA	FALSE	TRUE	FALSE	No
BW25113_2784	1	set1IT017	LB with Sisomicin sulfate salt 0.001 mg/ml	relA	CDS	CP009273.1	2904776	2907010	-	-2.06711	2	1	-2.06711	NA	0.68433	NA	FALSE	TRUE	FALSE
BW25113_2784	1	set1IT018	LB with Sisomicin sulfate salt 0.0025 mg/ml	relA	CDS	CP009273.1	2904776	2907010	-	-4.55577	2	1	-4.55577	NA	1.46062	NA	FALSE	TRUE	FALSE
BW25113_2784	1	set2IT064	LB with Sisomicin sulfate salt 0.0025 mg/ml	relA	CDS	CP009273.1	2904776	2907010	-	-3.08932	2	1	-3.08932	NA	1.03995	NA	FALSE	TRUE	FALSE
BW25113_2784	1	set1IT021	LB with Sodium Chlorite 1.25 mM	relA	CDS	CP009273.1	2904776	2907010	-	-2.19907	2	1	-2.19907	NA	0.756556	NA	FALSE	FALSE	FALSE	Yes
BW25113_2784	1	set1IT007	LB with sodium fluoride 100 mM	relA	CDS	CP009273.1	2904776	2907010	-	-2.68346	2	1	-2.68346	NA	0.863611	NA	FALSE	FALSE	FALSE	Yes
BW25113_2784	1	set1IT015	LB with Sodium nitrate 200 mM	relA	CDS	CP009273.1	2904776	2907010	-	-3.45644	2	1	-3.45644	NA	1.04533	NA	FALSE	TRUE	FALSE
BW25113_2784	1	set2IT060	LB with Sodium nitrate 250 mM	relA	CDS	CP009273.1	2904776	2907010	-	-3.06819	2	1	-3.06819	NA	1.03995	NA	FALSE	TRUE	FALSE
BW25113_2784	1	set1IT016	LB with Sodium nitrate 300 mM	relA	CDS	CP009273.1	2904776	2907010	-	-2.3366	2	1	-2.3366	NA	0.68433	NA	FALSE	TRUE	FALSE
BW25113_2784	1	set2IT061	LB with Sodium nitrate 300 mM	relA	CDS	CP009273.1	2904776	2907010	-	-4.19849	2	1	-4.19849	NA	1.45677	NA	FALSE	TRUE	FALSE
BW25113_2784	1	set2IT057	LB with Sodium nitrite 10 mM	relA	CDS	CP009273.1	2904776	2907010	-	-3.77722	2	1	-3.77722	NA	1.45677	NA	FALSE	TRUE	FALSE	No
BW25113_2784	1	set1IT014	LB with Sodium nitrite 20 mM	relA	CDS	CP009273.1	2904776	2907010	-	-2.88553	2	1	-2.88553	NA	0.863611	NA	FALSE	TRUE	FALSE	No
BW25113_2784	1	set2IT058	LB with Sodium nitrite 20 mM	relA	CDS	CP009273.1	2904776	2907010	-	-2.5362	2	1	-2.5362	NA	0.857089	NA	FALSE	TRUE	FALSE	No
BW25113_2784	1	set2IT059	LB with Sodium nitrite 30 mM	relA	CDS	CP009273.1	2904776	2907010	-	-3.21445	2	1	-3.21445	NA	1.03995	NA	FALSE	TRUE	FALSE	No
BW25113_2784	1	set3IT016	LB with Tetracycline hydrochloride 0.0005 mg/ml	relA	CDS	CP009273.1	2904776	2907010	-	-2.96563	2	1	-2.96563	NA	1.4493	NA	FALSE	FALSE	FALSE	No
BW25113_2784	1	set3IT023	LB with Vanillin 10 mM	relA	CDS	CP009273.1	2904776	2907010	-	-2.06313	2	1	-2.06313	NA	1.02946	NA	FALSE	FALSE	FALSE	No
BW25113_2784	1	set1IT012	LB with Zinc sulfate heptahydrate 0.5 mM	relA	CDS	CP009273.1	2904776	2907010	-	-4.52421	2	1	-4.52421	NA	1.46062	NA	FALSE	TRUE	FALSE
BW25113_2784	1	set2IT055	LB with Zinc sulfate heptahydrate 0.5 mM	relA	CDS	CP009273.1	2904776	2907010	-	-2.22139	2	1	-2.22139	NA	0.749102	NA	FALSE	TRUE	FALSE
BW25113_2784	1	set1IT013	LB with Zinc sulfate heptahydrate 1 mM	relA	CDS	CP009273.1	2904776	2907010	-	3.20555	2	1	3.20555	NA	0.436798	NA	FALSE	FALSE	FALSE
BW25113_2784	1	set3IT050	N-Acetyl-D-Glucosamine carbon source	relA	CDS	CP009273.1	2904776	2907010	-	-3.2217	2	1	-3.2217	NA	1.4493	NA	FALSE	FALSE	FALSE	Yes
BW25113_2784	1	set3IT043	Sodium succinate dibasic hexahydrate carbon source	relA	CDS	CP009273.1	2904776	2907010	-	-2.12561	2	1	-2.12561	NA	1.02946	NA	FALSE	TRUE	FALSE	Yes
BW25113_2784	1	set3IT066	Sodium succinate dibasic hexahydrate carbon source	relA	CDS	CP009273.1	2904776	2907010	-	-2.15938	2	1	-2.15938	NA	1.02946	NA	FALSE	TRUE	FALSE	Yes
BW25113_2784	1	set3IT031	Sucrose carbon source	relA	CDS	CP009273.1	2904776	2907010	-	-2.31869	2	1	-2.31869	NA	1.02946	NA	FALSE	TRUE	FALSE	Yes
BW25113_2784	1	set3IT054	Sucrose carbon source	relA	CDS	CP009273.1	2904776	2907010	-	-3.27915	2	1	-3.27915	NA	1.4493	NA	FALSE	TRUE	FALSE	Yes
BW25113_2796	1	set1IT010	LB	sdaC	CDS	CP009273.1	2921588	2922877	+	-2.64155	5	2	-2.64155	1.27328	0.764037	0.215059	FALSE	FALSE	FALSE
BW25113_2796	1	set1IT034	LB with Bacitracin 1 mg/ml	sdaC	CDS	CP009273.1	2921588	2922877	+	-2.14584	5	2	-2.14584	0.446019	0.78733	0.0945614	FALSE	FALSE	FALSE	No
BW25113_2796	1	set1IT025	LB with Benzalkonium Chloride 0.004 mg/ml	sdaC	CDS	CP009273.1	2921588	2922877	+	-2.56395	5	2	-2.56395	1.38076	0.762143	0.24747	FALSE	FALSE	FALSE	Yes
BW25113_2796	1	set2IT087	LB with Cephalothin sodium salt 0.08 mg/ml	sdaC	CDS	CP009273.1	2921588	2922877	+	-3.34495	5	1	-3.53901	NA	0.731096	NA	FALSE	FALSE	FALSE	No
BW25113_2796	1	set2IT088	LB with MreB Perturbing Compound A22 0.02 mg/ml	sdaC	CDS	CP009273.1	2921588	2922877	+	3.54562	5	1	3.98272	NA	0.138471	NA	TRUE	FALSE	FALSE	No
BW25113_2796	1	set1IT017	LB with Sisomicin sulfate salt 0.001 mg/ml	sdaC	CDS	CP009273.1	2921588	2922877	+	-2.33669	5	2	-2.33669	1.27328	0.764037	0.238378	FALSE	FALSE	FALSE
BW25113_2796	1	set1IT019	LB with Sisomicin sulfate salt 0.005 mg/ml	sdaC	CDS	CP009273.1	2921588	2922877	+	3.88766	5	2	3.9267	3.66116	0.746745	0.375343	FALSE	TRUE	FALSE
BW25113_2796	1	set2IT065	LB with Sisomicin sulfate salt 0.005 mg/ml	sdaC	CDS	CP009273.1	2921588	2922877	+	6.75877	5	1	6.75877	NA	0.153002	NA	TRUE	TRUE	TRUE
BW25113_2796	1	set1IT020	LB with Sodium Chlorite 0.4 mM	sdaC	CDS	CP009273.1	2921588	2922877	+	-2.35213	5	2	-2.35213	1.56676	0.759293	0.281864	FALSE	TRUE	FALSE	No
BW25113_2796	1	set1IT021	LB with Sodium Chlorite 1.25 mM	sdaC	CDS	CP009273.1	2921588	2922877	+	-2.27824	5	2	-2.27824	1.08729	0.767812	0.208983	FALSE	TRUE	FALSE	No
BW25113_2796	1	set1IT013	LB with Zinc sulfate heptahydrate 1 mM	sdaC	CDS	CP009273.1	2921588	2922877	+	4.00913	5	2	4.75647	6.08933	0.745052	0.524748	FALSE	FALSE	FALSE
BW25113_2828	1	set1IT025	LB with Benzalkonium Chloride 0.004 mg/ml	lgt	CDS	CP009273.1	2958521	2959396	-	-2.16952	10	9	-2.26507	1.09157	0.190708	0.00043883	TRUE	TRUE	TRUE
BW25113_2828	1	set2IT072	LB with Benzalkonium Chloride 0.004 mg/ml	lgt	CDS	CP009273.1	2958521	2959396	-	-3.16513	10	9	-3.1769	1.48589	0.346922	0.000332633	TRUE	TRUE	TRUE
BW25113_2828	1	set1IT005	LB with copper (II) chloride dihydrate 5 mM	lgt	CDS	CP009273.1	2958521	2959396	-	2.38324	10	9	2.40066	1.06358	0.084188	0.000141902	TRUE	FALSE	TRUE
BW25113_2828	1	set1IT018	LB with Sisomicin sulfate salt 0.0025 mg/ml	lgt	CDS	CP009273.1	2958521	2959396	-	-2.89001	10	9	-3.18218	1.29695	0.301305	0.000118885	TRUE	TRUE	TRUE
BW25113_2828	1	set2IT064	LB with Sisomicin sulfate salt 0.0025 mg/ml	lgt	CDS	CP009273.1	2958521	2959396	-	-2.49906	10	9	-2.80245	1.20922	0.251227	0.000194761	TRUE	TRUE	TRUE
BW25113_2828	1	set2IT056	LB with Zinc sulfate heptahydrate 1 mM	lgt	CDS	CP009273.1	2958521	2959396	-	-2.51555	10	9	-2.7012	1.50708	0.277766	0.00203894	TRUE	FALSE	TRUE
BW25113_2830	1	set1IT026	LB with Aluminum chloride hydrate 5 mM	rppH	CDS	CP009273.1	2961806	2962336	-	-2.25802	2	2	-2.25802	1.06787	0.581598	0.235327	FALSE	FALSE	FALSE	No
BW25113_2830	1	set2IT072	LB with Benzalkonium Chloride 0.004 mg/ml	rppH	CDS	CP009273.1	2961806	2962336	-	2.04029	2	2	2.04029	1.20239	0.231671	0.251358	FALSE	FALSE	FALSE	No
BW25113_2830	1	set1IT042	LB with MreB Perturbing Compound A22 0.02 mg/ml	rppH	CDS	CP009273.1	2961806	2962336	-	4.47056	2	2	4.47056	0.308436	0.195356	0.0314468	TRUE	TRUE	TRUE	No
BW25113_2830	1	set2IT088	LB with MreB Perturbing Compound A22 0.02 mg/ml	rppH	CDS	CP009273.1	2961806	2962336	-	5.76662	2	2	5.76662	0.106477	0.161387	0.00847129	TRUE	TRUE	TRUE	No
BW25113_2830	1	set2IT049	LB with Nickel (II) chloride hexahydrate 1.2 mM	rppH	CDS	CP009273.1	2961806	2962336	-	2.61637	2	2	2.61637	0.397308	0.195548	0.0683494	FALSE	FALSE	FALSE	No
BW25113_2830	1	set1IT031	LB with Phosphomycin disodium salt 0.015 mg/ml	rppH	CDS	CP009273.1	2961806	2962336	-	3.33468	2	2	3.33468	2.90925	0.754406	0.369547	FALSE	FALSE	FALSE	No
BW25113_2830	1	set1IT014	LB with Sodium nitrite 20 mM	rppH	CDS	CP009273.1	2961806	2962336	-	-2.20213	2	2	-2.20213	1.9882	0.767955	0.380121	FALSE	TRUE	FALSE	No
BW25113_2830	1	set2IT059	LB with Sodium nitrite 30 mM	rppH	CDS	CP009273.1	2961806	2962336	-	-2.00145	2	2	-2.00145	0	0.53275	0	FALSE	TRUE	FALSE	No
BW25113_2830	1	set3IT009	LB with Thallium(I) acetate 0.1 mg/ml	rppH	CDS	CP009273.1	2961806	2962336	-	2.08044	2	1	2.08044	NA	0.286782	NA	FALSE	FALSE	FALSE	No
BW25113_2830	1	set2IT056	LB with Zinc sulfate heptahydrate 1 mM	rppH	CDS	CP009273.1	2961806	2962336	-	-2.1362	2	2	-2.1362	1.64185	0.772029	0.383426	FALSE	FALSE	FALSE
BW25113_2844	2	set3IT048	L-Malic acid disodium salt monohydrate carbon source	yqeF	CDS	CP009273.1	2977770	2978951	-	-2.46182	9	9	-2.46182	1.4314	0.253767	0.00128483	TRUE	TRUE	TRUE	No
BW25113_2844	2	set3IT071	L-Malic acid disodium salt monohydrate carbon source	yqeF	CDS	CP009273.1	2977770	2978951	-	-2.26474	9	9	-2.40039	1.50459	0.214786	0.00207783	TRUE	TRUE	TRUE	No
BW25113_2844	2	set1IT004	LB with copper (II) chloride dihydrate 2 mM	yqeF	CDS	CP009273.1	2977770	2978951	-	2.1838	9	9	2.38028	2.65723	0.166035	0.0439227	TRUE	FALSE	TRUE	No
BW25113_2844	2	set1IT042	LB with MreB Perturbing Compound A22 0.02 mg/ml	yqeF	CDS	CP009273.1	2977770	2978951	-	3.06635	9	9	3.10583	1.30263	0.0543411	0.00011073	TRUE	TRUE	TRUE	No
BW25113_2844	2	set2IT088	LB with MreB Perturbing Compound A22 0.02 mg/ml	yqeF	CDS	CP009273.1	2977770	2978951	-	3.41045	9	9	3.47996	1.48425	0.0439388	0.0001359	TRUE	TRUE	TRUE	No
BW25113_2865	1	set1IT026	LB with Aluminum chloride hydrate 5 mM	ygeR	CDS	CP009273.1	2992495	2993250	-	-2.51052	8	7	-2.51052	1.15114	0.230653	0.00231177	TRUE	FALSE	TRUE	No
BW25113_2865	1	set1IT024	LB with Benzethonium chloride 0.01 mM	ygeR	CDS	CP009273.1	2992495	2993250	-	6.46985	8	7	6.46985	0.836048	0.0716986	1.02e-06	TRUE	FALSE	TRUE
BW25113_2893	1	set1IT004	LB with copper (II) chloride dihydrate 2 mM	dsbC	CDS	CP009273.1	3031471	3032181	-	2.19865	14	13	2.20454	2.29053	0.147453	0.0100048	TRUE	FALSE	TRUE	Yes
BW25113_2909	1	set2IT073	LB with Aluminum chloride hydrate 5 mM	ygfB	CDS	CP009273.1	3048225	3048803	-	-2.74788	5	2	-4.07722	0.749987	0.629899	0.0896934	FALSE	TRUE	FALSE	No
BW25113_2909	1	set3IT007	LB with Aluminum chloride hydrate 7.5 mM	ygfB	CDS	CP009273.1	3048225	3048803	-	-3.57623	5	2	-4.02683	2.02469	0.885227	0.238807	FALSE	TRUE	FALSE	No
BW25113_2909	1	set1IT034	LB with Bacitracin 1 mg/ml	ygfB	CDS	CP009273.1	3048225	3048803	-	-2.08899	5	2	-2.59291	0.9302	0.391581	0.160425	FALSE	FALSE	FALSE	No
BW25113_2909	1	set1IT018	LB with Sisomicin sulfate salt 0.0025 mg/ml	ygfB	CDS	CP009273.1	3048225	3048803	-	-3.07707	5	2	-3.62042	1.05036	0.400703	0.135328	FALSE	TRUE	FALSE
BW25113_2909	1	set2IT064	LB with Sisomicin sulfate salt 0.0025 mg/ml	ygfB	CDS	CP009273.1	3048225	3048803	-	-2.75538	5	2	-3.55437	0.131644	0.476725	0.0176398	TRUE	TRUE	TRUE
BW25113_2909	1	set1IT022	LB with Sodium Chloride 600 mM	ygfB	CDS	CP009273.1	3048225	3048803	-	-4.25411	5	2	-5.04777	0.223093	0.838204	0.0205807	TRUE	TRUE	TRUE	No
BW25113_2909	1	set2IT069	LB with Sodium Chloride 600 mM	ygfB	CDS	CP009273.1	3048225	3048803	-	-2.62097	5	2	-3.5384	0.528006	0.775366	0.0688247	FALSE	TRUE	FALSE	No
BW25113_2909	1	set1IT023	LB with Sodium Chloride 700 mM	ygfB	CDS	CP009273.1	3048225	3048803	-	-2.7202	5	2	-3.36407	0.0183814	0.479111	0.00258097	TRUE	TRUE	TRUE	No
BW25113_2909	1	set2IT070	LB with Sodium Chloride 700 mM	ygfB	CDS	CP009273.1	3048225	3048803	-	-2.19732	5	2	-3.74791	0.989094	0.757735	0.120875	FALSE	TRUE	FALSE	No
BW25113_2909	1	set1IT007	LB with sodium fluoride 100 mM	ygfB	CDS	CP009273.1	3048225	3048803	-	-2.5406	5	2	-3.1369	1.08746	0.375429	0.157909	FALSE	TRUE	FALSE	No
BW25113_2909	1	set1IT006	LB with sodium fluoride 50 mM	ygfB	CDS	CP009273.1	3048225	3048803	-	-2.22345	5	2	-3.24173	0.882743	0.361157	0.123612	FALSE	TRUE	FALSE	No
BW25113_2909	1	set2IT060	LB with Sodium nitrate 250 mM	ygfB	CDS	CP009273.1	3048225	3048803	-	-2.69998	5	2	-3.102	0.93598	0.381148	0.137232	FALSE	TRUE	FALSE
BW25113_2909	1	set1IT016	LB with Sodium nitrate 300 mM	ygfB	CDS	CP009273.1	3048225	3048803	-	-2.54515	5	2	-3.34572	1.34383	0.352743	0.18088	FALSE	TRUE	FALSE
BW25113_2909	1	set2IT062	LB with Sodium nitrate 350 mM	ygfB	CDS	CP009273.1	3048225	3048803	-	-3.67103	5	2	-4.72863	0.749987	0.629899	0.0725617	FALSE	TRUE	FALSE
BW25113_2909	1	set3IT040	Potassium acetate carbon source	ygfB	CDS	CP009273.1	3048225	3048803	-	2.19951	5	2	2.99504	0.379797	0.118228	0.0582384	FALSE	TRUE	FALSE	No
BW25113_2909	1	set3IT063	Potassium acetate carbon source	ygfB	CDS	CP009273.1	3048225	3048803	-	2.23119	5	2	2.76407	0.0966312	0.133779	0.0161585	TRUE	TRUE	TRUE	No
BW25113_2938	1	set3IT007	LB with Aluminum chloride hydrate 7.5 mM	speA	CDS	CP009273.1	3077294	3079270	-	2.59415	9	8	2.83113	1.21264	0.066278	0.000303321	TRUE	TRUE	TRUE	Yes
BW25113_2938	1	set3IT011	LB with Aluminum chloride hydrate 7.5 mM	speA	CDS	CP009273.1	3077294	3079270	-	2.92007	9	8	3.04363	1.26537	0.0553112	0.000252456	TRUE	TRUE	TRUE	Yes
BW25113_2959	1	set1IT004	LB with copper (II) chloride dihydrate 2 mM	yggL	CDS	CP009273.1	3095166	3095492	-	2.33872	16	12	3.01173	1.56581	0.0785798	7.98e-05	TRUE	FALSE	TRUE	No
BW25113_2964	1	set3IT037	a-Ketoglutaric acid disodium salt hydrate carbon source	nupG	CDS	CP009273.1	3099073	3100329	+	-2.26485	11	9	-2.26485	0.748945	0.370345	2.26e-05	TRUE	FALSE	TRUE	No
BW25113_2964	1	set3IT048	L-Malic acid disodium salt monohydrate carbon source	nupG	CDS	CP009273.1	3099073	3100329	+	-2.59812	11	9	-2.63581	1.21787	0.414025	0.000283287	TRUE	TRUE	TRUE	No
BW25113_2964	1	set3IT071	L-Malic acid disodium salt monohydrate carbon source	nupG	CDS	CP009273.1	3099073	3100329	+	-3.14009	11	9	-3.1887	0.929648	0.45115	1e-05	TRUE	TRUE	TRUE	No
BW25113_2964	1	set1IT010	LB	nupG	CDS	CP009273.1	3099073	3100329	+	-2.27554	11	8	-2.41216	0.930239	0.249763	0.000194414	TRUE	TRUE	TRUE
BW25113_2964	1	set2IT091	LB	nupG	CDS	CP009273.1	3099073	3100329	+	-2.13211	11	9	-2.20682	0.879808	0.291083	7.25e-05	TRUE	TRUE	TRUE
BW25113_2964	1	set3IT026	LB	nupG	CDS	CP009273.1	3099073	3100329	+	-2.21762	11	9	-2.26169	1.03039	0.394425	0.000189091	TRUE	TRUE	TRUE
BW25113_2964	1	set1IT034	LB with Bacitracin 1 mg/ml	nupG	CDS	CP009273.1	3099073	3100329	+	-2.08507	11	8	-2.1936	0.763067	0.317248	9.19e-05	TRUE	FALSE	TRUE	No
BW25113_2964	1	set1IT025	LB with Benzalkonium Chloride 0.004 mg/ml	nupG	CDS	CP009273.1	3099073	3100329	+	-4.60684	11	8	-4.81515	0.643001	0.500155	1.71e-07	TRUE	TRUE	TRUE	No
BW25113_2964	1	set2IT072	LB with Benzalkonium Chloride 0.004 mg/ml	nupG	CDS	CP009273.1	3099073	3100329	+	-3.67878	11	9	-3.9249	0.969825	0.467375	3.03e-06	TRUE	TRUE	TRUE	No
BW25113_2964	1	set3IT019	LB with Carbenicillin disodium salt 0.5 mg/ml	nupG	CDS	CP009273.1	3099073	3100329	+	-2.71908	11	9	-2.76645	1.28355	0.436679	0.000262552	TRUE	FALSE	TRUE	No
BW25113_2964	1	set1IT040	LB with Cephalothin sodium salt 0.01 mg/ml	nupG	CDS	CP009273.1	3099073	3100329	+	-2.85113	11	8	-2.95043	0.999013	0.354715	7.47e-05	TRUE	TRUE	TRUE	No
BW25113_2964	1	set2IT086	LB with Cephalothin sodium salt 0.01 mg/ml	nupG	CDS	CP009273.1	3099073	3100329	+	-2.15176	11	9	-2.20168	1.41128	0.288436	0.00168159	TRUE	TRUE	TRUE	No
BW25113_2964	1	set2IT087	LB with Cephalothin sodium salt 0.08 mg/ml	nupG	CDS	CP009273.1	3099073	3100329	+	-2.34473	11	9	-2.45658	1.42317	0.311195	0.000958123	TRUE	TRUE	TRUE	No
BW25113_2964	1	set2IT082	LB with Fusidic acid sodium salt 0.02 mg/ml	nupG	CDS	CP009273.1	3099073	3100329	+	-2.37567	11	9	-2.42296	1.01317	0.323843	0.000101769	TRUE	TRUE	TRUE	No
BW25113_2964	1	set1IT038	LB with Fusidic acid sodium salt 0.1 mg/ml	nupG	CDS	CP009273.1	3099073	3100329	+	-2.15139	11	8	-2.20799	0.944359	0.261288	0.000363222	TRUE	TRUE	TRUE	No
BW25113_2964	1	set1IT039	LB with Fusidic acid sodium salt 0.25 mg/ml	nupG	CDS	CP009273.1	3099073	3100329	+	-2.32347	11	8	-2.40657	1.097	0.29374	0.000558118	TRUE	TRUE	TRUE	No
BW25113_2964	1	set2IT085	LB with Fusidic acid sodium salt 0.25 mg/ml	nupG	CDS	CP009273.1	3099073	3100329	+	-2.39372	11	9	-2.43494	0.858712	0.269472	3.75e-05	TRUE	TRUE	TRUE	No
BW25113_2964	1	set1IT043	LB with MreB Perturbing Compound A22 0.04 mg/ml	nupG	CDS	CP009273.1	3099073	3100329	+	-2.94074	11	8	-3.08723	0.466782	0.344155	4.26e-07	TRUE	TRUE	TRUE	No
BW25113_2964	1	set2IT089	LB with MreB Perturbing Compound A22 0.04 mg/ml	nupG	CDS	CP009273.1	3099073	3100329	+	-2.29932	11	9	-2.44517	1.08963	0.347703	0.000225454	TRUE	TRUE	TRUE	No
BW25113_2964	1	set1IT029	LB with Phosphomycin disodium salt 0.002 mg/ml	nupG	CDS	CP009273.1	3099073	3100329	+	-2.13069	11	8	-2.17166	0.780454	0.238505	0.00010932	TRUE	FALSE	TRUE	No
BW25113_2964	1	set1IT031	LB with Phosphomycin disodium salt 0.015 mg/ml	nupG	CDS	CP009273.1	3099073	3100329	+	4.01638	11	8	4.05964	1.84431	0.247752	0.000586319	TRUE	FALSE	TRUE	No
BW25113_2964	1	set1IT017	LB with Sisomicin sulfate salt 0.001 mg/ml	nupG	CDS	CP009273.1	3099073	3100329	+	-2.7979	11	8	-2.87357	1.17939	0.360957	0.000257392	TRUE	TRUE	TRUE
BW25113_2964	1	set2IT063	LB with Sisomicin sulfate salt 0.001 mg/ml	nupG	CDS	CP009273.1	3099073	3100329	+	-2.24556	11	9	-2.29553	0.737023	0.259312	1.51e-05	TRUE	TRUE	TRUE
BW25113_2964	1	set1IT018	LB with Sisomicin sulfate salt 0.0025 mg/ml	nupG	CDS	CP009273.1	3099073	3100329	+	-3.01389	11	8	-3.15459	1.42678	0.347771	0.000600566	TRUE	TRUE	TRUE
BW25113_2964	1	set2IT064	LB with Sisomicin sulfate salt 0.0025 mg/ml	nupG	CDS	CP009273.1	3099073	3100329	+	-2.3661	11	9	-2.49724	0.836431	0.289766	3.48e-05	TRUE	TRUE	TRUE
BW25113_2964	1	set2IT066	LB with Sodium Chlorite 0.4 mM	nupG	CDS	CP009273.1	3099073	3100329	+	-2.33544	11	9	-2.40225	1.03296	0.277691	0.000122133	TRUE	TRUE	TRUE	No
BW25113_2964	1	set1IT021	LB with Sodium Chlorite 1.25 mM	nupG	CDS	CP009273.1	3099073	3100329	+	-2.85208	11	8	-2.93076	1.48672	0.356587	0.000872794	TRUE	TRUE	TRUE	No
BW25113_2964	1	set3IT018	LB with Spectinomycin dihydrochloride pentahydrate 0.01 mg/ml	nupG	CDS	CP009273.1	3099073	3100329	+	-2.70626	11	9	-2.71133	1.01546	0.425251	4.9e-05	TRUE	FALSE	TRUE	No
BW25113_2964	1	set3IT025	LB with syringaldehyde 8 mM	nupG	CDS	CP009273.1	3099073	3100329	+	-2.48283	11	9	-2.68938	0.789299	0.403018	2.04e-05	TRUE	FALSE	TRUE	No
BW25113_2964	1	set1IT012	LB with Zinc sulfate heptahydrate 0.5 mM	nupG	CDS	CP009273.1	3099073	3100329	+	-3.02121	11	8	-3.03654	0.942593	0.340385	4.83e-05	TRUE	TRUE	TRUE
BW25113_2964	1	set2IT055	LB with Zinc sulfate heptahydrate 0.5 mM	nupG	CDS	CP009273.1	3099073	3100329	+	-3.09224	11	9	-3.12059	1.24504	0.319681	8.46e-05	TRUE	TRUE	TRUE
BW25113_2964	1	set1IT013	LB with Zinc sulfate heptahydrate 1 mM	nupG	CDS	CP009273.1	3099073	3100329	+	2.5518	11	8	2.59438	3.69906	0.329139	0.20636	FALSE	FALSE	FALSE
BW25113_2964	1	set3IT043	Sodium succinate dibasic hexahydrate carbon source	nupG	CDS	CP009273.1	3099073	3100329	+	-2.54982	11	9	-2.59236	0.814965	0.409867	1.72e-05	TRUE	TRUE	TRUE	No
BW25113_2964	1	set3IT066	Sodium succinate dibasic hexahydrate carbon source	nupG	CDS	CP009273.1	3099073	3100329	+	-2.74699	11	9	-2.78335	0.926744	0.427762	2.57e-05	TRUE	TRUE	TRUE	No
BW25113_2965	1	set1IT002	LB with Cobalt chloride hexahydrate 0.75 mM	speC	CDS	CP009273.1	3100379	3102514	-	3.71095	4	4	3.71395	5.91193	0.472827	0.304773	FALSE	FALSE	FALSE	No
BW25113_2965	1	set1IT013	LB with Zinc sulfate heptahydrate 1 mM	speC	CDS	CP009273.1	3100379	3102514	-	3.64299	4	4	3.77966	3.73903	0.288349	0.206153	FALSE	FALSE	FALSE
BW25113_2965	1	set3IT040	Potassium acetate carbon source	speC	CDS	CP009273.1	3100379	3102514	-	2.95406	4	4	2.95406	0.264792	0.103606	0.000211204	TRUE	TRUE	TRUE	No
BW25113_2965	1	set3IT063	Potassium acetate carbon source	speC	CDS	CP009273.1	3100379	3102514	-	2.46332	4	4	2.46332	0.235163	0.120698	0.000260098	TRUE	TRUE	TRUE	No
BW25113_2967	4	set1IT024	LB with Benzethonium chloride 0.01 mM	pheV	tRNA	CP009273.1	3103725	3103800	+	3.01711	19	17	3.47867	1.672	0.105065	4.02e-07	TRUE	FALSE	TRUE
BW25113_2967	4	set1IT004	LB with copper (II) chloride dihydrate 2 mM	pheV	tRNA	CP009273.1	3103725	3103800	+	2.9015	19	17	3.72424	1.38158	0.0582503	1.76e-08	TRUE	FALSE	TRUE
BW25113_2967	4	set1IT042	LB with MreB Perturbing Compound A22 0.02 mg/ml	pheV	tRNA	CP009273.1	3103725	3103800	+	2.33542	19	17	3.30641	1.08366	0.039567	1.35e-09	TRUE	TRUE	TRUE
BW25113_2967	4	set2IT088	LB with MreB Perturbing Compound A22 0.02 mg/ml	pheV	tRNA	CP009273.1	3103725	3103800	+	3.1358	19	17	3.95334	1.22311	0.0393003	6.7e-10	TRUE	TRUE	TRUE
BW25113_2967	4	set2IT062	LB with Sodium nitrate 350 mM	pheV	tRNA	CP009273.1	3103725	3103800	+	2.18308	19	17	2.61374	0.809821	0.0350822	4.54e-10	TRUE	FALSE	TRUE
BW25113_2998	1	set1IT013	LB with Zinc sulfate heptahydrate 1 mM	yghW	CDS	CP009273.1	3139809	3140096	-	2.11159	19	18	2.73659	3.38104	0.128836	0.0247039	TRUE	FALSE	TRUE
BW25113_3002	1	set1IT013	LB with Zinc sulfate heptahydrate 1 mM	yqhA	CDS	CP009273.1	3142336	3142830	-	2.54547	19	18	2.93857	3.34587	0.163881	0.0137855	TRUE	FALSE	TRUE
BW25113_3026	1	set3IT011	LB with Aluminum chloride hydrate 7.5 mM	qseC	CDS	CP009273.1	3163843	3165192	+	-2.78008	11	10	-3.29383	1.60644	0.2979	0.000215413	TRUE	FALSE	TRUE	No
BW25113_3026	1	set1IT004	LB with copper (II) chloride dihydrate 2 mM	qseC	CDS	CP009273.1	3163843	3165192	+	2.79763	11	10	2.79763	4.29116	0.140247	0.0947603	FALSE	FALSE	FALSE	No
BW25113_3026	1	set1IT013	LB with Zinc sulfate heptahydrate 1 mM	qseC	CDS	CP009273.1	3163843	3165192	+	3.08551	11	10	4.07476	3.4825	0.0939787	0.0150026	TRUE	FALSE	TRUE
BW25113_3031	3	set1IT002	LB with Cobalt chloride hexahydrate 0.75 mM	yqiA	CDS	CP009273.1	3168784	3169365	-	3.87043	18	16	5.86728	3.77255	0.133199	1.85e-05	TRUE	FALSE	TRUE	Yes
BW25113_3031	3	set1IT001	LB with Nickel (II) chloride hexahydrate 1.2 mM	yqiA	CDS	CP009273.1	3168784	3169365	-	3.1854	18	16	3.79439	1.73004	0.0634172	2.82e-07	TRUE	TRUE	TRUE	No
BW25113_3031	3	set2IT049	LB with Nickel (II) chloride hexahydrate 1.2 mM	yqiA	CDS	CP009273.1	3168784	3169365	-	3.38368	18	15	4.00495	1.90976	0.0365437	1.18e-06	TRUE	TRUE	TRUE	No
BW25113_3031	3	set1IT013	LB with Zinc sulfate heptahydrate 1 mM	yqiA	CDS	CP009273.1	3168784	3169365	-	2.01761	18	16	4.8693	4.28183	0.142852	0.00165092	TRUE	FALSE	TRUE
BW25113_3032	7	set3IT038	D-Gluconic Acid sodium salt carbon source	cpdA	CDS	CP009273.1	3169365	3170192	-	3.10199	16	12	3.10199	1.25305	0.136423	3.35e-06	TRUE	TRUE	TRUE	No
BW25113_3032	7	set3IT061	D-Gluconic Acid sodium salt carbon source	cpdA	CDS	CP009273.1	3169365	3170192	-	3.16915	16	12	3.16915	1.23487	0.107129	2.36e-06	TRUE	TRUE	TRUE	No
BW25113_3032	7	set3IT032	D-Maltose monohydrate carbon source	cpdA	CDS	CP009273.1	3169365	3170192	-	-2.09948	16	12	-2.28923	1.15085	0.275985	3.41e-05	TRUE	TRUE	TRUE	No
BW25113_3032	7	set3IT055	D-Maltose monohydrate carbon source	cpdA	CDS	CP009273.1	3169365	3170192	-	-2.13924	16	12	-2.1858	0.984055	0.258608	1.28e-05	TRUE	TRUE	TRUE	No
BW25113_3032	7	set3IT035	D-Ribose carbon source	cpdA	CDS	CP009273.1	3169365	3170192	-	-2.82233	16	12	-2.87712	1.10507	0.282677	3.1e-06	TRUE	TRUE	TRUE	No
BW25113_3032	7	set3IT058	D-Ribose carbon source	cpdA	CDS	CP009273.1	3169365	3170192	-	-2.568	16	12	-2.68557	1.22309	0.279065	1.6e-05	TRUE	TRUE	TRUE	No
BW25113_3032	7	set3IT047	D-Sorbitol carbon source	cpdA	CDS	CP009273.1	3169365	3170192	-	-2.20184	16	12	-2.31405	1.10565	0.272024	2.46e-05	TRUE	TRUE	TRUE	No
BW25113_3032	7	set3IT070	D-Sorbitol carbon source	cpdA	CDS	CP009273.1	3169365	3170192	-	-2.15505	16	12	-2.48328	1.37941	0.292532	9.05e-05	TRUE	TRUE	TRUE	No
BW25113_3032	7	set3IT049	D-Trehalose dihydrate carbon source	cpdA	CDS	CP009273.1	3169365	3170192	-	-2.27691	16	12	-2.28998	0.55465	0.227768	2.9e-08	TRUE	TRUE	TRUE	No
BW25113_3032	7	set3IT072	D-Trehalose dihydrate carbon source	cpdA	CDS	CP009273.1	3169365	3170192	-	-2.23271	16	12	-2.27234	1.10175	0.241913	2.71e-05	TRUE	TRUE	TRUE	No
BW25113_3032	7	set3IT033	D-Xylose carbon source	cpdA	CDS	CP009273.1	3169365	3170192	-	-2.44974	16	12	-2.44974	0.865195	0.274561	1.21e-06	TRUE	TRUE	TRUE	No
BW25113_3032	7	set3IT056	D-Xylose carbon source	cpdA	CDS	CP009273.1	3169365	3170192	-	-2.12615	16	12	-2.30346	1.06619	0.28356	1.64e-05	TRUE	TRUE	TRUE	No
BW25113_3032	7	set3IT048	L-Malic acid disodium salt monohydrate carbon source	cpdA	CDS	CP009273.1	3169365	3170192	-	-3.02019	16	12	-3.08926	0.85466	0.301111	1.26e-07	TRUE	TRUE	TRUE	No
BW25113_3032	7	set3IT071	L-Malic acid disodium salt monohydrate carbon source	cpdA	CDS	CP009273.1	3169365	3170192	-	-3.70618	16	12	-3.7906	1.00859	0.334602	7.78e-08	TRUE	TRUE	TRUE	No
BW25113_3032	7	set1IT002	LB with Cobalt chloride hexahydrate 0.75 mM	cpdA	CDS	CP009273.1	3169365	3170192	-	3.35111	16	12	6.31358	3.73491	0.182772	0.000119857	TRUE	TRUE	TRUE	No
BW25113_3032	7	set1IT003	LB with Cobalt chloride hexahydrate 1 mM	cpdA	CDS	CP009273.1	3169365	3170192	-	2.41504	16	12	2.91269	1.64501	0.21417	8.24e-05	TRUE	TRUE	TRUE	No
BW25113_3032	7	set2IT088	LB with MreB Perturbing Compound A22 0.02 mg/ml	cpdA	CDS	CP009273.1	3169365	3170192	-	2.29203	16	11	2.51556	0.893901	0.0609802	4.44e-06	TRUE	FALSE	TRUE	No
BW25113_3032	7	set1IT043	LB with MreB Perturbing Compound A22 0.04 mg/ml	cpdA	CDS	CP009273.1	3169365	3170192	-	-2.16222	16	12	-2.26688	0.785906	0.208824	1.4e-06	TRUE	FALSE	TRUE	No
BW25113_3032	7	set1IT031	LB with Phosphomycin disodium salt 0.015 mg/ml	cpdA	CDS	CP009273.1	3169365	3170192	-	6.51567	16	12	7.13553	2.26145	0.0679512	4.01e-07	TRUE	TRUE	TRUE	No
BW25113_3032	7	set2IT077	LB with Phosphomycin disodium salt 0.015 mg/ml	cpdA	CDS	CP009273.1	3169365	3170192	-	5.24479	16	11	5.83049	3.41702	0.158136	0.000244791	TRUE	TRUE	TRUE	No
BW25113_3032	7	set1IT022	LB with Sodium Chloride 600 mM	cpdA	CDS	CP009273.1	3169365	3170192	-	2.15147	16	12	2.16245	1.27797	0.0721156	0.000109031	TRUE	TRUE	TRUE	Yes
BW25113_3032	7	set2IT069	LB with Sodium Chloride 600 mM	cpdA	CDS	CP009273.1	3169365	3170192	-	2.38132	16	11	2.48495	0.929198	0.0618605	4.72e-06	TRUE	TRUE	TRUE	Yes
BW25113_3032	7	set2IT062	LB with Sodium nitrate 350 mM	cpdA	CDS	CP009273.1	3169365	3170192	-	2.41469	16	11	2.77466	1.41263	0.0596168	6.77e-05	TRUE	FALSE	TRUE
BW25113_3032	7	set3IT006	LB with Sodium nitrite 10 mM	cpdA	CDS	CP009273.1	3169365	3170192	-	-2.20256	16	12	-2.39531	1.01997	0.266155	7.72e-06	TRUE	TRUE	TRUE	No
BW25113_3032	7	set3IT010	LB with Sodium nitrite 10 mM	cpdA	CDS	CP009273.1	3169365	3170192	-	-2.67083	16	12	-2.68009	0.988806	0.276316	1.85e-06	TRUE	TRUE	TRUE	No
BW25113_3032	7	set2IT059	LB with Sodium nitrite 30 mM	cpdA	CDS	CP009273.1	3169365	3170192	-	-2.21089	16	11	-2.25444	0.653457	0.1605	1.12e-06	TRUE	TRUE	TRUE	No
BW25113_3032	7	set3IT023	LB with Vanillin 10 mM	cpdA	CDS	CP009273.1	3169365	3170192	-	-2.52187	16	12	-2.7501	0.725103	0.295032	8.64e-08	TRUE	FALSE	TRUE	No
BW25113_3032	7	set1IT013	LB with Zinc sulfate heptahydrate 1 mM	cpdA	CDS	CP009273.1	3169365	3170192	-	4.8545	16	12	6.43225	3.39943	0.15058	0.00012523	TRUE	FALSE	TRUE
BW25113_3032	7	set3IT043	Sodium succinate dibasic hexahydrate carbon source	cpdA	CDS	CP009273.1	3169365	3170192	-	-3.2556	16	12	-3.261	0.901914	0.314809	1.11e-07	TRUE	TRUE	TRUE	No
BW25113_3032	7	set3IT066	Sodium succinate dibasic hexahydrate carbon source	cpdA	CDS	CP009273.1	3169365	3170192	-	-3.25288	16	12	-3.31329	1.02335	0.308599	3.42e-07	TRUE	TRUE	TRUE	No
BW25113_3040	1	set3IT025	LB with syringaldehyde 8 mM	zupT	CDS	CP009273.1	3175909	3176682	+	-3.08254	9	8	-4.11015	1.09237	0.340813	2.56e-05	TRUE	FALSE	TRUE	No
BW25113_3040	1	set1IT013	LB with Zinc sulfate heptahydrate 1 mM	zupT	CDS	CP009273.1	3175909	3176682	+	4.40865	9	8	4.94744	1.89455	0.0670447	0.000431601	TRUE	FALSE	TRUE
BW25113_3059	1	set3IT007	LB with Aluminum chloride hydrate 7.5 mM	plsY	CDS	CP009273.1	3198053	3198670	+	4.03307	11	9	4.03307	0.563239	0.0316148	2.32e-08	TRUE	FALSE	TRUE	No
BW25113_3067	3	set3IT060	a-Ketoglutaric acid disodium salt hydrate carbon source	rpoD	CDS	CP009273.1	3206406	3208247	+	2.06445	2	2	2.06445	0.140792	0.215403	0.0306764	TRUE	FALSE	TRUE
BW25113_3067	3	set3IT048	L-Malic acid disodium salt monohydrate carbon source	rpoD	CDS	CP009273.1	3206406	3208247	+	2.98051	2	2	2.98051	0.129673	0.162923	0.0195789	TRUE	TRUE	TRUE
BW25113_3067	3	set3IT071	L-Malic acid disodium salt monohydrate carbon source	rpoD	CDS	CP009273.1	3206406	3208247	+	2.92138	2	2	2.92138	0.428801	0.16681	0.0658386	FALSE	TRUE	FALSE
BW25113_3067	3	set1IT026	LB with Aluminum chloride hydrate 5 mM	rpoD	CDS	CP009273.1	3206406	3208247	+	-3.53499	2	2	-3.53499	0.045347	0.824461	0.00632793	TRUE	TRUE	TRUE
BW25113_3067	3	set2IT073	LB with Aluminum chloride hydrate 5 mM	rpoD	CDS	CP009273.1	3206406	3208247	+	-3.57511	2	2	-3.57511	0.0606202	0.841275	0.00842965	TRUE	TRUE	TRUE
BW25113_3067	3	set3IT007	LB with Aluminum chloride hydrate 7.5 mM	rpoD	CDS	CP009273.1	3206406	3208247	+	-2.90069	2	2	-2.90069	1.56908	1.02521	0.264992	FALSE	TRUE	FALSE
BW25113_3067	3	set1IT042	LB with MreB Perturbing Compound A22 0.02 mg/ml	rpoD	CDS	CP009273.1	3206406	3208247	+	-2.49929	2	2	-2.49929	0.338823	0.613354	0.0608409	FALSE	TRUE	FALSE
BW25113_3067	3	set2IT088	LB with MreB Perturbing Compound A22 0.02 mg/ml	rpoD	CDS	CP009273.1	3206406	3208247	+	-2.67215	2	2	-2.67215	0.767727	0.669009	0.127597	FALSE	TRUE	FALSE
BW25113_3067	3	set1IT043	LB with MreB Perturbing Compound A22 0.04 mg/ml	rpoD	CDS	CP009273.1	3206406	3208247	+	-2.80859	2	2	-2.80859	0.781915	0.779401	0.130033	FALSE	TRUE	FALSE
BW25113_3067	3	set2IT089	LB with MreB Perturbing Compound A22 0.04 mg/ml	rpoD	CDS	CP009273.1	3206406	3208247	+	-3.02078	2	2	-3.02078	0.646487	0.788049	0.100397	FALSE	TRUE	FALSE
BW25113_3067	3	set2IT069	LB with Sodium Chloride 600 mM	rpoD	CDS	CP009273.1	3206406	3208247	+	-2.57149	2	2	-2.57149	0.460493	0.798978	0.0833394	FALSE	TRUE	FALSE
BW25113_3067	3	set1IT023	LB with Sodium Chloride 700 mM	rpoD	CDS	CP009273.1	3206406	3208247	+	-2.03775	2	2	-2.03775	0.182291	0.584391	0.0435889	FALSE	TRUE	FALSE
BW25113_3067	3	set2IT070	LB with Sodium Chloride 700 mM	rpoD	CDS	CP009273.1	3206406	3208247	+	-2.47552	2	2	-2.47552	1.35359	0.760039	0.24465	FALSE	TRUE	FALSE
BW25113_3067	3	set1IT012	LB with Zinc sulfate heptahydrate 0.5 mM	rpoD	CDS	CP009273.1	3206406	3208247	+	-3.9013	2	2	-3.9013	0.338823	0.850351	0.040005	TRUE	TRUE	TRUE
BW25113_3067	3	set2IT055	LB with Zinc sulfate heptahydrate 0.5 mM	rpoD	CDS	CP009273.1	3206406	3208247	+	-3.49902	2	2	-3.49902	0.474251	0.635776	0.0625087	FALSE	TRUE	FALSE
BW25113_3067	3	set2IT056	LB with Zinc sulfate heptahydrate 1 mM	rpoD	CDS	CP009273.1	3206406	3208247	+	-4.70282	2	2	-4.70282	1.18136	1.02696	0.123403	FALSE	TRUE	FALSE
BW25113_3067	3	set3IT040	Potassium acetate carbon source	rpoD	CDS	CP009273.1	3206406	3208247	+	5.75763	2	2	5.75763	0.158814	0.128539	0.0125626	TRUE	TRUE	TRUE
BW25113_3067	3	set3IT063	Potassium acetate carbon source	rpoD	CDS	CP009273.1	3206406	3208247	+	6.46268	2	2	6.46268	0.0639405	0.118214	0.00450431	TRUE	TRUE	TRUE
BW25113_3067	3	set3IT066	Sodium succinate dibasic hexahydrate carbon source	rpoD	CDS	CP009273.1	3206406	3208247	+	2.02874	2	2	2.02874	0.372233	0.21339	0.0821361	FALSE	FALSE	FALSE
BW25113_3089	1	set3IT048	L-Malic acid disodium salt monohydrate carbon source	sstT	CDS	CP009273.1	3233303	3234547	+	-2.19719	7	7	-2.4107	1.51895	0.249126	0.0076676	TRUE	TRUE	TRUE	No
BW25113_3089	1	set3IT071	L-Malic acid disodium salt monohydrate carbon source	sstT	CDS	CP009273.1	3233303	3234547	+	-2.19561	7	7	-2.55909	1.39432	0.245119	0.00386344	TRUE	TRUE	TRUE	No
BW25113_3089	1	set3IT040	Potassium acetate carbon source	sstT	CDS	CP009273.1	3233303	3234547	+	5.12596	7	7	5.13842	2.68018	0.0549244	0.00243841	TRUE	TRUE	TRUE	No
BW25113_3089	1	set3IT063	Potassium acetate carbon source	sstT	CDS	CP009273.1	3233303	3234547	+	5.68605	7	7	5.68605	2.73156	0.0511924	0.00160674	TRUE	TRUE	TRUE	No
BW25113_3089	1	set3IT043	Sodium succinate dibasic hexahydrate carbon source	sstT	CDS	CP009273.1	3233303	3234547	+	-2.57451	7	7	-2.8173	1.73486	0.302537	0.0062841	TRUE	TRUE	TRUE	No
BW25113_3089	1	set3IT066	Sodium succinate dibasic hexahydrate carbon source	sstT	CDS	CP009273.1	3233303	3234547	+	-2.40407	7	7	-2.53156	1.4974	0.282022	0.00535978	TRUE	TRUE	TRUE	No
BW25113_3150	1	set1IT024	LB with Benzethonium chloride 0.01 mM	yraP	CDS	CP009273.1	3289768	3290343	+	2.04662	21	20	2.97178	2.54287	0.159297	8.76e-05	TRUE	FALSE	TRUE
BW25113_3156	2	set1IT001	LB with Nickel (II) chloride hexahydrate 1.2 mM	yhbS	CDS	CP009273.1	3293614	3294117	-	4.06423	18	18	5.01559	1.40221	0.033131	2.67e-11	TRUE	TRUE	TRUE	No
BW25113_3156	2	set2IT049	LB with Nickel (II) chloride hexahydrate 1.2 mM	yhbS	CDS	CP009273.1	3293614	3294117	-	4.18028	18	18	5.02284	1.23541	0.0242696	3.41e-12	TRUE	TRUE	TRUE	No
BW25113_3156	2	set3IT040	Potassium acetate carbon source	yhbS	CDS	CP009273.1	3293614	3294117	-	2.37832	18	18	3.2883	1.54882	0.0385733	9.39e-08	TRUE	TRUE	TRUE	No
BW25113_3156	2	set3IT063	Potassium acetate carbon source	yhbS	CDS	CP009273.1	3293614	3294117	-	2.1422	18	18	3.23601	1.88667	0.0433324	1.74e-06	TRUE	TRUE	TRUE	No
BW25113_3168	1	set3IT058	D-Ribose carbon source	infB	CDS	CP009273.1	3306701	3309373	-	-2.13152	4	4	-2.13152	0.690322	0.319707	0.0100456	TRUE	FALSE	TRUE
BW25113_3168	1	set3IT048	L-Malic acid disodium salt monohydrate carbon source	infB	CDS	CP009273.1	3306701	3309373	-	-2.24056	4	4	-2.24056	1.35199	0.351408	0.0537003	FALSE	FALSE	FALSE
BW25113_3168	1	set1IT004	LB with copper (II) chloride dihydrate 2 mM	infB	CDS	CP009273.1	3306701	3309373	-	2.9178	4	4	3.03204	0.83551	0.112123	0.00700335	TRUE	FALSE	TRUE
BW25113_3168	1	set2IT056	LB with Zinc sulfate heptahydrate 1 mM	infB	CDS	CP009273.1	3306701	3309373	-	-2.62458	4	4	-2.62458	0.830161	0.290549	0.0134941	TRUE	FALSE	TRUE
BW25113_3169	4	set3IT007	LB with Aluminum chloride hydrate 7.5 mM	nusA	CDS	CP009273.1	3309398	3310885	-	-2.37087	7	7	-2.42835	1.8344	0.381452	0.025997	TRUE	FALSE	TRUE	No
BW25113_3169	4	set2IT072	LB with Benzalkonium Chloride 0.004 mg/ml	nusA	CDS	CP009273.1	3309398	3310885	-	2.46298	7	7	2.46298	0.517521	0.0591444	1.54e-05	TRUE	FALSE	TRUE	No
BW25113_3169	4	set1IT024	LB with Benzethonium chloride 0.01 mM	nusA	CDS	CP009273.1	3309398	3310885	-	7.15775	7	7	7.59084	3.11947	0.0986139	0.000740554	TRUE	FALSE	TRUE
BW25113_3169	4	set1IT004	LB with copper (II) chloride dihydrate 2 mM	nusA	CDS	CP009273.1	3309398	3310885	-	3.26577	7	7	3.3639	1.61404	0.146626	0.00226329	TRUE	FALSE	TRUE	No
BW25113_3169	4	set2IT062	LB with Sodium nitrate 350 mM	nusA	CDS	CP009273.1	3309398	3310885	-	-2.15105	7	7	-2.22313	1.50764	0.188695	0.00970403	TRUE	FALSE	TRUE
BW25113_3169	4	set3IT040	Potassium acetate carbon source	nusA	CDS	CP009273.1	3309398	3310885	-	2.35943	7	7	2.35943	2.34721	0.168144	0.0415801	TRUE	FALSE	TRUE	No
BW25113_3175	2	set1IT026	LB with Aluminum chloride hydrate 5 mM	secG	CDS	CP009273.1	3315532	3315864	-	-2.67868	11	6	-2.74962	1.30676	0.385384	0.00597705	TRUE	TRUE	TRUE
BW25113_3175	2	set2IT073	LB with Aluminum chloride hydrate 5 mM	secG	CDS	CP009273.1	3315532	3315864	-	-2.31692	11	7	-2.34728	1.79945	0.43271	0.0254752	TRUE	TRUE	TRUE
BW25113_3175	2	set1IT018	LB with Sisomicin sulfate salt 0.0025 mg/ml	secG	CDS	CP009273.1	3315532	3315864	-	-2.92606	11	6	-2.99941	1.29795	0.405879	0.00313465	TRUE	TRUE	TRUE
BW25113_3175	2	set2IT064	LB with Sisomicin sulfate salt 0.0025 mg/ml	secG	CDS	CP009273.1	3315532	3315864	-	-3.32496	11	7	-3.4657	1.17901	0.438716	0.000327539	TRUE	TRUE	TRUE
BW25113_3175	2	set3IT040	Potassium acetate carbon source	secG	CDS	CP009273.1	3315532	3315864	-	2.24381	11	7	2.35913	1.48758	0.241995	0.00653369	TRUE	TRUE	TRUE
BW25113_3175	2	set3IT063	Potassium acetate carbon source	secG	CDS	CP009273.1	3315532	3315864	-	2.91107	11	7	3.12133	1.45052	0.139489	0.00143165	TRUE	TRUE	TRUE
BW25113_3175	2	set3IT041	Sodium D-Lactate carbon source	secG	CDS	CP009273.1	3315532	3315864	-	4.77915	11	7	4.81432	1.56214	0.126877	0.000188098	TRUE	TRUE	TRUE
BW25113_3175	2	set3IT064	Sodium D-Lactate carbon source	secG	CDS	CP009273.1	3315532	3315864	-	4.54609	11	7	4.62477	2.09989	0.218476	0.00115142	TRUE	TRUE	TRUE
BW25113_3178	3	set3IT037	a-Ketoglutaric acid disodium salt hydrate carbon source	ftsH	CDS	CP009273.1	3318360	3320294	-	-2.47428	2	1	-2.47428	NA	0.513993	NA	FALSE	TRUE	FALSE
BW25113_3178	3	set3IT060	a-Ketoglutaric acid disodium salt hydrate carbon source	ftsH	CDS	CP009273.1	3318360	3320294	-	-2.092	2	1	-2.092	NA	0.513993	NA	FALSE	TRUE	FALSE
BW25113_3178	3	set3IT038	D-Gluconic Acid sodium salt carbon source	ftsH	CDS	CP009273.1	3318360	3320294	-	-2.60177	2	1	-2.60177	NA	1.02211	NA	FALSE	FALSE	FALSE
BW25113_3178	3	set3IT039	D-Glucose-6-Phosphate sodium salt carbon source	ftsH	CDS	CP009273.1	3318360	3320294	-	5.06967	2	1	5.06967	NA	0.076923	NA	TRUE	TRUE	TRUE
BW25113_3178	3	set3IT062	D-Glucose-6-Phosphate sodium salt carbon source	ftsH	CDS	CP009273.1	3318360	3320294	-	5.51458	2	1	5.51458	NA	0.0736313	NA	TRUE	TRUE	TRUE
BW25113_3178	3	set3IT047	D-Sorbitol carbon source	ftsH	CDS	CP009273.1	3318360	3320294	-	-2.31118	2	1	-2.31118	NA	0.513993	NA	FALSE	FALSE	FALSE
BW25113_3178	3	set3IT071	L-Malic acid disodium salt monohydrate carbon source	ftsH	CDS	CP009273.1	3318360	3320294	-	-2.74801	2	1	-2.74801	NA	0.548959	NA	FALSE	FALSE	FALSE
BW25113_3178	3	set1IT026	LB with Aluminum chloride hydrate 5 mM	ftsH	CDS	CP009273.1	3318360	3320294	-	-3.41605	2	1	-3.41605	NA	0.558294	NA	FALSE	TRUE	FALSE
BW25113_3178	3	set2IT073	LB with Aluminum chloride hydrate 5 mM	ftsH	CDS	CP009273.1	3318360	3320294	-	-2.9867	2	1	-2.9867	NA	0.553349	NA	FALSE	TRUE	FALSE
BW25113_3178	3	set3IT007	LB with Aluminum chloride hydrate 7.5 mM	ftsH	CDS	CP009273.1	3318360	3320294	-	-2.87726	2	1	-2.87726	NA	0.724127	NA	FALSE	TRUE	FALSE
BW25113_3178	3	set3IT011	LB with Aluminum chloride hydrate 7.5 mM	ftsH	CDS	CP009273.1	3318360	3320294	-	-3.53451	2	1	-3.53451	NA	0.835349	NA	FALSE	TRUE	FALSE
BW25113_3178	3	set1IT039	LB with Fusidic acid sodium salt 0.25 mg/ml	ftsH	CDS	CP009273.1	3318360	3320294	-	-2.37255	2	1	-2.37255	NA	0.403762	NA	FALSE	FALSE	FALSE
BW25113_3178	3	set1IT018	LB with Sisomicin sulfate salt 0.0025 mg/ml	ftsH	CDS	CP009273.1	3318360	3320294	-	-2.50686	2	1	-2.50686	NA	0.391296	NA	FALSE	TRUE	FALSE
BW25113_3178	3	set2IT064	LB with Sisomicin sulfate salt 0.0025 mg/ml	ftsH	CDS	CP009273.1	3318360	3320294	-	-2.12348	2	1	-2.12348	NA	0.352829	NA	FALSE	TRUE	FALSE
BW25113_3178	3	set1IT008	LB with sodium fluoride 200 mM	ftsH	CDS	CP009273.1	3318360	3320294	-	-2.60082	2	1	-2.60082	NA	0.47169	NA	FALSE	FALSE	FALSE
BW25113_3178	3	set1IT015	LB with Sodium nitrate 200 mM	ftsH	CDS	CP009273.1	3318360	3320294	-	-2.50707	2	1	-2.50707	NA	0.403762	NA	FALSE	TRUE	FALSE
BW25113_3178	3	set2IT062	LB with Sodium nitrate 350 mM	ftsH	CDS	CP009273.1	3318360	3320294	-	-2.27554	2	1	-2.27554	NA	0.352829	NA	FALSE	TRUE	FALSE
BW25113_3178	3	set2IT059	LB with Sodium nitrite 30 mM	ftsH	CDS	CP009273.1	3318360	3320294	-	-2.7181	2	1	-2.7181	NA	0.41105	NA	FALSE	FALSE	FALSE
BW25113_3178	3	set3IT025	LB with syringaldehyde 8 mM	ftsH	CDS	CP009273.1	3318360	3320294	-	-2.57202	2	1	-2.57202	NA	0.513993	NA	FALSE	FALSE	FALSE
BW25113_3178	3	set2IT056	LB with Zinc sulfate heptahydrate 1 mM	ftsH	CDS	CP009273.1	3318360	3320294	-	-2.95936	2	1	-2.95936	NA	0.490021	NA	FALSE	FALSE	FALSE
BW25113_3178	3	set3IT040	Potassium acetate carbon source	ftsH	CDS	CP009273.1	3318360	3320294	-	4.78885	2	1	4.78885	NA	0.0919564	NA	FALSE	TRUE	FALSE
BW25113_3178	3	set3IT063	Potassium acetate carbon source	ftsH	CDS	CP009273.1	3318360	3320294	-	5.13909	2	1	5.13909	NA	0.0871454	NA	TRUE	TRUE	TRUE
BW25113_3178	3	set3IT042	Sodium D,L-Lactate carbon source	ftsH	CDS	CP009273.1	3318360	3320294	-	2.82672	2	1	2.82672	NA	0.157581	NA	TRUE	TRUE	TRUE
BW25113_3178	3	set3IT065	Sodium D,L-Lactate carbon source	ftsH	CDS	CP009273.1	3318360	3320294	-	2.69709	2	1	2.69709	NA	0.15203	NA	TRUE	TRUE	TRUE
BW25113_3178	3	set3IT043	Sodium succinate dibasic hexahydrate carbon source	ftsH	CDS	CP009273.1	3318360	3320294	-	-2.05231	2	1	-2.05231	NA	0.460603	NA	FALSE	FALSE	FALSE
BW25113_3181	1	set1IT004	LB with copper (II) chloride dihydrate 2 mM	greA	CDS	CP009273.1	3321598	3322074	-	3.39755	14	12	3.86616	0.792742	0.105995	6.86e-09	TRUE	FALSE	TRUE	No
BW25113_3189	9	set1IT024	LB with Benzethonium chloride 0.01 mM	murA	CDS	CP009273.1	3328594	3329853	-	4.07172	14	14	4.11654	0.579402	0.0704978	1.66e-12	TRUE	TRUE	TRUE
BW25113_3189	9	set2IT071	LB with Benzethonium chloride 0.01 mM	murA	CDS	CP009273.1	3328594	3329853	-	4.33467	14	14	4.36881	0.318736	0.0591757	2.63e-16	TRUE	TRUE	TRUE
BW25113_3189	9	set3IT019	LB with Carbenicillin disodium salt 0.5 mg/ml	murA	CDS	CP009273.1	3328594	3329853	-	-2.41022	14	14	-2.49584	0.962176	0.232581	4.44e-07	TRUE	FALSE	TRUE
BW25113_3189	9	set1IT011	LB with Cisplatin 0.0125 mg/ml	murA	CDS	CP009273.1	3328594	3329853	-	3.35911	14	14	3.49956	0.459668	0.06999	4.23e-13	TRUE	TRUE	TRUE
BW25113_3189	9	set2IT054	LB with Cisplatin 0.0125 mg/ml	murA	CDS	CP009273.1	3328594	3329853	-	3.78453	14	14	3.82637	0.398299	0.0552264	2.13e-14	TRUE	TRUE	TRUE
BW25113_3189	9	set1IT002	LB with Cobalt chloride hexahydrate 0.75 mM	murA	CDS	CP009273.1	3328594	3329853	-	3.78435	14	14	3.9493	0.553964	0.0759322	1.2e-12	TRUE	TRUE	TRUE
BW25113_3189	9	set1IT003	LB with Cobalt chloride hexahydrate 1 mM	murA	CDS	CP009273.1	3328594	3329853	-	3.60007	14	14	3.61671	0.543288	0.0819896	2.67e-12	TRUE	TRUE	TRUE
BW25113_3189	9	set2IT050	LB with Cobalt chloride hexahydrate 1 mM	murA	CDS	CP009273.1	3328594	3329853	-	3.44119	14	14	3.44119	0.450209	0.055037	4.01e-13	TRUE	TRUE	TRUE
BW25113_3189	9	set1IT004	LB with copper (II) chloride dihydrate 2 mM	murA	CDS	CP009273.1	3328594	3329853	-	4.15795	14	14	4.99686	1.52863	0.0471443	3.19e-08	TRUE	FALSE	TRUE
BW25113_3189	9	set1IT044	LB with Lomefloxacin hydrochloride 0.0001 mM	murA	CDS	CP009273.1	3328594	3329853	-	2.16504	14	14	2.18825	0.480054	0.0637442	2.8e-10	TRUE	FALSE	TRUE
BW25113_3189	9	set1IT009	LB with Paraquat dichloride 0.064 mg/ml	murA	CDS	CP009273.1	3328594	3329853	-	3.67558	14	14	3.73481	0.517165	0.0716037	8.61e-13	TRUE	TRUE	TRUE
BW25113_3189	9	set2IT053	LB with Paraquat dichloride 0.064 mg/ml	murA	CDS	CP009273.1	3328594	3329853	-	3.47484	14	14	3.58257	0.427784	0.0567664	1.27e-13	TRUE	TRUE	TRUE
BW25113_3189	9	set1IT030	LB with Phosphomycin disodium salt 0.004 mg/ml	murA	CDS	CP009273.1	3328594	3329853	-	3.17365	14	14	3.17365	0.458753	0.035177	1.44e-12	TRUE	TRUE	TRUE
BW25113_3189	9	set2IT076	LB with Phosphomycin disodium salt 0.004 mg/ml	murA	CDS	CP009273.1	3328594	3329853	-	3.1793	14	14	3.1793	0.553066	0.0280899	1.51e-11	TRUE	TRUE	TRUE
BW25113_3189	9	set1IT031	LB with Phosphomycin disodium salt 0.015 mg/ml	murA	CDS	CP009273.1	3328594	3329853	-	15.1305	14	14	15.1305	0.499279	0.0317533	8.7e-21	TRUE	TRUE	TRUE
BW25113_3189	9	set2IT077	LB with Phosphomycin disodium salt 0.015 mg/ml	murA	CDS	CP009273.1	3328594	3329853	-	14.0911	14	14	14.0911	0.377905	0.0240837	5.51e-22	TRUE	TRUE	TRUE
BW25113_3189	9	set1IT019	LB with Sisomicin sulfate salt 0.005 mg/ml	murA	CDS	CP009273.1	3328594	3329853	-	3.7429	14	14	3.84562	0.463767	0.0680829	1.71e-13	TRUE	TRUE	TRUE
BW25113_3189	9	set2IT065	LB with Sisomicin sulfate salt 0.005 mg/ml	murA	CDS	CP009273.1	3328594	3329853	-	3.92762	14	14	4.09223	0.455275	0.0575511	5.68e-14	TRUE	TRUE	TRUE
BW25113_3189	9	set1IT013	LB with Zinc sulfate heptahydrate 1 mM	murA	CDS	CP009273.1	3328594	3329853	-	2.17071	14	14	3.45507	1.1063	0.0610574	5.51e-07	TRUE	FALSE	TRUE
BW25113_3204	2	set1IT019	LB with Sisomicin sulfate salt 0.005 mg/ml	ptsN	CDS	CP009273.1	3339937	3340428	+	2.77613	17	15	3.44635	2.60885	0.117997	0.000183311	TRUE	FALSE	TRUE
BW25113_3204	2	set3IT040	Potassium acetate carbon source	ptsN	CDS	CP009273.1	3339937	3340428	+	2.98839	17	15	4.04948	2.28873	0.0403947	9.5e-06	TRUE	TRUE	TRUE	Yes
BW25113_3204	2	set3IT063	Potassium acetate carbon source	ptsN	CDS	CP009273.1	3339937	3340428	+	2.8777	17	15	3.98044	2.28845	0.0427319	1.16e-05	TRUE	TRUE	TRUE	Yes
BW25113_3234	2	set3IT007	LB with Aluminum chloride hydrate 7.5 mM	degQ	CDS	CP009273.1	3374102	3375469	+	-3.67655	12	11	-3.68629	0.631817	0.369918	8.82e-09	TRUE	TRUE	TRUE	No
BW25113_3234	2	set3IT011	LB with Aluminum chloride hydrate 7.5 mM	degQ	CDS	CP009273.1	3374102	3375469	+	-2.35722	12	11	-2.35722	1.78922	0.294407	0.00312701	TRUE	TRUE	TRUE	No
BW25113_3234	2	set1IT041	LB with Cephalothin sodium salt 0.08 mg/ml	degQ	CDS	CP009273.1	3374102	3375469	+	2.29641	12	12	3.01782	2.47647	0.110059	0.00143313	TRUE	TRUE	TRUE	No
BW25113_3234	2	set2IT087	LB with Cephalothin sodium salt 0.08 mg/ml	degQ	CDS	CP009273.1	3374102	3375469	+	2.97513	12	12	3.29531	2.17696	0.0786263	0.000275259	TRUE	TRUE	TRUE	No
BW25113_3234	2	set1IT031	LB with Phosphomycin disodium salt 0.015 mg/ml	degQ	CDS	CP009273.1	3374102	3375469	+	2.42027	12	12	2.87617	2.62312	0.234016	0.00465999	TRUE	FALSE	TRUE	No
BW25113_3234	2	set2IT062	LB with Sodium nitrate 350 mM	degQ	CDS	CP009273.1	3374102	3375469	+	-2.04462	12	12	-2.5062	1.17677	0.18925	2.01e-05	TRUE	FALSE	TRUE
BW25113_3237	1	set1IT004	LB with copper (II) chloride dihydrate 2 mM	argR	CDS	CP009273.1	3378062	3378532	+	2.48161	17	15	3.22821	1.76014	0.0857972	1.35e-05	TRUE	FALSE	TRUE	No
BW25113_3238	2	set3IT011	LB with Aluminum chloride hydrate 7.5 mM	yhcN	CDS	CP009273.1	3378897	3379160	+	2.71405	17	16	2.84804	0.74164	0.0328138	1.39e-10	TRUE	FALSE	TRUE	No
BW25113_3238	2	set1IT025	LB with Benzalkonium Chloride 0.004 mg/ml	yhcN	CDS	CP009273.1	3378897	3379160	+	-2.2447	17	16	-2.42179	1.12598	0.109589	9.11e-07	TRUE	FALSE	TRUE	No
BW25113_3238	2	set2IT087	LB with Cephalothin sodium salt 0.08 mg/ml	yhcN	CDS	CP009273.1	3378897	3379160	+	2.07465	17	16	3.40799	0.649278	0.0302904	1.56e-12	TRUE	FALSE	TRUE	No
BW25113_3238	2	set3IT025	LB with syringaldehyde 8 mM	yhcN	CDS	CP009273.1	3378897	3379160	+	-2.09234	17	16	-3.93482	1.50828	0.275662	9.78e-08	TRUE	FALSE	TRUE	No
BW25113_3284	2	set2IT087	LB with Cephalothin sodium salt 0.08 mg/ml	smg	CDS	CP009273.1	3425350	3425823	-	2.38905	14	12	2.38905	0.273781	0.0442308	6.14e-12	TRUE	FALSE	TRUE	No
BW25113_3284	2	set3IT023	LB with Vanillin 10 mM	smg	CDS	CP009273.1	3425350	3425823	-	3.28517	14	13	3.42755	0.257962	0.0398129	4.48e-15	TRUE	FALSE	TRUE	No
BW25113_3294	1	set1IT013	LB with Zinc sulfate heptahydrate 1 mM	rplQ	CDS	CP009273.1	3432975	3433358	-	2.11308	16	16	2.70413	3.25962	0.181854	0.0316426	TRUE	FALSE	TRUE
BW25113_3295	9	set3IT048	L-Malic acid disodium salt monohydrate carbon source	rpoA	CDS	CP009273.1	3433399	3434388	-	-2.07436	5	5	-2.68034	1.74946	0.503697	0.0319091	TRUE	FALSE	TRUE
BW25113_3295	9	set2IT091	LB	rpoA	CDS	CP009273.1	3433399	3434388	-	2.14745	5	5	2.31611	0.753712	0.0771894	0.00234981	TRUE	FALSE	TRUE
BW25113_3295	9	set1IT026	LB with Aluminum chloride hydrate 5 mM	rpoA	CDS	CP009273.1	3433399	3434388	-	2.52926	5	5	3.22401	3.04914	0.0986399	0.0772989	FALSE	TRUE	FALSE
BW25113_3295	9	set2IT073	LB with Aluminum chloride hydrate 5 mM	rpoA	CDS	CP009273.1	3433399	3434388	-	2.90915	5	5	3.67286	2.94923	0.0928209	0.049579	TRUE	TRUE	TRUE
BW25113_3295	9	set1IT032	LB with Bacitracin 0.6 mg/ml	rpoA	CDS	CP009273.1	3433399	3434388	-	2.1457	5	5	2.4775	1.192	0.0913327	0.00967927	TRUE	TRUE	TRUE
BW25113_3295	9	set2IT078	LB with Bacitracin 0.6 mg/ml	rpoA	CDS	CP009273.1	3433399	3434388	-	2.2615	5	5	2.60436	1.09021	0.0772273	0.00591868	TRUE	TRUE	TRUE
BW25113_3295	9	set1IT033	LB with Bacitracin 0.75 mg/ml	rpoA	CDS	CP009273.1	3433399	3434388	-	2.41996	5	5	2.70802	1.0602	0.0880598	0.00464765	TRUE	TRUE	TRUE
BW25113_3295	9	set2IT079	LB with Bacitracin 0.75 mg/ml	rpoA	CDS	CP009273.1	3433399	3434388	-	2.50443	5	5	2.77192	0.983431	0.0716995	0.00323951	TRUE	TRUE	TRUE
BW25113_3295	9	set1IT034	LB with Bacitracin 1 mg/ml	rpoA	CDS	CP009273.1	3433399	3434388	-	2.77919	5	5	3.11274	1.5775	0.0929117	0.0115804	TRUE	TRUE	TRUE
BW25113_3295	9	set2IT080	LB with Bacitracin 1 mg/ml	rpoA	CDS	CP009273.1	3433399	3434388	-	2.5954	5	5	2.88363	1.34225	0.0773647	0.0086237	TRUE	TRUE	TRUE
BW25113_3295	9	set1IT035	LB with Bacitracin 1.5 mg/ml	rpoA	CDS	CP009273.1	3433399	3434388	-	3.27337	5	5	3.49339	1.40848	0.0820707	0.00517015	TRUE	TRUE	TRUE
BW25113_3295	9	set2IT081	LB with Bacitracin 1.5 mg/ml	rpoA	CDS	CP009273.1	3433399	3434388	-	3.28111	5	5	3.47721	1.18159	0.0741716	0.00276111	TRUE	TRUE	TRUE
BW25113_3295	9	set1IT024	LB with Benzethonium chloride 0.01 mM	rpoA	CDS	CP009273.1	3433399	3434388	-	2.48253	5	5	3.41605	3.8874	0.355756	0.133789	FALSE	FALSE	FALSE
BW25113_3295	9	set1IT040	LB with Cephalothin sodium salt 0.01 mg/ml	rpoA	CDS	CP009273.1	3433399	3434388	-	2.91892	5	5	3.07475	1.00162	0.0833738	0.00235885	TRUE	TRUE	TRUE
BW25113_3295	9	set2IT086	LB with Cephalothin sodium salt 0.01 mg/ml	rpoA	CDS	CP009273.1	3433399	3434388	-	2.90079	5	5	3.17853	1.16551	0.0721308	0.00365813	TRUE	TRUE	TRUE
BW25113_3295	9	set1IT041	LB with Cephalothin sodium salt 0.08 mg/ml	rpoA	CDS	CP009273.1	3433399	3434388	-	3.72438	5	5	4.10232	1.84906	0.0825566	0.00770099	TRUE	TRUE	TRUE
BW25113_3295	9	set2IT087	LB with Cephalothin sodium salt 0.08 mg/ml	rpoA	CDS	CP009273.1	3433399	3434388	-	3.84438	5	5	4.22951	1.89866	0.0710196	0.00759133	TRUE	TRUE	TRUE
BW25113_3295	9	set1IT004	LB with copper (II) chloride dihydrate 2 mM	rpoA	CDS	CP009273.1	3433399	3434388	-	3.08169	5	5	4.15869	3.29585	0.158333	0.0574482	FALSE	FALSE	FALSE
BW25113_3295	9	set2IT082	LB with Fusidic acid sodium salt 0.02 mg/ml	rpoA	CDS	CP009273.1	3433399	3434388	-	2.07676	5	5	2.32315	0.816286	0.0808252	0.00312579	TRUE	TRUE	TRUE
BW25113_3295	9	set1IT037	LB with Fusidic acid sodium salt 0.03 mg/ml	rpoA	CDS	CP009273.1	3433399	3434388	-	2.09923	5	5	2.19106	0.840054	0.0866337	0.00430689	TRUE	TRUE	TRUE
BW25113_3295	9	set1IT029	LB with Phosphomycin disodium salt 0.002 mg/ml	rpoA	CDS	CP009273.1	3433399	3434388	-	3.00656	5	5	3.38595	1.63333	0.0831595	0.00976733	TRUE	TRUE	TRUE
BW25113_3295	9	set2IT075	LB with Phosphomycin disodium salt 0.002 mg/ml	rpoA	CDS	CP009273.1	3433399	3434388	-	3.12352	5	5	3.38417	1.42325	0.0741083	0.00601816	TRUE	TRUE	TRUE
BW25113_3295	9	set1IT030	LB with Phosphomycin disodium salt 0.004 mg/ml	rpoA	CDS	CP009273.1	3433399	3434388	-	3.35133	5	5	3.92478	2.49447	0.0859757	0.0244896	TRUE	TRUE	TRUE
BW25113_3295	9	set2IT076	LB with Phosphomycin disodium salt 0.004 mg/ml	rpoA	CDS	CP009273.1	3433399	3434388	-	3.69398	5	5	4.12568	2.14064	0.0707409	0.01255	TRUE	TRUE	TRUE
BW25113_3295	9	set1IT031	LB with Phosphomycin disodium salt 0.015 mg/ml	rpoA	CDS	CP009273.1	3433399	3434388	-	4.28047	5	5	5.4253	4.92048	0.299243	0.0763664	FALSE	TRUE	FALSE
BW25113_3295	9	set2IT077	LB with Phosphomycin disodium salt 0.015 mg/ml	rpoA	CDS	CP009273.1	3433399	3434388	-	3.99195	5	5	5.30415	3.47766	0.157019	0.028922	TRUE	TRUE	TRUE
BW25113_3295	9	set1IT017	LB with Sisomicin sulfate salt 0.001 mg/ml	rpoA	CDS	CP009273.1	3433399	3434388	-	2.37443	5	5	2.58227	1.13283	0.0867864	0.00699693	TRUE	TRUE	TRUE
BW25113_3295	9	set2IT063	LB with Sisomicin sulfate salt 0.001 mg/ml	rpoA	CDS	CP009273.1	3433399	3434388	-	2.67422	5	5	2.84577	0.963358	0.07132	0.00272241	TRUE	TRUE	TRUE
BW25113_3295	9	set1IT018	LB with Sisomicin sulfate salt 0.0025 mg/ml	rpoA	CDS	CP009273.1	3433399	3434388	-	2.12179	5	5	2.27255	1.37413	0.0904907	0.0208713	TRUE	TRUE	TRUE
BW25113_3295	9	set2IT066	LB with Sodium Chlorite 0.4 mM	rpoA	CDS	CP009273.1	3433399	3434388	-	2.00153	5	5	2.31046	1.1774	0.0812601	0.0118019	TRUE	TRUE	TRUE
BW25113_3295	9	set1IT021	LB with Sodium Chlorite 1.25 mM	rpoA	CDS	CP009273.1	3433399	3434388	-	2.21397	5	5	2.47678	1.11145	0.0899917	0.00758158	TRUE	TRUE	TRUE
BW25113_3295	9	set2IT067	LB with Sodium Chlorite 1.25 mM	rpoA	CDS	CP009273.1	3433399	3434388	-	2.59845	5	5	2.78423	0.888718	0.0716407	0.00218594	TRUE	TRUE	TRUE
BW25113_3295	9	set1IT006	LB with sodium fluoride 50 mM	rpoA	CDS	CP009273.1	3433399	3434388	-	2.25196	5	5	2.47346	0.82954	0.0857539	0.00262944	TRUE	FALSE	TRUE
BW25113_3295	9	set2IT062	LB with Sodium nitrate 350 mM	rpoA	CDS	CP009273.1	3433399	3434388	-	3.37148	5	5	3.4369	1.79097	0.0704508	0.0127357	TRUE	FALSE	TRUE
BW25113_3296	2	set3IT071	L-Malic acid disodium salt monohydrate carbon source	rpsD	CDS	CP009273.1	3434414	3435034	-	-2.4435	1	1	-3.60105	NA	0.83605	NA	FALSE	FALSE	FALSE
BW25113_3296	2	set1IT026	LB with Aluminum chloride hydrate 5 mM	rpsD	CDS	CP009273.1	3434414	3435034	-	3.47377	1	1	6.00302	NA	0.114	NA	TRUE	TRUE	TRUE
BW25113_3296	2	set2IT073	LB with Aluminum chloride hydrate 5 mM	rpsD	CDS	CP009273.1	3434414	3435034	-	3.81853	1	1	6.72768	NA	0.0923138	NA	TRUE	TRUE	TRUE
BW25113_3296	2	set1IT011	LB with Cisplatin 0.0125 mg/ml	rpsD	CDS	CP009273.1	3434414	3435034	-	2.34983	1	1	2.81536	NA	0.286345	NA	TRUE	FALSE	FALSE
BW25113_3296	2	set1IT004	LB with copper (II) chloride dihydrate 2 mM	rpsD	CDS	CP009273.1	3434414	3435034	-	5.38499	1	1	8.46668	NA	0.115123	NA	TRUE	FALSE	FALSE
BW25113_3296	2	set1IT030	LB with Phosphomycin disodium salt 0.004 mg/ml	rpsD	CDS	CP009273.1	3434414	3435034	-	2.86725	1	1	6.21858	NA	0.113749	NA	TRUE	TRUE	TRUE
BW25113_3296	2	set2IT076	LB with Phosphomycin disodium salt 0.004 mg/ml	rpsD	CDS	CP009273.1	3434414	3435034	-	2.15848	1	1	5.85246	NA	0.0928309	NA	TRUE	TRUE	TRUE
BW25113_3296	2	set1IT031	LB with Phosphomycin disodium salt 0.015 mg/ml	rpsD	CDS	CP009273.1	3434414	3435034	-	4.67039	1	1	9.30212	NA	0.116962	NA	TRUE	TRUE	TRUE
BW25113_3296	2	set2IT077	LB with Phosphomycin disodium salt 0.015 mg/ml	rpsD	CDS	CP009273.1	3434414	3435034	-	5.34421	1	1	9.6929	NA	0.0930309	NA	TRUE	TRUE	TRUE
BW25113_3296	2	set1IT013	LB with Zinc sulfate heptahydrate 1 mM	rpsD	CDS	CP009273.1	3434414	3435034	-	5.25051	1	1	7.87357	NA	0.118057	NA	TRUE	FALSE	FALSE
BW25113_3341	1	set3IT007	LB with Aluminum chloride hydrate 7.5 mM	rpsG	CDS	CP009273.1	3466901	3467440	-	-4.03037	3	1	-4.03037	NA	1.4452	NA	FALSE	FALSE	FALSE	No
BW25113_3341	1	set1IT003	LB with Cobalt chloride hexahydrate 1 mM	rpsG	CDS	CP009273.1	3466901	3467440	-	2.11711	3	1	2.11711	NA	0.668492	NA	FALSE	FALSE	FALSE	No
BW25113_3341	1	set1IT004	LB with copper (II) chloride dihydrate 2 mM	rpsG	CDS	CP009273.1	3466901	3467440	-	5.34255	3	1	5.34255	NA	0.210057	NA	FALSE	FALSE	FALSE	No
BW25113_3341	1	set1IT042	LB with MreB Perturbing Compound A22 0.02 mg/ml	rpsG	CDS	CP009273.1	3466901	3467440	-	3.43419	3	1	3.43419	NA	0.192646	NA	TRUE	TRUE	TRUE	No
BW25113_3341	1	set2IT088	LB with MreB Perturbing Compound A22 0.02 mg/ml	rpsG	CDS	CP009273.1	3466901	3467440	-	3.75253	3	1	3.75253	NA	0.158011	NA	FALSE	TRUE	FALSE	No
BW25113_3345	1	set3IT040	Potassium acetate carbon source	tusD	CDS	CP009273.1	3468691	3469077	-	6.97328	12	7	6.97328	0.85793	0.051093	6.99e-07	TRUE	TRUE	TRUE
BW25113_3345	1	set3IT063	Potassium acetate carbon source	tusD	CDS	CP009273.1	3468691	3469077	-	7.00527	12	7	7.00527	0.664521	0.0503856	1.5e-07	TRUE	TRUE	TRUE
BW25113_3350	1	set1IT004	LB with copper (II) chloride dihydrate 2 mM	kefB	CDS	CP009273.1	3472161	3473966	-	2.58852	7	7	2.62468	1.00707	0.153546	0.000810609	TRUE	FALSE	TRUE	No
BW25113_3388	1	set3IT007	LB with Aluminum chloride hydrate 7.5 mM	damX	CDS	CP009273.1	3509379	3510665	-	3.01352	14	14	3.01352	2.19126	0.111616	0.000188084	TRUE	FALSE	TRUE	No
BW25113_3388	1	set3IT025	LB with syringaldehyde 8 mM	damX	CDS	CP009273.1	3509379	3510665	-	-2.14013	14	14	-2.40509	1.33691	0.199365	6.78e-05	TRUE	FALSE	TRUE	No
BW25113_3388	1	set2IT056	LB with Zinc sulfate heptahydrate 1 mM	damX	CDS	CP009273.1	3509379	3510665	-	-3.23452	14	14	-3.53445	1.80163	0.219374	2.3e-05	TRUE	FALSE	TRUE
BW25113_3396	1	set2IT062	LB with Sodium nitrate 350 mM	mrcA	CDS	CP009273.1	3516230	3518782	+	3.35295	2	2	3.35295	0.155656	0.0525058	0.0208905	TRUE	FALSE	TRUE
BW25113_3403	3	set1IT024	LB with Benzethonium chloride 0.01 mM	pck	CDS	CP009273.1	3526177	3527799	+	2.59222	10	8	5.54206	6.09838	0.277483	0.0410366	TRUE	FALSE	TRUE
BW25113_3403	3	set1IT004	LB with copper (II) chloride dihydrate 2 mM	pck	CDS	CP009273.1	3526177	3527799	+	4.16816	10	8	6.89259	5.47094	0.116582	0.0110329	TRUE	FALSE	TRUE	No
BW25113_3403	3	set3IT025	LB with syringaldehyde 8 mM	pck	CDS	CP009273.1	3526177	3527799	+	-2.06416	10	8	-2.32027	1.48658	0.31854	0.00723163	TRUE	FALSE	TRUE	No
BW25113_3403	3	set3IT040	Potassium acetate carbon source	pck	CDS	CP009273.1	3526177	3527799	+	3.11433	10	8	3.11433	2.36761	0.103445	0.00828958	TRUE	TRUE	TRUE	No
BW25113_3403	3	set3IT063	Potassium acetate carbon source	pck	CDS	CP009273.1	3526177	3527799	+	3.56475	10	8	3.56475	2.42107	0.0882211	0.00469141	TRUE	TRUE	TRUE	No
BW25113_3404	9	set1IT024	LB with Benzethonium chloride 0.01 mM	envZ	CDS	CP009273.1	3527875	3529227	-	9.59802	9	9	12.0811	2.09573	0.0476858	1.41e-07	TRUE	TRUE	TRUE
BW25113_3404	9	set2IT071	LB with Benzethonium chloride 0.01 mM	envZ	CDS	CP009273.1	3527875	3529227	-	5.62662	9	9	6.96297	2.98204	0.168402	0.000119773	TRUE	TRUE	TRUE
BW25113_3404	9	set2IT086	LB with Cephalothin sodium salt 0.01 mg/ml	envZ	CDS	CP009273.1	3527875	3529227	-	-2.51179	9	9	-3.6806	0.578576	0.280386	6.17e-08	TRUE	TRUE	TRUE	No
BW25113_3404	9	set2IT087	LB with Cephalothin sodium salt 0.08 mg/ml	envZ	CDS	CP009273.1	3527875	3529227	-	-2.33673	9	9	-3.84827	0.805573	0.269406	6.05e-07	TRUE	TRUE	TRUE	No
BW25113_3404	9	set1IT011	LB with Cisplatin 0.0125 mg/ml	envZ	CDS	CP009273.1	3527875	3529227	-	2.57159	9	9	2.9186	0.755298	0.104173	2.79e-06	TRUE	FALSE	TRUE	No
BW25113_3404	9	set1IT002	LB with Cobalt chloride hexahydrate 0.75 mM	envZ	CDS	CP009273.1	3527875	3529227	-	2.51452	9	9	3.20668	0.80079	0.12256	2.48e-06	TRUE	TRUE	TRUE	No
BW25113_3404	9	set1IT003	LB with Cobalt chloride hexahydrate 1 mM	envZ	CDS	CP009273.1	3527875	3529227	-	2.44837	9	9	3.10281	0.752615	0.1244	1.87e-06	TRUE	TRUE	TRUE	No
BW25113_3404	9	set1IT004	LB with copper (II) chloride dihydrate 2 mM	envZ	CDS	CP009273.1	3527875	3529227	-	10.2811	9	9	11.3444	2.64951	0.0457698	1.53e-06	TRUE	FALSE	TRUE	Yes
BW25113_3404	9	set1IT042	LB with MreB Perturbing Compound A22 0.02 mg/ml	envZ	CDS	CP009273.1	3527875	3529227	-	2.10158	9	9	2.15951	0.844872	0.0590168	7.2e-05	TRUE	FALSE	TRUE	No
BW25113_3404	9	set1IT009	LB with Paraquat dichloride 0.064 mg/ml	envZ	CDS	CP009273.1	3527875	3529227	-	2.70106	9	9	2.93999	0.636987	0.11719	7.36e-07	TRUE	FALSE	TRUE
BW25113_3404	9	set1IT031	LB with Phosphomycin disodium salt 0.015 mg/ml	envZ	CDS	CP009273.1	3527875	3529227	-	2.31924	9	9	2.93034	0.880692	0.133129	1.45e-05	TRUE	FALSE	TRUE	No
BW25113_3404	9	set1IT019	LB with Sisomicin sulfate salt 0.005 mg/ml	envZ	CDS	CP009273.1	3527875	3529227	-	2.26905	9	9	2.80926	0.726261	0.1269	3.23e-06	TRUE	FALSE	TRUE
BW25113_3404	9	set2IT062	LB with Sodium nitrate 350 mM	envZ	CDS	CP009273.1	3527875	3529227	-	-2.61679	9	9	-4.08321	0.580025	0.271421	3.2e-08	TRUE	FALSE	TRUE
BW25113_3404	9	set1IT013	LB with Zinc sulfate heptahydrate 1 mM	envZ	CDS	CP009273.1	3527875	3529227	-	7.13891	9	9	8.05808	3.78954	0.0671207	0.000420627	TRUE	TRUE	TRUE
BW25113_3404	9	set2IT056	LB with Zinc sulfate heptahydrate 1 mM	envZ	CDS	CP009273.1	3527875	3529227	-	3.19339	9	9	3.19339	1.97872	0.0562198	0.00128553	TRUE	TRUE	TRUE
BW25113_3405	1	set2IT073	LB with Aluminum chloride hydrate 5 mM	ompR	CDS	CP009273.1	3529224	3529943	-	-2.42048	11	10	-2.94434	1.10678	0.354939	3.91e-05	TRUE	TRUE	TRUE	No
BW25113_3405	1	set3IT007	LB with Aluminum chloride hydrate 7.5 mM	ompR	CDS	CP009273.1	3529224	3529943	-	-2.18522	11	9	-2.32606	1.11168	0.3771	0.000800514	TRUE	TRUE	TRUE	No
BW25113_3405	1	set1IT024	LB with Benzethonium chloride 0.01 mM	ompR	CDS	CP009273.1	3529224	3529943	-	4.25354	11	10	8.41164	5.22584	0.203698	0.000741736	TRUE	TRUE	TRUE
BW25113_3405	1	set2IT071	LB with Benzethonium chloride 0.01 mM	ompR	CDS	CP009273.1	3529224	3529943	-	2.36426	11	10	4.74341	4.16931	0.305455	0.0062375	TRUE	TRUE	TRUE
BW25113_3405	1	set3IT019	LB with Carbenicillin disodium salt 0.5 mg/ml	ompR	CDS	CP009273.1	3529224	3529943	-	-2.13902	11	9	-2.9521	0.775199	0.381908	4.25e-06	TRUE	FALSE	TRUE	No
BW25113_3405	1	set2IT086	LB with Cephalothin sodium salt 0.01 mg/ml	ompR	CDS	CP009273.1	3529224	3529943	-	-2.05815	11	10	-3.21061	0.581387	0.300235	3.18e-08	TRUE	TRUE	TRUE	No
BW25113_3405	1	set1IT041	LB with Cephalothin sodium salt 0.08 mg/ml	ompR	CDS	CP009273.1	3529224	3529943	-	-2.54996	11	10	-2.71537	1.18227	0.328414	5.4e-05	TRUE	TRUE	TRUE	No
BW25113_3405	1	set2IT087	LB with Cephalothin sodium salt 0.08 mg/ml	ompR	CDS	CP009273.1	3529224	3529943	-	-2.57581	11	10	-3.67553	0.572409	0.339837	8.93e-09	TRUE	TRUE	TRUE	No
BW25113_3405	1	set1IT022	LB with Sodium Chloride 600 mM	ompR	CDS	CP009273.1	3529224	3529943	-	-2.00519	11	10	-2.2407	1.05131	0.28069	0.000153403	TRUE	TRUE	TRUE	No
BW25113_3405	1	set2IT069	LB with Sodium Chloride 600 mM	ompR	CDS	CP009273.1	3529224	3529943	-	-2.16994	11	10	-2.85718	0.612484	0.354014	1.77e-07	TRUE	TRUE	TRUE	No
BW25113_3405	1	set1IT016	LB with Sodium nitrate 300 mM	ompR	CDS	CP009273.1	3529224	3529943	-	-2.77325	11	10	-2.94207	1.43725	0.303058	0.000145894	TRUE	TRUE	TRUE
BW25113_3405	1	set2IT061	LB with Sodium nitrate 300 mM	ompR	CDS	CP009273.1	3529224	3529943	-	-3.06613	11	10	-3.49199	0.986081	0.339277	1.73e-06	TRUE	TRUE	TRUE
BW25113_3405	1	set2IT062	LB with Sodium nitrate 350 mM	ompR	CDS	CP009273.1	3529224	3529943	-	-2.64817	11	10	-3.82515	0.81647	0.327117	1.57e-07	TRUE	TRUE	TRUE
BW25113_3405	1	set2IT059	LB with Sodium nitrite 30 mM	ompR	CDS	CP009273.1	3529224	3529943	-	-2.10557	11	10	-2.17791	1.27811	0.243119	0.000880821	TRUE	FALSE	TRUE	No
BW25113_3405	1	set3IT025	LB with syringaldehyde 8 mM	ompR	CDS	CP009273.1	3529224	3529943	-	-2.04892	11	9	-2.27827	1.46349	0.305	0.00425449	TRUE	FALSE	TRUE	No
BW25113_3423	1	set2IT077	LB with Phosphomycin disodium salt 0.015 mg/ml	glpR	CDS	CP009273.1	3553207	3553965	-	2.71154	13	12	2.79055	2.78629	0.135157	0.00674763	TRUE	FALSE	TRUE	No
BW25113_3434	1	set2IT049	LB with Nickel (II) chloride hexahydrate 1.2 mM	yhgN	CDS	CP009273.1	3568431	3569024	+	-2.41148	8	8	-2.41148	0.736588	0.252587	3.54e-05	TRUE	FALSE	TRUE	No
BW25113_3434	1	set3IT040	Potassium acetate carbon source	yhgN	CDS	CP009273.1	3568431	3569024	+	5.39772	8	8	5.45641	1.15698	0.0559836	3.39e-06	TRUE	TRUE	TRUE	No
BW25113_3434	1	set3IT063	Potassium acetate carbon source	yhgN	CDS	CP009273.1	3568431	3569024	+	5.40122	8	8	5.40122	0.918003	0.0545087	7.58e-07	TRUE	TRUE	TRUE	No
BW25113_3438	1	set3IT038	D-Gluconic Acid sodium salt carbon source	gntR	CDS	CP009273.1	3571091	3572086	-	2.65079	18	17	2.78539	1.10741	0.0477412	1.65e-08	TRUE	TRUE	TRUE	No
BW25113_3438	1	set3IT061	D-Gluconic Acid sodium salt carbon source	gntR	CDS	CP009273.1	3571091	3572086	-	2.84696	18	17	2.97412	0.979467	0.0416738	1.11e-09	TRUE	TRUE	TRUE	No
BW25113_3461	5	set3IT007	LB with Aluminum chloride hydrate 7.5 mM	rpoH	CDS	CP009273.1	3593289	3594143	-	3.19682	12	11	3.21121	1.14266	0.0461229	3.02e-06	TRUE	FALSE	TRUE
BW25113_3461	5	set1IT024	LB with Benzethonium chloride 0.01 mM	rpoH	CDS	CP009273.1	3593289	3594143	-	3.63156	12	11	3.63156	1.89145	0.185609	0.000115862	TRUE	FALSE	TRUE
BW25113_3461	5	set1IT004	LB with copper (II) chloride dihydrate 2 mM	rpoH	CDS	CP009273.1	3593289	3594143	-	4.83421	12	11	4.83421	1.02005	0.056822	3.83e-08	TRUE	FALSE	TRUE
BW25113_3461	5	set1IT042	LB with MreB Perturbing Compound A22 0.02 mg/ml	rpoH	CDS	CP009273.1	3593289	3594143	-	2.5814	12	11	2.59593	0.707478	0.0542812	3.18e-07	TRUE	TRUE	TRUE
BW25113_3461	5	set2IT088	LB with MreB Perturbing Compound A22 0.02 mg/ml	rpoH	CDS	CP009273.1	3593289	3594143	-	3.16398	12	11	3.1647	0.568463	0.0447963	6.58e-09	TRUE	TRUE	TRUE
BW25113_3461	5	set1IT001	LB with Nickel (II) chloride hexahydrate 1.2 mM	rpoH	CDS	CP009273.1	3593289	3594143	-	3.55467	12	11	3.904	0.871487	0.0561122	3.94e-08	TRUE	TRUE	TRUE
BW25113_3461	5	set2IT049	LB with Nickel (II) chloride hexahydrate 1.2 mM	rpoH	CDS	CP009273.1	3593289	3594143	-	3.67561	12	11	3.97694	0.754385	0.0399792	8.14e-09	TRUE	TRUE	TRUE
BW25113_3461	5	set3IT016	LB with Tetracycline hydrochloride 0.0005 mg/ml	rpoH	CDS	CP009273.1	3593289	3594143	-	-2.66061	12	11	-2.67289	1.31536	0.284708	7.08e-05	TRUE	FALSE	TRUE
BW25113_3469	1	set1IT013	LB with Zinc sulfate heptahydrate 1 mM	zntA	CDS	CP009273.1	3599811	3602009	+	5.80616	8	7	7.21181	3.37362	0.153514	0.00233462	TRUE	FALSE	TRUE
BW25113_3472	2	set2IT072	LB with Benzalkonium Chloride 0.004 mg/ml	dcrB	CDS	CP009273.1	3603315	3603872	+	-2.22916	14	14	-2.28722	1.10562	0.166193	9.29e-06	TRUE	FALSE	TRUE	Yes
BW25113_3472	2	set2IT064	LB with Sisomicin sulfate salt 0.0025 mg/ml	dcrB	CDS	CP009273.1	3603315	3603872	+	2.15844	14	14	2.19799	0.690072	0.0445199	2.27e-08	TRUE	TRUE	TRUE
BW25113_3472	2	set1IT019	LB with Sisomicin sulfate salt 0.005 mg/ml	dcrB	CDS	CP009273.1	3603315	3603872	+	8.85172	14	14	8.97021	1.70492	0.0442815	5.02e-11	TRUE	TRUE	TRUE
BW25113_3472	2	set2IT065	LB with Sisomicin sulfate salt 0.005 mg/ml	dcrB	CDS	CP009273.1	3603315	3603872	+	4.93464	14	14	5.0439	2.02594	0.0759921	4.46e-07	TRUE	TRUE	TRUE
BW25113_3472	2	set1IT013	LB with Zinc sulfate heptahydrate 1 mM	dcrB	CDS	CP009273.1	3603315	3603872	+	3.1909	14	14	4.15968	3.47404	0.173469	0.00295138	TRUE	FALSE	TRUE
BW25113_3500	1	set3IT025	LB with syringaldehyde 8 mM	gor	CDS	CP009273.1	3639659	3641011	+	-2.17374	6	6	-2.17374	1.02	0.294109	0.00720335	TRUE	FALSE	TRUE	No
BW25113_3500	1	set1IT013	LB with Zinc sulfate heptahydrate 1 mM	gor	CDS	CP009273.1	3639659	3641011	+	4.54225	6	6	4.56955	3.71144	0.268437	0.0541167	FALSE	TRUE	FALSE
BW25113_3500	1	set2IT056	LB with Zinc sulfate heptahydrate 1 mM	gor	CDS	CP009273.1	3639659	3641011	+	2.03756	6	6	2.11909	0.779025	0.0888674	0.00114934	TRUE	TRUE	TRUE
BW25113_3520	1	set2IT073	LB with Aluminum chloride hydrate 5 mM	yhjB	CDS	CP009273.1	3664652	3665254	-	-2.253	4	3	-2.253	1.45832	0.49323	0.150786	FALSE	FALSE	FALSE	No
BW25113_3520	1	set1IT042	LB with MreB Perturbing Compound A22 0.02 mg/ml	yhjB	CDS	CP009273.1	3664652	3665254	-	2.23113	4	3	2.23113	1.0275	0.128969	0.0671561	FALSE	TRUE	FALSE	No
BW25113_3520	1	set2IT088	LB with MreB Perturbing Compound A22 0.02 mg/ml	yhjB	CDS	CP009273.1	3664652	3665254	-	3.31287	4	3	3.31287	0.83922	0.104268	0.022113	TRUE	TRUE	TRUE	No
BW25113_3521	2	set3IT011	LB with Aluminum chloride hydrate 7.5 mM	yhjC	CDS	CP009273.1	3665774	3666673	+	-2.68507	7	7	-2.68507	1.46993	0.27759	0.00485175	TRUE	FALSE	TRUE	No
BW25113_3521	2	set2IT072	LB with Benzalkonium Chloride 0.004 mg/ml	yhjC	CDS	CP009273.1	3665774	3666673	+	2.64227	7	7	2.64227	2.23044	0.0739762	0.0202144	TRUE	FALSE	TRUE	No
BW25113_3521	2	set1IT024	LB with Benzethonium chloride 0.01 mM	yhjC	CDS	CP009273.1	3665774	3666673	+	2.69918	7	7	2.69918	2.91702	0.264984	0.0603483	FALSE	FALSE	FALSE
BW25113_3521	2	set1IT001	LB with Nickel (II) chloride hexahydrate 1.2 mM	yhjC	CDS	CP009273.1	3665774	3666673	+	2.46572	7	7	2.46572	1.06648	0.0614478	0.00089321	TRUE	TRUE	TRUE	No
BW25113_3521	2	set2IT049	LB with Nickel (II) chloride hexahydrate 1.2 mM	yhjC	CDS	CP009273.1	3665774	3666673	+	2.55664	7	7	2.55664	1.28595	0.0467853	0.00193812	TRUE	TRUE	TRUE	No
BW25113_3521	2	set3IT025	LB with syringaldehyde 8 mM	yhjC	CDS	CP009273.1	3665774	3666673	+	-2.29384	7	7	-3.27868	1.65269	0.318687	0.00338233	TRUE	FALSE	TRUE	No
BW25113_3523	2	set3IT040	Potassium acetate carbon source	yhjE	CDS	CP009273.1	3668146	3669468	+	2.89136	6	6	2.89136	0.593132	0.0601201	8.14e-05	TRUE	TRUE	TRUE	No
BW25113_3523	2	set3IT063	Potassium acetate carbon source	yhjE	CDS	CP009273.1	3668146	3669468	+	3.12854	6	6	3.12854	0.430389	0.0562919	1.15e-05	TRUE	TRUE	TRUE	No
BW25113_3523	2	set3IT041	Sodium D-Lactate carbon source	yhjE	CDS	CP009273.1	3668146	3669468	+	4.05278	6	6	4.05278	1.21997	0.0553284	0.000467727	TRUE	TRUE	TRUE	No
BW25113_3523	2	set3IT064	Sodium D-Lactate carbon source	yhjE	CDS	CP009273.1	3668146	3669468	+	4.30023	6	6	4.30023	0.993322	0.0487377	0.000132079	TRUE	TRUE	TRUE	No
BW25113_3527	1	set1IT025	LB with Benzalkonium Chloride 0.004 mg/ml	yhjJ	CDS	CP009273.1	3673804	3675300	-	-3.04977	5	4	-3.18664	2.01621	0.483792	0.0584852	FALSE	TRUE	FALSE	No
BW25113_3527	1	set2IT072	LB with Benzalkonium Chloride 0.004 mg/ml	yhjJ	CDS	CP009273.1	3673804	3675300	-	-3.25313	5	3	-3.36473	1.21844	0.512298	0.0465072	TRUE	TRUE	TRUE	No
BW25113_3527	1	set1IT024	LB with Benzethonium chloride 0.01 mM	yhjJ	CDS	CP009273.1	3673804	3675300	-	2.47359	5	4	2.47359	1.00333	0.441529	0.0190317	TRUE	FALSE	TRUE
BW25113_3527	1	set3IT019	LB with Carbenicillin disodium salt 0.5 mg/ml	yhjJ	CDS	CP009273.1	3673804	3675300	-	-2.54929	5	3	-2.54929	1.12927	0.463104	0.0650033	FALSE	FALSE	FALSE	No
BW25113_3527	1	set3IT010	LB with Sodium nitrite 10 mM	yhjJ	CDS	CP009273.1	3673804	3675300	-	-2.32528	5	3	-2.32528	0.809731	0.420522	0.0406794	TRUE	FALSE	TRUE	No
BW25113_3527	1	set3IT025	LB with syringaldehyde 8 mM	yhjJ	CDS	CP009273.1	3673804	3675300	-	-2.5748	5	3	-2.5748	0.621804	0.435952	0.0251252	TRUE	FALSE	TRUE	No
BW25113_3527	1	set2IT056	LB with Zinc sulfate heptahydrate 1 mM	yhjJ	CDS	CP009273.1	3673804	3675300	-	2.12395	5	3	2.12395	1.05192	0.100317	0.0729315	FALSE	FALSE	FALSE
BW25113_3528	1	set3IT022	LB with 5-Hydroxymethylfurfural 10 mM	dctA	CDS	CP009273.1	3675521	3676807	-	2.3979	6	6	2.3979	0.852462	0.0645265	0.000985852	TRUE	FALSE	TRUE	No
BW25113_3528	1	set1IT026	LB with Aluminum chloride hydrate 5 mM	dctA	CDS	CP009273.1	3675521	3676807	-	-2.06895	6	6	-2.06895	2.37261	0.309991	0.128941	FALSE	FALSE	FALSE	No
BW25113_3528	1	set2IT056	LB with Zinc sulfate heptahydrate 1 mM	dctA	CDS	CP009273.1	3675521	3676807	-	-3.61629	6	6	-3.61629	1.25799	0.302893	0.0016285	TRUE	FALSE	TRUE
BW25113_3545	1	set3IT048	L-Malic acid disodium salt monohydrate carbon source	proK	tRNA	CP009273.1	3701976	3702052	-	2.66083	2	1	2.66083	NA	0.20921	NA	FALSE	TRUE	FALSE
BW25113_3545	1	set3IT071	L-Malic acid disodium salt monohydrate carbon source	proK	tRNA	CP009273.1	3701976	3702052	-	2.57693	2	1	2.57693	NA	0.202825	NA	FALSE	TRUE	FALSE
BW25113_3545	1	set2IT068	LB	proK	tRNA	CP009273.1	3701976	3702052	-	-2.32394	2	1	-2.32394	NA	0.740087	NA	FALSE	FALSE	FALSE
BW25113_3545	1	set1IT026	LB with Aluminum chloride hydrate 5 mM	proK	tRNA	CP009273.1	3701976	3702052	-	-3.04349	2	1	-3.04349	NA	1.05154	NA	FALSE	TRUE	FALSE
BW25113_3545	1	set2IT073	LB with Aluminum chloride hydrate 5 mM	proK	tRNA	CP009273.1	3701976	3702052	-	-3.16547	2	1	-3.16547	NA	1.03348	NA	FALSE	TRUE	FALSE
BW25113_3545	1	set3IT011	LB with Aluminum chloride hydrate 7.5 mM	proK	tRNA	CP009273.1	3701976	3702052	-	-2.27259	2	1	-2.27259	NA	1.0272	NA	FALSE	TRUE	FALSE
BW25113_3545	1	set1IT032	LB with Bacitracin 0.6 mg/ml	proK	tRNA	CP009273.1	3701976	3702052	-	-2.79189	2	1	-2.79189	NA	1.05154	NA	FALSE	TRUE	FALSE
BW25113_3545	1	set2IT078	LB with Bacitracin 0.6 mg/ml	proK	tRNA	CP009273.1	3701976	3702052	-	-2.18311	2	1	-2.18311	NA	0.666078	NA	FALSE	TRUE	FALSE
BW25113_3545	1	set1IT033	LB with Bacitracin 0.75 mg/ml	proK	tRNA	CP009273.1	3701976	3702052	-	-2.1295	2	1	-2.1295	NA	0.87111	NA	FALSE	TRUE	FALSE
BW25113_3545	1	set2IT079	LB with Bacitracin 0.75 mg/ml	proK	tRNA	CP009273.1	3701976	3702052	-	-2.54973	2	1	-2.54973	NA	0.666078	NA	FALSE	TRUE	FALSE
BW25113_3545	1	set2IT080	LB with Bacitracin 1 mg/ml	proK	tRNA	CP009273.1	3701976	3702052	-	-3.48712	2	1	-3.48712	NA	1.03348	NA	FALSE	TRUE	FALSE
BW25113_3545	1	set2IT081	LB with Bacitracin 1.5 mg/ml	proK	tRNA	CP009273.1	3701976	3702052	-	-4.01164	2	1	-4.01164	NA	1.45216	NA	FALSE	TRUE	FALSE
BW25113_3545	1	set1IT040	LB with Cephalothin sodium salt 0.01 mg/ml	proK	tRNA	CP009273.1	3701976	3702052	-	-3.02969	2	1	-3.02969	NA	1.05154	NA	FALSE	TRUE	FALSE
BW25113_3545	1	set2IT086	LB with Cephalothin sodium salt 0.01 mg/ml	proK	tRNA	CP009273.1	3701976	3702052	-	-2.18407	2	1	-2.18407	NA	0.666078	NA	FALSE	TRUE	FALSE
BW25113_3545	1	set2IT051	LB with copper (II) chloride dihydrate 5 mM	proK	tRNA	CP009273.1	3701976	3702052	-	-2.83202	2	1	-3	NA	0.849221	NA	FALSE	FALSE	FALSE
BW25113_3545	1	set1IT036	LB with Fusidic acid sodium salt 0.02 mg/ml	proK	tRNA	CP009273.1	3701976	3702052	-	-2.35506	2	1	-2.35506	NA	0.87111	NA	FALSE	TRUE	FALSE
BW25113_3545	1	set2IT082	LB with Fusidic acid sodium salt 0.02 mg/ml	proK	tRNA	CP009273.1	3701976	3702052	-	-2.38932	2	1	-2.38932	NA	0.740087	NA	FALSE	TRUE	FALSE
BW25113_3545	1	set1IT037	LB with Fusidic acid sodium salt 0.03 mg/ml	proK	tRNA	CP009273.1	3701976	3702052	-	-4.39274	2	1	-4.39274	NA	1.46506	NA	FALSE	TRUE	FALSE
BW25113_3545	1	set2IT084	LB with Fusidic acid sodium salt 0.1 mg/ml	proK	tRNA	CP009273.1	3701976	3702052	-	-2.69778	2	1	-2.95423	NA	0.849221	NA	FALSE	TRUE	FALSE
BW25113_3545	1	set2IT049	LB with Nickel (II) chloride hexahydrate 1.2 mM	proK	tRNA	CP009273.1	3701976	3702052	-	-2.26042	2	1	-2.26042	NA	0.740087	NA	FALSE	FALSE	FALSE
BW25113_3545	1	set2IT076	LB with Phosphomycin disodium salt 0.004 mg/ml	proK	tRNA	CP009273.1	3701976	3702052	-	-2.34871	2	1	-2.34871	NA	0.666078	NA	FALSE	FALSE	FALSE
BW25113_3545	1	set3IT015	LB with Rifampicin 0.2 mg/ml	proK	tRNA	CP009273.1	3701976	3702052	-	2.05139	2	1	2.05139	NA	0.731298	NA	FALSE	FALSE	FALSE
BW25113_3545	1	set1IT022	LB with Sodium Chloride 600 mM	proK	tRNA	CP009273.1	3701976	3702052	-	-2.07624	2	1	-2.07624	NA	0.87111	NA	FALSE	FALSE	FALSE
BW25113_3545	1	set2IT067	LB with Sodium Chlorite 1.25 mM	proK	tRNA	CP009273.1	3701976	3702052	-	-2.93404	2	1	-2.93404	NA	0.740087	NA	FALSE	FALSE	FALSE
BW25113_3545	1	set2IT052	LB with sodium fluoride 200 mM	proK	tRNA	CP009273.1	3701976	3702052	-	-3.54749	2	1	-3.54749	NA	1.03348	NA	FALSE	FALSE	FALSE
BW25113_3545	1	set2IT057	LB with Sodium nitrite 10 mM	proK	tRNA	CP009273.1	3701976	3702052	-	-3.18329	2	1	-3.35272	NA	1.03348	NA	FALSE	TRUE	FALSE
BW25113_3545	1	set2IT058	LB with Sodium nitrite 20 mM	proK	tRNA	CP009273.1	3701976	3702052	-	-3.02232	2	1	-3.1117	NA	0.849221	NA	FALSE	TRUE	FALSE
BW25113_3545	1	set2IT059	LB with Sodium nitrite 30 mM	proK	tRNA	CP009273.1	3701976	3702052	-	-2.69367	2	1	-3.78995	NA	1.03348	NA	FALSE	TRUE	FALSE
BW25113_3545	1	set3IT016	LB with Tetracycline hydrochloride 0.0005 mg/ml	proK	tRNA	CP009273.1	3701976	3702052	-	-2.70582	2	1	-3.36737	NA	1.4477	NA	FALSE	FALSE	FALSE
BW25113_3545	1	set3IT004	LB with Thallium(I) acetate 0.08 mg/ml	proK	tRNA	CP009273.1	3701976	3702052	-	-2.58752	2	1	-2.58752	NA	1.0272	NA	FALSE	TRUE	FALSE
BW25113_3545	1	set3IT009	LB with Thallium(I) acetate 0.1 mg/ml	proK	tRNA	CP009273.1	3701976	3702052	-	-3.17062	2	1	-3.17062	NA	1.4477	NA	FALSE	TRUE	FALSE
BW25113_3545	1	set2IT056	LB with Zinc sulfate heptahydrate 1 mM	proK	tRNA	CP009273.1	3701976	3702052	-	-3.1245	2	1	-4.50069	NA	1.45216	NA	FALSE	FALSE	FALSE
BW25113_3545	1	set3IT040	Potassium acetate carbon source	proK	tRNA	CP009273.1	3701976	3702052	-	4.91204	2	1	4.91204	NA	0.170621	NA	TRUE	TRUE	TRUE
BW25113_3545	1	set3IT063	Potassium acetate carbon source	proK	tRNA	CP009273.1	3701976	3702052	-	6.0251	2	1	6.0251	NA	0.146339	NA	TRUE	TRUE	TRUE
BW25113_3545	1	set3IT066	Sodium succinate dibasic hexahydrate carbon source	proK	tRNA	CP009273.1	3701976	3702052	-	2.43888	2	1	2.43888	NA	0.216738	NA	FALSE	FALSE	FALSE
BW25113_3570	1	set1IT004	LB with copper (II) chloride dihydrate 2 mM	bax	CDS	CP009273.1	3729713	3730537	-	3.92923	11	8	3.92923	0.673505	0.0754138	1.18e-06	TRUE	FALSE	TRUE	No
BW25113_3572	1	set3IT007	LB with Aluminum chloride hydrate 7.5 mM	avtA	CDS	CP009273.1	3733065	3734318	+	-2.87535	12	12	-2.87535	1.54246	0.307402	0.000165283	TRUE	FALSE	TRUE	No
BW25113_3572	1	set1IT013	LB with Zinc sulfate heptahydrate 1 mM	avtA	CDS	CP009273.1	3733065	3734318	+	2.186	12	12	2.186	2.88366	0.189061	0.117707	FALSE	FALSE	FALSE
BW25113_3572	1	set3IT063	Potassium acetate carbon source	avtA	CDS	CP009273.1	3733065	3734318	+	2.13647	12	12	2.13647	0.66444	0.0669531	3.54e-07	TRUE	FALSE	TRUE	No
BW25113_3603	1	set3IT040	Potassium acetate carbon source	lldP	CDS	CP009273.1	3770759	3772414	+	4.75529	9	9	5.11448	2.24929	0.0880181	0.00014786	TRUE	TRUE	TRUE	No
BW25113_3603	1	set3IT063	Potassium acetate carbon source	lldP	CDS	CP009273.1	3770759	3772414	+	4.37442	9	9	4.69015	2.33619	0.111528	0.000349904	TRUE	TRUE	TRUE	No
BW25113_3607	2	set1IT002	LB with Cobalt chloride hexahydrate 0.75 mM	cysE	CDS	CP009273.1	3775101	3775922	-	4.07158	19	15	4.29006	2.40461	0.0917525	8.5e-06	TRUE	FALSE	TRUE
BW25113_3607	2	set1IT001	LB with Nickel (II) chloride hexahydrate 1.2 mM	cysE	CDS	CP009273.1	3775101	3775922	-	5.35041	19	15	5.35041	1.9861	0.0465451	5.66e-08	TRUE	TRUE	TRUE
BW25113_3607	2	set2IT049	LB with Nickel (II) chloride hexahydrate 1.2 mM	cysE	CDS	CP009273.1	3775101	3775922	-	5.84431	19	17	5.84431	1.78089	0.0377696	3.64e-10	TRUE	TRUE	TRUE
BW25113_3627	1	set1IT024	LB with Benzethonium chloride 0.01 mM	waaR	CDS	CP009273.1	3795399	3796418	-	5.76691	10	10	6.56646	5.7443	0.163946	0.00640956	TRUE	TRUE	TRUE
BW25113_3627	1	set2IT071	LB with Benzethonium chloride 0.01 mM	waaR	CDS	CP009273.1	3795399	3796418	-	3.56444	10	9	3.67413	5.96987	0.259819	0.107354	FALSE	TRUE	FALSE
BW25113_3632	8	set1IT028	LB	waaQ	CDS	CP009273.1	3800424	3801458	-	2.04486	11	10	2.04486	0.276793	0.0698184	2.3e-09	TRUE	TRUE	TRUE
BW25113_3632	8	set2IT068	LB	waaQ	CDS	CP009273.1	3800424	3801458	-	2.03066	11	11	2.03066	0.434951	0.0650836	2.58e-08	TRUE	TRUE	TRUE
BW25113_3632	8	set2IT091	LB	waaQ	CDS	CP009273.1	3800424	3801458	-	2.02624	11	11	2.0424	0.365097	0.0638552	4.46e-09	TRUE	TRUE	TRUE
BW25113_3632	8	set3IT007	LB with Aluminum chloride hydrate 7.5 mM	waaQ	CDS	CP009273.1	3800424	3801458	-	-2.44356	11	11	-2.83893	0.785558	0.356942	1.17e-06	TRUE	TRUE	TRUE	No
BW25113_3632	8	set3IT011	LB with Aluminum chloride hydrate 7.5 mM	waaQ	CDS	CP009273.1	3800424	3801458	-	-2.03875	11	11	-2.57302	1.54834	0.344524	0.000595712	TRUE	TRUE	TRUE	No
[truncated: 4,160 more rows]
