# Supplementary material for: Dual-barcoded shotgun expression library sequencing for high-throughput characterization of functional traits in bacteria
Source: Nat Commun. 2019 Jan 18;10:308. doi: 10.1038/s41467-018-08177-8 (PMC6338753; doi:10.1038/s41467-018-08177-8)
Supplement: Supplementary file 7 — Supplementary Data 4 [file 41467_2018_8177_MOESM7_ESM.xlsx]

## Sheet: Supplementary Data 4
Supplementary Table 4. List of genes whose high dosage is known to yield positive fitness effects
Key:	Condition --assay condition
	Type --condition type
	Gene -- gene name
	Annotation--gene function annotation in EcoCyc database
	PMID--publication PMID number
	Condition	Type	Gene	Annotation (EcoCyc database, PMID 27899573)	PMID
1	Benzalkonium	Other stress	marA	DNA-binding transcriptional dual regulator	17379704
2	Cephalothin	Antibiotic	ampC	AmpC -lactamase	19136439
3	Cobalt	Metal	rnc	RNase III	22343302
4	Cobalt	Metal	rcnA	Nickel/cobalt efflux system	15805538
5	Cobalt	Metal	yfgG	Unknown	29356848
6	Cobalt	Metal	cysE	Serine acetyltransferase	29356848
7	Copper	Metal	nlpE	Lipoprotein NlpE, activates Cpx pathway	7635807
8	Copper	Metal	cutC	encodes MicL sRNA downregulates Lpp	25030700
9	Fructose	Carbon	fruB	Fructose-specific PTS multiphosphoryl transfer protein	11361065
10	Galacturonic Acid	Carbon	yjjL	Galactonate uptake transporter	17088549
11	Galacturonic Acid	Carbon	kdgT	Gluconate (KDG) uptake system	320187
12	Glucosamine	Carbon	mtfA	Titrates transcriptional repressor Mlc	16855233
13	Glucosamine	Carbon	nagB	Glucosamine-6-phosphate deaminaseÊ	19700525
14	Lomefloxacin	Antibiotic	marA	DNA-binding transcriptional dual regulator	20395215
15	Nickel	Metal	fetB	ABC family transporter	24038693
16	Nickel	Metal	yhbS	Putative acyltransferase	29356848
17	Nickel	Metal	cysE	Serine acetyltransferase	29356848
18	Nickel	Metal	rnc	RNase III	22343302
19	Nickel	Metal	rcnA	Nickel/cobalt efflux system	15805538
20	Paraquat	Other stress	emrE	Multidrug efflux protein	1320256
21	Phosphomycin	Antibiotic	bcr	Multidrug efflux pump	11566977
22	Phosphomycin	Antibiotic	rstA	DNA-binding transcriptional regulator	12618449
23	Phosphomycin	Antibiotic	murA	First step of peptidoglycan assembly	22371901
24	Potassium acetate	Salt	cra	DNA-binding transcriptional dual regulator	29394395
25	Potassium acetate	Salt	acnA	Aconitate hydratase A	11815613
26	Potassium acetate	Salt	acnB	Aconitate hydratase B	11815613
27	Sisomicin	Antibiotic	yejG	Unknown	21173244
28	Sisomicin	Antibiotic	cpxR	DNA-binding transcriptional dual regulator	23335416
29	Sodium lactate	Salt	ppsA	Phosphoenolpyruvate synthetase	16102602
30	Syringaldehyde	Other stress	galE	UDP-glucose 4-epimerase	20393580
31	Tetracycline	Antibiotic	rbsR	DNA-binding transcriptional dual regulator	21173244
32	Tetracycline	Antibiotic	sdiA	DNA-binding transcriptional dual regulator	11244066
33	Tetracycline	Antibiotic	bcr	Multidrug efflux pump	11566977
34	Tetracycline	Antibiotic	SoxS	DNA-binding transcriptional dual regulator	7896685
35	Tetracycline	Antibiotic	rob	DNA-binding transcriptional dual regulator	7896685
36	Tetracycline	Antibiotic	mdfA	Multidrug efflux protein (cmr protein)	9079913
37	Trehalose	Carbon	treB	Trehalose specific PTS enzyme IIBC component	7608078
38	Trehalose	Carbon	treA	Periplasmic trehalase	8391102
39	Zinc	Metal	zupT	Divalent metal-cation transporters	11790762
40	Zinc	Metal	zntA	P-type ATPase involved in efflux of zinc	9405611
41	Zinc	Metal	zitB	Zinc transporter	11443104
