# Supplementary material for: Dual-barcoded shotgun expression library sequencing for high-throughput characterization of functional traits in bacteria
Source: Nat Commun. 2019 Jan 18;10:308. doi: 10.1038/s41467-018-08177-8 (PMC6338753; doi:10.1038/s41467-018-08177-8)
Supplement: Supplementary file 8 — Supplementary Data 5 [file 41467_2018_8177_MOESM8_ESM.xlsx]

## Sheet: Supplementary Data 5
Supplementary Table 5. Novel gene-function association with fitness score >=4; hypothesis and general notes
Key:	Conditions --assay condition
	Genes with score >=4 --genes with fitness score of 4 or more than 4
	Annotation function--gene function annotation as in EcoCyc database
	knockout phenotype--gene mutant or deletion phenotype
	Reference (PMID)--publication PMID number for gene knockout phenotype
	Hypothesis--working hypothesis for gene fitness phenotype
	General notes (PMID) --General notes on gene function, speculation, earlier phenotype data with PMID of publication
	Conditions	Genes with score >=4	Annotated function	Knockout phenotype	Reference (PMID)	Hypothesis	General notes (PMID)
METALS
	Aluminum chloride	pmrD	Signal transduction protein (polymyxin B resistance protein)	Susceptible	29769716	pmrD senses aluminum stress and induces pmrA regulon to withstand aluminum stress	pmrD responds to aluminum stress and probably induces pmrA regulon to modify LPS to withstand aluminum stress. This aluminum sensing through PmrD appears to be independent of PhoP-Q system (25605366), but appears PhoPQ negatively regulate pmrD expression; Dub-seq fragment containing phoP shows sensitivity (negative score) to aluminum levels. From the Rb-Tnseq data we observe: deletion mutants of …
	Cobalt	hslU	ATP dependent protease subunit	Susceptible	29769716	HslU degrades Arc repressor, and induces dehydrogenase complex	HslU degrades Arc repressor of hybOABCDEFG operon encoding NiFe dehydrogenase 2 complex (10537212) to yield nickel tolerance phenotype; HslU the ATPase component of HslUV protease. HslU mutants show susceptibility to range of antibiotics and metals including nickel and cobalt (29769716);
	Cobalt	yfgG	Unknown	Susceptible	29769716		ASKA library plasmid expressing yfgG shows cobalt tolerance (29356848); yfgG mutants show susceptibility to Nickel, Cobalt (29769716);
	Cobalt	yihI	Activates GTPase activity of Der				yihI role in Cobalt tolerance is unclear
	Cobalt	yniD	Unknown				yniD role in Cobalt tolerance is unclear
	Copper	arfB	Peptidyl-tRNA hydrolase, rescues stalled ribosomes				Cytosolic protein; Its role in Copper is unclear. High scoring Dub-seq fragments also contained downstream gene nlpE, whose high copy expression is known to activate Cpx pathway, and show resistance phenotype in copper and sisomicin (7635807, 20211889);
	Copper	dksA	RNA-polymerase binding transcription factor	Susceptible	29769716		Binds to RNA-polymerase and effects transcript elongation (EcoCyc database, 27899573). Recently it was shown that DksA is required for RpoS regulon induction in sub-inhibitory doses of copper stress (27681420); dksA mutants show susceptibility to copper (29769716)
	Copper	dnaK	Chaperone protein			DnaK helps in folding of multi-copper oxidase CueO which requires copper for activity	DnaK is an essential chaperone in the Tat targeting (twin-arginine translocation) of cueO, multi-copper oxidase important in copper homeostasis across cytoplasmic membrane (17215254). Cuprous oxidase CueO requires copper for activity, and is translocated across Tat system as an apo-protein, and readily gets activated with periplasmic copper (27129241). DnaK plays key role in multistep folding of …
	Copper	dpiA/citB	Response regulator of DpiAB system: DNA-binding transcriptional dual regulator				Role of DpiA in Copper tolerance is unclear. Overproduction of DpiA inhibits appY expression (9701802); AppY activates hyaABCDEF operon (10537212) coding for NiFe dehydrogenase 1 complex;
	Copper	envZ	Sensory histidine kinase of EnvZ/OmpR system	Susceptible	29769716	Induction of envelop stress response	EnvZ/OmpR regulates ompC, ompF expression; envZ mutants show susceptibility to copper, bacitracin, Benzalkonium, and resistance to chloramphenicol, tetracycline, and Cephalothin (29769716). Metal and antibiotic resistance appears to be output of an Intricate cross-talk between EnvZ-OmpR, CpxA-CpxR system, RCS pathway and sigma-E (27839654)
	Copper	fadL	Long-chain fatty acid outer membrane porin			Increases membrane integrity and tolerance	Overexpression of fadL has shown increased membrane integrity and fatty acid tolerance (28245829) and activates sigma-E response (21245315).
	Copper	Flu	Antigen 43 autotransporter				Periplasmic protein. Not much known about Flu in the context of Copper tolerance (EcoCyc database, 27899573).
	Copper	marA	DNA-binding transcriptional dual regulator				MarA is known to be involved in antibiotic resistance, oxidative stress, solvent tolerance, heavy metal tolerance ( EcoCyc database, 27899573). Its role in Copper tolerance is unclear
	Copper	mepM/yebA	murein DD-endopeptidase	Susceptible	29769716	Modifies peptidoglycan and improves copper tolerance	Involved in peptidoglycan homeostasis; mepM mutants show susceptibility to copper, and resistance to many antibiotics (29769716)
	Copper	mepS/spr	murein DD-endopeptidase/LD-carboxypeptidase	Susceptible	29769716	Modifies peptidoglycan and improves copper tolerance	Involved in peptidoglycan homeostasis; mepS mutants show susceptibility to copper, and resistance to many antibiotics (29769716)
	Copper	mltD	Lytic murein transglycosylase				Overproduction of mltD probably activates Cpx pathway (22126997, 25422305, 26908573). mltD role in Coppers unclear
	Copper	nlpE	Lipoprotein NlpE			Activates Cpx pathway, reduces porin levels, induces efflux pumps	Outer membrane lipoprotein, activates Cpx system (7635807), (20211889); decreases ompF expression, activates marA expression, and multiple drug efflux pumps ( EcoCyc database, 27899573).
	Copper	ompC	Outer membrane porin C,	Susceptible	29769716	Induces sigma-E response, activate micL small RNA level	Overexpression of ompC activates sigma-E response (8276244), induces micL small RNA, reduces lpp, modulate LPS level and stress mitigation (25030700); ompC mutants show susceptibility to copper (29769716)
	Copper	ompF	Outer membrane porin (OMP)	Susceptible	29769716	Induces sigma-E response, activate micL small RNA level	Overexpression activates sigma-E response (8276244), impacts outer membrane porin levels and LPS ; ompF mutants show susceptibility to copper, and resistance to many antibiotics (29769716).
	Copper	ompX	Outer membrane protein X			Induces sigma-E response, activate micL small RNA level	ompX role in tolerating Copper isnt clear. But overexpression of ompX is known to activates sigma-E response (8276244), leads to resistance towards a number of antibiotics and modifies LPS (15225603, 17426813); ompX mutants show susceptibility to Bacitracin, toxic compounds and resistance to many antibiotics (297697168)
	Copper	rob	DNA-binding transcriptional dual regulator				Rob is known to be involved in antibiotic resistance, oxidative stress, solvent tolerance, heavy metal tolerance ( EcoCyc database, 27899573).
	Copper	ycbK	Unknown function				ycbK role in Copper tolerance is unclear. Conserved YcbK is a substrate of Tat pathway, and belongs to Peptidase M15 family (28765221).Recent study suggests ycbK as a metalloprotease, and possibly has a role in cell wall metabolism (24499172).
	Copper	ydbC/pdxI	pyridoxine dehydrogenase				Direct relevance to copper tolerance phenotype is unclear
	Copper	mepH	murein DD-endopeptidase				Involved in peptidoglycan homeostasis;
	Copper	rpoH	Sigma-32				By regulating chaperone, network, sigma-32 can mitigate toxicity due to variety of stresses (17401361, 15838054, 16159766, 15545634); its exact role in increasing fitness in Copper is not clear
	Nickel	chiX	Small RNA, represses DpiAB system & Chip porin			ChiX induces metal-iron clusters, and probably aids in nickel scavenging	Exact role of chiX in Nickel tolerance is unclear. Small RNA ChiX is known to repress DpiA/DpiB two component system, and which intern known to repress AppY's activation of hyaABCDEF operon (10537212) coding for NiFe dehydrogenase 1 complex. We speculate, by overxexpressing chiX, NiFe dehydrogenase 1 complex production increases (and possibly leads to nickel scavenging) to yield nickel tolerance …
	Nickel	hslU	ATP dependent protease subunit	Susceptible	29769716	HslU degrades Arc repressor, induces metal-iron clusters, and probably aids in nickel scavenging	hslU mutants show susceptibility to range of antibiotics and metals including nickel and cobalt (29769716); HslU the ATPase component of HslUV protease, degrades Arc repressor of hybOABCDEFG operon encoding NiFe dehydrogenase 2 complex (10537212) to yield nickel tolerance phenotype; Its roe in zinc tolerance is unclear
	Nickel	mdtG	Efflux pump			nickel efflux	Member of marA-soxS-robA regulon (EcoCyc database, 27899573); Exact role of mdtG in yielding nickel tolerance phenotype is uncler
	Nickel	proY	Cryptic proline transporter	Susceptible	29769716	ProY takes up histidine and histidine compelxes with nickel	proY mutant shows susceptibility to nickel (29769716); Earlier study showed that plasmid expressing proY in ASKA library rescued conditional auxotrophy of E coli hisBHI single gene knockouts (17884825, EcoCyc database, 27899573);
	Nickel	rnc	RNAase III, Endoribonuclease			rnc decreases nickel uptake system CorA	Processing, stabilization and degradation of diverse target mRNAs including corA (uptake system for nickel and Cobalt, 22343302 ); Novel target sites impacting metabolism and carbon flux: 28351917; Diverse mechanisms (EcoCyc database, 27899573); mutants show susceptibility to range of antibiotics and toxic compounds (29769716);
	Nickel	rpoH	Sigma-32				By regulating chaperone, network, sigma-32 can mitigate toxicity due to variety of stresses (17401361, 15838054, 16159766, 15545634); its exact role in increasing fitness in nickel, is not clear
	Nickel	yfgG	Unknown	Susceptible	29769716		ASKA library plasmid expressing yfgG shows cobalt tolerance (29356848); yfgG mutants show susceptibility to Nickel, Cobalt (29769716);
	Nickel	yhbS	Putative acyltransferase				ASKA library plasmid expressing yhbS shows Nickel tolerance (29356848); yhbS mutants show susceptibility antibiotics (29769716); exact mechanism of nickel tolerance is unclear
	Nickel	yihI	Activates GTPase activity of Der				yihI role in nickel tolerance is unclear
	Nickel	yniD	Unknown				yniD role in nickel tolerance is unclear
	Nickel	mdfA/cmr	Multidrug efflux pump				Overexpression of mdfA shows resistance to diverse antibiotics and toxic chemicals (9079913, 28951231); mdfA mutants show susceptibility to antibiotics, including Benzalkonium, a realted compound to Benzethonium (29769716); Its tole in nickel tolerance is unclear
	Nickel	fetA-fetB pair	Iron exporter complex				Its known that FetA-FetB form an exporter complex and provide nickel tolerance (24038693)
	Thallium	eutH	Putative Inner membrane protein3				Thallium tolerance phenotype is unclear. eutH gene has been hypothesized as the ethanolamine transporter, but shows no resemblance to known ethanolamine transporter (10464203);
	Thallium	sugE	Quaternary ammonium compound efflux pump	Susceptible	29769716		sugE role in Thallium tolerance is unclear. sugE is known as a Quaternary ammonium compound efflux pump for specific compounds (11948170). Mutant of sugE shows susceptibility to Thallium (297697168);
	Zinc	appY	DNA-binding transcriptional activator				appY role in Zinc tolerance is unclear. AppY activates hyaABCDEF operon (10537212) coding for NiFe dehydrogenase 1 complex;
	Zinc	envZ	Sensory histidine kinase of EnvZ/OmpR system				EnvZ/OmpR regulates ompC, ompF expression; envZ mutants show susceptibility to copper, bacitracin, Benzalkonium, and resistance to chloramphenicol, tetracycline, and Cephalothin (29769716). Metal and antibiotic resistance appears to be output of an Intricate cross-talk between EnvZ-OmpR, CpxA-CpxR system, RCS pathway and sigma-E (27839654)
	Zinc	hslU	ATP dependent protease subunit			HslU degrades Arc repressor, induces metal-iron clusters, and probably aids in zinc scavenging	hslU mutants show susceptibility to range of antibiotics and metals including nickel and cobalt (29769716); HslU the ATPase component of HslUV protease, degrades Arc repressor of hybOABCDEFG operon encoding NiFe dehydrogenase 2 complex (10537212) to yield nickel tolerance phenotype; Its role in zinc tolerance is unclear
	Zinc	ryhB	Small RNA regulates Iron consumption pathways			investigations into direct regulation of Zinc import or efflux pumps by ryhB are needed.	Small RNA ryhB has not been associated Zinc tolerance phenotype and we are unclear about its mechanism. Overexpression of ryhB and repression of Fur repressor leads to increased free iron concentration in the cell.; Cross-talk between metal tolerance phenotypes has been observed ( 25160626); investigations into direct regulation of Zinc import or efflux pumps by ryhB are needed.
	Zinc	yejG	Unknown				yejG role in Zinc tolerance phenotype is not clear. Mutants show susceptibility to range of antibiotics(297697168); Probably binds to ArcB (24561554) and impacts ArcAB regulon
	Zinc	yfgG	Unknown				ASKA library plasmid expressing yfgG shows cobalt tolerance (29356848); yfgG mutants show susceptibility to Nickel, Cobalt (29769716); Its role in zinc resistance is unclear
	Zinc	yjjy	Unknown				yjjY mutants show susceptibility to range of antibiotics and metal (297697168); yjjY role in Zinc is not clear.
	Zinc	arcA	DNA-binding transcriptional dual regulator				Positive fitness phenotype of arcA in Zinc is unclear. ArcA is known to regulates hundreds of target gene/ operon expressions (24146625), shown to yield enhanced growth rates when overexpressed (28928483)
	Zinc	rnc	RNAase III, Endoribonuclease				Processing, stabilization and degradation of diverse target mRNAs including corA (uptake system for nickel and Cobalt, 22343302 ); Novel target sites impacting metabolism and carbon flux: 28351917; Diverse mechanisms (EcoCyc database, 27899573); mutants show susceptibility to range of antibiotics and toxic compounds (29769716); Tolerance phenotype in Zinc is unclear
Antibiotics
	Cephalothin	galE	UDP-glucose 4-epimerase			modifies LPS and induces stress response	Overexpression of galE probably impacts LPS and cell surface charge, and thereby affects antibiotic/antiseptic action. Any disturbance in LPS assembly is known to activate envelop stress response (27282389, 23936064, 28604259)
	Cephalothin	ompX	Outer membrane protein X			Induces sigma-E response, activate small RNA network	ompX role in tolerating Cephalothin isnt clear. But overexpression of ompX is known to activates sigma-E response (8276244), leads to resistance towards a number of antibiotics and modifies LPS (15225603, 17426813); ompX mutants show susceptibility to Bacitracin, toxic compounds and resistance to many antibiotics (297697168)
	Cephalothin	ymiA	Unknown function; Has transmembrane segment				ymiA role in Cephalothin resistance is unclear
	Cephalothin	ypfG	DUF1176 domain containing protein of unknown function				ypfG role inCephalothin resistance is unclear
	Lomefloxacin	recA	DNA strand exchange and recombination protein				recA mutants show susceptibility to number of toxic compounds and antibiotics including Cisplatin and Lomefloxacin (29769716)
	Lomefloxacin	sdiA	DNA-binding transcriptional dual regulator				Activates expression of multidrug efflux acrAB pump and shows enhanced tolerance to Lomefloxacin (11929524, 20395215 )
	Phosphomycin	azuC	Unknown function				Fitness phenotype of azsU in Phosphomycin is unclear
	Phosphomycin	cpdA	cAMP phosphodiesterase			cpdA reduces cAMP levels and down regulate Phosphomycin transporters GlpT and UhpT	By hydrolyzing cAMP, cpdA regulates expression of genes that are regulated by cAMP-CRP. Specifically, Lowered cAMP levels down regulate Phosphomycin transporters GlpT and UhpT, and show Phosphomycin resistance phenotype ( 206529, 22096042, 28093485)
	Phosphomycin	dgt	dGTP triphosphohydrolase			dgt reduces dGTP levels, leads to efflux pump acrAB gene duplications	Overexpression of dgt causes reduction in dGTP pool, dGTP starvation (EcoCyc database, 27899573). Recently it was shown this may leads to tandem chromosomal duplications including duplication of AcrAB genes, and yield Phosphomycin resistance (28373271, 27002130)
	Phosphomycin	Hfq	RNA-binding protein			aids in downregulation of drug transporters	RNA chaperon facilitates pairing between small RNA and target mRNA. High dosage of hfq probably facilitates down regulation of drug import and up regulation of exporting mechanisms via regulation of transcription, translation, and termination processes (28408482, 27137887, 27662085, 29125938, 28529506, 25724987). Loss of Hfq shows increased susceptibility to diverse antibiotics (29769716); Role o…
	Phosphomycin	Hns	Histone-like nucleoid structuring protein			regulates drug efflux pumps	H-NS is known to regulate drug efflux pumps and causes multidrug resistance (14973023, 21645016, EcoCyc database, 27899573). H-NS expression is regulated by h-NS and Fis, another global regulator (8830277). Phosphomycin get imported through GlpT transporter, and its expression is regulated with Fis and H-NS. Loss of H-NS and Fis impacts glpT expression (reducing fosfomycin import) (9393706)
	Phosphomycin	pcnB	Poly(A)polymerase				Catalyzes polyadenylation of 3'UTR of RNA molecules. Overexpression of pcnB probably regulates expression of global transcription factors such as marA, and upregulate drug efflux (20211899)
	Phosphomycin	phnM	5_-Triphosphoribosyl 1_-phosphonate diphosphohydrolase			phnM degrades phosphomycin	Overexpression of phnM (C-P lyase), probably degrades Phosphomycin (transformation of phosphonate to phosphate); PhnM belongs to amidohydrolase superfamily (22089136, 24600043)
	Phosphomycin	putA	Bifunctional: proline dehydrogenase and pyrroline-5-carboxylate (P5C) dehydrogenase				putA role in phosphomycin tolerance is not clear
	Phosphomycin	treA	Periplasmic trehalase			causes reduction in cAMP levels and down regulates glpT and uhpT	Expression of treA is associated with increased osmolarity (16000787, 1710760), stress tolerance and may activates Cpx pathway (EcoCyc database, 27899573); Exact mechanism or role of treA in imparting phosphomycin resistance is unclear. We hypothesize that treA catalyzes hydrolysis of trehalose to glucose molecules, and reduces cAMP levels. Reduced cAMP levels impact glpT and uhpT transporter exp…
	Phosphomycin	treB	Trehalose specific PTS enzyme IIBC component			causes reduction in cAMP levels and down regulates glpT and uhpT	Exact mechanism or role of treB in imparting phosphomycin resistance is unclear. We hypothesize that overexpression of treB may lead to titrating out PTS enzyme IIA, hpr and enzyme EI away from Enzyme IIBC-Glucose, and may affect cAMP levels (17158705, 186449). Lowered cAMP levels down regulate Phosphomycin transporters GlpT and UhpT, and show Phosphomycin resistance phenotype (201606 , 206529, 2…
	Phosphomycin	ydcO	Transport protein				ydcO role in phosphomycin resistance is unclear
	Phosphomycin	ymiA	Unknown function; Has transmembrane segment				ymiA role in phosphomycin resistance is unclear
	Phosphomycin	nlpE	Lipoprotein NlpE			stress response reduces porins and induces efflux pumps	Outer membrane lipoprotein, activates Cpx system (7635807), (20211889); decreases ompF expression, activates marA expression, and multiple drug efflux pumps ( EcoCyc database, 27899573). Activation of Cpx system also down regulates glpT, and yields phosphomycin resistance (24163343)
	Phosphomycin	ypfG	DUF1176 domain containing protein of unknown function				ypfG role in phosphomycin resistance is unclear
	Phosphomycin	hns-tdk gene pair	hns is a global regulator and tdk a pyrimidine salvage enzyme				H-NS is known to regulate drug efflux pumps and causes multidrug resistance (14973023, 21645016, EcoCyc database, 27899573). H-NS expression is regulated by h-NS and Fis, another global regulator (8830277). Phosphomycin get imported through GlpT transporter, and its expression is regulated with Fis and H-NS. Loss of H-NS and Fis impacts glpT expression (reducing fosfomycin import) (9393706); role…
	Sisomicin	arcA	DNA-binding transcriptional dual regulator				Positive fitness phenotype of arcA in Sisomicin is unclear. ArcA is known to regulates hundreds of target gene/ operon expressions (24146625), showns to yield enhanced growth rates when overexpressed (28928483)
	Sisomicin	arfB	Peptidyl-tRNA hydrolase, rescues stalled ribosomes				Cytosolic protein; Its role in Sisomicin tolerance is unclear. High scoring Dub-seq fragments also contained downstream gene nlpE, whose high copy expression is known to activate Cpx pathway, and show resistance phenotype in copper and sisomicin (7635807, 20211889);
	Sisomicin	dcrB	Bacteriophage sensitivity protein				DcrB is a periplasmic protein; how overexpression of dcrB yields positive fitness phenotye in Sisomicin is unclear. It is known that, overproduction or misfolding of periplasmic proteins activate Cpx pathway and mount resistance phenotype to aminoglycoside antibiotics (Sisomicin, 23335416)
	Sisomicin	nlpE	Lipoprotein NlpE			stress response reduces porins and induces efflux pumps	Outer membrane lipoprotein, activates Cpx system (7635807), (20211889); decreases ompF expression, activates marA expression, and multiple drug efflux pumps ( EcoCyc database, 27899573). Activation of Cpx system also down regulates glpT, and yields phosphomycin resistance (24163343)
	Sisomicin	ompX	Outer membrane protein X			stress response reduces porins and induces efflux pumps	ompX role in tolerating Sisomicin isnt clear. But overexpression of ompX is known to activates sigma-E response (8276244), leads to resistance towards a number of antibiotics and modifies LPS (15225603, 17426813); ompX mutants show susceptibility to Bacitracin, toxic compounds and resistance to many antibiotics (297697168)
	Sisomicin	pdhR	DNA-binding dual transcriptional regulator				Pyruvate dehydrogenase complex regulator; Its role in positive fitness in Potassium acetate is not clear. Overexpression leads changes in >20 target gene expressions, including many in acetate metabolism, peptidoglycan biosynthesis, cell division and glycolate/glyoxylate pathway (22168595); pdhR mutants show sensitivity to different nutrient sources (297697168)
	Sisomicin	pssA	Phosphatidylserine synthase				Though pssA role in yielding positive fitness in Sisomicin is unclear, overexpression of pssA is known to yield tolerance phenotype to toxic chemicals, harsh conditions and growth inhibitors through changes in membrane integrity, surface potential, membrane electrochemical potential and distribution of phospholipid tails (28867349, 28439040, 23500459, 22925633)
	Sisomicin	yjjy	Unknown				yjjY mutants show susceptibility to range of antibiotics and metal (297697168); yjjY role in Sisomicin is not clear.
	Sisomicin	yejG	Unknown				yejG role in Sisomicin tolerance phenotype is not clear. Mutants show susceptibility to range of antibiotics(297697168); Probably binds to ArcB (24561554) and impacts ArcAB regulon
	Sisomicin	sdaC	Putative serine uptake system				sdaC (dcrA) with dcrB known to control DNA injection by phages specific for BtuB and FuhA receptors (12558182, EcoCyc database, 27899573). Though the role of sdaC overexpression in Sisomicin tolerance is not known, dcrB gene also yields positive fitness in Sisomicin. We have validated this fitness effect by overexpssing dcrB in the main text.
	Sisomicin	arcA-yjjY					Positive fitness phenotype of arcA-yjjY in Sisomicin is unclear. ArcA is known to regulates hundreds of target gene/ operon expressions (24146625), shown to yield enhanced growth rates when overexpressed (28928483); yjjY mutants show susceptibility to range of antibiotics and metal (297697168); yjjY role in Sisomicin is not clear.
	Tetracycline	sdiA	DNA-binding transcriptional dual regulator			Induces efflux pumps	Activates expression of multidrug efflux acrAB pump and shows enhanced tolerance to Tetracycline and Lomefloxacin (11929524, 20395215 )
Other stress
	Benzalkonium	fabB	beta-ketoacyl-ACP synthase			leads to increased unsaturated fatty acid biosynthesis, and tolerance of quaternary ammonium complex	Overexpression of fabB leads to increased unsaturated fatty acid biosynthesis. fabB is essential for cell viability and Inhibition of fabB leads to disruption of the membrane and lipid biosynthesis (EcoCyc database, 27899573). FabB is one of the key targets for different antimicrobial drugs (18264115, 16648134). High fitness score of fabB in both Benzalkonium and Benzethonium belonging to quatern…
	Benzalkonium	fabI	enoyl-acyl carrier protein reductase			leads membrane modification and leads to increased tolerance of quaternary ammonium complex	fabI is essential for cell viability and Inhibition of fabI leads to disruption of the membrane and lipid biosynthesis (EcoCyc database, 27899573); FabI is one of the key targets for different antimicrobial drugs (18264115, 16648134). High fitness score of fabI in both Benzalkonium and Benzethonium belonging to quaternary chemical compound class indicates this is a real effect
	Benzalkonium	galE	UDP-glucose 4-epimerase	Susceptible	29769716	modifies LPS and induces stress response	galE mutants show susceptibility to Benzalkonium, a related quaternary ammonium compound (29769716). Overexpression of galE probably impacts LPS and cell surface charge, and thereby affects antibiotic/antiseptic action. Any disturbance in LPS assembly is known to activate envelop stress response (27282389, 23936064, 28604259)
	Benzalkonium	galK	Galctokinase				Overexpression of galK probably impacts LPS. Any disturbance in LPS assembly is known to activate envelope stress response. (27282389, EcoCyc database, 27899573);Gal locus regulation is complex (23936064, 28604259).
	Benzalkonium	waaQ	LPS core heptosyltransferase III	Susceptible	29769716	modifies LPS and induces stress response	waaQ mutants show susceptibility to Benzalkonium, a quaternary ammonium compound (29769716). High scoring Dubs-seq fragments containing waaQ also encode small RNA rirA in 5'UTR of waaQ mRNA. Overexpression of rirA known to induce sigma-E expression and decreases overall LPS amount (27629414).
	Benzethonium	envZ	Sensory histidine kinase of EnvZ/OmpR system				EnvZ/OmpR regulates ompC, ompF expression; envZ mutants show susceptibility to copper, bacitracin, Benzalkonium, and resistance to chloramphenicol, tetracycline, and Cephalothin (29769716). Metal and antibiotic resistance appears to be output of an Intricate cross-talk between EnvZ-OmpR, CpxA-CpxR system, RCS pathway and sigma-E (27839654)
	Benzethonium	fabB	beta-ketoacyl-ACP synthase			leads to increased unsaturated fatty acid biosynthesis, and tolerance of quaternary ammonium complex	Overexpression of fabB leads to increased unsaturated fatty acid biosynthesis (EcoCyc database, 27899573); fabB is essential for cell viability and Inhibition of fabB leads to disruption of the membrane and lipid biosynthesis. FabB is one of the key targets for different antimicrobial drugs (18264115, 16648134). High fitness score of fabB in both Benzalkonium and Benzethonium belonging to quatern…
	Benzethonium	fabI	enoyl-acyl carrier protein reductase			leads membrane modification and leads to increased tolerance of quaternary ammonium complex	fabI is essential for cell viability and Inhibition of fabI leads to disruption of the membrane and lipid biosynthesis (EcoCyc database, 27899573); FabI is one of the key targets for different antimicrobial drugs (18264115, 16648134). High fitness score of fabI in both Benzalkonium and Benzethonium belonging to quaternary chemical compound class indicates this is a real effect
	Benzethonium	fadL	Long-chain fatty acid outer membrane porin			stress response improves membrane intigrity and reduces porins	Overexpression of fadL has shown increased membrane integrity and fatty acid tolerance (28245829) and activates sigma-E response (21245315).
	Benzethonium	galE	UDP-glucose 4-epimerase			leads membrane modification and leads to increased tolerance of quaternary ammonium complex	galE mutants show susceptibility to Benzalkonium, a related quaternary ammonium compound (29769716). Overexpression of galE probably impacts LPS and cell surface charge, and thereby affects antibiotic/antiseptic action. Any disturbance in LPS assembly is known to activate envelop stress response (27282389, 23936064, 28604259)
	Benzethonium	galK	Galctokinase				Overexpression of galK probably impacts LPS. Any disturbance in LPS assembly is known to activate envelope stress response. (27282389, EcoCyc database, 27899573);Gal locus regulation is complex (23936064, 28604259).
	Benzethonium	ispU	Undecaprenyl diphosphate (UPP) synthase				IspU catalyzes condensation of eight isopentenyl diphosphate molecules to farnesyl diphosphate to form UPP that functions as the lipid carrier for bacterial cell wall carbohydrates (EcoCyc database, 27899573). Its role in Benzethonium tolerance is not clear.
	Benzethonium	mdfA/cmr	Multidrug efflux pump				Overexpression of mdfA shows resistance to diverse antibiotics and toxic chemicals (9079913, 28951231); mdfA mutants show susceptibility to antibiotics, including Benzalkonium, a related compound to Benzethonium (29769716);
	Benzethonium	nusA	Transcription elongation factor				nusA mutants show susceptibility Benzalkonium, a related compound to Benzethonium (29769716);
	Benzethonium	mipA	Scaffolding protein that forms a trimer with PBP1B			stress response reduces porins, modifies LPS and induces efflux pumps	Overexpression of mipA is known to induce sigmaE-dependent degP (periplasmic serine protease) and rybB (small RNA) expression (17416652). Sigma-E driven overexpression of rybB decreases ompC and ompW levels among other targets, modifies LPS and mitigate envelop stress response (17416652, 17007876); mipA mutants show susceptibility to Benzalkonium, a related quaternary ammonium compound (29769716)
	Benzethonium	mltD	Lytic murein transglycosylase				Overproduction of mltD probably activates Cpx pathway (22126997, 25422305, 26908573). mltD role in Benzethonium tolerance is unclear
	Benzethonium	mprA	DNA-binding transcriptional repressor				mprA is known as E coli multidrug resistance regulator or EmrR, when overexpressed from plasmid it represses drug efflux pumps (8521301, EcoCyc database, 27899573); mprA mutants show resistance to Benzalkonium, a related quaternary ammonium compound (29769716);
	Benzethonium	ompC	Outer membrane porin C,			stress response reduces porins, modifies LPS and induces efflux pumps	ompC mutants show susceptibility to Benzalkonium, a related quaternary ammonium compound to Benzethonium (29769716). Overexpression of ompC activates sigma-E response (8276244), modulate LPS level and stress mitigation (25030700);
	Benzethonium	ompF	Outer membrane porin (OMP)			stress response reduces porins, modifies LPS and induces efflux pumps	Overexpression activates sigma-E response (8276244), impacts outer membrane porin levels and LPS ; ompF mutants show susceptibility to copper, and resistance to many antibiotics (29769716). Its role in Benzethonium tolerance is unclear
	Benzethonium	ompR	DNA-binding dual transcriptional regulator				ompR mutants show susceptibility to Benzalkonium, a related quaternary ammonium compound (29769716). Benzethonium resistance in presence of high copy ompR expression appears to be output of an Intricate cross-talk between EnvZ-OmpR, CpxA-CpxR system and sigma-E (27839654)
	Benzethonium	rob	DNA-binding transcriptional dual regulator				RobA activates expression of micF, acrAB (10852879), involved n antibiotic resistance, oxidative stress, solvent tolerance, heavy metal tolerance (EcoCyc database, 27899573)
	Benzethonium	rnd	Ribonuclease D				Exonuclease involved in the 3' ribonucleolytic processing of precursor tRNA (EcoCyc database, 27899573)
	Benzethonium	rpoH	Sigma-32				By regulating chaperone, network, sigma-32 can mitigate toxicity due to variety of stresses (17401361, 15838054, 16159766, 15545634)
	Benzethonium	tyrR	DNA-binding transcriptional dual regulator				TyrR regulates aromatic amino acid transport biosynthesis and transport (EcoCyc database, 27899573). tyrR mutants show mild susceptibility to Benzalkonium, a related quaternary ammonium compound (29769716).
	Benzethonium	waaQ	LPS core heptosyltransferase III			modifies LPS and induces stress response	waaQ mutants show susceptibility to Benzalkonium, a related quaternary ammonium compound (29769716). High scoring Dubs-seq fragments containing waaQ also encode small RNA rirA in 5'UTR of waaQ mRNA. Overexpression of rirA known to induce sigma-E expression and decreases overall LPS amount (27629414).
	Benzethonium	waaR	UDP-D-glucose:(galactosyl)lipopolysaccharide glucosyltransferase				waaR mutants show susceptibility to Benzalkonium, a related quaternary ammonium compound (29769716); How high dosage of waaR yields fitness benefit to Benzethonium is unclear. waaR is part of the core LPS biosynthetic pathway (EcoCyc database, 27899573). Any disturbance in LPS assembly is known to activate envelope response (27282389).
	Benzethonium	ybjX	DUF535 domain-containing cytosolic protein				Not much is known about ybjX. ybjX mutants show susceptibility to Benzalkonium and number of antibiotics (29769716))
	Benzethonium	ygeR	LytM-domain factor required for splitting of peptidoglycan				Lipoprotein YgeR is LytM domain containing factor essential for a septal peptidoglycan splitting and daughter cell separation (22126997, 19525345, 22203377). Fitness phenotype of ygeR in Benzethonium is unclear
	Benzethonium	ampD-ampE pair	participate in signaling pathway				Participates in regulation of ampC (EcoCyc database, 27899573)
	Cisplatin	recA	DNA strand exchange and recombination protein	Susceptible	29769716		recA mutants show susceptibility to number of toxic compounds and antibiotics including Cisplatin and Lomefloxacin (29769716)
	MeB perturbing A22 compound	rlpA	Rare lipoprotein				Outer membrane lipoprotein, and is a septal ring component along with DamX, DedD (19684127, 23756461). Appear to induce Cpx pathway (26908573)
	MeB perturbing A22 compound	rppH	RNA pyrophosphohydrolase				rppH mutants show sensitivity to different nutrients and antibiotics (29769716), but rppH role in A22 tolerance is unclear
Carbon sources
	Sodium lactate	ilvI	Catalytic subunit of the bifunctional acetohydroxybutanoate synthase /acetolactate synthase				Carries out the first step in valine biosynthesis and the second step in isoleucine biosynthesis (EcoCyc database, 27899573). Assay strain used Dub-seq paper is DH10B, and has leuLABCD deletion (and is Leucine auxotroph). K-12 and derived strains (such as DH10b) have a frameshift mutation that disables ilvG, which is involved in valine synthesis and isoleucine synthesis. IlvG forms a complex with…
	Sodium lactate	adhP	Ethanol dehydrogenase				adhP role in fitness phenotype in potassium acetate is unclear
	Sodium lactate	brnQ	Branched chain amino acid transporter				Known to transport leucine, valine, and isoleucine (4590465, EcoCyc database, 27899573). Overexpression of brnQ probably improves leucine uptake. Assay strain used Dub-seq paper is DH10B, and has leuLABCD deletion (and is Leucine auxotroph) and ilvG is not expressed due to internal frameshift mutation.
	Sodium lactate	Cra/FruR	DNA-binding transcriptional dual regulator	Susceptible	29769716		Pleiotropic regulator of carbon flux (8655535); cra/FruR mutants show its essential role in in utilizing different carbon sources , including lactate and acetate (29769716); EcoCyc database, 27899573
	Sodium lactate	cycA	Serine/alanine/glycine uptake transporter				cycA role in fitness phenotype in Sodium lactate is unclear
	Sodium lactate	ilvB	subunit of AHAS I, the bifunctional acetohydroxybutanoate synthase/acetolactate synthase				Carries out the first step in valine biosynthesis and the second step in isoleucine biosynthesis (EcoCyc database, 27899573). Assay strain used Dub-seq paper is DH10B, and has leuLABCD deletion (and is Leucine auxotroph). K-12 and derived strains (such as DH10b) have a frameshift mutation that disables ilvG, which is involved in valine synthesis and isoleucine synthesis. IlvG forms a complex with…
	Sodium lactate	rhtC	L-threonine exporter				rhtC role in yielding positive fitness phenotype in sodium lactate, and sodium acetate is not clear. Multicopy expression of rhtC is known to yield resistance to high levels of L-theronine (10386596). Might be involved in exporting other toxic metabolites (17025177, EcoCyc database, 27899573)
	Sodium lactate	valS	Valine-tRNA ligase				valS role in fitness phenotype in Sodium lactate is unclear
	Sodium lactate	ychE	Putative inner membrane protein (unknown function)				ychE role in fitness phenotype in Sodium lactate is unclear
	Sodium lactate	yedA	Putative transporter				yedA role in fitness phenotype in Sodium lactate is unclear
	Sodium lactate	ackA-pta pair	catalyze adjacent reactions in the catabolism of lactate				catalyze adjacent reactions in the catabolism of lactate (EcoCyc database, 27899573)
	D-Galacturonic Acid	adhP	Ethanol dehydrogenase				adhP role in fitness phenotype in D-Galacturonic Acid is unclear
	D-Galacturonic Acid	Pta	Phosphate acetyltransferase	Susceptible	29769716		Important in acetate dissimilation (15755952), but why high copy pta yields fitness phenotype in galacturonic acid is unclear; pta mutant data show it is essential for growth on diverse carbon sources including galacturonic acid (29769716)
	D-Galacturonic Acid	ilvI	Catalytic subunit of the bifunctional acetohydroxybutanoate synthase /acetolactate synthase				Carries out the first step in valine biosynthesis and the second step in isoleucine biosynthesis (EcoCyc database, 27899573). Assay strain used Dub-seq paper is DH10B, and has leuLABCD deletion (and is Leucine auxotroph). K-12 and derived strains (such as DH10b) have a frameshift mutation that disables ilvG, which is involved in valine synthesis and isoleucine synthesis. IlvG forms a complex with…
	Galacturonic acid	ilvB	subunit of AHAS I, the bifunctional acetohydroxybutanoate synthase/acetolactate synthase				Carries out the first step in valine biosynthesis and the second step in isoleucine biosynthesis (EcoCyc database, 27899573). Assay strain used Dub-seq paper is DH10B, and has leuLABCD deletion (and is Leucine auxotroph). K-12 and derived strains (such as DH10b) have a frameshift mutation that disables ilvG, which is involved in valine synthesis and isoleucine synthesis. IlvG forms a complex with…
	D-Gluconic Acid	brnQ	Branched chain amino acid transporter				Known to transport leucine, valine, and isoleucine (4590465, EcoCyc database, 27899573). Overexpression of brnQ probably improves leucine uptake. Assay strain used Dub-seq paper is DH10B, and has leuLABCD deletion (and is Leucine auxotroph) and ilvG is not expressed due to internal frameshift mutation.
	D-Gluconic Acid	gntR	DNA-binding transcriptional repressor			Gluconate binds to gntR, and activate gntR regulon	E coli is known to metabolize gluconate through Entner-Doudoroff pathway (9657988). Gluconate repressor gntR negatively regulate gluconate catabolism. Gluconate binds to gntR, and activate gntR regulon (9537375)
	D-Gluconic Acid	ilvB	subunit of AHAS I, the bifunctional acetohydroxybutanoate synthase/acetolactate synthase				Carries out the first step in valine biosynthesis and the second step in isoleucine biosynthesis (EcoCyc database, 27899573). Assay strain used Dub-seq paper is DH10B, and has leuLABCD deletion (and is Leucine auxotroph). K-12 and derived strains (such as DH10b) have a frameshift mutation that disables ilvG, which is involved in valine synthesis and isoleucine synthesis. IlvG forms a complex with…
	D-Gluconic Acid	ilvI	Catalytic subunit of the bifunctional acetohydroxybutanoate synthase /acetolactate synthase				Carries out the first step in valine biosynthesis and the second step in isoleucine biosynthesis (EcoCyc database, 27899573). Assay strain used Dub-seq paper is DH10B, and has leuLABCD deletion (and is Leucine auxotroph). K-12 and derived strains (such as DH10b) have a frameshift mutation that disables ilvG, which is involved in valine synthesis and isoleucine synthesis. IlvG forms a complex with…
	D-Glucose-6-Phosphate	ilvI	Catalytic subunit of the bifunctional acetohydroxybutanoate synthase /acetolactate synthase				Carries out the first step in valine biosynthesis and the second step in isoleucine biosynthesis (EcoCyc database, 27899573). Assay strain used Dub-seq paper is DH10B, and has leuLABCD deletion (and is Leucine auxotroph). K-12 and derived strains (such as DH10b) have a frameshift mutation that disables ilvG, which is involved in valine synthesis and isoleucine synthesis. IlvG forms a complex with…
	D-Glucose-6-Phosphate	ilvB	subunit of AHAS I, the bifunctional acetohydroxybutanoate synthase/acetolactate synthase				Carries out the first step in valine biosynthesis and the second step in isoleucine biosynthesis (EcoCyc database, 27899573). Assay strain used Dub-seq paper is DH10B, and has leuLABCD deletion (and is Leucine auxotroph). K-12 and derived strains (such as DH10b) have a frameshift mutation that disables ilvG, which is involved in valine synthesis and isoleucine synthesis. IlvG forms a complex with…
	D-Glucose-6-Phosphate	brnQ	Branched chain amino acid transporter				Known to transport leucine, valine, and isoleucine (4590465, EcoCyc database, 27899573). Overexpression of qrnQ probably improves leucine uptake. Assay strain used Dub-seq paper is DH10B, and has leuLABCD deletion (and is Leucine auxotroph) and ilvG is not expressed due to internal frameshift mutation.
	Galactose	ilvI	Catalytic subunit of the bifunctional acetohydroxybutanoate synthase /acetolactate synthase				Carries out the first step in valine biosynthesis and the second step in isoleucine biosynthesis (EcoCyc database, 27899573). Assay strain used Dub-seq paper is DH10B, and has leuLABCD deletion (and is Leucine auxotroph). K-12 and derived strains (such as DH10b) have a frameshift mutation that disables ilvG, which is involved in valine synthesis and isoleucine synthesis. IlvG forms a complex with…
	Potassium acetate	adhP	Ethanol dehydrogenase				adhP role in fitness phenotype in potassium acetate is unclear
	Potassium acetate	brnQ	Branched chain amino acid transporter				Known to transport leucine, valine, and isoleucine (4590465, EcoCyc database, 27899573). Overexpression of brnQ probably improves leucine uptake. Assay strain used Dub-seq paper is DH10B, and has leuLABCD deletion (and is Leucine auxotroph) and ilvG is not expressed due to internal frameshift mutation.
	Potassium acetate	Cra/FruR	DNA-binding transcriptional dual regulator				Pleiotropic regulator of carbon flux (8655535); cra/FruR mutants show its essential role in in utilizing different carbon sources , including lactate and acateta (297697168); EcoCyc database, 27899573
	Potassium acetate	cycA	Serine/alanine/glycine uptake transporter				cycA role in fitness phenotype in potassium acetate is unclear
	Potassium acetate	ilvB	subunit of AHAS I, the bifunctional acetohydroxybutanoate synthase/acetolactate synthase				Carries out the first step in valine biosynthesis and the second step in isoleucine biosynthesis (EcoCyc database, 27899573). Assay strain used Dub-seq paper is DH10B, and has leuLABCD deletion (and is Leucine auxotroph). K-12 and derived strains (such as DH10b) have a frameshift mutation that disables ilvG, which is involved in valine synthesis and isoleucine synthesis. IlvG forms a complex with…
	potassium acetate	ilvI	Catalytic subunit of the bifunctional acetohydroxybutanoate synthase /acetolactate synthase				Carries out the first step in valine biosynthesis and the second step in isoleucine biosynthesis (EcoCyc database, 27899573). Assay strain used Dub-seq paper is DH10B, and has leuLABCD deletion (and is Leucine auxotroph). K-12 and derived strains (such as DH10b) have a frameshift mutation that disables ilvG, which is involved in valine synthesis and isoleucine synthesis. IlvG forms a complex with…
	Potassium acetate	pdhR	DNA-binding dual transcriptional regulator				Pyruvate dehydrogenase complex regulator; Its role in positive fitnes in Sisomicin and Potassium acetate is not clear. Overexpression leads changes in >20 target gene expressions, including many in acetate metabolism, peptidoglycan biosynthesis, cell division and glycolate/glyoxylate pathway (22168595); pdhR mutants show sensitivity to different nutrient sources (297697168)
	Potassium acetate	rhtC	L-threonine exporter				rhtC role in yielding positive fitness phenotype in sodium lactate, and sodium acetate is not clear. Multicopy expression of rhtC is known to yield resistance to high levels of L-theronine (10386596). Might be involved in exporting other toxic metabolites (17025177, EcoCyc database, 27899573)
	Potassium acetate	rnc	RNAase III, Endoribonuclease				Processing, stabilization and degradation of diverse target mRNAs including corA (uptake system for nickel and Cobalt, 22343302 ); Novel target sites impacting metabolism and carbon flux: 28351917; Diverse mechanisms (EcoCyc database, 27899573); mutants show susceptibility to range of antibiotics and toxic compounds (29769716); Tolerance phenotype in Potassium acetate is unclear
	Potassium acetate	rpoD	Sigma-70 factor				rpoD role in fitness phenotype in potassium acetate is unclear
	Potassium acetate	tusD	Sulfurtransferase complex subunit				tusD role in fitness phenotype in potassium acetate is unclear
	Potassium acetate	valS	Valine-tRNA ligase				valS role in fitness phenotype in potassium acetate is unclear
	Potassium acetate	ychE	Putative inner membrane protein (unknown function)				ychE role in fitness phenotype in potassium acetate is unclear
	Potassium acetate	yedA	Putative transporter				yedA role in fitness phenotype in potassium acetate is unclear
	Potassium acetate	yhgN	Putative inner membrane protein (unknown function)				yhgN role in fitness phenotype in potassium acetate is unclear
	Potassium acetate	yjeH	L-methionine exporter				yjeH role in fitness phenotype in potassium acetate is unclear
	Potassium acetate	yfiF-trxC	yfiF is a putative methyltransferase and trxC is a thioredoxin-2				yfiF-trxC gene pair role in growth on sodium-lactate is not clear
	a-Ketoglutaric acid	acs	Acetyle CoA synthetase				Acs pathway plays major role in aerobic utilization of acetate. Acs activates acetate to acetyl-CoA, probably yields fitness in a-Ketoglutaric acid as the sole carbon source when overexpressed (EcoCyc database, 27899573)
Salts
	Sodium chloride	yfeX	Porphyrinogen peroxidase	Susceptible	29769716		yfeX mutants show increased susceptibility in Sodium chloride (29769716). Mechanism behind the salt tolerance phenotype is not clear.
