# Supplementary material for: Dual-barcoded shotgun expression library sequencing for high-throughput characterization of functional traits in bacteria
Source: Nat Commun. 2019 Jan 18;10:308. doi: 10.1038/s41467-018-08177-8 (PMC6338753; doi:10.1038/s41467-018-08177-8)
Supplement: Supplementary file 9 — Supplementary Data 6 [file 41467_2018_8177_MOESM9_ESM.xlsx]

## Sheet: Supplementary Data 6
Supplementary Table 6: List of primers used in this work			Notes
	Name	Primer (5’ to 3’)
	oFAB2853	GTAAGTAAGAAAACGAGCTCGAATTCATCGNNNNNNNNNNNNNNNNNNNNCTACGAGACCGACACCGAGGATCTCCAGGCATCAAATAAAA	Used to create pFAB5491
	oFAB2854	TTACACGTGGTCGACCTGCAGCGTACGNNNNNNNNNNNNNNNNNNNNAGAGACCTCGTGGACATCATTCACCACCCTATAGTGAGTCGTATTATGA	Used to create pFAB5491
	VM_barseq_P1	AATGATACGGCGACCACCGAGATCTACACTCTTTCCCTACACGACGCTCTTCCGATCTNNNNNCGGTGTCGGTCTCGTAG	Used for BPseq PCR
	VM_Barseq-P2_IT001	CAAGCAGAAGACGGCATACGAGATCGTGATGTGACTGGAGTTCAGACGTGTGCTCTTCCGATCTGATGTCCACGAGGTCTCT	Used for BPseq PCR
	VM_Barseq-P2_IT002	CAAGCAGAAGACGGCATACGAGATACATCGGTGACTGGAGTTCAGACGTGTGCTCTTCCGATCTGATGTCCACGAGGTCTCT	Used for BPseq PCR
	VM_Barseq-P2_IT003	CAAGCAGAAGACGGCATACGAGATGCCTAAGTGACTGGAGTTCAGACGTGTGCTCTTCCGATCTGATGTCCACGAGGTCTCT	Used for BPseq PCR
	VM_Barseq-P2_IT004	CAAGCAGAAGACGGCATACGAGATTGGTCAGTGACTGGAGTTCAGACGTGTGCTCTTCCGATCTGATGTCCACGAGGTCTCT	Used for BPseq PCR
	VM_Barseq-P2_IT005	CAAGCAGAAGACGGCATACGAGATCACTGTGTGACTGGAGTTCAGACGTGTGCTCTTCCGATCTGATGTCCACGAGGTCTCT	Used for BPseq PCR
	VM_Barseq-P2_IT006	CAAGCAGAAGACGGCATACGAGATATTGGCGTGACTGGAGTTCAGACGTGTGCTCTTCCGATCTGATGTCCACGAGGTCTCT	Used for BPseq PCR
	VM_Barseq-P2_IT007	CAAGCAGAAGACGGCATACGAGATGATCTGGTGACTGGAGTTCAGACGTGTGCTCTTCCGATCTGATGTCCACGAGGTCTCT	Used for BPseq PCR
	VM_Barseq-P2_IT008	CAAGCAGAAGACGGCATACGAGATTCAAGTGTGACTGGAGTTCAGACGTGTGCTCTTCCGATCTGATGTCCACGAGGTCTCT	Used for BPseq PCR
	VM_Barseq-P2_IT009	CAAGCAGAAGACGGCATACGAGATCTGATCGTGACTGGAGTTCAGACGTGTGCTCTTCCGATCTGATGTCCACGAGGTCTCT	Used for BPseq PCR
	VM_Barseq-P2_IT010	CAAGCAGAAGACGGCATACGAGATAAGCTAGTGACTGGAGTTCAGACGTGTGCTCTTCCGATCTGATGTCCACGAGGTCTCT	Used for BPseq PCR
	oFAB2923_Nspacer_barseq_universal	ATGATACGGCGACCACCGAGATCTACACTCTTTCCCTACACGACGCTCTTCCGATCTNNNNNNGATGTCCACGAGGTCT	Used for BAGseq PCR
	oFAB2924_ Nspacer_barseq_universal	ATGATACGGCGACCACCGAGATCTACACTCTTTCCCTACACGACGCTCTTCCGATCTNNNNNNCGGTGTCGGTCTCGTA	Used for BAGseq PCR
	P7_MOD_TS_index1	CAAGCAGAAGACGGCATACGAGATCGTGATGTGACTGGAGTTCAGACGTGTGCTCTTCCGATCT	Used for BAGseq PCR
	P7_MOD_TS_index2	CAAGCAGAAGACGGCATACGAGATACATCGGTGACTGGAGTTCAGACGTGTGCTCTTCCGATCT	Used for BAGseq PCR
	DT_BarSeq_p1_FW	AATGATACGGCGACCACCGAGATCTACACTCTTTCCCTACACGACGCTCTTCCGATCTNNNNNCGAGCTCGAATTCATCGAT	BarSeq PCR
	DT_BarSeq_IT017	CAAGCAGAAGACGGCATACGAGATCTCTACGTGACTGGAGTTCAGACGTGTGCTCTTCCGATCTCGGTGTCGGTCTCGTAG)	BarSeq PCR
	DT_BarSeq_p1_FW	AATGATACGGCGACCACCGAGATCTACACTCTTTCCCTACACGACGCTCTTCCGATCTNNNNNCGAGCTCGAATTCATCGAT	BarSeq PCR
	DT_BarSeq_IT017	CAAGCAGAAGACGGCATACGAGATCTCTACGTGACTGGAGTTCAGACGTGTGCTCTTCCGATCTCGGTGTCGGTCTCGTAG	BarSeq PCR
	F-CA	CATTAAAGAGGAGAAATTAACTATGAGAGG	Used to sequence ASKA plasmids
	R-CA	CATCTAATTCAACAAGAATTGGGACAACTC	Used to sequence ASKA plasmids
