# Supplementary material for: Dual-barcoded shotgun expression library sequencing for high-throughput characterization of functional traits in bacteria
Source: Nat Commun. 2019 Jan 18;10:308. doi: 10.1038/s41467-018-08177-8 (PMC6338753; doi:10.1038/s41467-018-08177-8)
Supplement: Supplementary file 10 — Supplementary Data 7 [file 41467_2018_8177_MOESM10_ESM.xlsx]

## Sheet: Supplementary Data 7
Supplementary Table 7: List of plasmids used in this work		5
Plasmid	Description	note
pFAB5477	pBBR1 replication origin based plasmid (derivative of PMID:21933410) , chloramphenicol resistance marker	Arkin Lab stock
pFAB5491	Dual barcoded pFAB5477; 250,000 clone library	This work
pFAB5516	3Kb fragment E coli BW25113 Dub-seq library on pFAB5491 backbone, 40,000 clone library	This work
pCA24N-murA	ASKA plasmid expressing murA	PMID: 16769691
pCA24N-pssA	ASKA plasmid expressing pssA	PMID: 16769691
pCA24N-emrE	ASKA plasmid expressing emrE	PMID: 16769691
pCA24N-valS	ASKA plasmid expressing valS	PMID: 16769691
pCA24N-sugE	ASKA plasmid expressing sugE	PMID: 16769691
pCA24N-mipA	ASKA plasmid expressing mipA	PMID: 16769691
pCA24N-dcrB	ASKA plasmid expressing dcrB	PMID: 16769691
pCA24N-yfeX	ASKA plasmid expressing yfeX	PMID: 16769691
pCA24N-yfgG	ASKA plasmid expressing yfgG	PMID: 16769691
pCA24N-ybjE	ASKA plasmid expressing ybjE	PMID: 16769691
pCA24N-proY	ASKA plasmid expressing proY	PMID: 16769691
