# Supplementary material for: Dual-barcoded shotgun expression library sequencing for high-throughput characterization of functional traits in bacteria
Source: Nat Commun. 2019 Jan 18;10:308. doi: 10.1038/s41467-018-08177-8 (PMC6338753; doi:10.1038/s41467-018-08177-8)
Supplement: Supplementary file 11 — Supplementary Data 8 [file 41467_2018_8177_MOESM11_ESM.xlsx]

## Sheet: Supplementary Data 8
Supplementary Table 8: List of strains used in this work
Strain	Description	Notes
NEB-10 beta	DH10B derivative; Δ(ara-leu) 7697 araD139 fhuA ΔlacX74 galK16 galE15 e14- Φ80dlacZΔM15 recA1 relA1 endA1 nupG rpsL (StrR) rph spoT1 Δ(mrr-hsdRMS-mcrBC)	NEB #C3020K
APA423	E coli BW25113, Used to make genome preparation for creating Dub-seq library	Arkin lab stock, purchased from the E. coli Genetic Stock Center
sFAB5821	NEB-10 beta strain with pFAB5491 dual barcoded empty plasmid library	This work, chloramphenicol resistant, 250,000 member library
sFAB5848	NEB-10 beta strain with pFAB5516 E coli BW25113 Dub-seq library	This work, chloramphenicol resistant, 40,000 member library
sFAB6089	pCA24N-murA plasmid in NEB-10 beta, chloramphenicol resistance	This work
sFAB6090	pCA24N-pssA plasmid in NEB-10 beta, chloramphenicol resistance	This work
sFAB6091	pCA24N-emrE plasmid in NEB-10 beta, chloramphenicol resistance	This work
sFAB6092	pCA24N-valS plasmid in NEB-10 beta, chloramphenicol resistance	This work
sFAB6093	pCA24N-sugE plasmid in NEB-10 beta, chloramphenicol resistance	This work
sFAB6094	pCA24N-mipA plasmid in NEB-10 beta, chloramphenicol resistance	This work
sFAB6095	pCA24N-dcrB plasmid in NEB-10 beta, chloramphenicol resistance	This work
sFAB6096	pCA24N-yfeX plasmid in NEB-10 beta, chloramphenicol resistance	This work
sFAB6097	pCA24N-yfgG plasmid in NEB-10 beta, chloramphenicol resistance	This work
sFAB6098	pCA24N-ybjE plasmid in NEB-10 beta, chloramphenicol resistance	This work
sFAB6099	pCA24N-proY plasmid in NEB-10 beta, chloramphenicol resistance	This work
