# Supplementary material for: Dual-barcoded shotgun expression library sequencing for high-throughput characterization of functional traits in bacteria
Source: Nat Commun. 2019 Jan 18;10:308. doi: 10.1038/s41467-018-08177-8 (PMC6338753; doi:10.1038/s41467-018-08177-8)
Supplement: Supplementary file 12 — Source Data [file 41467_2018_8177_MOESM12_ESM.xlsx]

## Sheet: Figure2a
Source data used for Figure 2a
chromosome	position	count
E coli	5000	22.5578		We used Circa software (OmGenomics) to generate genome coverage plot shown in Fig. 2a
E coli	15000	12.1154
E coli	25000	19.0301
E coli	35000	19.7716
E coli	45000	20.6511
E coli	55000	14.0723
E coli	65000	19.8281
E coli	75000	20.6702
E coli	85000	20.205
E coli	95000	20.0397
E coli	105000	13.2842
E coli	115000	18.1727
E coli	125000	21.4765
E coli	135000	15.8568
E coli	145000	11.7359
E coli	155000	18.7779
E coli	165000	21.7778
E coli	175000	20.5425
E coli	185000	17.8934
E coli	195000	14.6802
E coli	205000	16.6825
E coli	215000	16.1238
E coli	225000	3.9907
E coli	235000	16.1178
E coli	245000	17.318
E coli	255000	18.3902
E coli	265000	14.0212
E coli	275000	12.7197
E coli	285000	17.9628
E coli	295000	20.0588
E coli	305000	11.8324
E coli	315000	13.2037
E coli	325000	20.4029
E coli	335000	18.8114
E coli	345000	18.5352
E coli	355000	16.4122
E coli	365000	13.7305
E coli	375000	14.0004
E coli	385000	15.19
E coli	395000	15.6649
E coli	405000	16.9532
E coli	415000	22.5246
E coli	425000	16.0414
E coli	435000	21.2868
E coli	445000	12.2243
E coli	455000	12.3466
E coli	465000	23.4249
E coli	475000	15.8782
E coli	485000	17.1028
E coli	495000	18.4217
E coli	505000	21.2447
E coli	515000	20.0319
E coli	525000	17.0869
E coli	535000	16.7267
E coli	545000	15.4409
E coli	555000	15.0613
E coli	565000	10.9263
E coli	575000	10.3113
E coli	585000	18.2618
E coli	595000	18.501
E coli	605000	12.4169
E coli	615000	17.7609
E coli	625000	15.0427
E coli	635000	14.0719
E coli	645000	20.7678
E coli	655000	11.6775
E coli	665000	13.7886
E coli	675000	17.8616
E coli	685000	14.1421
E coli	695000	11.5257
E coli	705000	12.9192
E coli	715000	20.4349
E coli	725000	14.2271
E coli	735000	12.8637
E coli	745000	18.4495
E coli	755000	18.1246
E coli	765000	16.7165
E coli	775000	10.0084
E coli	785000	17.1342
E coli	795000	19.4769
E coli	805000	18.2311
E coli	815000	19.9845
E coli	825000	21.2055
E coli	835000	25.8968
E coli	845000	17.2656
E coli	855000	18.1825
E coli	865000	17.6308
E coli	875000	16.47
E coli	885000	16.5337
E coli	895000	16.5042
E coli	905000	18.5432
E coli	915000	20.7535
E coli	925000	14.417
E coli	935000	16.5805
E coli	945000	14.7027
E coli	955000	18.1313
E coli	965000	14.5421
E coli	975000	15.7101
E coli	985000	15.2503
E coli	995000	19.5903
E coli	1005000	14.8754
E coli	1015000	11.6803
E coli	1025000	16.383
E coli	1035000	18.6695
E coli	1045000	16.0416
E coli	1055000	19.6986
E coli	1065000	19.6968
E coli	1075000	18.0211
E coli	1085000	13.0477
E coli	1095000	12.7214
E coli	1105000	17.2128
E coli	1115000	18.5276
E coli	1125000	17.3932
E coli	1135000	15.478
E coli	1145000	11.4745
E coli	1155000	16.796
E coli	1165000	18.691
E coli	1175000	15.1592
E coli	1185000	14.8141
E coli	1195000	9.0397
E coli	1205000	13.3043
E coli	1215000	14.6264
E coli	1225000	10.5057
E coli	1235000	14.5034
E coli	1245000	22.0969
E coli	1255000	14.4368
E coli	1265000	11.4577
E coli	1275000	21.398
E coli	1285000	16.009
E coli	1295000	15.6785
E coli	1305000	20.2504
E coli	1315000	22.0249
E coli	1325000	20.2757
E coli	1335000	11.4941
E coli	1345000	17.5002
E coli	1355000	20.4846
E coli	1365000	18.6928
E coli	1375000	17.0579
E coli	1385000	18.8297
E coli	1395000	16.3319
E coli	1405000	14.4665
E coli	1415000	11.1407
E coli	1425000	9.2953
E coli	1435000	13.655
E coli	1445000	13.83
E coli	1455000	17.9774
E coli	1465000	8.7789
E coli	1475000	16.7494
E coli	1485000	18.9109
E coli	1495000	19.5275
E coli	1505000	17.2274
E coli	1515000	18.9454
E coli	1525000	8.1702
E coli	1535000	17.7855
E coli	1545000	18.82
E coli	1555000	18.8748
E coli	1565000	11.2759
E coli	1575000	12.8407
E coli	1585000	12.9431
E coli	1595000	15.7
E coli	1605000	13.8492
E coli	1615000	12.3115
E coli	1625000	7.701
E coli	1635000	10.1406
E coli	1645000	16.1106
E coli	1655000	18.0134
E coli	1665000	17.3991
E coli	1675000	16.5953
E coli	1685000	18.8957
E coli	1695000	16.3134
E coli	1705000	17.2903
E coli	1715000	11.7948
E coli	1725000	16.8311
E coli	1735000	14.7991
E coli	1745000	16.4753
E coli	1755000	12.1364
E coli	1765000	16.0615
E coli	1775000	15.3513
E coli	1785000	24.4049
E coli	1795000	15.794
E coli	1805000	13.8004
E coli	1815000	17.5872
E coli	1825000	21.5105
E coli	1835000	16.9794
E coli	1845000	17.3814
E coli	1855000	16.1766
E coli	1865000	15.7767
E coli	1875000	19.3514
E coli	1885000	17.3183
E coli	1895000	16.8074
E coli	1905000	14.809
E coli	1915000	15.7021
E coli	1925000	20.3298
E coli	1935000	14.6259
E coli	1945000	17.7247
E coli	1955000	19.0959
E coli	1965000	19.1577
E coli	1975000	14.4292
E coli	1985000	9.6011
E coli	1995000	20.4675
E coli	2005000	20.1107
E coli	2015000	17.5672
E coli	2025000	14.6446
E coli	2035000	11.9877
E coli	2045000	18.5652
E coli	2055000	11.0274
E coli	2065000	16.5346
E coli	2075000	18.4738
E coli	2085000	19.3528
E coli	2095000	9.9098
E coli	2105000	14.7138
E coli	2115000	17.4675
E coli	2125000	20.0153
E coli	2135000	19.1731
E coli	2145000	21.223
E coli	2155000	21.1179
E coli	2165000	10.8438
E coli	2175000	18.3865
E coli	2185000	15.108
E coli	2195000	17.1643
E coli	2205000	20.4539
E coli	2215000	21.1222
E coli	2225000	14.4955
E coli	2235000	15.0833
E coli	2245000	20.5184
E coli	2255000	13.6068
E coli	2265000	17.1589
E coli	2275000	16.6072
E coli	2285000	13.3802
E coli	2295000	25.6357
E coli	2305000	20.9209
E coli	2315000	17.2575
E coli	2325000	20.6536
E coli	2335000	18.8978
E coli	2345000	18.3307
E coli	2355000	19.4526
E coli	2365000	19.7445
E coli	2375000	14.5163
E coli	2385000	20.4153
E coli	2395000	18.1312
E coli	2405000	19.2974
E coli	2415000	13.6463
E coli	2425000	21.2953
E coli	2435000	19.997
E coli	2445000	15.4067
E coli	2455000	15.4029
E coli	2465000	14.9843
E coli	2475000	13.5972
E coli	2485000	13.3013
E coli	2495000	19.1027
E coli	2505000	14.8042
E coli	2515000	12.4991
E coli	2525000	11.4285
E coli	2535000	16.2472
E coli	2545000	17.2912
E coli	2555000	16.2354
E coli	2565000	19.2944
E coli	2575000	19.2332
E coli	2585000	17.5649
E coli	2595000	21.1452
E coli	2605000	16.6429
E coli	2615000	17.4116
E coli	2625000	16.6243
E coli	2635000	18.3482
E coli	2645000	24.4426
E coli	2655000	17.7261
E coli	2665000	17.8254
E coli	2675000	18.8635
E coli	2685000	18.6624
E coli	2695000	18.1947
E coli	2705000	15.4878
E coli	2715000	14.4442
E coli	2725000	9.0061
E coli	2735000	14.897
E coli	2745000	16.3522
E coli	2755000	17.4187
E coli	2765000	16.7379
E coli	2775000	15.9257
E coli	2785000	20.7859
E coli	2795000	19.455
E coli	2805000	19.1787
E coli	2815000	16.664
E coli	2825000	18.6022
E coli	2835000	17.007
E coli	2845000	19.195
E coli	2855000	19.1561
E coli	2865000	17.5732
E coli	2875000	12.7294
E coli	2885000	20.5899
E coli	2895000	14.2804
E coli	2905000	13.5583
E coli	2915000	18.1575
E coli	2925000	19.7074
E coli	2935000	11.5778
E coli	2945000	17.081
E coli	2955000	18.7305
E coli	2965000	13.7909
E coli	2975000	19.4681
E coli	2985000	4.7527
E coli	2995000	15.3635
E coli	3005000	20.9681
E coli	3015000	18.4367
E coli	3025000	15.978
E coli	3035000	24.0952
E coli	3045000	19.2281
E coli	3055000	16.5458
E coli	3065000	15.0258
E coli	3075000	18.675
E coli	3085000	24.7177
E coli	3095000	22.5666
E coli	3105000	20.0443
E coli	3115000	21.5384
E coli	3125000	16.7419
E coli	3135000	21.5044
E coli	3145000	23.6073
E coli	3155000	19.7894
E coli	3165000	20.8129
E coli	3175000	14.7513
E coli	3185000	12.5404
E coli	3195000	20.7801
E coli	3205000	10.9901
E coli	3215000	18.2451
E coli	3225000	22.6839
E coli	3235000	22.4093
E coli	3245000	22.8293
E coli	3255000	17.6603
E coli	3265000	18.2038
E coli	3275000	21.5539
E coli	3285000	15.2173
E coli	3295000	22.041
E coli	3305000	18.8423
E coli	3315000	14.1459
E coli	3325000	16.3356
E coli	3335000	19.2578
E coli	3345000	21.2912
E coli	3355000	13.0733
E coli	3365000	19.3657
E coli	3375000	16.7772
E coli	3385000	21.0072
E coli	3395000	12.6956
E coli	3405000	16.8728
E coli	3415000	8.3203
E coli	3425000	11.7976
E coli	3435000	13.0018
E coli	3445000	11.7231
E coli	3455000	19.0164
E coli	3465000	7.9494
E coli	3475000	20.521
E coli	3485000	19.3053
E coli	3495000	18.1211
E coli	3505000	20.1342
E coli	3515000	21.4783
E coli	3525000	18.1518
E coli	3535000	20.1971
E coli	3545000	20.3242
E coli	3555000	18.8957
E coli	3565000	21.06
E coli	3575000	20.3023
E coli	3585000	23.0871
E coli	3595000	18.6904
E coli	3605000	20.2634
E coli	3615000	5.0953
E coli	3625000	16.3443
E coli	3635000	20.0964
E coli	3645000	14.0177
E coli	3655000	14.3405
E coli	3665000	11.8171
E coli	3675000	17.3053
E coli	3685000	26.055
E coli	3695000	18.8323
E coli	3705000	15.0486
E coli	3715000	16.4515
E coli	3725000	14.778
E coli	3735000	20.1551
E coli	3745000	19.7609
E coli	3755000	10.075
E coli	3765000	18.0903
E coli	3775000	21.3252
E coli	3785000	15.082
E coli	3795000	8.9216
E coli	3805000	15.7808
E coli	3815000	21.5915
E coli	3825000	19.8697
E coli	3835000	21.1523
E coli	3845000	25.4467
E coli	3855000	19.4411
E coli	3865000	16.1349
E coli	3875000	17.1858
E coli	3885000	17.0743
E coli	3895000	21.9085
E coli	3905000	20.8747
E coli	3915000	14.7873
E coli	3925000	20.9628
E coli	3935000	9.5532
E coli	3945000	18.3393
E coli	3955000	19.6193
E coli	3965000	17.2686
E coli	3975000	13.8018
E coli	3985000	23.5253
E coli	3995000	18.9034
E coli	4005000	22.1562
E coli	4015000	14.487
E coli	4025000	10.4493
E coli	4035000	4.9578
E coli	4045000	15.2614
E coli	4055000	17.0133
E coli	4065000	25.0896
E coli	4075000	18.9911
E coli	4085000	16.8578
E coli	4095000	16.2939
E coli	4105000	19.7018
E coli	4115000	19.3292
E coli	4125000	23.0027
E coli	4135000	19.9335
E coli	4145000	19.4367
E coli	4155000	9.3859
E coli	4165000	6.0412
E coli	4175000	20.227
E coli	4185000	18.574
E coli	4195000	11.5945
E coli	4205000	9.8012
E coli	4215000	19.8312
E coli	4225000	17.5833
E coli	4235000	14.4519
E coli	4245000	19.4491
E coli	4255000	21.2048
E coli	4265000	16.2377
E coli	4275000	19.2354
E coli	4285000	17.5531
E coli	4295000	20.4627
E coli	4305000	19.4374
E coli	4315000	17.6233
E coli	4325000	19.7651
E coli	4335000	17.7438
E coli	4345000	14.5393
E coli	4355000	16.4873
E coli	4365000	21.5058
E coli	4375000	25.8985
E coli	4385000	16.098
E coli	4395000	16.1515
E coli	4405000	19.7209
E coli	4415000	19.8314
E coli	4425000	19.7822
E coli	4435000	19.3679
E coli	4445000	17.1245
E coli	4455000	20.246
E coli	4465000	19.968
E coli	4475000	16.222
E coli	4485000	13.79
E coli	4495000	13.2598
E coli	4505000	19.3419
E coli	4515000	22.9216
E coli	4525000	16.4077
E coli	4535000	18.1273
E coli	4545000	18.2238
E coli	4555000	24.3179
E coli	4565000	18.0161
E coli	4575000	20.3779
E coli	4585000	21.4031
E coli	4595000	10.7585
E coli	4605000	22.4905
E coli	4615000	19.1702
E coli	4625000	22.4062
E coli	4635000	5.83254

## Sheet: Figure 2a_genes
We used the Dub-seq viewer tool from the Dub-seq python library (https://github.com/psnovichkov/DubSeq) to generate regions of the E. coli chromosome covering fragments presented in Fig 2a in the landscape mode. To generate images, create an instance of the browser using Dub-seq viewer tool, provide "gscore folder" (data, https://doi.org/10.6084/m9.figshare.6752753.v1) and use landscape mode.

## Sheet: Figure2b_2c
Source data for Figure 2b and 2c
Key:	pos_from: fragment start
	pos_end: End of fragment
	region_lenth: Length of the region cloned
	gene_count: Number of genes within that fragment
	locus_tags: Informs abut the region covered by the fragment
	barcode_up	barcode_dn	pos_from	pos_end	region_lenth	gene_count	locus_tags
0	TTCATTCCTGAGGAACTGAT	ACTGATGACCACCTATTTTT	2798632	2801095	2464	1	BW25113_2678,
1	GATGTTGCAGCCAGACCTGA	CCAACTAAACCGGCGTGAGA	711570	713968	2399	2	BW25113_4636,BW25113_0692,
2	GGGGTGCCAGTCGTTGTGAT	CCATCTCTCGGCTATGGGCC	1700528	1703659	3132	2	BW25113_1628,BW25113_1629,
3	AGAAACACAGCGTTTAGGAC	CGACAGTGCATGACCAGAGA	1921971	1923952	1982	0
4	TACGAGTGTGTCAGGGTGTG	ATTCGATCCCGTTACTTATA	1571067	1573356	2290	0
5	ACTGGTTTTACCGCTGATTG	CGCTATGAGTACCACAGAGA	1924360	1927229	2870	3	BW25113_1848,BW25113_1849,BW25113_1850,
6	TCAACGATAGTAAGTGCTCT	TTACCCTATTGGGACGCCGA	278882	281421	2540	1	BW25113_0269,
7	TTTATTTTTGACATATCTTG	AGAAGTGAACGAGCCGGGGC	1319350	1321695	2346	0
8	GGGTCACGGTGCGCAGGTGG	GCCCCCCGGAGACCTTACCG	1831046	1832745	1700	0
9	CGCGGCGCAGGGACTTGGGC	ATCCCCCCCACTCTTGTCCG	1945936	1948182	2247	2	BW25113_1869,BW25113_1870,
10	GACATTCAGGCATAATGGCG	CCCTCGATACATATCAAACT	4358387	4360908	2522	3	BW25113_4140,BW25113_4141,BW25113_4142,
11	AACAACCGGTTTGTCAGTTT	TCGCGCCTCCGCCCATTACA	3044435	3046491	2057	1	BW25113_2906,
12	CCAGGGTGTTGGGCGGAGAA	TTCTGGTCCAGGATCCACTA	1330587	1333189	2603	0
13	TATGGTATTTATGGAATTAT	TTGATTTTCGTACACAAGAA	685137	687252	2116	1	BW25113_0658,
14	GCGCCGTGGTCCGGGCACGA	CCTAGCTGGGAGAGTACTTG	1492680	1497029	4350	5	BW25113_1426,BW25113_1427,BW25113_1428,BW25113_1429,BW25113_1430,
15	GACACCGAATTGCGTTGCGT	CCAGGCTAGTTTTCCGTCAA	3822379	3825079	2701	0
16	GTGGGTAGCACCTCGGAACC	TGCCGCTCCTACATCCCATC	2931659	2933926	2268	2	BW25113_2804,BW25113_2805,
17	ACTGGGTGGGCGTACAGGGT	CGTAGAACAAGTAGCTCAGC	1559543	1562659	3117	1	BW25113_1490,
18	CGATTCTGATAGGCGGAGGT	AGCTTAGTTAACCCCCTCTT	618686	620610	1925	1	BW25113_0592,
19	TTGGTTATAAGGCGCATTCA	CCGAAGGAAACATTAATAAG	3347816	3350658	2843	0
20	CAAGTATTTAGGTGCAATGA	TGAGTATATTAGCGAACTAG	1614503	1616534	2032	0
21	CACAAAGGGTAAGAGGTCCC	ATACGTAAAAACCCTTTCGA	4598527	4602201	3675	3	BW25113_4375,BW25113_4376,BW25113_4568,
22	TCCTGGTTTTGGTTTCTGCT	GCTCGGACCGCTAAGTCTAG	1259397	1261711	2315	1	BW25113_1211,
23	AACTGCGCTGTAACCCGGGT	CTAAGACTATACTTACCTCG	2492844	2495714	2871	2	BW25113_2381,BW25113_2382,
24	AGGAATTTAGGCGCTTTACG	GTTGCTTGGACAACGCCAAG	465739	468338	2600	1	BW25113_0449,
25	CTACATCAATTGTAGTCTAG	CCCGTCTACCTTTAATAAAG	520154	522720	2567	0
26	AGCTTAGAGGTGCAAGGGGT	CATCAGTATTGCCTTGTTCA	3342035	3345214	3180	3	BW25113_3208,BW25113_3209,BW25113_4450,
27	TTCAATGCTGCTTGTCGCAC	TCACAACCGAGCCGGTTGGC	3755444	3759491	4048	0
28	TGGTGAAGGCGATTGTCGCT	GATCCAAGATTCGCAGTGTC	2453110	2456290	3181	2	BW25113_2343,BW25113_2344,
29	TTTGGTCATCCGGGACCTTG	CTATCAGGTTTCACATTGTA	4578669	4580710	2042	1	BW25113_4353,
30	AGGACTGACGGGGCTTGTAG	TGCCGCCTCCTTGTATTAAC	2570225	2572199	1975	0
31	AACTGAGCGGTTTTCGGGGA	GACAAATCATGATCCTAGTT	4254636	4256641	2006	0
32	GCGGTGGTGCAGGGCGCGTT	CGATTCCGCCACCAGTCGGA	3193808	3197269	3462	2	BW25113_3055,BW25113_3056,
33	AAGTAAGTAGATATACCAGG	AGTTTAGGGTCCCACCTAAT	3961598	3965463	3866	2	BW25113_3785,BW25113_3786,
34	CCTGTGAACACACTGCGTGG	TAAAAGATTCAGTGGACTGG	3317863	3319644	1782	0
35	TCACTTTTCTTGGCGGTGCT	AATTCCGATGCCTCCCCCCA	9859	12106	2248	3	BW25113_0010,BW25113_0011,BW25113_0013,
36	GATACGCCCGGGTTTGTGGA	TGCGGGCCTACGCACGACCG	1498436	1503601	5166	4	BW25113_1433,BW25113_1434,BW25113_1435,BW25113_1436,
37	CCCGTTCGTCACCCGTGGGT	GCAGACCGTAACCGCATCCA	2820646	2822891	2246	3	BW25113_2704,BW25113_2705,BW25113_2706,
39	GTGACGCTTGGTACGGTCCC	CAGTTGACTTATTCCGACCC	3090524	3093273	2750	2	BW25113_2955,BW25113_2956,
40	TATGTTCCCAGGCACTATTT	AAAGGCCATACTATCCCTAC	1536120	1538525	2406	1	BW25113_1469,
41	GACCTGGTTTCTAATGGTCG	TGTAAGACAACATAGACCTT	1393925	1396626	2702	2	BW25113_1335,BW25113_1336,
42	AGGGGCAGGGTTGAAGGCTT	TAGAGAGTCCAGCAATCTAC	2052908	2055332	2425	2	BW25113_1986,BW25113_1987,
43	GTGGTGCATGCCTAAAACTT	CCCCAAATGCCTATGGCATA	2898852	2902361	3510	3	BW25113_4682,BW25113_2778,BW25113_2779,
44	TGGGTGTGCTGTTGCACACT	AACACCCCGAATCACCTTGT	4190109	4193211	3103	3	BW25113_4000,BW25113_4001,BW25113_4002,
45	GCACTTATGTTGACTGACGC	CCTCCCGCGCTGTCTGCCTC	297191	300316	3126	3	BW25113_0286,BW25113_0287,BW25113_0288,
46	GGCAACGTTCCACCTATTGT	CGCAAAAGGAAGTGATTCGT	499163	502072	2910	1	BW25113_0480,
47	GTCGTAAATACAGCCATTGC	CTAACGTCTATTAGTTTCCA	2494304	2497122	2819	1	BW25113_2382,
49	AAAGGCTAGTTCTAGTAACA	GGTTCGGTCCCAAGTACGAA	94041	96419	2379	1	BW25113_0089,
50	TTGCAATATGGGATGTATAT	CGCAAAAGCTGGTCTAAATT	759822	762311	2490	1	BW25113_0730,
51	ATAGCTCCTGTCGTGCCGGT	TGTGCGAGCCAGCGAACCTC	3967302	3970766	3465	2	BW25113_3790,BW25113_3791,
52	CGTAATCGAGTATGGCCAAG	CCTGCAATGGGTAAGATGGG	2647588	2649775	2188	1	BW25113_2523,
54	GCGGTCGTGCGAGGTTGGCC	ATTATTTTTCGATAACAAAC	3907596	3910040	2445	1	BW25113_3731,
55	CCTTGCGCGGGCAGGGCCTG	CCGGGCCTCGCATCAACTTT	2210058	2213371	3314	2	BW25113_2130,BW25113_2131,
56	CACTGTCAACGGGCGCCTTG	AAATAATATTGTGTACCCAG	2584336	2586548	2213	3	BW25113_2471,BW25113_2472,BW25113_4547,
57	GTGTAATCGCGTGGAATTAC	CAATACTCCCAACAATCGCA	1304080	1307132	3053	3	BW25113_1251,BW25113_1252,BW25113_1253,
58	CAGCGCCGGCACGTCGGCGA	CCAGACCAAGTGTTGCTGGG	2726492	2731046	4555	6	BW25113_4609,BW25113_2593,BW25113_2594,BW25113_2595,BW25113_2597,BW25113_2598,
59	TTAGAGGTGTGTACGTTCTC	ATAGTTCTTCCACCCACACC	153320	156552	3233	2	BW25113_0142,BW25113_0143,
60	CGTGCCGGCAGTGGAATAGT	ACTTACGCCCGCCACTTCAG	2842607	2844571	1965	2	BW25113_2725,BW25113_2726,
61	AATTACCACGACTATTGCTT	AAACCCCAGTGCTGTCAGTC	3921041	3925794	4754	2	BW25113_3745,BW25113_3746,
62	CTGCGCGCACAGGGGTCGTG	CATAACTTACCCTTAAAAAC	3452182	3454356	2175	0
63	CTAAGTCCTTTAGACTTGAT	GCAACAAGCCTCAACAAAAG	3702343	3704366	2024	0
64	GGACGGTTGTAACACTTGGA	ACGTCGAACCACACCCCCAT	3943126	3946392	3267	4	BW25113_3766,BW25113_4669,BW25113_4488,BW25113_3769,
65	GATCCAATCGAGATTCTTCA	TAAATGCTCTTGGAGCCCTC	2778102	2780308	2207	1	BW25113_2652,
66	ATAGGATGAAATCTGTAGCG	CAGGGCCCCAACTAATCAGT	748499	750269	1771	1	BW25113_0720,
67	CACCGGAGCGAGCGCAATTC	GGACTACCGGCGCGCCTCGT	3529422	3532158	2737	1	BW25113_3406,
68	GTGTGGCTGGGGCGGACCCC	GGTTGTCATAAAATTCCAGG	4268778	4269690	913	0
70	TGCCGCGTACCTCAGTAGGG	CTAAAAATTGTATCCTTAGC	824887	827384	2498	1	BW25113_0796,
71	GCAACATGGACGTCTACCCT	TGTTCGGCAGACTGCCCACA	3928671	3931269	2599	1	BW25113_3751,
72	CAATCAGTACCAAGCTTGGA	CCCTTTAATACACCACCCCG	3442806	3445541	2736	4	BW25113_3315,BW25113_3316,BW25113_3317,BW25113_3318,
73	GTTGAAGTTTTGGGGGCGAT	ACAATCTTGGTAATTTAGTT	4625894	4628944	3051	1	BW25113_4399,
74	GTCGATATGCCGTTGCTCTG	GAGTACGATGCATACCCTCC	1790554	1793495	2942	1	BW25113_1714,
75	GGAGGCATGGGGTTGGGCTT	CTTTTCGGCTCTTGACATCA	4213173	4215233	2061	0
76	TGGGGGGGGGTTTATTTGCC	CTACCCCTAGATCGGCAACC	3798058	3799678	1621	1	BW25113_3630,
77	TTGGGGTCTCATACGATGAG	ATTGTCGACCCTGCGGCAAT	3435281	3437633	2353	3	BW25113_3298,BW25113_3299,BW25113_3300,
78	TATGTGTGCGTGATATACGG	TTAACTCAACTGGGTGGCTT	3990580	3993172	2593	0
79	GACACGGGGCAGACTACGGG	CCCCCGACTGGTGAAGCGTA	3523321	3525129	1809	0
80	TTGGGCTTGCATCGTTGATC	AGACTTGACCGGCGAGGATG	155692	157977	2286	2	BW25113_0145,BW25113_0146,
81	TAAGGTGGACGCTAGTGGTG	CCGAAGAATGTTCCTCCGCA	97768	100138	2371	1	BW25113_0092,
82	TCGAGATTATTGGCTAGCTT	AACAATAAACCAAAATCCCG	50687	50967	281	0
83	TGCTGGTCACGGCCTTCGCG	TAACCTCTTTGCCCAGCCTC	3045288	3047421	2134	1	BW25113_2907,
84	GGGGGGTGTGTGACCGTGGA	TGTGACCAATCGTACCTGCA	1393392	1395647	2256	1	BW25113_1335,
85	GAATCATGCATGAAAGCGGC	TCCGCAGAGGGAATCTCGTT	4053443	4055566	2124	2	BW25113_3872,BW25113_3873,
87	GTTAATAGTGAATAACATAG	GTACGCACTAATTTATCCAT	3637542	3640208	2667	1	BW25113_3499,
88	GGACTTGGTCGTCTAGAGAC	ATGAGTACCACCTACGCCAC	3478688	3481007	2320	2	BW25113_3356,BW25113_3357,
89	GATCAGTGGATCCGATGAGC	GCCCCTTGTGCAGCACATAA	416219	418974	2756	1	BW25113_0402,
90	TTGTGTGCTCTCCAGCTGCG	GTTACACGGCAGCCGTGTCC	141430	144315	2886	2	BW25113_0130,BW25113_0131,
91	ATAATATCATTTATGCATGG	TAGGTTATCTTTGGCTTAGA	4502317	4504909	2593	1	BW25113_4290,
92	TTGTGGTGTATCGGGCATAG	ATTCACACCCGTGAACCATC	629858	632386	2529	2	BW25113_0601,BW25113_0602,
93	ATTTTTAACGTTATCTGGAG	GTCCATCAGCTGCTAGAATC	598883	601171	2289	1	BW25113_0578,
94	AATAATCGTATGGTTATTAT	TCCCGCTGCCGCTCGCGGAC	1679601	1680839	1239	0
95	TTATTCATGCGGTTAGGTAG	CCCCCATACGCCCCGCCAAT	4056045	4058472	2428	1	BW25113_3875,
96	TTAGTTATGGGTCAGCATCG	ATTGTCAAACCGCGAACGTG	3042292	3044879	2588	2	BW25113_2904,BW25113_2905,
97	ATTGTAAGGCATCGCTGTGA	ATCAGCACCTCTGTTCGTAA	3413504	3415273	1770	0
98	ATTATGGTAGTGAAGTCATA	CGGTTGTCTTATATCGCTCC	2386850	2388650	1801	0
99	GGCCGACAGGATATCGGTCC	TACGGCCATTAAGTGTACGT	1005035	1007657	2623	1	BW25113_0949,
100	AGTAACGGAGCGGGGCTGGC	CCACGAACAATAGCAATACA	4359929	4362890	2962	2	BW25113_4142,BW25113_4143,
101	CGCCCAGAAATCGTTCCGAA	AAACCCTGGACCGCATAACG	3335652	3338321	2670	3	BW25113_3199,BW25113_3200,BW25113_3201,
102	TGCAGTCCCCAGGGCGTGCC	TCACAAGTGGAAGATGCATA	1335194	1338208	3015	3	BW25113_1281,BW25113_1282,BW25113_1283,
103	TTCCTGGGTAACAGTATCGC	CCGGTTAGAGGAGCAAATCA	610484	612967	2484	0
104	GATCACCTACAGTTCGGTAT	CTTAGCACATGACTATTGAC	3801963	3804232	2270	1	BW25113_3634,
105	GACTCTACGCTTAGGAGCTT	CAGTTCCCGTCCAATCATTT	3956662	3959424	2763	1	BW25113_3780,
106	CGTAATTGAGGGAGCGGCTG	ACAACCGCCCTTACTAATAG	3583690	3585888	2199	1	BW25113_3453,
107	TGACCTTCATCTGCTGGTAT	ACAGCATGGGGATAATCCGG	2217525	2219949	2425	2	BW25113_2135,BW25113_2136,
108	TTCGCTAGGTTTCAGACATT	ATTTCTCTGTATCATACTAC	911442	914203	2762	1	BW25113_0876,
109	TGTGTACTGTTTAGGGCGTT	CTCAACAGCCCTACATCACA	3407223	3409111	1889	1	BW25113_3265,
110	GTCGTCTCGCAGTGATATCA	CGTTCTGGCGTTTTCGTGAC	177425	181212	3788	2	BW25113_0162,BW25113_0163,
111	TTCTCAGACGCGGATACAAG	CGAGTGCGCAGATGACACCA	3128975	3132034	3060	1	BW25113_2988,
112	TAGCGTCTATTTGGGCTAGC	TTCCTCCTCACTGACCCGTA	4513431	4516349	2919	2	BW25113_4298,BW25113_4299,
113	CCCACTGCCTCACTAGATGT	AAGAGCCATTTAAACTAACT	242081	245234	3154	4	BW25113_0225,BW25113_0226,BW25113_0227,BW25113_0228,
114	AAGCCCGTAGGGGCGGCAAC	TGCAGTTTCTCAAAATTTAG	4455640	4460168	4529	3	BW25113_4241,BW25113_4702,BW25113_4242,
115	GTCTCGCTCGTATGGGCTTT	TACGAATTAGGCTAGCCCAA	1780684	1783005	2322	1	BW25113_1703,
116	CCCACCGTGCCGGCTTAAAG	AACCTTTTCCAAACACAAGT	4545344	4550306	4963	4	BW25113_4326,BW25113_4327,BW25113_4328,BW25113_4329,
117	GAAAGTAAGTTGGGTAATAT	CCAATCGCCCTGCAACTCAA	4172103	4175323	3221	0
118	TTGGCGCGGAGTCGACAGGG	AAACCCCAGATTGTCATTTC	81841	84318	2478	1	BW25113_0077,
119	CAAACACTGATATGCCTTGT	ACTACTGTCGGCCACCTTGC	2874539	2877168	2630	1	BW25113_2759,
120	CCGGGTATGTTGGTGGTCGA	ATGATCATACCAAGGGACCA	3893036	3894962	1927	0
121	GATTCTGGCGTTACACGGAG	TATCGGACGGATGAGGCGTG	153822	155633	1812	1	BW25113_0143,
122	GGGTGCGGAGGGTCTAGCGC	TACGACGGCACCAGACGTCG	3761726	3767132	5407	6	BW25113_4650,BW25113_4651,BW25113_4615,BW25113_4652,BW25113_3597,BW25113_3598,
123	TGCGTGATTCGCAGGCGGTT	CCGTAACGAACACCAACTAT	502021	505414	3394	4	BW25113_0481,BW25113_4585,BW25113_0482,BW25113_0483,
124	CCCCCAGGAGCCGCATTTTG	CGCAAACCGAAGATTTGTTC	961944	965486	3543	2	BW25113_0914,BW25113_0915,
125	GCGGCCAGAGGGATGCGTGG	AGGCACCAAATTGGAGCCGT	4387947	4389431	1485	0
126	ACTGTGAGGGGGTAGCCATG	GTTGCCCTCTGCAAAAAAGA	3835883	3837904	2022	0
127	TTCGCGGGAACACGGCACCC	AAGCCCAACTCCAGACATTT	971771	975268	3498	0
128	GGCTCTGGGCGGTGGTAGAG	GTTCCCTTTGAAAACAAACT	1740570	1743638	3069	4	BW25113_1665,BW25113_1666,BW25113_1667,BW25113_1668,
129	TCCTATATAACGTTGTGGTC	ACTAGACCGGGCGAACAAAA	1131066	1134307	3242	2	BW25113_1080,BW25113_1081,
130	TATAACCACGCACTTGCTTA	ATGTATCGCTTAGTATGCCA	1312665	1314546	1882	1	BW25113_1262,
131	GTTTATGCGCCGTAACCGCG	TCACCCCAGTCCCTACAAAC	4171283	4173717	2435	0
132	CTAAACATGAAGAACTGGGT	TGTACCCTTACGGGCCCGGC	4585239	4587527	2289	1	BW25113_4358,
133	TAGGTACGAGTTAGGATGCG	GAGAAAACGGTACGTCCAAC	3136673	3139517	2845	1	BW25113_2996,
134	GAAAGAGGGTTGGATGTTGT	GTTAAACACTCATGACCACT	3977741	3979989	2249	0
135	AGGACATGGTCAATCTCAGG	GGCCTACAACACACCCAGTC	1993180	1995183	2004	1	BW25113_1921,
136	CGTTGGCTTCTGAGGGCTGC	GTACTCTTCTCTAGATGTTA	2962533	2966037	3505	4	BW25113_2831,BW25113_2832,BW25113_2833,BW25113_2834,
137	ATGGTGGAAAAGGACTGCCC	GTGAGCCACTGTATCCCGGC	3277760	3279608	1849	1	BW25113_3139,
138	TATTTTGCTGAGCGGTGAAT	TTGAATGCAATAATCCACGC	4468118	4470639	2522	2	BW25113_4255,BW25113_4256,
140	ATGGCGGTGCCCCCATGATT	CACTGATAGATTATAAGCAA	4551185	4553115	1931	1	BW25113_4332,
141	TTTCGATCTCAGGTCGGGGG	ACGCACCAATCAACATACTG	2551660	2554162	2503	1	BW25113_2442,
142	CCACGATTCTTGACCTTACA	AACCCGTTAAAACTAACACA	1171033	1173101	2069	1	BW25113_1117,
143	CGTCATGCCTAAGGGTGGGT	CTTGTCCCGGTAGACGCCTA	1094130	1096525	2396	3	BW25113_1034,BW25113_1035,BW25113_1036,
144	ACCGGTCTTAATGGTGGGCG	CGTAGGACAACCGTAACACA	3346546	3348863	2318	0
145	TTGAACCCACTGCTCGTCTT	CGATTTTATCCGGCGTGATT	3074730	3075684	955	0
146	AAAGTCTGAGGGGGCCGTCA	ATACGTGAACCTCATAACAT	225914	229501	3588	3	BW25113_0208,BW25113_0209,BW25113_0210,
148	AAAAGGGGTGCATAGTTTTC	CGCTGACCAACCTATTAAAC	2993556	2995348	1793	0
149	GTCACTGGAAAATTCTGGCT	CCGGCATACACTGTATGCCG	667233	669689	2457	0
150	GCATAGCCTAGCCCGTTGTG	TTTGCGACCTATCAAGTTGC	3622796	3624209	1414	1	BW25113_3487,
151	GCGGAGGCACCGACGTGCCA	CTTGACTATGGAACCTGGGT	4171539	4173649	2111	0
152	TTAGGTACGGTGCAAGCGTA	TTAGCACAACCCAACCTAAA	3747405	3749208	1804	1	BW25113_3587,
153	TTTCCCGCTTGGTTGTTATT	TGAAAAAGTTGAAAAGCAAA	2876553	2879145	2593	0
154	GGTCAAGTTGCCCATCATAC	GGCACCCCTAGCGTGGCTAT	2939610	2943365	3756	4	BW25113_2814,BW25113_2815,BW25113_2816,BW25113_2817,
155	TATAGGCCTCTCTTATGGTA	TTGGGCAGCCGTTAAACCGA	1681994	1684704	2711	1	BW25113_1613,
156	AGTATTTATTGAGTAGATAA	GGTGCTCCACCCTGTACAAA	1663856	1666830	2975	3	BW25113_1596,BW25113_1597,BW25113_4601,
157	TCTATACGTTAACAATCGGA	CGCTCGAGGATAACGTGGTA	1725801	1728960	3160	1	BW25113_1654,
158	ATTACTTGACTAGGTTATTG	AAGCCGCGTATACTCAAAGC	622118	625507	3390	3	BW25113_0595,BW25113_0596,BW25113_0597,
159	TGACACTTTCAATCTGTTGT	CCAATCCCGACCCGTTGAAT	510384	513302	2919	2	BW25113_0490,BW25113_0491,
160	CGCTAGTCGAGCATTAATTT	ATCGGGAACAAATCCGTTAA	3073017	3074959	1943	0
161	CCGGACATGTCTAGCGAGGG	TGTCTAGGTATACTTCCAAA	3671656	3674116	2461	2	BW25113_3525,BW25113_3526,
162	CACGCTGGGAATGCGTGGTG	AAGACAACAAAGACGGGCTC	900379	902570	2192	1	BW25113_0868,
163	TGAGAGATTGGCCGGTGCGT	TTTGCCACTCCACCATTCCA	4369746	4373691	3946	2	BW25113_4154,BW25113_4155,
164	TTGCAGACGTGGCACTATTT	AACGTCTACGTTGACTTGAA	3041124	3044380	3257	2	BW25113_2904,BW25113_2905,
165	TAGGGGGTAAGCCACTGCGC	GGACCACACCTTGCTTGGGT	3303162	3306189	3028	3	BW25113_4449,BW25113_3165,BW25113_3166,
167	ATTGCATTATGCTTATCTGG	ACAAGAGATCAATTCTGGCC	1640750	1642465	1716	3	BW25113_1567,BW25113_1568,BW25113_1569,
168	CGCTTTGGATGGCCGTCGTG	TCTAACCCATCAGCCAATAA	4292254	4296100	3847	2	BW25113_4082,BW25113_4622,
169	ACGTGAGGTGATGAATCGTT	CAGCACACCGGGACCGGACT	4150204	4153803	3600	3	BW25113_3963,BW25113_3964,BW25113_3965,
170	CCATACACGGAGTTAGGCCT	AACATAACACCAGTGGTGAC	3807978	3808682	705	0
171	GAGGTCAATGTGGTGGCGCG	ATAACGCTCACTACCTGAAT	91824	94213	2390	1	BW25113_0087,
172	ACGTATTCTGTCCTTCTGCT	ATCTACCGAGCAATTTGCCC	4529814	4532911	3098	2	BW25113_4312,BW25113_4313,
173	ATTTTGGTGTATTCGTGACG	AGCGAGCCTCGACTGACGTA	1091174	1093815	2642	2	BW25113_1029,BW25113_1032,
174	TCATGGTGCCCGCTCATATA	GTCTGATAGACACAAGCACG	3628498	3631181	2684	1	BW25113_3492,
175	TGGTAAGATAGGTTTTGTCC	AACTCCACCAGCCTGTTACA	3540425	3543234	2810	0
176	CAAGTATACTGGCAGGTCCG	CCATATCAACGTCCACCTCA	745259	747237	1979	0
177	GCATAGGCCCTTGGCGGGGT	CAATACAGTAATTCGTTATA	118829	119443	615	0
178	AGCCTTTTCGCCCCCACGAC	ATACAACCGGCCCAACTACT	1238222	1240607	2386	3	BW25113_1193,BW25113_1194,BW25113_1195,
179	GCCCCAGCGTGTCGTGGTCG	GCCAAGAATCATGGTGGGCC	2884638	2887456	2819	2	BW25113_2765,BW25113_2766,
180	GTTTGTGCGAAACTCTCAGG	ACAAGCTTCCTCGGCGTCCC	1521059	1523899	2841	1	BW25113_1455,
181	TACTGGGCGCTCCAAGCTAG	CGTTGCTAATCAGGGTGTTA	999411	1001804	2394	1	BW25113_0945,
182	GTTTTAGAGTGCCGGATTCA	GTTGTTTATTGGCGACCGTG	4376066	4377565	1500	0
183	ATGTTATGCCGTTTGCTGTG	TTTAGTCTTCGGTCGCACTT	2548416	2549797	1382	2	BW25113_2438,BW25113_2439,
184	AGCTGATTCAGCCATTTCGG	GACTGGTTAACAAGGGACCC	3772788	3775098	2311	2	BW25113_3605,BW25113_3606,
185	TTTGGCTACTTAACTGTCAT	CAGGGCAATCCATTCCTCTT	2847618	2849785	2168	1	BW25113_2731,
186	TCTTCGGTGGGTGGGGTTAC	ACCTGGGGCGTCTCCCCAGA	1949136	1950980	1845	0
187	CGTATGATGTCCTTGCTGTC	TCTACCCCGCAACCTAACCA	3097213	3099660	2448	2	BW25113_2962,BW25113_2963,
188	TATATGTTGATTTGCTGCTT	TCTACATACGAGACAAGCAC	3727734	3730707	2974	2	BW25113_3569,BW25113_3570,
189	CTTGTCGACGTCCCCTGGGC	ACAGTGCACATCAAAAGAAG	3572961	3573958	998	0
190	TTTGTCGCGGGCCGGGGCAC	CCTGTTTAAAAATTAGTTGA	4299411	4301844	2434	0
191	CGGGGGGTGTGGTCTGGGGC	CAGAAACCGAATGACTGTGA	1220963	1223745	2783	3	BW25113_1177,BW25113_1178,BW25113_1179,
192	TTGGCGTGCAGGCCCCAACC	GTTGTACCCTCCTGCGTCCC	3034632	3035059	428	0
193	GGCGAGACACTGGGTGAACG	TCTGACTACAGCGGCCGATG	326270	329468	3199	1	BW25113_0315,
194	CGGGCAGAATGACAGCTGAC	AACACAAGGCAGTGCTCATG	4177472	4180146	2675	0
195	CCGAGTATCTTGGCGGTTTT	GTACTCTCACTATCGTAGTC	3695807	3698753	2947	2	BW25113_3541,BW25113_3542,
196	TACATGCATGGGTAGCGAGT	TCATGGTGTTCATCCTGAAG	1473443	1476794	3352	1	BW25113_1411,
199	AAAGCAAGTTACGCTCAAGA	CTAGTGTACAGGCTGGTAGA	2038850	2042272	3423	0
200	GTATTCAGGGCTCCATCTTT	TACTGCAAACCATACGGTGT	135147	137486	2340	0
201	GCCCTCTCCGGCACATCATG	CTCTCTTTACACGGATTCAA	1966469	1969760	3292	2	BW25113_1887,BW25113_1888,
202	CGTAATCCGGCGGCGGTTAC	ACTACCATTTGCTTAGTAGC	824085	825875	1791	1	BW25113_0795,
203	AGTCGGTTGAGTCGGTAAGT	GCTCGAGAGGCCACTGGTGG	4141117	4144561	3445	0
204	ACAGAGCGGGAATGACGGTC	TTAACCAAAAGACATTAACC	2215029	2217633	2605	1	BW25113_2133,
205	TAATCTTATGGTAGGGTAGG	ACCAACCTTGCAGGGATTAT	2642582	2645644	3063	0
206	CACGTCTCTCTTGGGCGGGG	GCCGACAGCTCCAAACACAA	1323096	1325223	2128	2	BW25113_1272,BW25113_1273,
207	CAGGCGATTCAACAGGCCCT	TAGAATTTCTACATTTCCCG	637661	639707	2047	1	BW25113_0610,
208	AGACCAAAGTGCGTAGTGCA	CCCAAATCATCGCGCCTACC	3572077	3574188	2112	2	BW25113_3439,BW25113_3440,
209	GGCGTCAGTTGGTTGGCGAA	AGAACTCTAAACCATCCACA	4017672	4020052	2381	2	BW25113_3842,BW25113_3843,
210	AGTCCAGAGGTTATGGACTG	GCAAGTCCTATGTGTCGAAC	3958261	3961378	3118	2	BW25113_3781,BW25113_3783,
211	CCTTGGAAGACACGCTACCA	CGTGGTCCACGTCTAAGGGG	4620692	4623177	2486	1	BW25113_4393,
212	GGAGGTGGGCGCGCGGTCTG	CTTCCCATGACCTCATTCCT	3217678	3221204	3527	2	BW25113_3077,BW25113_3078,
213	GGTTTTGGTTGTCCATTTGC	ATATGCACCACGACACTATA	1727848	1730247	2400	3	BW25113_1654,BW25113_1655,BW25113_1656,
214	AGTCGTGTTTTCAGGGGAAG	AGGATCTCCAAGCAAACCAA	945721	948252	2532	1	BW25113_0902,
215	TCCAAGTTGCACGGAGTGAT	ACCACCATCAAAGAGCATGC	3400597	3402639	2043	2	BW25113_3257,BW25113_3258,
216	AAATTACCGGTGGTGAGTAG	AGTGGTGTCGACCTGCGAGC	4395785	4398438	2654	1	BW25113_4178,
217	GACACCGGCGGGTACGTGGG	GCTTAACAATAAATCAAACC	2519060	2522300	3241	3	BW25113_2409,BW25113_2410,BW25113_4546,
218	AGTCCATTCGGCGCAAGCTG	AACACTTTCCTGTACAAGTC	4476388	4478233	1846	1	BW25113_4262,
219	TTACTATAGATGTTATAGGC	CTATCAGTCCCTCCTCGCTC	4520803	4523171	2369	2	BW25113_4656,BW25113_4306,
220	GTCGCTGCGCTTAGCCTTAC	GTAACCGTGGCCTGGATCCC	74024	75496	1473	1	BW25113_0070,
221	AGCTGGCAGCCAATGGGTCT	GCTGCCCGCAAGTCGCACTT	916610	919346	2737	2	BW25113_0880,BW25113_0881,
222	ATTGGTTTGCACTTAGGTTC	GTATCAATCCCATACTCGAC	3482276	3484648	2373	2	BW25113_3359,BW25113_3360,
223	GACGGGTATGCCTAGGGTCC	ACCCGTCAAGTGAAAACATA	2683832	2686147	2316	1	BW25113_4441,
224	AGCCCCTTTTCTAAATCCGC	ACCTTACCAAATCCGCTGCA	3783831	3786796	2966	1	BW25113_3617,
225	ATGGAGGCGCGCAGGCATAT	TATCCGCACTGGATCTCTGA	442598	445519	2922	2	BW25113_0429,BW25113_0430,
226	CTTTGGAAAATTGTGCAGTT	ACCGCATTCACTAGTCATCA	2790311	2792290	1980	3	BW25113_2667,BW25113_2668,BW25113_2669,
227	CTCTCTAGAAACGGTGTGAA	CCCCAGTGCAAATAACGCAT	2487338	2489462	2125	2	BW25113_2376,BW25113_2377,
228	TCGAGCGCTTAGGCAAGTGG	CTTAACCCCCATAAATGACC	2267760	2269877	2118	1	BW25113_2179,
230	TCGCCGTTACGGGGCTACAG	CCACCCCCCCACTCGCCGCG	513702	516555	2854	3	BW25113_0493,BW25113_0494,BW25113_0495,
231	GCAGCGAGTCGCAGCGGCCT	AATCCCATATAAACTAGGAC	750368	753001	2634	2	BW25113_0721,BW25113_0722,
232	CGATCGCTCGGACGGGCGAT	AACGGCCTGATCTACCTGAC	3990360	3992815	2456	1	BW25113_3812,
233	ATCGAATTGAAACAAAGAAG	CTCCGCCAACGGAGATTTGC	409846	412079	2234	0
234	GTGTACTAGTGCACTGGAAC	CCAGAACCAAACTTAAACTT	4094750	4096935	2186	2	BW25113_3912,BW25113_4484,
235	GACTTTGATATGCGCCTGTG	TTCCTCATACGACACCAGAG	2297141	2300451	3311	2	BW25113_2209,BW25113_2210,
236	GTGGATGTCGCTTTGCCTTT	CGAAGAATTACAGTCGTTGT	2916842	2920849	4008	4	BW25113_2792,BW25113_4408,BW25113_2793,BW25113_2794,
237	CCAGTCCGTGTGTCGTCACC	CACCTACACAGCGTGGCCTT	139460	142906	3447	3	BW25113_0128,BW25113_0129,BW25113_0130,
238	CGGGTGACTCACCCGCTTGA	CAACGGTGGACAAAGAACTT	3522395	3525238	2844	2	BW25113_3400,BW25113_3401,
239	AATGGCGGACTTGGAGGTAC	CAGATGAAATATCAACGACC	1275624	1279331	3708	0
240	TGGGATGTTTCTGAATGGGG	AAGTTCATGACCCTAGGCTA	2210283	2213767	3485	2	BW25113_2130,BW25113_2131,
241	AACCGATTTGGCAATTGAAC	GGATGTAACGACATACCCAC	1562197	1564131	1935	0
242	AGTCCGCTGAGGGAGGGGTG	TTAAGACAAAAACATATAAA	4218822	4220944	2123	1	BW25113_4021,
244	GCAAGTATCCAATCAGTTTT	AAAAGCTAGGGGAACCCCCG	3166436	3169251	2816	2	BW25113_3029,BW25113_3030,
245	GAGGATACCGTACCGAGCAT	ACGTAACCCCAGACCATTGC	332434	335176	2743	1	BW25113_0320,
246	CCGCGTGGTAGGTAGGGAAT	TTAGTCCTCGGGGAACCTGA	1336105	1339191	3087	5	BW25113_1281,BW25113_1282,BW25113_1283,BW25113_1284,BW25113_4596,
247	TCTAAATATCAGGGGCCCTG	TGCATTGATTTAGGGACCTG	4076406	4079368	2963	0
248	CAGCGGTCGGAGGTACTGGT	AACGCGCACACAGACACAAA	1892800	1895034	2235	0
249	TGCGAAGAGCACCGCGACAT	GTCTCCTATTTAGCTCCTGG	352488	355092	2605	1	BW25113_0338,
250	TCGTGCTGCTCCGTAGGGCG	AACCTGGAGTTCCACCCCGC	2506211	2509132	2922	2	BW25113_2393,BW25113_2394,
251	TTGATATTTAACCCCCCGTC	ACATAAGCTGCCACATTGAA	452517	452855	339	0
252	ATTTTCTCAGTGCCGGACAA	GCTCGTTATCACGTAACCAA	3768276	3770639	2364	3	BW25113_3601,BW25113_4554,BW25113_3602,
253	CTCTTAGGGGGGCGAGAGGT	AGGCAGACCTGCGCGCATCT	4586946	4589434	2489	1	BW25113_4359,
254	ATAAACTGTAGCCAACGAAT	GGCCGTCGAAAAAAGACGGG	1080719	1085002	4284	2	BW25113_1021,BW25113_1022,
255	CTCGTTAGATTTCCAAAAGT	CGAATGACTACAACTATAAA	3715400	3718353	2954	2	BW25113_4614,BW25113_3559,
256	GGGGAGGGGCATCCGGTACG	AGAGGCCTACATTTAACTAT	2529755	2531866	2112	2	BW25113_2419,BW25113_2420,
257	TCCCGGTATCGTTGATTCTG	GTATCCGCGCGTCAAGAGAA	711872	714970	3099	2	BW25113_4636,BW25113_0692,
258	GTATGTTTCCGATAACCATT	CGCGCAAATCTCTTCACGGA	2647189	2649996	2808	3	BW25113_4440,BW25113_2522,BW25113_2523,
259	GGTGCTCCTCCACAGTATTT	GAGCTGCACTTGCGAACGTC	4359713	4361910	2198	1	BW25113_4142,
260	TAATCCGACCCCTGCGAAAC	GTCATTTATCCACCAAACAA	4515795	4520208	4414	6	BW25113_4300,BW25113_4301,BW25113_4302,BW25113_4624,BW25113_4303,BW25113_4304,
261	ACGAAATAGGACGTGTCAGG	GCGTTCCCAACACGTTGGTT	851850	854204	2355	0
262	TTATTCAGCCTGGTTATCCC	CGCATCTATGTACATGACCA	2115127	2117820	2694	0
263	TGTTTACGTTCGGACCTGAC	AGAAGGACGCTTGCCCTGAC	2727551	2730598	3048	3	BW25113_2593,BW25113_2594,BW25113_2595,
264	AACGCCTAACCCTTTTTATT	ATTGAGCCGTCGAGAACACC	1117145	1120211	3067	2	BW25113_1063,BW25113_1064,
265	AGTTGAGCTGTAGATCGTAT	GCGGGTATGTAATACGTCTC	1065896	1069529	3634	4	BW25113_1009,BW25113_1010,BW25113_1011,BW25113_1012,
266	GGGGTGACTGTCTAAAGTGT	GCTAAACGTATGAGCTCGAA	4346392	4349367	2976	0
267	TATAGAGTTGGCTGACTGGT	GCAGATCTATGCCTACCCAT	517027	518573	1547	0
268	CATAGCTGTGGGGTTTACAC	TGTTGGTTGCGTAGAATACA	2477552	2478863	1312	0
269	CTTATTGGTAACAGGCGCCT	ACGGATTCAAACGCAGTCCC	2878165	2881186	3022	1	BW25113_4701,
270	GTATGCCCTAAGCCTTCGAG	CTCCACCACTGGCTGTGTGC	21240	24637	3398	1	BW25113_0025,
271	ATGGTGATCCCAACGCTGTG	ACCAAAGACCAAAGGCTGAG	965969	968387	2419	3	BW25113_0917,BW25113_0918,BW25113_0919,
272	AAGACGTGCCGGCCCTTAGG	ATCCAAACCGCAATTGCCAT	3926062	3929042	2981	2	BW25113_3748,BW25113_3749,
273	TCTGATAAGTGTTCTCGCTG	CTCGATCTCGATTCATTCGC	1278710	1281239	2530	1	BW25113_1225,
274	ATATAGCTGGCGGTCCTCAC	ACATATACACACGCCCATGA	416183	418451	2269	1	BW25113_0402,
275	GAATTCTTCCTGCCATCTAG	TTCACCGCTCCGTGTTCACC	3084351	3086699	2349	2	BW25113_2946,BW25113_2947,
276	GCCCTGTGGTATGCCCATAT	TAGCATGCTGCGTCTGTAAC	1356810	1358944	2135	1	BW25113_1300,
277	CTAGGGTTTGCCGCATGACT	GTGAAGTCCTCAAGGAACAA	2192600	2194484	1885	0
278	GCAAGTGTGATCCAGTCCTG	ACCACCAGAACCGAGAGCTA	1317152	1319792	2641	3	BW25113_1265,BW25113_1266,BW25113_1267,
279	CAGTGGGAGTTGGGTTATTC	CGTCATGACGTACACTGCAC	3040960	3043438	2479	1	BW25113_2904,
281	ACGTGCACATTCAGATGTCC	GGTAGATATCGTAAGCGCCA	2509328	2513377	4050	4	BW25113_2396,BW25113_2397,BW25113_2398,BW25113_2399,
282	TCGTATGTTTAGCAAAGGCA	TGCTTTGATAACCGGGAAGG	1588481	1591774	3294	0
283	TATAAGTTTAGACTTGACAG	CACGTTATCAAGCCCATAGT	2339173	2342644	3472	2	BW25113_2235,BW25113_2236,
284	CGCGGAGTACGAGGGGCCCC	TCTAAAAAAGATGATGCTTT	89226	91816	2591	1	BW25113_0085,
285	ATCTAAGCGTCATTTAATTG	GAACTGATTATTTTGAATCA	3837473	3839783	2311	0
286	GCTCGGGTCGGCTGGCAGTG	GGAGGACCAGCGAGCGATCG	343880	346543	2664	1	BW25113_0331,
287	TGCTTAACAAGAATCTTAGA	ATCAACGACAGGATACCTCC	4041073	4043915	2843	1	BW25113_3864,
288	GGGGGAGTCAGCATTTTACC	CCACCGGGCGCTTAAAGACC	216359	218607	2249	2	BW25113_0197,BW25113_0198,
289	GAAGGACGCGGGGTAGGTTC	GTAGTCCCTCACACCGTAGA	742432	744791	2360	1	BW25113_0716,
290	GACGGACGCAGCCGAGGGAG	CCCGGTTTACCACGTCGGGA	1529199	1531636	2438	3	BW25113_1464,BW25113_1465,BW25113_1466,
291	TGAACACCCCTCCTCTGGAA	GCACCTACCAATGAACCAAA	2764133	2766594	2462	3	BW25113_2637,BW25113_2638,BW25113_2641,
292	TTAGTTGAGGACAGTGTCTG	AGAACTTGACTCTCAAACCA	3644704	3647472	2769	2	BW25113_3505,BW25113_3504,
293	AAACCCCCAGTCATCACTGA	ACCTTAACAGGGGGGCTTCA	530705	532641	1937	1	BW25113_0508,
294	TTAACCCTCGGAAGCCCTAC	CGTGGTGTCTGACGGAACAA	961786	965492	3707	2	BW25113_0914,BW25113_0915,
295	TGGTCTGTTGTTTTTTCGGT	CCTCTGGACATTCTAAGGGC	861641	863998	2358	1	BW25113_0828,
296	AGGGGTCGAGAGCATGAAGC	ATCCTTACACGTACGAGAGG	2327325	2329052	1728	1	BW25113_2229,
297	TATATCCATGCCGTTGAGGG	ATCGTAGGACAGGATGTACG	4793	7342	2550	2	BW25113_0005,BW25113_0006,
298	TAAGTCCTAATCTGGATATG	TCGTACAGGCCCTTAACGAT	3879678	3881616	1939	1	BW25113_3706,
299	GAAGAAAGGCGGGTCGTGCG	TCAGTGAAAAGTAAAGAATG	3273567	3276352	2786	3	BW25113_3133,BW25113_3134,BW25113_3135,
300	TCGGCAGCGGCAGTGTAGGA	CTGGCCTTAGGAGCGCTACA	1359563	1361363	1801	1	BW25113_1302,
301	TGGAGTGATGTGATGTATCC	ACATCGAACTTTCATCTTGC	3243560	3246590	3031	3	BW25113_3101,BW25113_3102,BW25113_3103,
302	AAGCCCACTGTCCGTGAGCT	GACTCACACCTATTCACCCG	641865	643349	1485	1	BW25113_0613,
303	ACGAGTAGGTACAAAAATGC	CACTGCACCGTTAACCAATG	4520504	4522688	2185	1	BW25113_4656,
304	GAGTGTACCCCGTTTCAAAT	AATCTGAACGAAGAAGAAGC	4151969	4155348	3380	1	BW25113_3965,
305	GTATAGAAAGTGGAGTAGAA	TAATAGAAAATCACTAAACT	1547451	1549535	2085	0
306	ATCCTGAGTGGAGCGCAGGA	TCCTTTGTGATTAATAATCA	1490934	1493599	2666	2	BW25113_1424,BW25113_1426,
307	GAATCGCTAAGTGAGGGCCT	AAGAACCTAGCGCCCCCAAG	1546460	1548998	2539	2	BW25113_1477,BW25113_1478,
308	AATATTTTACAGGGGGTCCC	CATTCCGGTCTCTGAGTGGC	3986738	3989215	2478	3	BW25113_3807,BW25113_4558,BW25113_3809,
309	GTTACTCCCCCCTTTCGGAC	TGCCAGCATAGGACACCCGG	752900	755697	2798	1	BW25113_0724,
310	ATCGCTTGGCGGCGTGTATA	TCCGAACAGATAAATGACTT	216196	219091	2896	2	BW25113_0197,BW25113_0198,
311	GTTGTCAGGCAGCGCTGACC	CGACCGGATTGAAGGGCCTT	792200	795094	2895	2	BW25113_0766,BW25113_0767,
312	TAGTTCGCGCCTTCAGAGTT	CAAATGGATATGGAATCTGT	3441215	3443550	2336	4	BW25113_3311,BW25113_3312,BW25113_3313,BW25113_3314,
313	AGTACCATGCCTGTTTGTTT	GCAGAACAGACCTCTAGACA	1641835	1645084	3250	8	BW25113_1569,BW25113_1570,BW25113_1571,BW25113_1572,BW25113_1573,BW25113_1574,BW25113_1575,BW25113_1576,
314	TCCCATATCGGCAAAGCGTG	TGACAGAGGTTCCTACAAAG	209820	211703	1884	3	BW25113_0189,BW25113_4406,BW25113_0190,
315	TGCAAAATTTGTTTTGGTCC	CCTATGGGCCAAAATCCAAT	649087	651290	2204	1	BW25113_0620,
316	GCAGACTAATCGTCGGGGTT	TTTAGGGAAACAACATATAC	3834078	3837342	3265	2	BW25113_3663,BW25113_3664,
317	CGGCTACTACTAGTGTACCT	CATTAACGTTTTAGAATAAA	246513	248884	2372	3	BW25113_0230,BW25113_0231,BW25113_0232,
318	CACAATGTTTGTTCGATGGA	TTAGATCTATTTATAGAGCA	458324	460618	2295	2	BW25113_0442,BW25113_0443,
319	AGGAAACGTAGCACGACTCC	ACCGGCACCCCACCTATAAG	4410135	4412492	2358	2	BW25113_4194,BW25113_4195,
320	ACGGGGGTTGTTCCAGAGCT	CAGCATCCACTAAGAAGAAA	3889002	3891492	2491	2	BW25113_3715,BW25113_3716,
321	TAAGGTTCAGTCGCTTATGG	TAGCGCAAACACGGATATAG	273172	275970	2799	5	BW25113_0262,BW25113_0263,BW25113_0264,BW25113_0265,BW25113_4708,
322	ATGTGTCGTTCGTACACTGT	GCCTGAAACAAGAAATAAAT	532704	535352	2649	1	BW25113_0511,
323	TTAAATCATCAACCCTCCAG	AACATACAGTCCGGTACAAA	1221242	1223329	2088	2	BW25113_1177,BW25113_1178,
324	GCTTGTTTATAGTCGCAGTC	CTCCTTTAGTCCATGCCTAC	2886646	2888984	2339	2	BW25113_2767,BW25113_2768,
325	CAACTGCGGATACTGGTTTA	CACCCATACGAGAATCTCCA	2954903	2957378	2476	3	BW25113_2823,BW25113_2824,BW25113_2825,
326	GGTATTATCGGGGTCGCAAG	TTATTAAGAATTCGTGACGC	4548806	4551908	3103	3	BW25113_4329,BW25113_4330,BW25113_4331,
327	TAGGGTTCCGGATTACGCAA	GCCCTCCCTTATGCACGAGC	1996665	1999136	2472	1	BW25113_1924,
328	AATTTCCATGGGTAGCTGCG	GCCGGTTTCATCTACTAAGC	2652989	2655641	2653	3	BW25113_2529,BW25113_2530,BW25113_2531,
329	GGGGGTGGCATCGTCGTGTC	ACGACCAGCACACAAAAGCC	1383100	1384329	1230	1	BW25113_1325,
330	GAAAATCTTCAGGGACAATC	TGAAATGACCGAGCGATAGA	2301967	2304009	2043	2	BW25113_2212,BW25113_2213,
331	CCCCTTTCCGCGCCGCGCTC	CCTGGGACAGGCGGCGCTGG	104569	108419	3851	3	BW25113_0098,BW25113_0099,BW25113_0101,
332	GACCAGACCCCGAGTTCCCT	TGACAGTACAACGCAATTAT	3368049	3370315	2267	2	BW25113_3227,BW25113_3228,
333	GTGTCCTAGCAGAGTAAGTT	AAACTATCCCCAGATTAGAT	2515523	2519011	3489	2	BW25113_2406,BW25113_2407,
334	TCCCGGTTGGGTTATCCTAT	TGACGGCCTTCATGAGAACC	1489517	1491570	2054	1	BW25113_1423,
335	GGATGAGATTTGATCCGTTC	AATGGTCCAACTATAGATTA	470196	472065	1870	3	BW25113_0453,BW25113_0454,BW25113_0455,
336	TTTACATGTTGTCCAGTTAC	CTCCTATCCGCTCCAGACAA	3781482	3783536	2055	1	BW25113_3615,
337	CTTAGTTAGTTTCGGCTAGG	TCTACCTGACCATGCTCATG	4438174	4438367	194	0
338	AGCTTTCATGTTCCTATGGG	CGCGTAATTGAATCTAAAAG	988456	990394	1939	2	BW25113_0933,BW25113_0934,
339	ACGACCCGTGTGACGATCAC	TTCACACACACCCTAGTCGC	3253730	3256030	2301	0
340	GGAAGTGCTGCGATCGGCAA	TTAACACAGGCATTCTTAGT	917032	919529	2498	2	BW25113_0880,BW25113_0881,
341	CGCGTTACCTACGCCCAGGT	CCAAAAACGCGAAAACTAGA	2951464	2953704	2241	0
342	CTTTAAGACGTCTGGATCCG	CTAACACTCCAGTTCCCCCT	3327213	3328305	1093	0
343	GGTCGCTAATGTCGGCACGC	TAGCACCCTCTTATTTAAGT	210491	213477	2987	3	BW25113_0190,BW25113_0191,BW25113_0192,
344	GAGGTATGCCCGGTCTTGCT	TGCAGTCAGTCTCCGGATGC	3834297	3836039	1743	1	BW25113_3663,
345	TGCCTGGGTTAGGTTATGTG	TAACGTCAACACCATGTCAG	1670508	1672885	2378	1	BW25113_1603,
346	GTTGTAAGGTTCGTTCCGAC	GTACACCCTGTCACTCACTC	4492615	4494840	2226	0
347	TAGTGTGCGAGGGTATATTG	CACGGTCACGCAATGCAAGA	3306374	3308206	1833	0
348	TCATGTTGACTTCTGTGCTG	ATCGAATCCACCCCATAAGA	2235724	2238436	2713	2	BW25113_2153,BW25113_2154,
350	CGTCTGCTCACTTATTCCAA	TTGATGCCCGAGGGGCCCAC	2392994	2395414	2421	1	BW25113_2284,
352	TAAGAGCATTTGGTTGGTGG	CCTTCGCCACTTACCTCATT	138771	140116	1346	0
353	AATTTGCCATGCTTCAGGGT	TCAGCCCTGATACCTTGCCA	719834	721978	2145	1	BW25113_0696,
354	ACAATGTAGCGGCCTATGCA	ATGCTCGACCAACCCATACA	4430923	4434383	3461	2	BW25113_4219,BW25113_4220,
355	CAATATAATCCTTGCTTGAG	GCAGATCTTCATTCAGTGAT	3548131	3551618	3488	2	BW25113_4475,BW25113_3421,
356	AATTGGGCTCGGCCGTACCG	GTACAGCTCTTGCTGCTATT	4303742	4305197	1456	1	BW25113_4092,
357	CATTGCGGTATTCATGAAAC	TGTAGACGTTCTTACCCTCA	4625377	4627987	2611	2	BW25113_4398,BW25113_4399,
358	ACTCTATAGGCCTGATAGGT	TGCCATGTTATACTACAAAT	1379906	1382962	3057	1	BW25113_1323,
359	AAGCGCGCTGGTTGTGAGTA	ATGAAGTCAGTTCAGGCTAT	417318	420070	2753	1	BW25113_0403,
360	TAGCTAGCTACCGTGCTTGG	CCGGATTTTAAGACTATCCA	82599	83904	1306	0
361	ACGTGAGCTGACGACGACAG	GCCAAGCGGCTAGAAAACGA	3634254	3636320	2067	0
362	GATATTGGCGTGGACGAGTG	ATTAGCGACAGTAATACCAT	1017578	1019312	1735	0
363	ACATGTCAATGACGTCTTTT	ACCTCACGGAGTCGCTGATC	151021	154010	2990	2	BW25113_0140,BW25113_0141,
364	CCAGGTGGGGACATTTTGTT	CGTCTCGGTTGAAGTAATAA	1156418	1159939	3522	4	BW25113_1103,BW25113_1104,BW25113_1105,BW25113_1106,
365	GTGTAATCTGTCCGGGGTTT	TATGTACTGGACAGCCCAGT	3031778	3035520	3743	4	BW25113_2894,BW25113_2895,BW25113_2896,BW25113_2897,
366	AATACGTTCTGCTGAAAGCC	TAGTAGTAAAACATAGTATG	1589122	1591280	2159	0
367	ATTGAGTTCTAAGTGGCCTG	TACATCCCGCGCAACAGATG	2187918	2190086	2169	0
369	GACGGTACGCTCATGCTGGT	AGCCCGTCGCAGGAATGGTA	551526	554034	2509	2	BW25113_0528,BW25113_0529,
370	TAAGTGTGTTTTGAAGGTGA	CTGGTACCGGCTATGGACAA	4513567	4516766	3200	3	BW25113_4298,BW25113_4299,BW25113_4300,
371	GTCGTGCTGTTTTTACTAGG	GCCTAACCCCTCAGTTACAA	2197980	2200029	2050	1	BW25113_2119,
372	CCTGAGAGAGGTACTAGTAC	ATTTTAGCCGGGATTGCATG	3184826	3187275	2450	2	BW25113_3049,BW25113_3050,
373	TTCCGGCGGTGGTTAACAGT	ACGGCACAGCTACCACAGAA	1882232	1883837	1606	0
374	GAAGCACTTAGCGACCGACA	CCTAGAGAAAACGTACGTCC	3460477	3462970	2494	0
375	GGTTTGGCATGTGTTGTTGT	TAAGACAGCTCATACGTTCA	2499329	2501914	2586	2	BW25113_2386,BW25113_2387,
376	GGGGAGATTCCAGGTGCTTA	GGGACATGTCAATGAACAAA	1683278	1686456	3179	1	BW25113_1614,
378	ATTGAATCCATTTGTAGGCT	CTCCGCCCCCCACCCTAGCC	3814835	3818256	3422	2	BW25113_3649,BW25113_3650,
379	GTCGGGTTGTTTTTGTGCGG	ACGCGAAATGACTTATCTAG	2132273	2134126	1854	0
380	GGAGGGGTTGCGGAGGGTTT	CCCGCGTGGCATGCACCAGT	3841484	3844449	2966	2	BW25113_3668,BW25113_3669,
381	GTGGGGTCGCGTTGCCTGAG	CGTAAAGAGCCAGCCACCAT	3943734	3945876	2143	3	BW25113_4669,BW25113_4488,BW25113_3769,
382	CGTGTTACGGTGAGAGTGCT	CTCTGACACCCGACAAGCCC	3525616	3530772	5157	4	BW25113_3403,BW25113_3404,BW25113_3405,BW25113_3406,
383	CATTTAGCGGGGCAGGCGGG	GGGCCTATTCAAATCCCCAC	668298	672303	4006	2	BW25113_0643,BW25113_0644,
384	TTGTGACCTCATTCTGGCTG	TAGGACCCCGAACCCGCACG	3192202	3194383	2182	1	BW25113_3054,
385	TAACCGTCTTGGCGTTCTAT	AAACTGCTATGCGCGAATTC	4235149	4237145	1997	1	BW25113_4034,
386	TTGCATCCTCAGGGGTGAGC	CTTCGAACGATCAACTAATA	105852	108307	2456	1	BW25113_0099,
387	GAGGCCCTGGGCGTTTTGCC	AAGGACTTGACAAGACTATA	4097	6343	2247	1	BW25113_0005,
388	TCAACACGTATAACAGGCGG	ACGGAATCACGAAGATGGAT	1819889	1822962	3074	2	BW25113_1744,BW25113_1745,
389	CTTGTTTTCAATATACGGCT	CATACGATAAATACGCATAA	3363463	3367454	3992	3	BW25113_3223,BW25113_3224,BW25113_3225,
390	TCTCAGCGTAAGCGAGTCGT	GGCGGTTCACTATGCCTAAG	2356455	2360661	4207	4	BW25113_2250,BW25113_2251,BW25113_2252,BW25113_2253,
391	TGCAGATTGGTCAGGATTGT	AACAGCACCCTTCACGCCTA	1475603	1478057	2455	1	BW25113_1412,
392	TCTAGCTGTATGACGGGGGG	TTGGACTATCGAGGGCGATA	3907506	3910189	2684	1	BW25113_3731,
393	AATGGTGCTAGGGAATGTGT	TTGAGGACCTCCCGTCACTT	2847242	2850116	2875	1	BW25113_2731,
394	TGGGGAGTTCCTTGGGATCG	CACCGTTCCGAAAGGTCATT	261797	264698	2902	5	BW25113_0251,BW25113_4627,BW25113_4628,BW25113_0252,BW25113_0253,
396	CCTTCTCAACATGGGTACTC	AGCATACGACCACCCATCCA	3873074	3874919	1846	1	BW25113_3700,
397	GTTAGGTATTGGTCGCCAGA	AAATTCCTAAGCGAAAAAGA	405108	407755	2648	1	BW25113_0394,
398	TGATGGCTCGGATGATTTGA	ACCCCGCCAGCACGCAGTCT	1399013	1402399	3387	3	BW25113_4426,BW25113_1340,BW25113_1341,
399	GTATAGGAAACGAAGAAGTG	GATAGCTCACAACCAGTTGT	992626	995761	3136	2	BW25113_0938,BW25113_0939,
400	CTGCGGTTCCATCTTACTAC	CGGAAACAGGGCACGAGGTC	4438673	4440888	2216	2	BW25113_4226,BW25113_4227,
401	GGCGGGACTAGGGGACTCAT	CAACGGGCGTCTAATAACCG	3665877	3668088	2212	1	BW25113_3522,
403	AGTGTTTTCACGTTGCATCG	CCATTGTGTGTAATGCGAGA	3609739	3611182	1444	1	BW25113_3479,
404	AGCAGGATTGTAGATGGCGG	CATTAAAAGTACATCAAGTG	2402013	2404133	2121	1	BW25113_2291,
406	GAAGGCGGAAAATCAGGGCC	GCGCCCACGCATACAGTAGT	3536068	3539136	3069	4	BW25113_3410,BW25113_3411,BW25113_3412,BW25113_3413,
407	CAGTGTGAAACTTTTTCAGC	TCTCTTCACTCGAGGTACTT	4220085	4223190	3106	3	BW25113_4022,BW25113_4023,BW25113_4024,
408	ATGAATATGCTTGGATGGTA	AGGGATAATCCCGAGGCCTA	2289074	2293290	4217	5	BW25113_2200,BW25113_2201,BW25113_2202,BW25113_2203,BW25113_2204,
409	GACGCATGTGTGCCTGAAGT	TCTGATAACGTCTCATAAAG	3565597	3568037	2441	0
410	CGTGAGCAGGAAAGTAAACG	CCGAGACACTAGCGCGATGC	3225376	3226518	1143	0
411	GCAACCTATCCAGGCCGGGG	ACCTTCACCGCCCTCCGATG	2040568	2042902	2335	0
412	GCGCTTTACATCCTCAAGCG	TCGGTCCTTCCAGCATCCCA	2975088	2976863	1776	1	BW25113_2842,
413	ATTGGGGATGATTAGCTTTC	TAGAAACAACATACAATAGC	778192	780260	2069	1	BW25113_0751,
414	AGGAGGCTGACCCTCATGGC	CTAATCCAAATTCACATCAC	2274534	2276804	2271	1	BW25113_2185,
415	AACCCGACGCCTGATTTGCG	CCCAAACAATTTTCAGCCCC	848414	850253	1840	2	BW25113_0817,BW25113_0818,
416	GGTGTTCCGGTGTCGGCAGT	GAAGGTTAAATGACTCTTTA	1263904	1266498	2595	6	BW25113_4419,BW25113_4420,BW25113_4421,BW25113_4422,BW25113_4423,BW25113_4424,
417	GAAGAACTAGCACGGCATGA	CTAGCGGAATCCTACAACTC	2684166	2686461	2296	1	BW25113_4441,
419	CCAGTGGGTGAGGCCAGTAG	ACAGAGCTTTCATCTCCCCA	1859462	1862294	2833	1	BW25113_1782,
420	TTATAATCTGGGATGGGCCT	CGTAGAGACTACTGCCTTCT	149959	152913	2955	1	BW25113_0140,
422	AGTGTCTCGCTGTTTGTATG	CCCTACGTCCTCCCCCGCGC	4310047	4312100	2054	2	BW25113_4100,BW25113_4101,
423	TCTCGTGCATGATCTTGGAT	TCGTACCTCACTACCAACTT	71702	74117	2416	3	BW25113_0069,BW25113_4577,BW25113_4662,
424	TAAGGGGGGATAAGCTCTGT	ACCGCTACGTCCGGGTGGAC	3145132	3145412	281	0
425	ATAATGTGTTTGTGCTTTAG	CCCCACCTCCGGTATCCACA	2007217	2009154	1938	0
426	ATTTCACATTGGGAAGTGGG	CCAGCCTATACACGGACCGC	4445302	4446783	1482	0
427	TGAAATTTCGCGAGTCACGA	GAATTAATGCATTCGAATGA	2967995	2970089	2095	2	BW25113_4444,BW25113_4445,
428	TGCAAGGTATGCGGGTATGC	ACTTAATCGTTTCTTAGTAG	244385	246915	2531	1	BW25113_0229,
429	GTGTGTACTAGAATTGGGAG	GTGTAATACGGGTCTCCGCT	4461827	4464590	2764	4	BW25113_4246,BW25113_4248,BW25113_4249,BW25113_4251,
430	ACTAGTTGGACGGTAAAAAC	AAGGACAGGGGTGCTACCCG	3100298	3102961	2664	1	BW25113_2965,
431	AGGACTAGGGTCGCGTGGTT	AAGTCATGCACCGTCACAAT	3096592	3098975	2384	2	BW25113_2962,BW25113_2963,
432	TATCGAGCGTGGTGATGGAG	GACAACCTGAGGGCCGACAG	155580	157877	2298	2	BW25113_0144,BW25113_0145,
433	CTTGCGGTCCAGCCTCCTAT	ACCGCTATGATTTCCATCTG	3557667	3560761	3095	0
434	GCTGTTTATACGCGACATTT	CCACCATCGTCCTATTGTGG	4244715	4248009	3295	2	BW25113_4042,BW25113_4043,
435	GATTCCAGGTATCCAGAGGC	CTCAAGGGCCCCTGTATCAC	2131067	2134003	2937	1	BW25113_2063,
436	TTCAGCCCAGGTGGTTTGAG	ACCACGTTGTTCCCCACACC	60368	64510	4143	0
437	CGCTCGCAACTCTGGGAGAT	TGTCGCAATCAAGGGCTAGA	444180	446538	2359	0
438	GAAGAACCGGAGGCGGTGGC	GCCTCCTCTACTAACAGCAG	672228	674933	2706	2	BW25113_0646,BW25113_0647,
439	CAGGTTACTAGGTACGTGTG	TACAAGACACGGGTACGTCG	2822845	2825185	2341	1	BW25113_2708,
440	CAAAAAAAAGGACTTTCAAT	ACTGTGTTGCCATATCCATG	2387331	2389640	2310	2	BW25113_2279,BW25113_2280,
441	CATAAATATAAGGCTGGTTA	GCCAACGTCCTACAGCCCAG	999121	1001680	2560	2	BW25113_0944,BW25113_0945,
442	TGGGAGCCTGCCTGAGGTCA	CGCTTACCCCCTACGCGGGG	1792986	1794437	1452	3	BW25113_1715,BW25113_1716,BW25113_1717,
443	AATGTCGCGAAATTAGTGAC	TGAAAAAAATCGTGATCAAC	983591	985537	1947	0
444	ATGCATGAGGGGGCAAGCCT	ACGCGAATTAGTAGCAGCAA	1417477	1419857	2381	2	BW25113_4528,BW25113_1363,
445	CGCGAGGATCGGCCGGCAGT	CACACTGGAGCCTGGTGGTG	1309706	1312487	2782	2	BW25113_1259,BW25113_1260,
446	GCGGCTCCGTAACGAGCTAA	TCATCCCGGCTACCCCAACG	1224953	1227167	2215	1	BW25113_1183,
447	GTCGGTACGCACGGCGGGGG	CATTCCTAGTTTCACCAGAA	4414805	4416269	1465	3	BW25113_4200,BW25113_4201,BW25113_4202,
448	TTGCGTGTTGAATATGTTGT	GGTCAGACCTATGTCTGGAA	2253027	2255883	2857	2	BW25113_2167,BW25113_2168,
449	GTACGTGGAGCTGTTTTCGT	CACAGATCAGATAGACGGCC	3055386	3057691	2306	1	BW25113_2918,
450	GTGTAATTTCACATACTGCC	CGGTATGCCCAATCATCTAT	2182747	2185637	2891	1	BW25113_2110,
451	GATATAGGGCGGTTCTCGAA	CCGTGGTGGTCCTTCAACAT	52772	56650	3879	1	BW25113_0053,
452	ATCATACTGACCAGTGGGGC	CCAAATTGGCACGGCTCGTC	2387628	2389969	2342	3	BW25113_2279,BW25113_2280,BW25113_2281,
453	TTCGAGGGGCTTCACCTTTT	ACCGTGCAAATTTCACGGGG	622585	626974	4390	3	BW25113_0595,BW25113_0596,BW25113_0597,
454	CTGTTCACGGCTACCAGCGG	AGTAATCTTACCGACCGGTA	1992899	1998038	5140	4	BW25113_1920,BW25113_1921,BW25113_1922,BW25113_1923,
455	TAAGGGGCGATTGTCCTCGC	GCTCATACGCCCGCTTCCTT	186079	188847	2769	3	BW25113_4414,BW25113_0169,BW25113_0170,
456	ACTGACTTAGTGTTTGATGA	ACTGGGAGTCGTCTCTCCAT	337091	340467	3377	1	BW25113_0325,
457	AGTGCGGTGGGCTAGCAAGG	TACGTCCCACTTGAACCAAT	3327771	3329778	2008	1	BW25113_3188,
458	TGGATATTGTCTGCTTTTTC	GACAAAACAGGAAACGAAAA	1537961	1540989	3029	2	BW25113_1471,BW25113_1472,
459	TCATTGGGCGTACCTATTGG	TCTCACGAGACTCGCATCTC	113639	116583	2945	2	BW25113_0109,BW25113_0110,
460	CATGGCGGATGTTGGGGTTT	TCTTCGAGTAAGGTAGTCAA	3562465	3564881	2417	1	BW25113_3431,
461	GAGCTAATTGGTACGTTTTG	ACGCAGAGTCAAAACCGTCT	1018737	1020858	2122	1	BW25113_0961,
462	ACAGCTTCGCGTTCATGCGA	GTACTAACCCTGGATAAAAT	1433780	1436099	2320	2	BW25113_4529,BW25113_1379,
463	TTATCATCAATCGCACATCA	GATATTAGGTAATCGCAAAC	4238906	4240935	2030	2	BW25113_4037,BW25113_4038,
464	AACGCGCAGATGACTGGTGG	ATGCGCCCTATCGGCACGCC	1067447	1069529	2083	2	BW25113_1011,BW25113_1012,
465	CAAGGCGTAACGCTTTTGCG	AAGCCGGCTGTACCAGTATA	2082511	2086225	3715	5	BW25113_4539,BW25113_2017,BW25113_2018,BW25113_2019,BW25113_2020,
466	CGATTGACCGTACTTGTGTA	TTTACAGCCCGAGAATTTGA	2214062	2216124	2063	0
467	CACAGATTGGGGTACGTGGT	TTTTCACTCAACATAACCGA	68688	71414	2727	2	BW25113_0066,BW25113_0067,
468	TGGTTGGCTCAAATGCGTTC	ACCGACTAAACAAACACACC	482590	485616	3027	0
469	ATACACTTATTGGTGCTGTC	CTACGTACGTCCTATCAATC	2512720	2515200	2481	4	BW25113_2400,BW25113_2401,BW25113_2403,BW25113_2404,
471	AGTGGTCACAGGGCATGGTA	GCACATTCTGAGACTAACTC	3374394	3378246	3853	2	BW25113_3235,BW25113_3236,
472	AGGAGGCTCATGAGCCTGGA	AAGACAGCAACGGTCTGAGC	1725314	1727733	2420	0
473	CCGAGCCAGAGGACCTAGTC	CTTTATCCACACAATTTGGC	2430133	2433468	3336	2	BW25113_2320,BW25113_2321,
474	AGAAGATGTTCCATTGCTAA	GGACTTACTGCAAACCTCTC	1244831	1246701	1871	1	BW25113_1200,
475	CAATCGCTCTTTGCAAAGGA	AGCTGATGGCCCCCCGAGCG	1477694	1480587	2894	0
476	TTCTGGGGGTGCATACCTAC	TACCTTTGCGCAATGTGTAC	4120871	4123454	2584	1	BW25113_3941,
477	AAGAAAGGTTACTATGTAGA	GAGGCTTACCATAACATGCT	4001475	4004981	3507	3	BW25113_3824,BW25113_3825,BW25113_3826,
478	AGAGGAAGGGTATAATTTGG	AATCAGGGTCGCCTTCTCAC	4092569	4095500	2932	2	BW25113_3910,BW25113_3911,
479	CCTTGTAAGAAGGCATATCA	CCTGCGAGTTATCCCTAGTA	705777	708167	2391	3	BW25113_4637,BW25113_0684,BW25113_0685,
480	AGGTTAAGTCTAGAGGACCG	GTCAATAGTCAAATAGATGA	1694651	1698709	4059	3	BW25113_1622,BW25113_1623,BW25113_1624,
481	TGCGCAGGTCAGAACGCTCG	ATTCTTACAAATTAATCCCC	4148285	4150488	2204	1	BW25113_3961,
482	GGGCGTAAAAGTCAGGATGT	CCATACATACGTGGAAACAT	1599659	1602833	3175	3	BW25113_1517,BW25113_1518,BW25113_1519,
483	GTAGTAGGCAAGTGCGTTAC	CACGCTAATAAACCGATCCT	2852602	2855207	2606	2	BW25113_2734,BW25113_2735,
484	TAAACAGGTGTTTTAGAGGA	AGCTACCTACGCCATCAAAT	1374130	1377272	3143	3	BW25113_1317,BW25113_4524,BW25113_1319,
485	ACGCGTGTTCTGGGAGAATT	TTTCATCCCCAAAAACAAAG	374388	375968	1581	1	BW25113_0357,
486	GGCCTACATGGCGCGTAACC	ACAGGGTGCGCTGACTACCC	2110668	2113107	2440	0
487	CTTACGGGGCTAATTTTTTC	CCAGATCTAATCAATGGACC	132123	135620	3498	2	BW25113_0122,BW25113_0123,
488	GTGATATACCTTAGCGAAGT	CACGCTTCAGAGATCCGCCC	2590555	2592748	2194	1	BW25113_2477,
489	ATTGGGGTTTGGCCTTGTCA	CACACGCCCGCCCCAATCCC	4161962	4164055	2094	2	BW25113_3972,BW25113_3973,
490	CTTGGGCACAGGTTGGGCAT	CCACACGAACAATGGGACCT	3526420	3528836	2417	0
491	ACGTGAAACCTGCAAAGTAC	TGCATTCCAGAGCACTTTAT	2019650	2022615	2966	2	BW25113_1956,BW25113_1957,
492	GACCCCGATAGCTTGTCAGG	AACTTGGTTGAAAAGATTCA	566024	568347	2324	3	BW25113_0545,BW25113_0546,BW25113_4588,
493	GAGCCCCATGTGTTCCTCCC	ACCGCCAAAGACCAGGCGTT	2506621	2511203	4583	1	BW25113_2394,
494	TAACATGAGTTGAGCGGCTC	ACGGAACATAGGAGTGATGA	4621980	4624949	2970	3	BW25113_4393,BW25113_4394,BW25113_4395,
495	AGCCATTGCGCGTTAGTACT	TACAAACCTGTTATCTGAAA	2892713	2895095	2383	1	BW25113_2774,
496	GGGTCGAGTCGCGCATTGCA	AACCCCGATACGTACCGGAT	875554	878499	2946	2	BW25113_0839,BW25113_0840,
497	GGAGGCTGATGGCTTGTTCG	TGACCCGACTCAGTCGACAC	4318413	4319761	1349	0
498	AGGCGTGGGAGACGCGTTGG	CCCAACACATATTACTCCCG	812126	814474	2349	2	BW25113_0781,BW25113_0782,
499	ATTAGATGATTCGTTGTTAA	ACCCATGATCAGCTAAAGGA	1064378	1067128	2751	2	BW25113_1007,BW25113_1008,
500	AGTATTGTTGAGGAGCCCGG	TTGATAAATTACGTGAACGC	2360684	2362739	2056	0
501	AAGTAATGGCTTACACCCTG	CATGCATCTGCGGCGTCTCT	2309453	2312385	2933	1	BW25113_2217,
502	GTAGAGGATGCTAAGGCCGG	ATTGTCGCCACCTGCATCTA	2423600	2425729	2130	2	BW25113_2313,BW25113_2314,
503	CCTAATAGGTAGCCTCCCGC	GAATCATCACCGAAACAAAG	414371	416582	2212	1	BW25113_0401,
504	TGGAGGTAGTGCGTGTGGTA	TCTAACGACTTTTGGGCGAT	36242	38435	2194	1	BW25113_0037,
505	TACTATCGGTTAAAGGACCA	AGATCTATACACAGACAATT	4295330	4298170	2841	1	BW25113_4084,
506	TGATGGGGCCAGGGTGGACA	ACGCCGGGGGTACCAGGCCC	2953598	2956073	2476	0
507	AGTAGGAAGTTGGGTCTCCC	TAAGTACCAATTAGCTAACT	2547970	2552036	4067	3	BW25113_2438,BW25113_2439,BW25113_2440,
508	GCTTGCGTGTTTCAGGGTGG	CAGACCACCATCCACGCACC	1040208	1044150	3943	2	BW25113_0984,BW25113_0985,
509	GGGTATGCCCCTGTGTAGGT	AACGTCGCTTTATGTCGTTT	1016537	1020208	3672	3	BW25113_0959,BW25113_0960,BW25113_0961,
510	CGTTAGTGTAATTTTAGTTA	TACGCACTTAATACCTAACC	1564325	1566510	2186	1	BW25113_1493,
511	GAGCTGTTAAACCCTCTACG	TCGCTGATACACCATCACCA	1808464	1811427	2964	1	BW25113_1733,
512	GAGGTGGGGCGGTATTACGT	CCTTCCGTGGAACACTAGTG	4171699	4174197	2499	0
513	AGTGTGTGCCCTTAGAGTCC	CACCCATGCCTGCACACGGC	1854673	1857045	2373	2	BW25113_1777,BW25113_1778,
514	CGACTAGCGCCATTCACGAG	AATAGTTGCCAGAAACTCTA	4228833	4231524	2692	2	BW25113_4620,BW25113_4030,
515	AAGACCGGTGGTGCTGCTGA	CATCCAATTGCGAGGAATTA	3137210	3139048	1839	1	BW25113_2996,
516	GTTGGGCTGAAAGTGACAGT	ATACGTATCAGAACCTCATA	3338820	3341215	2396	2	BW25113_3203,BW25113_3204,
517	TTTTCGCGTATGGCCGCCCA	GAGCCTCAACCGCGGGAGCA	4421698	4424716	3019	3	BW25113_4210,BW25113_4211,BW25113_4212,
518	CCCGACTGGTGGCTGCTCTT	CCCCTTATGCCCCTTGTACC	4498628	4501381	2754	3	BW25113_4623,BW25113_4286,BW25113_4287,
519	GAATTTTTAGTCTAACGCTC	TGGCCGGCCGCACTGAACAA	2756410	2759043	2634	1	BW25113_2628,
520	GTAGCGGATGCTTTAAGTTC	CCGGACTTCACCCGCTCCCT	3361546	3364953	3408	3	BW25113_3221,BW25113_3222,BW25113_3223,
521	GTGGCGGTGCCGGCGGGCTG	GCTGGTCAACACTGGCTACT	3585190	3587844	2655	2	BW25113_3454,BW25113_3455,
522	CTCAGGTAAATCCGCTTAGT	CATTAAGGAGTCGGGTCCCT	1889617	1892365	2749	1	BW25113_1813,
523	GGCCCACGAAGGTACTTTGC	ACAGTCATGTCACGTCCGGG	3031792	3033810	2019	2	BW25113_2894,BW25113_2895,
524	GGCACCCCTCATGTGGTTAC	CACCTTCCGCCTGACCAAAG	3746007	3748990	2984	2	BW25113_3586,BW25113_3587,
526	TCTGACCATGCATGCATTGG	GACAAGAACCAGAACAAGCC	675652	679049	3398	2	BW25113_0649,BW25113_0650,
527	TTGTAGCTCTAAGGCGTCCG	ATCTGCTGGTCGAGCCCCCC	2568071	2569981	1911	2	BW25113_2461,BW25113_2462,
528	ATCGATGCGGGCATTTCCGC	CAGTAATCCCTCAGCTCCCT	3564759	3567073	2315	0
529	CGGTACTTTTGTGGCAATTT	ACGTGGCAAATCCACGCAAT	259824	261996	2173	4	BW25113_0247,BW25113_0248,BW25113_0249,BW25113_0250,
530	GCGGGGGCTCATAACTAGTA	TTTGCAAATCGAGCGAGGTC	3551318	3553937	2620	1	BW25113_3422,
531	GGCGCAGGCGCTGTGGGGAT	CCAGAACCTTTACTCGTGCT	3109292	3111671	2380	0
532	TATCCGCATATATGAGCAAG	ATTAGCTAAGGTAACCACTT	127210	129947	2738	0
533	TAATCCGCATTAGTGTGATC	ACACATGTCATAGGACCGGT	2254494	2257255	2762	2	BW25113_2168,BW25113_2169,
534	ATCTGATGGTCGTTTGTTGA	AAATTACTTACTCGTGCAAC	3134682	3139022	4341	2	BW25113_2995,BW25113_2996,
535	GAATCGTAGCCTCAATGAGT	GTAGAACATCGAACCTCCTT	734819	738563	3745	2	BW25113_0708,BW25113_0709,
536	TGGGGGTACACCGCTTAAGT	GCCTTTTACATACAAAGACA	1568911	1573591	4681	1	BW25113_1495,
537	CGCTCTGAAGCGTTATGTAT	CAGTAGATAAACACTGTCAA	2535796	2538358	2563	2	BW25113_2425,BW25113_2426,
538	GTGGGGGTGTCCGCACGTTT	ACGACCACGGCAAACAGAAT	619884	621252	1369	0
539	CTAGCAATGGTCTTAACTCT	CCGCGCACATTACACGAACC	1658119	1660876	2758	2	BW25113_1591,BW25113_1592,
540	ATTGAGATGGCTCATAGCCA	GGGACCAACTATTTTCGACT	3122857	3125747	2891	1	BW25113_2982,
541	GCGTACTAGCCTGCATGAGC	AGACGGTAGTCAAAGAGCTA	922513	924906	2394	1	BW25113_0886,
542	CCGTAACTGGGCGCGTAATA	CCTACTCCAGAACTTAATGC	1232524	1235779	3256	2	BW25113_1189,BW25113_1190,
544	CAGGAAAATTAAGGGCCGTC	ACGGAGACCCGAATAAACAC	3749913	3752822	2910	1	BW25113_3589,
545	TGCTGAACTGCTATGGGATA	TCACGCCAGCGAAAAATCTG	3112134	3114956	2823	1	BW25113_2975,
546	GTACACCTAAATGCGGCGGC	AGCGCGTAAGCATACTACTC	3844956	3847357	2402	3	BW25113_3672,BW25113_4616,BW25113_4618,
547	TTGGGTTGTTGAGGGGTTGA	CTCAGTGTTGCATATGAATA	1080082	1083036	2955	2	BW25113_1020,BW25113_1021,
548	TCTCTTAGGAAATAATCGTA	GAAGGATACATACCTCTAAA	3635144	3638140	2997	1	BW25113_3497,
549	TAGATGTAGTCTTATGCTCC	CTGCCGCCTGTTGCTAGAAC	1275663	1279322	3660	0
550	CCGTCTGAAGTAGTGGGAAC	ACACTGCAGCGACTCTGCGT	4278591	4278793	203	0
551	TTGAGCCAGTTCTCTTTAAG	TACTCCACAGATGCACCCAA	1882220	1884601	2382	1	BW25113_1805,
552	CATACACAAGGAGTCCGATA	TGGTGCGGAAGAAATATTGG	3473254	3475340	2087	1	BW25113_3351,
553	TGTAGATGCCAGGACAATGC	GCCGCGTCGCCCACTAATCT	4063910	4067477	3568	2	BW25113_3881,BW25113_3882,
554	CGGCCTCTCTTGCTAGCTGA	CACCTACTGCCAAGGCCTCC	2839450	2839759	310	0
555	ATACGTTTACCAGGGTTGCT	GTTTGCGATCGCGATGTAAA	1457444	1460209	2766	3	BW25113_1399,BW25113_1400,BW25113_4674,
556	TAGGTAATCCTCGTTGATTC	GCCTGCAGCGCGTCACGTCT	854413	856149	1737	1	BW25113_0822,
557	GGTGACATTTGTGCGTTGAG	AGGAAGCGGACAACTACATT	453234	455768	2535	0
558	ATCGCCTACCGCTGTCGCCT	CGACTCCGTGCCGCTTCCGG	2602738	2604739	2002	1	BW25113_2488,
559	TGGTAGGGTGTGCGGTTCTG	GGAGCGACAACCTCCCCCGG	4540668	4542877	2210	1	BW25113_4322,
560	TCGTTGTAGCATATAAACTG	ACAAGGAGGGCATCGAACAC	839540	842117	2578	1	BW25113_0809,
561	TACGGTCGTTGGGGACCCCG	TGCTACGCTTGATACATCTA	26128	29378	3251	3	BW25113_0029,BW25113_0030,BW25113_0031,
562	TGTGCGAATTACACGGGGGT	GGTTTAACTGTAGCCCGATT	1656389	1658588	2200	1	BW25113_1589,
563	ACGGTGCGTTGCCCATCGCC	CAACCCACGCCGTGACCGCG	808720	810292	1573	0
564	GTTCCTATGGGTCGATGGGG	ACAGTCATTCGAAAAACTCA	2170500	2172715	2216	1	BW25113_2097,
565	GGTGTGGCGCGAGAGCGAGG	TCGCGTCACGAGCCCAAAAC	1847866	1850737	2872	2	BW25113_1770,BW25113_1771,
566	AGGTGGTGGTCTAGTCGGCG	TCTCAGGGACAAATACATGG	364991	367348	2358	1	BW25113_0349,
567	ACCGCGTACAGATTCTCTTC	GTCCTCGGTGCGGGTGTCCG	4291238	4293741	2504	0
568	ATCCTGCGCACTCTGGGGGC	CTTATCTAGCTCAAGTGTTG	1382345	1385122	2778	4	BW25113_1324,BW25113_1325,BW25113_1326,BW25113_4525,
569	TAATGGATAGGCCAGGTTTT	TACTCAGTACAAGGTCCATA	2285078	2287301	2224	1	BW25113_2195,
570	AGAACGTGAGCTCGGTTCCC	ACACGTCAAAGCTTGATTCC	1571350	1574020	2671	1	BW25113_1496,
571	TAAGCGTAATAGTCTCAATT	GAGGCCGTTAATATGTACAT	2557411	2560296	2886	2	BW25113_2450,BW25113_2451,
572	AAAGATGTGCTATAACTTCT	GGTATTGTCTAGCTAATGCA	52198	54041	1844	1	BW25113_0052,
573	ATATTCCAAATGGCTGATAC	CCCGCCTGAGAAGAGACAGC	1715267	1719873	4607	4	BW25113_1643,BW25113_1644,BW25113_1645,BW25113_1646,
574	TGAGTTCCAGCGGTACACCT	TGTAAGCTTTTACTCCATAC	2906995	2909216	2222	1	BW25113_2785,
576	GCCCCTAAGTGCGTGTGAAG	CCCGTCAATCCCCGAGCATT	1249982	1253270	3289	1	BW25113_1203,
577	CCGGGAATCCAGACCCTCGT	AGTACCCAGGACCCCTTCGT	122373	124111	1739	0
578	ATGCCGCGATGAGTATCGGT	CTAATGCGCCCAGCTCCTTG	1267685	1270457	2773	2	BW25113_1218,BW25113_1219,
579	TCAGATTCTCAGACTTATGT	CGTGGTAACCTGCAAACCGA	1239226	1242616	3391	3	BW25113_1194,BW25113_1195,BW25113_1196,
580	CGTCTGATAATCGGTTCCCA	ATCGGCGATGCAGTCTAGTA	3590187	3592382	2196	1	BW25113_3459,
581	GCCGGGAAACAATCTTAACT	ATCCATTACACTTAGCGTAC	2838315	2841648	3334	1	BW25113_2722,
582	GTTGTGACTCAAACTGACCC	TAAATACCCATGTCCTCTGA	1323890	1326146	2257	1	BW25113_1273,
583	ACGAGGTTGAGGCAGGATAC	CCAGAATATCTATCATTTAG	2231472	2235245	3774	2	BW25113_2150,BW25113_2151,
584	GCAATGTGATTAATGGATTA	AGAAAGAGACCTGCTACTCG	1162871	1165106	2236	3	BW25113_1110,BW25113_1111,BW25113_1112,
585	TTCCTTCCTTCGTATACCCT	TCACCTCACGTACGAATAAG	1279458	1282160	2703	2	BW25113_1226,BW25113_1227,
586	GTTATGTATCGACACTAGAT	AAACCCGCGTACACTATAAC	100871	103292	2422	1	BW25113_0095,
587	TTACGACGGTCGGCATGTGG	AAACTGGTAGTTGCTAACCA	2260853	2263368	2516	2	BW25113_2173,BW25113_2174,
589	GCTAGACTTTGTCGTTGGTC	TCCCAGCTATTTGTGAACCG	137683	138981	1299	1	BW25113_0125,
590	TCAAGTAGTATTATTTAGGA	TTGCCGACACCATGTCTCGT	1031685	1034363	2679	2	BW25113_0976,BW25113_0977,
591	CGGAATTGCTGTTTAGCGAG	TATGCCATAAGCATCTCGTT	1951712	1953860	2149	1	BW25113_1874,
592	TAGTATTCTACACAAATTTG	CACCCCCCTCCCAAATTACT	2446206	2448665	2460	0
593	TTGAGGCGTAGTGGGTTAGT	ACCCGTTAACATTATACAAC	428973	430920	1948	1	BW25113_0415,
594	TGAACGTTTGCTCTAAAAAA	GTCCCTCTAGACTACCCAAG	4559186	4561966	2781	2	BW25113_4340,BW25113_4341,
595	GAACTGTAACTAATAGGTCC	AAAGAGAATTCAATAATAAT	1092719	1095430	2712	3	BW25113_1032,BW25113_1033,BW25113_1034,
596	AATGTTAGTTCGCAAGAACG	ATGGTACCCGACCCCTCACA	3007449	3011758	4310	2	BW25113_2876,BW25113_2877,
598	GGAAGGTGAAGATGGTTTCA	GCTAGATCAGGATACGCACC	4213045	4214912	1868	0
599	CGAGTGGGTGGAATCTAAGG	CAAAACTCTGCGGCAGCTCC	2266946	2269777	2832	2	BW25113_2178,BW25113_2179,
600	ATTGAGTTAGGTTGACATAG	CCCCTAAAAGAGACATGACC	2301589	2303817	2229	1	BW25113_2212,
601	GTTATGTCTTGGGGTGAGGT	TGACACCCAAGCTGGATGCA	1370981	1373755	2775	1	BW25113_1315,
602	GGGGGACAAAAGAGATCTTC	TCAAGTAGTGCATCACCCAC	2787887	2788763	877	0
603	GTATTCCCTCATATTTAAGG	CCCCGAGCGCAGTGCCCGAT	1587519	1589503	1985	0
604	AGCGTATCGTTGTGACAGGG	GACGGTTTTCGTTGTCACTC	4490681	4493384	2704	2	BW25113_4277,BW25113_4278,
605	GTTTGTATCTAGAGCAGCGT	AAACTTAAGGAAAGAGCAAA	2902679	2905768	3090	3	BW25113_2781,BW25113_2782,BW25113_2783,
607	AGGTTCTGTTGAGAGAGTCA	GTCGCACGCACATCTAAGCA	2467212	2470493	3282	7	BW25113_2360,BW25113_2361,BW25113_2362,BW25113_2363,BW25113_4545,BW25113_4501,BW25113_4643,
608	TAACTTCTATGGGTGGCTAC	CACATACATAGCGTGGTTGT	992830	994694	1865	2	BW25113_0938,BW25113_0939,
609	ATATTAAGGGCTGAATCGGG	ATCCTCAACTGAGCACGCAA	2061891	2064196	2306	4	BW25113_4582,BW25113_1996,BW25113_1997,BW25113_4582,
610	GAGTATTGCTCGTCCTCAGA	GCAATCCGTACAAGACCAAT	1822901	1826338	3438	2	BW25113_1747,BW25113_1748,
611	TCGAACTGTTGTCGGCCATG	GCGTACAGCAAGACGACTAG	3563530	3566121	2592	0
612	GGATGACGTGATTGATTCGT	GTCAACCGAATTCAACGCCA	1742012	1744550	2539	1	BW25113_1669,
613	AGCGCACGCTTCACAGCGAT	CCCGCTGAAGTGGTCGTCGA	3209375	3211456	2082	1	BW25113_3071,
614	CCTAGGGCTGAGTAATTTGG	GTGTACATAGGGTAGCGTCG	534630	537158	2529	0
615	GCGTTGAGCGGGAATGTCGT	CCGACTCTCTCAGGCAACTT	2269706	2272463	2758	2	BW25113_2180,BW25113_2181,
616	GCGGTGCAGCCGAATTTCGA	TTAACTGGTGTGAATGCACA	2452477	2455591	3115	2	BW25113_2342,BW25113_2343,
617	ATGTCTCTTAGTTCTTAGGT	TTTCGGGCTACTAGACACGT	4527787	4529371	1585	1	BW25113_4311,
618	GTGCGTAGTACGACGGCCGA	GTTAAACCCCACTACATATA	1609155	1611628	2474	1	BW25113_1527,
619	TTTAGGATGGTCTGGGAGAT	TGAAAGACCTCCCCATACGC	1232609	1235606	2998	2	BW25113_1189,BW25113_1190,
620	TATATCCTGGAATAACGTGC	CCGACGTCCCGCCAGCTACC	3207150	3209182	2033	2	BW25113_3068,BW25113_3069,
621	GTGGTGAACGGGCTTGGTCT	TCCTGCGAATGTTATTCGCT	605794	605957	164	0
622	GTGGTATAAGGTCTTGTTTC	TCTGAAATTATACAGCCTGG	402552	405271	2720	3	BW25113_0390,BW25113_0391,BW25113_0392,
623	TGAGGCTAGATTAAAGGTCA	AGCTATACGCATAGCGGACG	3774646	3776789	2144	1	BW25113_3607,
624	GCGGTATGATGGCTTGGGGT	ATCCAACTATATACCATAGA	714872	717124	2253	1	BW25113_4590,
626	ACTAGGCATAAGGCCGTGTT	TCGATAAACTGGAGTTGAGG	3310767	3312835	2069	2	BW25113_3170,BW25113_3171,
627	GCAGGGGCACAGGCCTTGTG	AAGAGCATATACTGAAGGGG	2663850	2666800	2951	3	BW25113_2540,BW25113_2541,BW25113_2542,
628	AGTGTGAGAGGCGGCGTTCT	TCTTCATAAGTTATACAGAT	3822108	3825294	3187	1	BW25113_3654,
629	GCTGTTTGTCTTTAATGCTT	GTTTCTCAACCTCCACCACG	3563608	3565830	2223	0
630	AAGTTGTGCCAGGTCTTTGG	GAGCCCCTCCTTTGCATAAT	4420725	4422705	1981	1	BW25113_4209,
631	ATGGAGCTCGGATTATCGCT	TGGGATACGGAGACGGACTA	4376263	4378353	2091	0
632	TTTGAAGCAAAGGTATGCTT	ATTGCTTAAAGCACAAAATG	779947	782212	2266	2	BW25113_0753,BW25113_0754,
634	ACGGGAGATCCAGTAGGGTC	CCATAACACGATAGACCAAA	2342264	2344732	2469	3	BW25113_2237,BW25113_2238,BW25113_2239,
635	ATAATGGGAGTTCCGTATAC	GCGTTTCTAATTGACGCTCG	2768382	2771229	2848	6	BW25113_4644,BW25113_2643,BW25113_2644,BW25113_4548,BW25113_2645,BW25113_2646,
636	AGGCGATACTCTAAAGGCCT	CGCTCTACTGCTCTGCTACC	4537600	4540096	2497	2	BW25113_4319,BW25113_4320,
637	GTACGGGGGCTTTGAGTATT	AGAAAACGAACACGACGGAT	1109395	1110989	1595	1	BW25113_1053,
638	AATAGAGCCCATGTACTTGG	TAACTGCAGACTCACCTTGA	3639674	3641959	2286	3	BW25113_4613,BW25113_4712,BW25113_4713,
639	TCGTTTGCAACGGGCCTGCT	ATCCGGCAATCAGTAAAATT	3342538	3346706	4169	3	BW25113_3209,BW25113_4450,BW25113_3210,
640	TTGCAGCTTGGCGTAAACGC	TAACACAGCATTCATTCGAA	1948782	1950947	2166	0
641	CTGGATACTTGTCGTGACGA	GCGCACACAAAACTCTCCAG	3828308	3831656	3349	3	BW25113_3658,BW25113_4653,BW25113_3659,
642	GTTGGTGCGAATTAGTTGCA	CCTAAATGCAACAATTTATG	2238997	2242255	3259	1	BW25113_2156,
643	ATTGGGCAGGTAGGGGCGCA	TGTGCCCGTCAAGCACTAGG	3803904	3806523	2620	3	BW25113_3636,BW25113_3637,BW25113_3638,
644	TTAAATCTTATTTGGAAGTA	ACGAACACTGCGTCGGATAG	3738623	3740642	2020	1	BW25113_3579,
645	GCCCTGCTCCATTTCATGTG	CCCCGCCGACTCTTCTTATG	2683063	2685236	2174	1	BW25113_4441,
646	CTTTGCGGGTGGTGCCGCTC	ATGCCAACAAGCGATATTAC	371563	373340	1778	1	BW25113_0354,
647	GGGTTCCATACTAAAAGTGT	ACGCTCAGTAAACTCAGAAG	3316007	3318965	2959	2	BW25113_3176,BW25113_3177,
648	CGCCGTGGCGGGCTGTAGGG	ATGAGCATATAGGCATAGAA	382917	385141	2225	1	BW25113_0368,
649	GGGTAGGGTGTCCATGAACT	CCTTACAAAACGTCTATGGT	2991080	2993506	2427	2	BW25113_2864,BW25113_2865,
650	TGTGGTGAAGAAGAGGTGTC	ATTCTCCTTCATCTGATGAA	81257	84281	3025	1	BW25113_0077,
651	GGTGTTCTTCGGAGTGCGTG	GGGAGCCCCTCATCTTCCAC	761433	764192	2760	1	BW25113_0731,
652	TGTGGCAACTGTTTGTTTTT	TCGGACTGTCTACCGCTGCT	3893003	3895101	2099	0
653	AGAAAATCTGGCAATGGTGC	TCCCTAGCCATAATGTGAAC	4292434	4294596	2163	2	BW25113_4082,BW25113_4622,
654	GAGGTACTTGGTACAACTGG	TTTACATCCCTCAACGCAAT	506034	507422	1389	0
655	TTTTTATATGCCTATGAGCC	GAATAATAGCTTTATAAAAC	1861376	1863769	2394	0
656	AGCGCCAGTGCGCCTCTAAG	CGCTTACAGCAGCCGATTAT	215663	218513	2851	3	BW25113_0196,BW25113_0197,BW25113_0198,
657	TTGGGTCATGCTAGGAGCCG	ACCCCACAGCAACCCATCCT	4176170	4179295	3126	0
658	AACTAGGGTAGCTTTCGCTA	GGTCTATATCATGGGCCGCT	1504236	1507817	3582	2	BW25113_1439,BW25113_1440,
659	GTCTTGGGTGAGTTTCGGTG	ATATACTATCCAAACGCACG	4005497	4008101	2605	0
660	AAGGGTTTATTTGCCAGGTG	GACCAGATCATATAAATTGG	2595777	2599370	3594	1	BW25113_2483,
661	CACTTCGCGCGCGGCACCAC	CCCACCCGTCCACCCCCCGT	1213926	1215647	1722	1	BW25113_4520,
662	AAGCCGGGGCTTCCGTATTT	TGGCAGCGGCGATTTGACAA	3869101	3871712	2612	2	BW25113_3697,BW25113_3698,
663	AGGTTAACTGAGTTGGGCTT	AGAGCGCAGTTGCCGCTAAT	4607124	4609350	2227	1	BW25113_4381,
664	TCGGCTGATGTAGCTGTCTT	AACGCTAGCCCTACAATTAT	1321335	1322955	1621	1	BW25113_1270,
665	GTGTCAGGATTTGTGTTCTC	GCACCTGCTATGCTGACTAA	4435593	4438211	2619	1	BW25113_4222,
666	GGTAGCTCAATTGTTAGTAA	GCGCCGGCCCCCCCTGTGAC	2448021	2451831	3811	2	BW25113_2339,BW25113_2340,
667	TTTAGGCTTGAGTATACGGA	TGTGAGACTCATCTAGCTTC	1358172	1359993	1822	1	BW25113_1301,
668	CTCTGGCCAATAAATTAGTC	CATGCTAGCATTAGGCACTA	1497204	1499999	2796	2	BW25113_4578,BW25113_1432,
669	ACGGGCACCGGTCGAGGGGG	TTCCCGGGGCGGGCGCTGAT	3293573	3295406	1834	2	BW25113_3156,BW25113_3157,
670	GTGTACGTACTTACGTACTT	GAACTTAATTGTACGAATTC	950564	952876	2313	0
671	TGCCAACTTTGGTACCAATA	CAAGCCAACGCGTATCAGCG	4483259	4486024	2766	1	BW25113_4268,
672	TAAGCGATGCAGTTTGTTAA	TGGCGCCGGGAGCCGTAAAG	2182490	2184938	2449	0
673	GATTCGGAAACGCTACGGTG	CTTTAAGGTAGACAACCACT	96560	99410	2851	1	BW25113_0091,
674	AGCGGGGTTTCAGACGCTGA	ACTCCCACTTTCCGCTGAGT	1725836	1728048	2213	0
675	TTTCTCTTCCGTCCTCGTTC	ACTCCAGGCTAGAACCACTG	4080520	4082495	1976	0
676	ATCGTTCGGTTTGACATTTG	TTACATTACGGAGCTGTCAT	4336527	4340732	4206	2	BW25113_4123,BW25113_4124,
677	GTGTTTAAGCTCCAACCTCT	GTGCCTACGTGACGCAGGGA	645014	647638	2625	3	BW25113_0616,BW25113_0617,BW25113_0618,
678	TTTGGTTTCGCTATATGTTG	ACGCACGGTATGCACCAGAG	3557772	3560703	2932	0
680	GTCCCATGGGACACAGTTAT	GTCAACAGAACGACCCTCCC	3040374	3042519	2146	0
681	GTCAGTATGAGCGTATGAAA	GAGTAGGCCACACCTCACGT	2910596	2912941	2346	1	BW25113_2787,
682	CAGATTTTGCAAGGCGTGAG	AGGCGACGCAGAGAGCCATA	758616	760942	2327	1	BW25113_0729,
683	CAATGGACGTTTAGGACTTT	AGATGCTACCCACACAAGAC	1352034	1352525	492	0
684	TAGGGCATACAGCAGGGTGC	GTTTTAAAGTTTATCACCGT	4573076	4577260	4185	0
685	GGGTGGTACTGCGGCTCAGG	CACATGCTACTAGGCTTACC	1207471	1210297	2827	2	BW25113_1161,BW25113_1162,
686	GTAATTTGTGTTGGTTGCGG	CCACCTATGTCACCTAAGAC	1249798	1252280	2483	0
688	GTGGGCTACACGCGGCTGTG	CATTACCGAAATACCAGACG	584726	586739	2014	0
689	CCGGTAAGTTCGGACGGCGA	CACCATATTGAGACACCTAC	2073133	2075691	2559	1	BW25113_2009,
690	AGTATTGCATTTACTACGGT	TCGAACTTTCAAACCCAGGT	3260428	3264391	3964	4	BW25113_3119,BW25113_3120,BW25113_3121,BW25113_3123,
691	TCCCTTGGGCGGGGAGCGGC	CGACACCATAAGAGCCTAAG	1397855	1400234	2380	2	BW25113_1339,BW25113_4426,
692	CCAGGGGTCGGTCCACACGC	ATCAGTAATCGCTTTCACCC	3405776	3408956	3181	3	BW25113_3263,BW25113_3264,BW25113_3265,
693	GATGTGACTCATTACGTTGC	CCACTTAACCGCATGATAAT	4318754	4321297	2544	1	BW25113_4110,
694	CATCGATTTGAAGACTTTGT	CGCGAGCCCAAGTTTCATCT	2260084	2262054	1971	0
695	AAAGGGCTGGAAATTCGAGG	CCATGAACCTCTTCCGTAAT	333126	335577	2452	1	BW25113_0321,
696	TTGGAGGTTGTACTTACCGG	GGCGAAAGCATACATTCGTA	4511833	4514822	2990	1	BW25113_4297,
697	GGTTCCTCGCGTTACTAGGT	TATTGTCAAGTGTCGACTAG	4573268	4576301	3034	0
698	TGGGTCGTTTAAGTTATTGG	ATCCGCGCCTTCTACGCTCC	2674404	2676667	2264	0
699	TTGTGTCCTTGAAGCGGTTG	TTTTGGAGGAGACTTTGACG	4472864	4475229	2366	1	BW25113_4259,
700	ATTAGTCGGGTAACGCTGGT	TTCAATGCTTCACTATTACT	2539379	2541811	2433	1	BW25113_2429,
701	GTCACGAAGCTTTTTTATTG	CCCGGGATAAGGACATTAAC	1327611	1329388	1778	1	BW25113_1275,
703	AGCTTTCAGTAATGCCTGCG	ATAGGCATAGTTGTGTTACC	3003829	3005958	2130	1	BW25113_2874,
704	GCATTATGTTACTGCCATTT	ACAGCTTTGCTGTCCGACTA	3923795	3926055	2261	0
705	AGTTTTCAGTTAACTCTGAA	CAGCAGTGCCTAACTCGACT	497521	500036	2516	0
706	TGGGATCTGAGGTTTCTGAG	GTGAGTAAACAATAATAGCA	4068977	4071357	2381	2	BW25113_3886,BW25113_3887,
707	TTCCAACGGCTCGGGGTTGT	CGTACCATATGTGAAGACGT	3590342	3593892	3551	2	BW25113_3459,BW25113_3460,
708	GTACAACTAAGCTGAGTCAC	TCAGCTGCCAGCGTATCCTG	2106577	2108681	2105	1	BW25113_2042,
709	TGTGTTAGGGTAGAGTTTGA	GGGGCTGGCCGAATTTCTCA	1452617	1456087	3471	2	BW25113_1395,BW25113_1396,
710	GGTTGCACTAACTTCAGAGC	GCTCACTCTAGGACTTGCGC	647775	650124	2350	1	BW25113_0620,
711	GAATCTTGGCGTCTCGTTTT	TCGTCTAGCTGAATTGGCTT	4060939	4064122	3184	1	BW25113_3879,
712	CAAAACTAGTTGTTCGAGTT	ACCGTACAAATTGATGTCGG	3749770	3753658	3889	2	BW25113_3589,BW25113_3590,
713	GTTCTTTAGTTCAGGCTCCA	ACGCCAAACTCAAAGAAAAA	3668697	3672770	4074	2	BW25113_3524,BW25113_3525,
714	GGGTTGTTAGTGATAGTGTT	TCCAAGAAAGTTCCTCCCAG	3492221	3494150	1930	1	BW25113_3369,
715	AAAGCCGCGTTTAGATGCCC	ATGCAGTATGTCATACGCTC	3282145	3283940	1796	0
716	CTGTACGGTACCCCGGGGGC	AACTCCTAATAAAGCCGAGA	3105790	3108453	2664	2	BW25113_2971,BW25113_2972,
717	TTATTTGATGTTGGCGAGGT	TGACTCGCTGCAGAACCATC	3591961	3594909	2949	1	BW25113_3461,
718	CGGGATGGGCACCAAAGAGG	TACAAGATTTGGCCCCACGT	1732904	1734966	2063	1	BW25113_1659,
719	GGGCTGAATCGTTAAATCTT	TAGACACCTCGCCGCCACTT	4565468	4568620	3153	1	BW25113_4345,
720	ATGTGGACGTATAAGGTTTT	CCCTCCAGCAAGCCGACTCG	4306198	4308485	2288	1	BW25113_4096,
721	CCAAAGATGATTACAAATTA	GCGGACACACGTCCCCAAGA	2365156	2367799	2644	3	BW25113_4544,BW25113_2258,BW25113_2259,
722	TTTGACCTGTTTTGGGGCGC	ATGACCGCTCGAATTGCCAA	203402	203561	160	0
723	TGTTATATGTTGGTGTGTTC	ATCCTCCTTTGTCCCCTTTC	401671	404420	2750	5	BW25113_0388,BW25113_0389,BW25113_0390,BW25113_0391,BW25113_0392,
724	AGTTCGCGACGCCGTAACTT	CCCTACCGAAGCCCACAAAT	4314810	4316901	2092	2	BW25113_4107,BW25113_4108,
725	CTCGTAAAAACTTGCACATC	CGACGCCCATAGCAGACCAA	1274836	1277531	2696	0
726	TTCAGAGAGGCCTCTGGAGG	AACACTAGATATAACCAACA	1699276	1702782	3507	3	BW25113_1626,BW25113_1627,BW25113_1628,
727	GATCATAGGGCGCTCATGCT	ATTCACCACACTACACGCTA	3142528	3145749	3222	3	BW25113_3003,BW25113_3005,BW25113_3006,
728	TATGATGGGCGTCCCGGACG	GCAGCTACTTCTTTCTTCGT	820731	823537	2807	1	BW25113_0793,
729	TTAACAGGCGTATGGCCTGC	GTAGTGGGCCCTGCCCCCGA	2233327	2235082	1756	0
730	GATTATGAGTTTTGTTGGAG	GCAAGCTGCAACCACCCGAA	1006752	1009381	2630	1	BW25113_0950,
731	AAAAACGTTGCGGTCCGACG	CATGGAGGTTGGTACGATCA	4149172	4151950	2779	2	BW25113_3962,BW25113_3963,
732	TGGGGATGGATTGCAGCCAC	GTCCTAAGCTTCCTTTGTGG	900685	902635	1951	1	BW25113_0868,
733	TGGAGTGCGTGGAGCTTTCT	CATTGAGAGTCACCTATGAG	4020555	4022849	2295	1	BW25113_3845,
734	GTTTTTCGATCGCTACGAAT	CGCGCGCGCCCCAATCGCTA	3464594	3467106	2513	1	BW25113_3340,
736	TAGGTGTGTGGGGTTTCCCA	TAGGACACTCGGATCGCTTC	3493969	3495438	1470	0
737	CAGGAGTTATAGTCGTGAGT	ATTTTAACGTCCTCCCAAGA	3459533	3461814	2282	2	BW25113_3336,BW25113_3337,
738	TAGCTTTAACCTGGTATTGC	CGCTCACCTGACCTTACTCG	63188	66809	3622	2	BW25113_0060,BW25113_0061,
739	CGAGTGGGGTGATATCTGTG	TACCTAGAGTAGTGCTCACA	1403545	1406818	3274	2	BW25113_1343,BW25113_1344,
740	CGTAGTGGGGAGCTCGTGGG	CCTAACACTACGTCAAGCAT	3100337	3103155	2819	1	BW25113_2965,
741	GAAGTATCAATAGCGAGATA	AAGATTGAAATAGCCTCAGA	633645	636281	2637	1	BW25113_0605,
742	GTGGATAGTAGTTGAGGGCC	CGCCCTGTATTTAACCTAAC	582715	585097	2383	0
743	GTCTAGACGGTTATGCGGTA	TGAACCAGTCCCACCACCGA	1173685	1176124	2440	2	BW25113_1119,BW25113_1120,
744	TATGACGCGTTGTTATTATG	AAGGAACCAACATTTAAACT	1272410	1274745	2336	0
745	CATCTGTGAATGACGAGTGC	CATACTTATTAATTGGTACC	2552266	2556863	4598	5	BW25113_2443,BW25113_2444,BW25113_2445,BW25113_2446,BW25113_2447,
746	TCCCGTAGGTTCTGCGGATT	ATATATATCCTCATAACGCG	3115124	3117188	2065	0
747	TGTGCTGATTCACTGCGCAT	AATTCGCATTCATACTTACT	2279634	2281847	2214	1	BW25113_2189,
748	AGTAGAGCCTTTGCGTACTG	CCCATACGTCTCCCAGCTAC	3126298	3128195	1898	2	BW25113_2985,BW25113_2986,
749	CTACTTATTAATGCTCAAGG	TATTTCATTGTATACAACTA	3208840	3211794	2955	3	BW25113_3069,BW25113_3070,BW25113_3071,
750	ACTTACTGGTGGTGCCGCGG	CGGTATATAATTAATAAAGC	792378	795988	3611	2	BW25113_0766,BW25113_0767,
751	CTGAGTTGCTGGCTTTTTGG	CCGGCACAGTCGCGAAGTAG	2122779	2125753	2975	2	BW25113_2056,BW25113_2057,
752	TACTCGGAAGAACGAACAAT	ATGTGAAAAGCATTGCACCG	1309563	1313003	3441	3	BW25113_1259,BW25113_1260,BW25113_1261,
753	GTTTGGCGCGTGTAGATCGT	AGGCTAAGTTAACAAGTTAA	1352516	1355661	3146	1	BW25113_1297,
754	TATGAGGTGCTGTGCAACCT	GTAGAAAATAGGCCTGTCCG	4125017	4128657	3641	2	BW25113_3943,BW25113_3944,
755	TATTACCAGACCGGGGGTTG	TATCCGCTTGAAGCGATGCG	3537629	3537884	256	0
756	TGCGTCTTATGCTTACTAAT	AACCACCACTTCGAAGATCT	2318612	2321217	2606	1	BW25113_2224,
757	TGAATCGCGCGGATTGCTGC	AGCGCAGTACCCCGAACGGG	234669	238223	3555	5	BW25113_4586,BW25113_0218,BW25113_4503,BW25113_0219,BW25113_0220,
758	TGTCTGGGGTTTACATAGAT	AAACTTACCCACACCATGCG	4295774	4298690	2917	2	BW25113_4084,BW25113_4085,
760	AGCGCCACCTTGAGGGCGGA	GGACGTTCCCAGCCAACCCT	677041	679602	2562	1	BW25113_0650,
761	TATTTTGGCCGCGTACCGAT	AATCTGACCTCGTCTTGGGT	895770	898733	2964	3	BW25113_0861,BW25113_0862,BW25113_0863,
762	CTCACGTGCCGGTGAGATCG	ACCCACAAACAACCGTCACC	4310151	4313455	3305	4	BW25113_4100,BW25113_4101,BW25113_4102,BW25113_4104,
763	ACGGTCGCAGCGCTTAATAG	AGGAAAATGGCGCTGCCAAT	1619228	1622899	3672	2	BW25113_1538,BW25113_1539,
764	GTTGATATTTTACCTAGGCC	CCCAACCGGCGCAGACACGC	279329	281754	2426	0
765	AATGAGTCTGTGGACGCTCG	CTCGCCGGGACGCGCTAGTC	1075084	1077344	2261	1	BW25113_4490,
766	CTACTAATGATAGTAATATC	ACGTTCTCAGAGTAACACTT	2061133	2064309	3177	5	BW25113_4641,BW25113_4582,BW25113_1996,BW25113_1997,BW25113_4582,
767	AGCGCGCGTAGGTCGTCTTC	CCAAATTGCGCCCTTTAATG	1505566	1507964	2399	1	BW25113_1440,
768	CTGTTCTCACAGTGATCTGC	TCCCGAGTCCCTGGACGGTG	436167	439199	3033	3	BW25113_0422,BW25113_0423,BW25113_0424,
769	GTGGTTCAGGGAGCAGAGTT	TCCGCTTACCTGTTCGAATA	2750286	2752347	2062	2	BW25113_2623,BW25113_2624,
770	CATTGTGTAGCGTTAGTAGG	CTCCTAGGAAAGGCGTACTT	1753800	1756545	2746	1	BW25113_1681,
771	GGGGCGTAGCGATATCACGA	TCCACTGAATGAGACTATTT	4375854	4378967	3114	0
772	AAAGCCCAGCTGTAGTGCTA	TTGACCTTTTCATTTATGCA	1358799	1361227	2429	1	BW25113_1302,
773	CTGACCCGTTCAGGCCCAGC	CTGCTATACCCAAGAAAATA	4396307	4399302	2996	1	BW25113_4179,
774	TCGTGACGTCTGGGGAAGTT	ATCAGATAGCCGACTCATCC	4371028	4374268	3241	1	BW25113_4155,
775	AAGCGAAGCGGCCTTTCGAT	GTACCTACACACACGTATTA	3007647	3008652	1006	0
776	CAAGTGGCGCCGTTCACAGC	TAGAAAATTAACAATCGAAC	1847818	1851344	3527	3	BW25113_1770,BW25113_1771,BW25113_1772,
778	GCCGGATTTGTTTAGCCTCG	TTCATGGCCGGGCACCGGCC	1179950	1182058	2109	0
779	GTTTGCAGTGAACGGTAACC	TCAAGGCTCCGCACACTCGT	2739137	2739638	502	1	BW25113_2609,
780	GCAGTACCGCCGTGACTGAT	GACGAACCGCTACCTAACCT	2114080	2116173	2094	0
781	GTCGAGGTAGGTGCTAAATT	TCACACCTAAGGCGTTCTCA	2893290	2895873	2584	1	BW25113_2775,
782	TTTCCTGTTATATTTGTTCA	TCCTCGAGGATTCTGCACAG	1535765	1538643	2879	1	BW25113_1469,
783	CTACTGATCGTAGTACCCGC	CTGCCGGCCGGTGTCAGCGC	4621258	4622690	1433	0
784	TTGGAATGCTTGCGTGGATG	GTGTTTTTAGGACGTAAACA	3427758	3430431	2674	1	BW25113_3289,
785	GTCCCGCGGATTCGCTACGA	TTACCAAATATCGTATGCGT	1659239	1661886	2648	2	BW25113_1592,BW25113_1593,
786	GCCCCTGAGCCGGGCTTGAG	ATTTCCTGACGTAACGTTCT	4429073	4432609	3537	3	BW25113_4217,BW25113_4218,BW25113_4219,
787	CTCCCTAGTGCGGCGCTGGA	CACACACACACGTTCTTACC	2459846	2461615	1770	1	BW25113_2349,
788	GGACTCCGGGGGGCGGTGGC	GTCCCGAAGCCACAAACCGG	901599	903717	2119	0
789	ACGAGCAAGGCCGTAGTTTC	ATCAAACTCAAGGAAGCCAA	1575826	1578501	2676	2	BW25113_1499,BW25113_1500,
790	GCAAACGATGTGTCGTGGGC	CGTAATGTCGAGGTTTCAAT	3082210	3084278	2069	1	BW25113_2944,
792	TATAGTCTCTTGAGCTGTCC	CATGACCAACAAACACGTAG	1483813	1486567	2755	7	BW25113_4493,BW25113_1418,BW25113_4597,BW25113_1419,BW25113_4428,BW25113_1420,BW25113_4429,
793	CTATCGGCTTAGTAGTCTGT	CCGCCCCTCCAGAACCTAAA	1208772	1210748	1977	1	BW25113_1162,
794	CTATGCGTGGGATTGGAAAG	ACCAGGTCCCGAAACACAGT	4182673	4185881	3209	2	BW25113_3992,BW25113_3993,
795	ACCGTGGGCGGGACAGTCGG	ACTATTAGCGTATGCCAAAT	2085517	2087803	2287	1	BW25113_2021,
796	AGTGGCGTTATCGTGTGCAG	GAGTGAGAGCCTCGCCGTAT	1135615	1136134	520	0
797	CGATTCGTGGGATGGAACTC	GGATCACGCAACCTAATAAC	3210462	3213569	3108	1	BW25113_3072,
798	TATTCCAGGCATGGGGGGTC	CGTGCTAAATCTACCCATCG	1822043	1824854	2812	1	BW25113_1746,
800	TACCTCGCTAAGCTAGACGA	ATGGATTACACGTTACTAAT	1371835	1374940	3106	1	BW25113_1316,
801	AGGGAGCCCACATATTTAGT	CAAGCCAAACACTTTCAGCA	2933950	2937106	3157	4	BW25113_2807,BW25113_2808,BW25113_4443,BW25113_2809,
802	GGTGACTGGATTTCATCGAT	GCTGGACTTACGCGTGGACG	2970065	2972571	2507	1	BW25113_2838,
803	CCATTACTGATGCTGGCTGC	CATTAGATTACCTCTCTGTA	3930315	3934238	3924	3	BW25113_3752,BW25113_3753,BW25113_3754,
804	TATTGACACAGCTATTTCAC	AACCGTATACAAATCACAGA	3356210	3358727	2518	0
805	ACAAGGGATCTGGTATCAGT	CAAATTACACCCACCAGCTA	3470010	3471766	1757	1	BW25113_3348,
806	TGCTGGGGAAGGCTCTTTAG	TCGCATCAGATTGAGCTACG	1976578	1978542	1965	0
807	AGTCTCTCAGCGCCCCAAGA	AAGAATCCCTTGTATACTCT	4367519	4369531	2013	2	BW25113_4150,BW25113_4151,
808	TTTTGAGTGTGATGAATTTG	CTATAAAATAACCACAAAGT	1480395	1482288	1894	0
809	TCGTTTGGGTCTGGACTAAG	CCCGCATACAAAGCCAACCG	45396	47492	2097	2	BW25113_0044,BW25113_0045,
810	GTCCTGATAGCCGAACGTAA	CGCCATTCGTAAACGCCCAG	1241319	1244024	2706	0
811	CAGGTGAAATAATGTTTCCT	TGGGACATAATCACCGCTGG	4274897	4278185	3289	1	BW25113_4069,
812	TGGGCGACGTTAATAATGGG	ACATCCTAGCATACACATCT	1754335	1756954	2620	2	BW25113_1681,BW25113_1682,
813	AGTTCGTAGAACGGCTGGGC	CCCCAACTAACACCTCAATG	2827977	2828569	593	0
814	TGGCCCGGTTTAAGATGTTT	CGGTCGCCCTAGATTATTTA	80846	83253	2408	1	BW25113_0076,
815	GCGCTTCCATTTTAAACTTC	CGCTAGAAAGTATTACGGTC	2945589	2948482	2894	0
816	GATCAGGGCTTATGTATACA	CCACCAATCACGAGGCCTTG	3193931	3197106	3176	2	BW25113_3055,BW25113_3056,
817	GGATTTGGACATTGTGGTAG	GTGCTGCAACAACTATAACA	2166158	2169082	2925	3	BW25113_2092,BW25113_2093,BW25113_2094,
818	GAGACGGTACCGTTATGTAT	CCTTCTAGACGACATAGGGC	799686	801622	1937	0
819	CTGCTGATATGAGCTTTTTA	TAACGGCCATAGTCACGGCA	1359771	1362196	2426	2	BW25113_1302,BW25113_1303,
820	CGGGTGCGAGCGGTTTGTTG	CCCCGGGCCATATAACGTGT	2258138	2260797	2660	2	BW25113_4502,BW25113_2171,
822	TTACCTCAGCGTAGTAGTGA	ACCGGCTGCGTCACTCCGAC	2360216	2362697	2482	1	BW25113_2254,
823	ATGGGCTTCGATCCGGCTTT	TTGCTCCGCCGCCGGGTCCT	2081548	2084904	3357	5	BW25113_2016,BW25113_4539,BW25113_2017,BW25113_2018,BW25113_2019,
824	AATTTTCTAACTTATCTCGC	CTTAGCCACCTTAAATCCCC	1278603	1279060	458	0
825	CGTCTGAAGTTTTGCGCTGC	AGTCCTCATACCTCCGTAAG	3840600	3842319	1720	1	BW25113_3667,
826	TGCGCGCCGAGAACCACTCA	TACGCATAAACTGTGGATAC	4307240	4310343	3104	2	BW25113_4097,BW25113_4098,
827	AAAGGTCCGTCAGAGGCACG	CACCCCACCTTAACCCCGAC	938783	941643	2861	3	BW25113_0895,BW25113_0896,BW25113_0897,
828	GAGGGTGGCGCGATCGTTTC	AGAGTAATTTCCCACGACCT	950873	953956	3084	1	BW25113_0906,
829	GATGCGTTAGAGGGGGTCCC	CTAATGTAGGCACCCAGGAT	1015690	1017612	1923	2	BW25113_0958,BW25113_0959,
830	GGGTGTATTGGTCGGCTAAG	TACAGTCGTAATGAACCACG	2820469	2824670	4202	5	BW25113_2704,BW25113_2705,BW25113_2706,BW25113_2707,BW25113_2708,
831	TGGTGTATGGTGCGGAACAA	GCAAATGACTCCAGCTCTAG	3235998	3238248	2251	1	BW25113_3092,
832	AATGGGTGTGTGGTGTCACA	GGGGTCACCTATAGTCACCA	550745	552950	2206	2	BW25113_0527,BW25113_0528,
833	TTAGATTTTCCGACGAGTAA	AAATTCCGTATTACCAACTG	465237	467748	2512	0
834	GCGGGGGTTCGGGCTTGCGG	ACCCGTGTGAATACCAGGTA	3227156	3230029	2874	3	BW25113_3083,BW25113_3084,BW25113_3085,
835	CCCCCGGTTGGCCCGAGGGG	GCGCACGCAATCTCTGATAC	1215596	1219531	3936	5	BW25113_1171,BW25113_1172,BW25113_4593,BW25113_4594,BW25113_4521,
836	TAACGGGTTGTGAGTCATTC	ACAATACAGACGTGAAGCAA	3262151	3263221	1071	0
837	GAGTAATTATTGCGTCGAGC	AAGACTATCAACAACTGCCT	1422989	1426446	3458	1	BW25113_4570,
838	TGCGTAGGACCTATGAGCAG	AGCCACCCAGAGTCGAGACT	3941493	3943905	2413	2	BW25113_3765,BW25113_3766,
839	ACAGTTGGCTTGTTGTCGAA	CACCAGCTCATTCACACCTA	4541721	4543973	2253	0
840	TCAGCGGGTTCTTAGGTTAG	TATCAACGCTTTACACACCG	3920412	3922771	2360	1	BW25113_3744,
841	CTGGTAGACTCGCGACACGT	TATTAGTTGGGCACTCCAAC	1555523	1558170	2648	1	BW25113_1488,
842	GCATTAATGGTAATTGTCTT	GAGATCCCACGTCATAATGT	4398193	4400921	2729	2	BW25113_4180,BW25113_4181,
843	GTCTGGAAAATAAACCCCCT	CAACGCCGCCACCACCCCCC	3150623	3153478	2856	2	BW25113_3013,BW25113_3014,
844	TGGATTGGGTTTTGTAAACA	CTGTCACTCCACTCTTGTAC	2470241	2473598	3358	1	BW25113_2365,
845	GAGGTCCGGGCAGGGAGACT	TCTCAGTGAGCTAAGATAAC	4432532	4434298	1767	0
846	TTGCAATTGCCTGTCTGCGA	ATTCATGTAGCCAACTAATC	3343981	3346111	2131	0
847	TACTGTTTGCAACACACTGC	TGAGTGCAGGTGGCGCGACT	1583816	1586122	2307	1	BW25113_1506,
848	CTTTATAAGGATTTAGTATA	ACGACAACTATACCTCAACC	3137398	3140574	3177	3	BW25113_2996,BW25113_2997,BW25113_2998,
849	TTTGCGCGCTGTCAAGCGGG	CAAAGTTCCTCTAGCCCCAA	92016	94693	2678	1	BW25113_0087,
850	GGCATGGGCCGGTAGTCGAG	AGATGTATGCACGCCTGCGT	1456321	1458912	2592	2	BW25113_1398,BW25113_1399,
851	TCCTGGTGGGGGTCGTATCA	TTTTGCAGGACACAGAAGGC	4376887	4380469	3583	1	BW25113_4160,
852	TTAGGGCTTTGGGGAACGCT	CCCCCCGAACGGTTACGCAT	4450189	4452559	2371	1	BW25113_4238,
853	CGAGGTATATCGCCTCTTAA	AGACGATGCCTTGTGGACGG	3302830	3304491	1662	0
854	GTTTATCGGCCATAGTGCTT	AACCGGTACAGCACGACCGC	3006113	3008889	2777	1	BW25113_2876,
855	AATTCGTGTATGACGAACGT	CTGTGTTTCCTTCCTCCTCT	4333301	4336465	3165	1	BW25113_4121,
856	TAACAGTGAGCCAACGCGTT	GTTGGGCCACCCCGTCTCGA	2812071	2814135	2065	1	BW25113_2696,
857	TCGGAGCAGAAACGTTAGGG	TGAGAAAGGGCGAATAGAGC	2102422	2105278	2857	2	BW25113_2038,BW25113_2039,
858	AGGGTCAGGCGGGGATTTGC	CACCATGCGTGAATACGCCT	2431048	2432921	1874	1	BW25113_2321,
859	GGTGGGGGATTGGTGGGAAA	AAGCATTCAAACGAACTAAA	2574733	2576768	2036	1	BW25113_2466,
860	AGTGGTTGCTACCCGTCGCT	ACCCGCACTTCACAACGGCT	3230743	3233639	2897	1	BW25113_3088,
861	AAACCGATCGATGGTGTTGA	CGTCTCAGATTCACAAATTA	435031	437377	2347	2	BW25113_0421,BW25113_0422,
862	TGAGCCTTTCGGGTCCCAGG	GGCAGACCAGTTTAAAGATT	1830254	1833166	2913	2	BW25113_1754,BW25113_1755,
863	GCACACACATGTCACGTAAG	CTGTTACACGTCTCGCAACA	165154	166450	1297	0
864	ATAGGCGACCGGTCCCTCGT	GACGATTAAACGAACAAGCG	1303754	1307518	3765	4	BW25113_1251,BW25113_1252,BW25113_1253,BW25113_1254,
865	CAGAGTCGTCAGGTGAGATA	TCGCTCGTTCAGCCCCATCC	323345	326465	3121	1	BW25113_0313,
866	TAACGCGCTATTGTGTGCGG	CCCATACCAGTACCTAATCT	4142679	4145284	2606	1	BW25113_3957,
867	TAAGATGGGCTCTGTGGTGA	TGCACCACACCCCCTAACGT	3887323	3889472	2150	1	BW25113_3713,
868	CTGTAGTGGGCAGGGGGCAG	CCAAGCGTTCCTACTCTGCA	1166511	1169276	2766	0
869	TGGGGCGATAGACCAGTGTG	ACCTTCCAAACGCGCGAGAT	4600702	4602868	2167	2	BW25113_4376,BW25113_4568,
870	CCATAGGTTTTGGGGTCGTC	CGCAACTGAGACGAGCCCAG	3117839	3120270	2432	1	BW25113_4468,
871	CGCCATGCCGCCGAATGAGC	CATACTTCCCCCGGTAAACT	1907998	1911192	3195	2	BW25113_1831,BW25113_1832,
872	AGGTGTTCGTCGCGGGCTAG	TCTGTATAAACAGCTATGAG	3584435	3586663	2229	0
873	TTTATCCTGACATTGAGATC	CTTTGTCCGAACCCGAGGCC	1384811	1387850	3040	4	BW25113_4525,BW25113_4673,BW25113_1327,BW25113_1328,
874	GTGGGTGAGAAGGGAGTTCG	CTGTTTCGTCAAAACCGTCC	2724909	2727625	2717	1	BW25113_2592,
875	GGGAGACAAAAATCGGTGTG	CCCCGGGTGTCAGAATTACT	1437252	1440483	3232	3	BW25113_1381,BW25113_1382,BW25113_1383,
876	GTTGGCGTAAGCTCGCAGTA	CGACTTATCCACATACCTTT	238333	241867	3535	2	BW25113_0222,BW25113_0223,
877	TGGGGAGATTTTACACTTGT	ATTATCACCAGATTATACAG	3241095	3243143	2049	4	BW25113_3095,BW25113_3096,BW25113_3097,BW25113_3098,
878	CCTGGTACGCCGGGCCCTTG	CACTTTACATCGGTATGATT	3294066	3297665	3600	3	BW25113_3157,BW25113_3158,BW25113_3159,
880	AGAATTGGATCACCCTTTCA	TCCCAGGCACCCACACTCCT	1993193	1995231	2039	1	BW25113_1921,
881	TGTCCTGAGGATCGGGTGGA	CGATGGAACACAATATCGAA	212782	215184	2403	0
882	GTTACGTGCCAGGGGCGGTT	AAAGAACAGATATGGCACAA	3620988	3624076	3089	1	BW25113_3487,
883	CGCCTTAATTGCAATTCCAC	TAAAATAACAAACCGACACG	149674	152545	2872	0
884	TTTAGCGAAGTAGTTGGTAC	CAGGTCAATTCCGCAACTAT	3568717	3571160	2444	2	BW25113_4476,BW25113_3437,
886	ACTGTTGGTTATGCTGGCAA	AGCTATCAGAGCCTGCAGAG	4295391	4297305	1915	0
887	CTTTTACGTTGTTAATACCG	ACGACTACTGCCCCTGAGGC	152258	156096	3839	3	BW25113_0141,BW25113_0142,BW25113_0143,
888	GGTGCCTATTCTCGATGCGT	ACCCCTGAACCTACGTGCTC	4208529	4211416	2888	0
889	ATAATACGTCCAGGGACCGA	CCCAGCTACCCCAACCGCGG	4623168	4625377	2210	2	BW25113_4395,BW25113_4396,
890	AGTGAAGTATGTTCGAATGG	TACCTCTAGTCCCATTGTAT	2994797	2997950	3154	2	BW25113_2867,BW25113_2868,
891	TTGCAAAGTGTCCCGTCCGT	TCAGCCGGTGTGGTCAAAGA	4403023	4406054	3032	1	BW25113_4187,
892	TTTATGGCTTTAGGCCGTCA	TGCACGCTCAGACCATATAG	672403	676127	3725	3	BW25113_0646,BW25113_0647,BW25113_0648,
893	AGTTAATATGTATGGATTGT	GTCCCGAACTAGCCAGACAG	2645632	2648770	3139	3	BW25113_2521,BW25113_4440,BW25113_2522,
894	TGTACATTTTGGATGAAGTT	AGTGTAATAAATGCCTAACT	3141678	3143935	2258	2	BW25113_3002,BW25113_3003,
895	CACCAACGTGAATCCGTGGG	CGAGGAAACCGACCTTGAAA	2120222	2122164	1943	1	BW25113_2053,
896	GCTCGCAGGGGGACGCCCGT	AACCAACGGCAACAGAAACC	3801526	3803306	1781	1	BW25113_3633,
897	TCCCGCGTAAGATAAAGTTG	CAACAAGATCTCTCTATACT	3111282	3113289	2008	0
898	ATTACAGTCCATTGGGCCCT	CGAATACATCCAACAATCTT	767961	768189	229	0
899	TCCCGCGCACGGGGACTCGT	AGTTTGCTACCCCATCATCG	1141906	1143627	1722	3	BW25113_4418,BW25113_1088,BW25113_1089,
900	GATAATTTGACGGGCGGTGA	ACCCCCTAGTAATCCACGCC	1225339	1227440	2102	1	BW25113_1183,
901	AGGTTTCGTCACCCTTCTAC	CCTGCCGTCTATACGTCTTC	80042	82975	2934	2	BW25113_0075,BW25113_0076,
902	CATCTGTTAAGCGTTGTGCG	AACCACTCTACAAGCCCACC	1132546	1135570	3025	2	BW25113_1081,BW25113_1082,
903	CTGCTGAGCTAGGCGCTCTC	ACGTATCATGACTTCGCCAT	4561248	4563466	2219	1	BW25113_4341,
905	TTGTGCTCACCTGCCTGTAG	ACCGCTGGACCCGTATGTGG	1459518	1461707	2190	0
906	TCGTTTCGTAGTGGGAATGA	CTCAACAGCTTCAGTCCACA	3769760	3772191	2432	1	BW25113_3602,
907	GTGGTTAAAAACTTCTTGCT	GGACTATCGGAGAATCTAGA	249856	251787	1932	2	BW25113_0235,BW25113_0236,
908	TACGTGGTGAGTATCAGTGC	CGGACTGTAAACCTATCGCA	4001348	4003487	2140	1	BW25113_3824,
909	GGCTCCGGGTGCGGGAGTCT	CCCAATACAGAGACATAGTG	1927873	1931440	3568	1	BW25113_1852,
910	CATATTGCCTGCCTTGAGCA	CGCAAACAGCTGGAGGATTT	1632929	1635115	2187	5	BW25113_1553,BW25113_4689,BW25113_1554,BW25113_1555,BW25113_1556,
911	TTTGTTCCGGGTATCGCTAC	AACGACCGACGCCCCCGCTA	11943	12897	955	0
912	TGCAACCGGTTGTAAGCGTT	CCCAGAAGTAATCCAAGATC	2003340	2006293	2954	3	BW25113_1932,BW25113_4495,BW25113_1936,
913	GGTTCGGGAGGCTCCGCTAC	TAAGGTGCGAAGTGGATTTA	3077611	3079359	1749	0
914	CCGAGTGCTATGCGGTCCTA	AAAATCGCCCCTTATTTTCC	3441980	3445136	3157	6	BW25113_3313,BW25113_3314,BW25113_3315,BW25113_3316,BW25113_3317,BW25113_3318,
915	ATGTAGGTCAGCGTATACTT	CCTAAAACTCTTCTATGGAT	2385314	2387580	2267	0
916	CCATCATTACTCGTGTTATT	AGAAGCAACGTATCATCCAT	2020922	2025013	4092	4	BW25113_1957,BW25113_1958,BW25113_1959,BW25113_1960,
918	AAGTGCTCGTCATCTGCTCA	ACACATACGCGCGCACAGAA	2873381	2875792	2412	2	BW25113_2757,BW25113_2758,
919	AATGCTATGATCTTGCGGCG	GGACTTTATACCACCCTGCT	3961876	3963744	1869	1	BW25113_3785,
920	CTATACTTTAGTCACGCAAG	GTACTATCACCGACTTCACA	3527561	3529953	2393	2	BW25113_3404,BW25113_3405,
921	AAGGGCAGGATACTCTCGCG	GCGAAAACAACACCAACACT	3776415	3778663	2249	3	BW25113_3609,BW25113_3610,BW25113_3611,
922	TGTGCATTGAGAGGCCAACA	CTACCTGATTCATACCGAAT	595292	597988	2697	0
923	GAAGGGTTGGGCGCGCCGAT	CCATGCCCCAGCGCATGGGA	489545	491250	1706	1	BW25113_0472,
924	AAGATGTGTCAGACTGGAAC	ATCCCGTATCCACTCGGATA	1522550	1525722	3173	2	BW25113_1457,BW25113_1459,
925	TGGTGGAGTGGCCGTGGAAG	ATGGGAATACAAATACGCGA	2640788	2642720	1933	0
926	AAAGGACATCGATGTGAATA	CAAATAATAACTACGAGGTT	833102	836271	3170	3	BW25113_0802,BW25113_0803,BW25113_0804,
927	TGTATGATGGTCTACGACAT	ACATCCTATGCCGCCCCCCC	3867733	3870469	2737	3	BW25113_4479,BW25113_3696,BW25113_3697,
928	CTGGGGTATGGGGCGCAGAA	CGACGTCAGCGATACACTAG	1771488	1774882	3395	2	BW25113_1696,BW25113_1697,
929	TGTTTAGCAGGACAGGTCCC	CCCACAATACGATAATTGAC	3007450	3009785	2336	2	BW25113_2876,BW25113_2877,
930	TTGAGTAAATCTGGTCATTG	CCCACGCCAGCCGCTATAAT	166176	167070	895	1	BW25113_0151,
931	GGGGCACTAAGTTACTGTAT	ACCCTATACAATTGACAGAA	3235667	3240005	4339	2	BW25113_3092,BW25113_3093,
932	GATGGTGTCGGTTTGGGCAT	GTCAAATGGAACCGCCAATT	3788027	3790249	2223	1	BW25113_3620,
933	CAATACTACCCTTTCATAAG	GACACCCACTAGCTCCAATT	1961715	1964036	2322	1	BW25113_1884,
934	TCTGCCAAACGGCCGTTCGG	CCGCTTTTCGCCTACCGGGT	3340837	3343387	2551	3	BW25113_3206,BW25113_3207,BW25113_3208,
935	GCCTTCATTGGGAGGGGGTC	CCCCGGCTCTAAGCCCCACC	613550	615602	2053	1	BW25113_0587,
936	GTTAGTACTCTGATACTTTC	GTACACATATCCCAGCATCG	2771027	2775454	4428	1	BW25113_4645,
937	AAACGGTGTCTCAGTGCGTT	CAATCGTACAAGCATTCGTT	4575522	4578480	2959	1	BW25113_4351,
938	GTGTCGGGCTCCAACTGTAT	TCAGGCACCGCCACGGTCAT	1440814	1443406	2593	1	BW25113_1385,
940	CCTTTGAGTTTAGCTGCGAG	TGCTATAATCAGGAAAATTC	4336297	4337612	1316	0
941	GGTCCGATGAGGCTCGTGTG	TACATTTGCCAGGCCTACTT	3565713	3568781	3069	1	BW25113_3433,
943	GGGACGGACTTCCCTGGTCT	GCCGATTTCGCGGCGCTTGC	3153704	3156712	3009	1	BW25113_3017,
944	TGTCGATAGAATGTCGTCTA	ACTAACCGGCCCAGTGCGTA	552006	556046	4041	4	BW25113_0528,BW25113_0529,BW25113_0530,BW25113_0531,
945	AGCATGTCAGTGGGCGCACG	CCCACCCCGTCAATCCAATT	1134246	1136915	2670	1	BW25113_1083,
946	TTCCGTCGGGTATCCGCGTA	CCCTCCCCTTAGCAGAAGTG	3313873	3316352	2480	2	BW25113_3174,BW25113_3175,
947	GTTTGGGGACGGCCCAGGTT	GCTATCGGCAACATACAAAC	520200	522875	2676	0
948	GTGGGAACTGCGGGTTCAAG	CCCCCGTCAAACTTCCCCGC	2287992	2290196	2205	3	BW25113_2197,BW25113_2198,BW25113_2199,
949	GACGGTAGCGAAGCCATTTT	TGATTACACCACCAGCAAGC	1695858	1697842	1985	1	BW25113_1623,
950	TTTACCGGCGGCCACGCGTT	CTACCTACGGGTTATTGCTC	3673949	3676324	2376	0
951	CGTCGTTTGATGTTGGGCGG	TTCCTAACAGCCAGGCCCAT	3149109	3151636	2528	1	BW25113_3012,
952	AGTGTGGCGGGTGGCTGTCT	GACCCCTACTCCATCCACTT	2971069	2974995	3927	2	BW25113_2839,BW25113_2840,
953	TTGGGTTAGGGCGTGGAAGG	TGACGATACTAGAGCACCCT	3581753	3583904	2152	1	BW25113_3451,
954	GACTTGTTGTTGCTTGAAAT	GCCGGAAGTACAAAAAACAT	3679124	3681116	1993	0
955	GGTGGTGGGGTCATGTGGGT	CACTATACGTAATCCTGACG	3123069	3125746	2678	1	BW25113_2982,
956	CTGTTCTGATCTATGCTGGA	ACGGCACAGAGCTTAATCAA	2906332	2908463	2132	1	BW25113_2785,
957	CGGGTGTGGCTGCCCGTTGT	GCTGATCTAACACGGATAAG	3010220	3013102	2883	0
958	ATTGATAGATGGGAGCTGGC	TATTCACCTTACAGCTATCC	3559642	3562732	3091	2	BW25113_3429,BW25113_3430,
959	CATGAGACGCAAGGAGGGCC	TACCCCGGATGGCCACTTAG	2616768	2620433	3666	1	BW25113_2502,
960	ACAAGGGGGGGGAGGAAGCT	AATGTATGAAACCGATCACA	37181	38797	1617	0
961	TCGTAGCGTCGTAGTGAAAT	CGCCGGCTCACAATTCGCGC	3537293	3540664	3372	3	BW25113_3412,BW25113_3413,BW25113_3414,
962	TGAATCCGTGCGTTGTCTTT	TCCAGATCTGTACCCGCAGA	4141724	4143857	2134	0
963	GCTGTGGTCGTAATATGCTA	TGCGCGGCCGGTCGCCGACT	1969895	1971786	1892	1	BW25113_1890,
964	TTTATTTAGGTCCCTTCTTA	CTGTCGGCCATGCACCTTAA	3474202	3477412	3211	1	BW25113_3352,
965	GCCGTTGGAAGTTGGGGAAA	ATCCGAAATCCACGGTGAAA	1388209	1392618	4410	3	BW25113_1330,BW25113_1331,BW25113_1332,
966	GTCGTTGCAACCACGTTCAT	CCGACCACATAGAAAAAATC	2021909	2024032	2124	2	BW25113_1958,BW25113_1959,
967	GGAAGGACGCTTTATGCATT	CATTGCCCTCCGGTACACCC	928411	929332	922	0
968	TAGATGTGACATGTATTATG	ACAAAATAGCTTCAATCTAT	2254880	2257024	2145	2	BW25113_2168,BW25113_2169,
969	GGCGAGATCATGGCCGAGAG	CACGATAGGACGAAGCAGAG	1592760	1595518	2759	2	BW25113_1511,BW25113_1512,
970	CAGGGCTTTGGCGTGGCCTA	CAATATCTTACAGCACAACA	1126213	1129001	2789	3	BW25113_1073,BW25113_1074,BW25113_1075,
971	TGCTAAATTTGGGGGACTAT	TAACCAGAACTTACCTCTAT	2762241	2765198	2958	4	BW25113_2634,BW25113_2635,BW25113_2636,BW25113_2637,
972	CTTCATACGACTGCTATCTT	CAGACGAAACAACTGCATCG	2125330	2127428	2099	2	BW25113_2058,BW25113_2059,
973	CGATAGCGGCTTTATGCCCG	CAGACCGGCCACTACTTGGG	1452662	1454947	2286	1	BW25113_1395,
974	CGCTAATCCACACTGCTCGC	GCTCACTAATTGACAACAGC	672613	675784	3172	3	BW25113_0646,BW25113_0647,BW25113_0648,
975	GGGTGATTGTACCGATGTCT	CCACCCGGCGCCTATTAACA	2242336	2245781	3446	2	BW25113_2158,BW25113_2159,
976	CGAAGGCACGGGTTGTTTGG	ACGTTGTCTCACGCATCAAA	3004925	3007524	2600	0
977	GCGGAAGAGGCGTGGCTGCT	CCTTTAGTCTGTCCTGTTCG	795038	799704	4667	3	BW25113_0768,BW25113_0769,BW25113_0770,
978	AGTTTCTTGAGCTTTTTGGG	TAAGGAAGTCCCCGTGTAGG	3422490	3425997	3508	6	BW25113_3279,BW25113_3280,BW25113_3281,BW25113_3282,BW25113_3283,BW25113_3284,
979	TGATCATACTTGTCTGTATG	GGGAAATACGCCTCCCTTAT	2469178	2471629	2452	5	BW25113_2363,BW25113_4545,BW25113_4501,BW25113_4643,BW25113_2364,
980	CTTTGTGTTTCTCTCGGCGC	GCTGCCACATGTCAGAGTCT	2245165	2247341	2177	1	BW25113_2160,
981	AAGTCTTAATAACTGCGTAG	TAAGCCAATGAACAAGTAGT	947001	949199	2199	0
982	TACATCATAATCTATTCACC	AGCCTCGCTAGTCAGGGCTG	3869891	3872755	2865	1	BW25113_3698,
983	GACCCGGTGTGGATGGCGGG	AGCTGCTTTCATGAATACAC	2512360	2516400	4041	5	BW25113_2400,BW25113_2401,BW25113_2403,BW25113_2404,BW25113_2405,
984	TCCTTAGGGTATCGCCGGAA	CCTGATTCACCCAGTTAACA	316559	318712	2154	1	BW25113_0306,
985	CCGTTGAATCCGCTGAGGAG	CATCCACTCCTCGAAGCAAT	1894257	1894637	381	0
986	CACGGAGGCCGGTCGCTTTA	AACGGTGAAAAAGTACAGGC	4346886	4349077	2192	0
987	GTGGGTGGGCTGTTTGGTGA	CCATCTACTGGTTATCGCAC	3386426	3390353	3928	0
988	TATAGCAAATTTCGCCCTTA	CCGCCACTATGCATTTTTAG	1907311	1911032	3722	2	BW25113_1831,BW25113_1832,
989	ACTTGCCGGGGCCCGCCCAT	CCACCGGTCCACTACTCCAA	1182340	1185085	2746	1	BW25113_1128,
990	GAGTTAACGGTTGCCATCGC	GGTCGCACCCATAGACTCCA	3018908	3021075	2168	1	BW25113_2883,
991	ATGATCCCCCACCAGGTGGC	TTGCATAGGTCAGTTAAGCA	2078014	2080955	2942	2	BW25113_2014,BW25113_4678,
992	GTGTCCGCGTAAGTGGAGGG	ACCACCCCGTGGCTTGCACC	2854455	2856900	2446	2	BW25113_2736,BW25113_2737,
993	AGGTGCTTCCTGCCACAGAT	ATGTCTTGCCCACCCACCGT	1785873	1789340	3468	3	BW25113_1708,BW25113_1709,BW25113_1710,
994	TCTGGTGCTTGGAGTTTACG	AGGGCACGCGAGGTCCCCCT	740553	742099	1547	1	BW25113_0713,
995	AGGTTCAGGTTGTGCGGCCG	GCAGAGACACGCGAAGTTAC	1925303	1927999	2697	1	BW25113_1850,
996	TGGACTGCACACGCTTGAGG	CCAGCCCTGAAGTGCGATCG	505196	506747	1552	0
997	TGTAACCGTGGGTCCGGCGC	AACATGTCGAGCAAAGAACC	3526136	3527862	1727	1	BW25113_3403,
998	CTAATTGTACAGAGGTGTGT	CGCCAATAGCACCCTAAACG	4222166	4225316	3151	0
999	TAATAAAAGCGTCGGCTGGA	AAACGAGAAAAGGAGGCTAG	3452945	3456243	3299	4	BW25113_3327,BW25113_3328,BW25113_3329,BW25113_3330,
1000	GATTCCAACACGTCGTCTGG	TAATTAATTAATAGATTTAG	693099	694688	1590	0
1001	ACCCCCAATATAGATTGCCC	TAGAACAACAACACTCTCTG	2339242	2341351	2110	0
1002	ATCGTTAAGTTCTATGGCCA	ACACGGGATACACGATCTGA	592422	593070	649	1	BW25113_0573,
1003	GCGAGTGGACCTCTCGAAGG	CAGGACGATCTCAAATCCCG	4236092	4238495	2404	1	BW25113_4035,
1004	GTAGTTCGCGCGTTATGCAT	CCGCAAACACACGACCGAAC	1250113	1253718	3606	1	BW25113_1203,
1005	CATGAGGACAGTTCTGGTGT	AATTTCTAGCCAGTAAGTCC	2699093	2701944	2852	1	BW25113_2570,
1006	GATAGTCTAGGGACGGGGGA	TCCAACGACCAAAATAACTA	4165275	4167619	2345	5	BW25113_3976,BW25113_3977,BW25113_3978,BW25113_3979,BW25113_3980,
1007	GTAAAGTACTACTCGAGGCT	ACACCGGGTTGGTGTCCCTC	4058234	4061521	3288	1	BW25113_3877,
1008	CGGGTACGCAGGCAGTTTCC	ATACTCATGACTCCTACTTT	3907062	3907629	568	0
1009	CGGATGGTGGACGGGTGGAA	TGAAACACGGGTGCATTATC	2421743	2423276	1534	0
1010	TGTGCAGGATTATTGGTTTT	ATTGTTGCTTATTTATAAAC	1945709	1948008	2300	2	BW25113_1869,BW25113_1870,
1011	TGCGTGCGAAGCCGTTATGT	TCTAACCAAACGCACTTAGA	4378798	4380855	2058	1	BW25113_4160,
1012	ACGGTTTCGAGGAACATGGG	AGCGCCCCCCCCAGATGATA	1071304	1073496	2193	0
1013	CGTTACCCAGGTCGTGCCCG	CTCACATGCGCAGTCCACAC	3920104	3922219	2116	1	BW25113_3744,
1014	GCCTTGGCGGGTTAGGGAGG	CGAGCCCCCCTTGCGCGACA	2189474	2192273	2800	0
1015	GGTAACATGGTTGGGGTAAC	ATAGTAGGCCAATTCGCCAG	943615	945963	2349	2	BW25113_0900,BW25113_0901,
1016	GGAGGAAAGGGTTGGGCTAG	GAGATTACCCTTGAAACGAG	174877	176333	1457	1	BW25113_0159,
1018	TCCAATCATGGATTGGTCAT	TTTGTGTTTACGACCAATGC	3888031	3890349	2319	1	BW25113_3714,
1019	ATCAGCGTAGTGCGGGCGTT	CCGACACGCGGCCGGAGCTG	2309091	2311511	2421	1	BW25113_2217,
1020	CTATCTTTTGCTAGCCGCTG	CCAACAGACCAATACACCGG	3241658	3243538	1881	4	BW25113_3096,BW25113_3097,BW25113_3098,BW25113_3099,
1021	AATGGTTTCCTCGAAGGCGG	CCCGCATGGCATTGATTAAG	2665257	2667346	2090	2	BW25113_2542,BW25113_2543,
1022	ACGTCGGTCAATTGGGCTTG	GTACGAACCGATAGGCCTGC	753506	755460	1955	0
1023	AATCGAGGGTGGTCGGGTGA	AATGCAAGCCCCTAATCGGT	4396823	4399346	2524	0
1024	GCGCCGGTCCGGAAGGGGGC	TCGAACGTATATTGAAAACA	1093456	1095996	2541	2	BW25113_1034,BW25113_1035,
1025	TGACCGCCTTGAATCGTACT	ACCACCCCTGAGCCTTGATA	3596684	3600264	3581	4	BW25113_3465,BW25113_3466,BW25113_3467,BW25113_3468,
1026	ACCGGGTCGGTGATCTTCTA	CCTCACACCTGATTTAAGCT	2671054	2673554	2501	1	BW25113_2548,
1027	TGTAGCCCAGTCACGGACTA	AACAGTATATTATCCCATCC	1325539	1327413	1875	0
1028	GCTGTGTGGGCGAAACAGGT	CAATCGTGCCAAAGTCCACC	4619432	4620717	1286	0
1029	GGTAGTCCTCCAGTGTATAA	TTTAAGCCTACCACGAACAT	4132461	4134561	2101	1	BW25113_3950,
1030	ATATGCGACTCCGTTGCGAG	CCTCCGGGCCTTGCGTAATT	980102	982108	2007	0
1031	GTCGAGTAGTGGGCTGTGGC	TCCCCAACCTGCACGCCGCT	2190041	2193985	3945	0
1032	GTATAACCTGATAGTACCGT	TGGTGACAGCACCCCATGCG	2183305	2186562	3258	3	BW25113_2110,BW25113_2111,BW25113_2112,
1033	CTTATTTAGCTTTGCGCGTG	ACTATTTAAGGTAGCGTGCA	756312	756791	480	0
1034	TACAGCTTTTTTCATGGCTA	GGCCACAGCCCCGTCTAGCG	1305088	1308123	3036	4	BW25113_1252,BW25113_1253,BW25113_1254,BW25113_1255,
1035	TATTATTTGTACCGGTCTTA	AATTCCGTTCACGTTGTTTC	3952289	3955098	2810	2	BW25113_3775,BW25113_3777,
1036	TAATTTTTTAATAGCCTTCC	CCGTGTCCTTGATATGTGGC	1844799	1847719	2921	2	BW25113_1767,BW25113_1768,
1037	GAGCTTGCGCGACTTGCTGG	TCCAACAGTTTGCGACCCGG	2766454	2769462	3009	2	BW25113_2642,BW25113_4644,
1038	TGCTCCGGAGCGGGGCTTAT	ATAGTTAAAATCCTACCTAC	1297842	1301630	3789	4	BW25113_1245,BW25113_1246,BW25113_1247,BW25113_1248,
1039	ACTAGAGCTTTGCGTATGAT	CATGAGGGTAGTCTGCAACC	3342528	3345895	3368	2	BW25113_3209,BW25113_4450,
1040	GGGGCGTGGCCTGTTTTTGT	AATAGACCGTGGTACGGAAC	3814442	3816610	2169	2	BW25113_3648,BW25113_3649,
1041	GATCTTATGGCTTGCTAGCG	AGCGCATGAATGCTGTTGTC	1859696	1862050	2355	1	BW25113_1782,
1042	TTAGCGTTTCGGGCTTGTGA	GGCTCAGCCTCCCTGTCGTA	1532469	1534694	2226	0
1043	GGCGATCGTGTATAAGGCTC	GCTCTGATGTACCACTCTCG	1733251	1736580	3330	1	BW25113_1660,
1044	ATGAGTTAGAGAGAAGTTGC	ACACAACGCAGTACCTCGTA	1194141	1196568	2428	3	BW25113_1139,BW25113_1140,BW25113_1141,
1045	GTCAACTGGACCGCCCTGCC	AAAAAATGACCTAAGTTAGG	2625695	2628709	3015	1	BW25113_2508,
1046	TCTGTAGGGGTACGAGGCGG	ACCAATATGTCCATAGTAAG	830097	832815	2719	1	BW25113_0800,
1047	CGAAGGATCAAAAGGGTATG	CTGTCTTGCAAATGTCACAC	2586966	2589318	2353	1	BW25113_2474,
1048	TTAACATGTTGCGGGGTTCC	CGAGTTACGAGCTGAGTGCC	1558132	1560814	2683	0
1049	AGGAGAATTTCAGTCCCTTG	TACGAGACAAAATTAGACAC	3055023	3058770	3748	2	BW25113_2918,BW25113_2919,
1050	ATAGTATGACGGACTAGTCT	CATTAAATTATTGGTCTCAA	1844042	1846955	2914	2	BW25113_1767,BW25113_1768,
1051	GTGCATGTTAAAGTGAGCGC	GTTCGATCCCCACACATGAG	3743294	3745446	2153	4	BW25113_3583,BW25113_4648,BW25113_4649,BW25113_3584,
1052	ACGTACGTGCCGTATAGTCC	AAGGTCACAGAAAGGCACTA	1944534	1947143	2610	3	BW25113_1867,BW25113_1868,BW25113_1869,
1053	GCTTGGCTTCAGACGGTTTG	GGGAATTCAACTGACCACTA	1082329	1084121	1793	0
1054	AAAAGGGCGTGACCCGCAGT	ACCCATAAACGGAGTACAAA	2191135	2191319	185	0
1055	ATTGGTGTCGGAGCTGTTAA	CAAAGGGGTCTGGTCCAGAA	3436845	3439132	2288	4	BW25113_3301,BW25113_3302,BW25113_3303,BW25113_3304,
1056	GGATGTGCGTGTGCAGCATA	TCAAACCGCTCCGCTGTCCG	4265911	4267966	2056	2	BW25113_4062,BW25113_4063,
1057	AGGGGCTTCGCGGGTATGCG	TAGTCGACCCACATCCATCG	1789057	1790772	1716	1	BW25113_1712,
1058	AATATGCATGTTCGTAGCCA	CTGCCCAATATTCGACGAGA	1857546	1859967	2422	2	BW25113_1780,BW25113_1781,
1059	ACTTCTAAAGAGGTCTTGTT	CCTGCTTCCCGCTCGCCGCT	4512054	4514724	2671	0
1061	GGCTGAACCTCTTGTTGGGG	AAGTCACCAACGACTAGATA	2252968	2256357	3390	2	BW25113_2167,BW25113_2168,
1062	GAAAGGTCAGTACTAGTGGT	AACAAGACCACTCGTCAGAT	850650	854348	3699	1	BW25113_0820,
1063	CGTATCTCGTCCCATGAGTA	ACCCAGCTATAAGTAATATT	2531678	2534706	3029	2	BW25113_2421,BW25113_2422,
1064	CTACTGTCATGCTTACTCAT	CTGCCCCAACACGTCCCTGA	2918737	2920509	1773	0
1065	GGCGATGGCAGGCACGTCTG	ACGTAAATTCATACCTTCAC	4079775	4082136	2362	1	BW25113_3896,
1066	TCTATTGGAATGCGGAAATT	TCGGTTACCAGATCAACAAC	1482756	1486852	4097	7	BW25113_4493,BW25113_1418,BW25113_4597,BW25113_1419,BW25113_4428,BW25113_1420,BW25113_4429,
1067	GGTGGATCGGGGGAACCGAT	CAGTTGGAAACCATTACATC	1214331	1216696	2366	1	BW25113_4520,
1068	CCGGCAGATGGGGATTTCTG	CCGGTCGCAATTGAACTACG	3608637	3610388	1752	1	BW25113_3478,
1069	GCAGTCGCATTTACGGGCAG	CGCGCACATGTTTCGTCTAA	3082489	3084492	2004	2	BW25113_2944,BW25113_2945,
1070	TTGATATCGGATTGTTATCT	TGCTTCAGGGGTACACCAAT	1411504	1412274	771	2	BW25113_1351,BW25113_4526,
1071	GGCCTGCCTACCGAAATGGG	AAGCTTGAACTTCACCTTGC	1919826	1922709	2884	1	BW25113_1844,
1072	GTCGCGTGTCAAGTCGTCTT	CCCGTATCACCACTTATAAA	3381428	3381610	183	0
1073	GATGATTGTATAACCGTCTA	GTGCCACTCGATGTGCCCCA	2652329	2655273	2945	3	BW25113_2528,BW25113_2529,BW25113_2530,
1075	CTAATCAAACCGCTATTCCA	ATCACCCTGACTTGCAAAAA	1472612	1474972	2361	0
1076	TCCAGGGTGATTTTCGAAGG	TATTACAAAGCCCCGACGTC	2221727	2224205	2479	3	BW25113_2139,BW25113_4679,BW25113_2140,
1077	GTTACGCGTCAATCTGTTCG	GCAAGCCCACCGTCTCGTGT	3998011	3999258	1248	1	BW25113_3821,
1078	ACCGCGTGTGGTGCGCGAGA	CGTGTTGAACCCACGAAATC	4044633	4046639	2007	1	BW25113_3866,
1079	TTCATTTGATACCTGTCCGC	TTAGCAAGTCGACTCCATGA	4400489	4402531	2043	2	BW25113_4183,BW25113_4184,
1080	TCGCGTCGGAAGTCTTCGAG	ATCGTCGTCAGAGACGAATA	3410497	3412221	1725	1	BW25113_3267,
1081	GGGATGCGGCTGATATAGTT	TTAGCCCATGGCACCCACCA	1271191	1273590	2400	1	BW25113_1222,
1082	GTGTCCACTCAAGTGTGCTC	GCCTACTCGTGCAGAGACCG	3966340	3968289	1950	1	BW25113_3789,
1083	GGCTTAATACGCAATGCAGC	TCCGAAGTGCACCATGCTAG	215644	218092	2449	2	BW25113_0196,BW25113_0197,
1084	ATTAGGTGGTCGTAGTGTAT	CAGTTCTAGCACCAAAGATA	135985	139946	3962	2	BW25113_0125,BW25113_0126,
1085	CTCGACTCTTTAATGGCCAG	GTTAGAGCTAGGCAAATCCC	2485002	2487980	2979	2	BW25113_2374,BW25113_2375,
1086	AAAAGTGGGTGTATCTAGTA	GCTTGGGTGGATGTCACGTA	4111955	4114797	2843	2	BW25113_3933,BW25113_3934,
1087	ACAGACTAGCTATGATCGAA	CCCAGCGCTTAGCCAGGCTG	3944960	3947331	2372	2	BW25113_3769,BW25113_3770,
1088	CGTGCAATAGAGCGGCGAAG	ACTATCCAATCGCACAGGGT	2178198	2180511	2314	2	BW25113_2105,BW25113_2106,
1089	GGTCTGTAGATATTTCAGCT	AGGGTTCCCGTAAGCCAGAT	1726930	1730627	3698	3	BW25113_1654,BW25113_1655,BW25113_1656,
1090	GGGCGCTGTGTAAACGACCG	TCACAATATGAACTCTGTTC	741333	744548	3216	3	BW25113_0714,BW25113_0715,BW25113_0716,
1091	CGGCTCTAGTCACTAGTTCG	CACCTGCACCTGTGCCTAAC	1454554	1457110	2557	2	BW25113_1396,BW25113_1397,
1093	AGGTTTGCTAACGTGTGTTT	ACCCCCCAACAGCCCTATTC	425626	429535	3910	4	BW25113_0410,BW25113_0411,BW25113_0412,BW25113_0413,
1094	GGCGGGGCATCGCTGGTGAC	CATTACGGTGGTGGGCCTAA	3828967	3831227	2261	2	BW25113_3658,BW25113_4653,
1095	AGCTGTACAATTGGTCGTAG	ACCAACCTCCGACGTGAAGT	418735	420837	2103	1	BW25113_0404,
1096	AAGAGGTATTCCTCGCGTCT	ATCCTCGCGAAAGCTGGTAA	1946432	1948552	2121	2	BW25113_1869,BW25113_1870,
1097	TTTACCGAGAGTAACCGGCC	CGGATTCACGACCATGAAAA	2019840	2022387	2548	1	BW25113_1957,
1098	AGGGATGCCGTGGTGCTATC	GCACCATTTTCAGCGTGAGA	1564764	1567459	2696	1	BW25113_1493,
1099	CGCGTAGCGTGTCCTGGCTC	GGGACGTTGCGCTCTCTATT	601291	603445	2155	4	BW25113_0580,BW25113_0581,BW25113_4700,BW25113_4415,
1100	ATAGGTTGGGCGAAGAGTGC	CCTACCGACTCCGACTAACA	761583	763473	1891	0
1101	TCGAAGTAGCCCTCGCACGG	GTTTCCGTACGGGGACAGCC	3752567	3752755	189	0
1102	TGGGGCTCAGGCAGTTTTAC	CGTAATCGCGAATGTTATTC	4247238	4250441	3204	3	BW25113_4044,BW25113_4045,BW25113_4046,
1103	CATCCCACTTGCCAGTGGAA	ACCGCGCCAGGCAGCCACGT	699926	702769	2844	0
1104	AGATGCAGGATCTGGCAACT	TCGGCGCCGCCAACCGCCTC	1155728	1158027	2300	1	BW25113_1103,
1105	GGGCGAAGCGATGAGAAGAA	GCATTCAGACGGTCCAACAG	4490076	4492801	2726	2	BW25113_4575,BW25113_4277,
1106	TCCAGTTAGGTAGCTTGCAT	TAGGCCGCGAAGTATGCCCT	182081	185495	3415	1	BW25113_0167,
1107	TCGTGTACCGTTTAACGGCG	CAAGACTCTCGTTCTCGCCC	863209	867736	4528	2	BW25113_0830,BW25113_0831,
1108	TACTGCGAAGTGACCGGCGG	GACCCTCAACTTCCCAAAAC	4124755	4128620	3866	2	BW25113_3943,BW25113_3944,
1110	GCGTGTGTACGTTTTTGTCA	CATTTCAGAAAGCAACATAG	630262	633150	2889	2	BW25113_0602,BW25113_0603,
1111	AGGGTGTATGCTTACTCGGC	TTTTATGACCATTCAATGTC	4503143	4504867	1725	1	BW25113_4290,
1112	ATATTAGGTTACATGATCAG	ACCCATCGTATGGATTGTCT	2330962	2332364	1403	0
1113	TTCCGGACTGCAAGTACTCA	CCACCCTGTACGGTGGGAAG	2824319	2825912	1594	0
1114	GAATCGGTTCAGCCCATAAA	ACGCCGGGAACTTGAGCAAA	6384	8219	1836	1	BW25113_0007,
1115	GGCTAGAGTAATGGATTTGG	CACATATGGAGTTAAGAGCA	1098129	1101584	3456	4	BW25113_1041,BW25113_1042,BW25113_1043,BW25113_1044,
1116	CTGGCCACGACAAGAGGTCT	TTGCCCAGATAAGTCACCAT	3771417	3773583	2167	1	BW25113_3604,
1117	CTATACTGTTTAACATCACC	TTCTTAAGCCAAACAACCCT	4561489	4564884	3396	2	BW25113_4341,BW25113_4342,
1118	ACGCGGTATGTCGGGCGTTA	AATAGGGCCTAGCGATACAA	924002	926038	2037	0
1119	TCGGCTTGCCCAGAGCTGCC	CACAGCCTTCGACACTGGAC	3487921	3490381	2461	1	BW25113_3366,
1120	CTTTGCACCAATACAACGCG	GGTCTCTGGGCGGCGCACTC	3830173	3831782	1610	1	BW25113_3659,
1121	ATTTTTGTGCGGGCTAGAAG	CCCACCGTTGCACTAACCCG	3850366	3852541	2176	0
1122	GACCAGGGAAGTTAGACGTG	GAAATTAAAAATAACATAGA	3540779	3543821	3043	1	BW25113_3416,
1123	CAGCCTTGAACGTTGCGCGG	AAACACATATACAAAGCGTC	3943844	3946284	2441	3	BW25113_4669,BW25113_4488,BW25113_3769,
1124	GCGTGTAGGGACATAACAGA	GGCCCGCAGGCACCGTCGGG	1094440	1097211	2772	3	BW25113_1035,BW25113_1036,BW25113_1037,
1125	CCAGCTTGTTTGGTGTAGGG	ACAGATGCATTCGCCAACCT	626979	629786	2808	2	BW25113_4512,BW25113_0599,
1126	GTAGCTTTCTAGACGGTTAT	ACGCCAGCCCCAACCAAGCG	492316	494956	2641	2	BW25113_0474,BW25113_0475,
1127	CTCCGGTGTATCAGCGGCGC	CACCTACAATACAAACGGGG	4466396	4470065	3670	3	BW25113_4254,BW25113_4255,BW25113_4256,
1128	GAGAAGCGGCTGGATGGCGA	GTCTGAATCAGGTATAGTCA	3262020	3264167	2148	1	BW25113_3123,
1129	TTCCGAGTGCCTTAGGCCTT	CAAAGAGCATCTACAAATAA	2076273	2080046	3774	2	BW25113_2012,BW25113_2013,
1130	CCGGCTCGTTCATGTTGGCT	ATTTGACAAATTATCCATGA	2086156	2091192	5037	5	BW25113_2022,BW25113_2023,BW25113_2024,BW25113_2025,BW25113_2026,
1131	GATCTTTGTAGCGCAGTCCT	ATCCAACCCAGCATCCAACG	3669063	3671533	2471	0
1133	GATACTCAATGACAGTGGCG	ACAAACCAAAAACTTACTAC	4058893	4060621	1729	1	BW25113_3877,
1134	CGCTCAAGACATCTTTTAAG	TCCTAGACCGACGATAGAAC	882055	884328	2274	2	BW25113_0846,BW25113_4417,
1135	GTCTACAGGATGACAGATGT	CTATACCGCACCTGCTAAAA	442428	444645	2218	2	BW25113_0429,BW25113_0430,
1136	CTGTTAGAATATTCGCGGTT	CCACAACAGGCACATAATTT	2920623	2920897	275	0
1137	ATGTGGGTTGGTCGTGAGTC	AACCGTTGATTGCTACTCAC	3970559	3972418	1860	1	BW25113_4481,
1138	TTTAGATGGGGTAATGTTAA	TACTGGAGCCGTCCCGTTTT	1959671	1962053	2383	2	BW25113_1881,BW25113_1882,
1139	TAATGTCGAATTACTGCTGT	TCCTATGTCAGTCTCCGTCG	1592731	1596214	3484	2	BW25113_1511,BW25113_1512,
1140	TGCATGGGCGGAAGGGAGGG	CAACCATGAACTCCGATGAC	4447708	4449245	1538	1	BW25113_4235,
1141	CAATAGTGCGTAGCCTAGGT	TCGAGTAGTATACATCGGCA	1234748	1238413	3666	1	BW25113_1191,
1142	GACATGCTAGGTGGGTCTCT	ACGAATGAATTGCAATCATT	2682376	2684190	1815	0
1143	TGTAACGCTGTTGTAGGACA	GTAAATACGTACACGCCCAC	1159084	1161780	2697	2	BW25113_1107,BW25113_1108,
1144	TGAATCTGGACTTAGCTGGA	ACCCAAACAGACGAACCGAT	651117	654519	3403	4	BW25113_0622,BW25113_0623,BW25113_0624,BW25113_4581,
1145	GAAGGGTGTGGTTTATTAGT	ACAGTCGTACTCTACCCGGC	1325584	1327998	2415	0
1146	GAGGGCACTGTGGAGTCTGC	GGCATCTACACAGGCCGCAG	2672960	2676219	3260	0
1147	ACGGGGTACCACTAAGGCAG	CAATTCCGACTATCTCGATA	2865457	2868370	2914	3	BW25113_2748,BW25113_2749,BW25113_2750,
1148	GTTTCGTAATTACCGGTTAA	TTAGCTATTTGATCACCGTA	594666	596180	1515	0
1149	TTCCGTGGCAACGAGCTGAG	ACCCACCAGGCACACCTAGC	4325417	4328965	3549	2	BW25113_4115,BW25113_4116,
1150	TTGGATAATATTCTGTTGCC	CCTGCCCCTGGAAGACGGAC	1698373	1699421	1049	2	BW25113_4409,BW25113_1625,
1151	AATGTAGGTATGCTGCGGCG	TCCAGGGCCAAGCGCTCCGA	2347099	2352108	5010	4	BW25113_2242,BW25113_2243,BW25113_2244,BW25113_4543,
1152	TGTTTAGTAGTATTGAAAGA	CGTGTGCAGACCAAAAACGG	3986991	3989105	2115	3	BW25113_3807,BW25113_4558,BW25113_3809,
1153	CTTGTAGTGGTTGTGACTAT	ACCGGGATCAGTGAGGAGAA	4605115	4609419	4305	3	BW25113_4380,BW25113_4381,BW25113_4382,
1154	GCCATACCTGCATTCTTACT	GCTACCCCGACAGACTAAAC	2913441	2916605	3165	2	BW25113_2789,BW25113_2790,
1155	CTGGGTCACGTTAGGGGACT	TGACCAAGAGAAGCCGAGCG	845131	847192	2062	1	BW25113_0814,
1156	ATTACCTCCTGATTGATTAC	CGAGAAGCCTACGTTGAATA	2365275	2369473	4199	5	BW25113_4544,BW25113_2258,BW25113_2259,BW25113_2260,BW25113_2261,
1157	TGGCGCGTGTCTTCTAAAAG	AATCTGAACCCACATTGGAG	2151015	2154554	3540	0
1158	GTTATATGTATGCGTTGTCG	CGGACAAGAAGCACAATAAG	350247	352746	2500	1	BW25113_0336,
1159	TTCGGGTAGGCTGTGGCCCC	TACGAGGAACCACCTTCCTC	4468324	4470541	2218	1	BW25113_4256,
1160	AGGGTGCTCCACAGCCGCTC	TCACCGACGACCCCTAACCC	2752007	2755636	3630	2	BW25113_2625,BW25113_2626,
1161	TATCTGTCCGTGTTCATCAA	TCTTTCTATTGTTTCTCCCT	4622550	4624066	1517	2	BW25113_4393,BW25113_4394,
1162	TGGCCAGGGTATGACATAGG	CATAGACTACACATCATTGA	1188709	1191167	2459	2	BW25113_1134,BW25113_1135,
1163	GTCTCAGTCTCCTCGGCGGA	CTCCATGATGAACTCAATCT	3370386	3374263	3878	4	BW25113_3230,BW25113_3231,BW25113_3232,BW25113_3233,
1164	GCAGGTTTATGGGGATAGGG	CTAGAGCCCCGAGGAGATCC	3164035	3165916	1882	1	BW25113_3027,
1165	GTACTGTAGGCGTAATGTAT	TTTCGTTTTATTAGTCTCTT	156966	159753	2788	2	BW25113_0146,BW25113_0147,
1167	CCTGCTGCTCATCGCTTTCA	CTTTCTCTTATAGCCTTCTG	385454	388586	3133	3	BW25113_4580,BW25113_0372,BW25113_0373,
1168	GAGGGCTTGAGCCGCAAGTA	CCAACTCTGCACTGCTTCCG	1211272	1214124	2853	3	BW25113_1165,BW25113_1166,BW25113_1167,
1169	CAGATGTATGTCGTTACGTT	CCACGTTGACCGAACTAAAC	4455499	4458099	2601	2	BW25113_4241,BW25113_4702,
1170	TAGCATGTTTTTTAGATCGG	GAGTCACGTTCCCGGTACCT	2234405	2236610	2206	1	BW25113_2152,
1171	GACGATTTGCTTATGGCTAT	TCTACGAGTATGAACCTCTT	281815	284454	2640	1	BW25113_0271,
1172	AAGCATTGGGGAGGGGGTGC	GCGCACCCGATATGCTATGC	4578977	4580730	1754	0
1173	GGATAATACTGGTCATGTTT	AGAGGAATATGCACTATTAG	3694261	3696565	2305	1	BW25113_3540,
1175	AGCCATCTTGATCAGCCTTA	CCCTATTCAACCCAACACAT	1068147	1071684	3538	2	BW25113_1012,BW25113_1013,
1176	CACTTATGTTAATTAATAAC	ACGCGCTCTATTGTCGACTG	2060945	2064574	3630	5	BW25113_4641,BW25113_4582,BW25113_1996,BW25113_1997,BW25113_4582,
1177	GTCGCAGAGCGGGGGGCTTA	CGCCCCGCTCACTGGTAATT	1851181	1853858	2678	2	BW25113_1773,BW25113_1774,
1178	GAATCCTCGTAAGGCGGTGG	TGACCATGCCACGATTTTTT	152645	155078	2434	2	BW25113_0141,BW25113_0142,
1179	AGTGAATTAAGGCGTCGTTT	GCCCCCGGCTGACCTTACAA	2381699	2384937	3239	2	BW25113_2274,BW25113_2275,
1180	GTGGCGTGGGGGGTTTGGCT	ACCCCTGACAGTCACAACGA	3128167	3132332	4166	2	BW25113_2987,BW25113_2988,
1181	GGCAGCCAAAGAGCGGCTGA	CATATCACCACTAGCGAGTA	1669118	1671442	2325	1	BW25113_1602,
1182	GCGAAACAGACGGCCACTCT	TCGCACGGTTCCTGTGTCGC	821963	824753	2791	1	BW25113_0794,
1183	TGTATTAATCGTTAAGTATG	AACCACGCCCTCAAGAGAAG	4214968	4218202	3235	0
1184	GCAGTATCACTCGTGGGGTA	GGTTAACCCAGCGATACTAT	1691613	1693416	1804	0
1185	GGTTGTACGGCGCTAGTGAG	CAGTCTGGGCACCGACTCAA	1298802	1301132	2331	2	BW25113_1246,BW25113_1247,
1188	GAATGGGGCTGATATGAATG	GCATGCCGCCATATGCAGGG	4391129	4392722	1594	0
1189	CGGTTTAATACTTGCATGAG	CTGTGGGGCCGGGCTCATGA	3571329	3573783	2455	1	BW25113_3439,
1190	GTGGTGACCCCATTAGTTCG	GGCCCCTGAAGCCCCATCGC	1614051	1616498	2448	2	BW25113_1532,BW25113_1533,
1191	TGGTCTTTGGGCACATGTGT	ATCGCATACACACTCCCAAC	3000710	3002408	1699	1	BW25113_2871,
1192	ACCTCGTTCCAGTGCCACCA	AAACCTGCTTCTGTAATGAC	2644122	2646490	2369	0
1193	AAAGGTGCACAGCTTCGCTC	CGACGTGCACGGGGATGACC	2623401	2625921	2521	2	BW25113_2506,BW25113_2507,
1194	GGCCGCGGCGCGAGCAGAGG	AACAGTCTATTTCTAGCAAG	1714645	1717857	3213	3	BW25113_1642,BW25113_1643,BW25113_1644,
1195	GGGGAAATTGTTTTGGTGTA	CGCAGCCAATTATTGACGGT	482952	486732	3781	3	BW25113_0466,BW25113_0467,BW25113_0468,
1196	GTGCCGACATCAGGGATCGG	ACCACTCGCCCATAAATTTA	3491436	3493827	2392	1	BW25113_3369,
1197	GCTTGGTTTTATGGACTTGC	ACCTTAGTACGGACCTCCTG	1776729	1778891	2163	1	BW25113_1700,
1198	TTCGACCATATGTCATTTGT	TTACCACAAACCTTCAGATA	1589549	1593259	3711	0
1199	ATATCTGTGGAATGAATTGC	CACTAAAAGCCAAAACCGGC	1016684	1018332	1649	0
1201	CTCTCCTTATGACGCGGTGA	AATCATCTCTCGAATTTGAC	370021	372693	2673	1	BW25113_0353,
1202	TTAGCACAGGCTCACTGTCC	CAGGGAGAGAGAGCAAGACT	2631457	2634307	2851	2	BW25113_2513,BW25113_2514,
1203	TGATCAGATTGATTGTCCGA	TCAATGACACCAACTAAGTT	1871405	1874634	3230	7	BW25113_1793,BW25113_1794,BW25113_4676,BW25113_4675,BW25113_1795,BW25113_1796,BW25113_1797,
1204	GAGTGTGAGCGCCGCGCAGG	TAGGAAAGGCACGAGGGCCC	899084	901902	2819	3	BW25113_0865,BW25113_0866,BW25113_0867,
1206	AGAAGATCCCGCGGGAGCAA	CTGCCGTATCATACGGCAAC	1123819	1126396	2578	3	BW25113_1070,BW25113_1071,BW25113_1072,
1207	GGACCTTTGTTCTAAACTAT	GTCCAATCGCAAGCCTATCG	1602773	1604663	1891	0
1208	GTGGAGGGCTAGCACGGGCG	GAGCTAACTTTAAACCCCAC	1552373	1555353	2981	2	BW25113_1485,BW25113_1486,
1209	TTACGACTACAGCGGGTAAT	TGAAATAAGGTTTCATCTCT	3156110	3159087	2978	0
1210	GTGAGCTTAAAGCGGGTTAG	GGGGGGCCACTATAAACGGT	4006264	4009055	2792	1	BW25113_3829,
1213	GTCTGAAAGAGTACCAGTAG	CTACCCACCATTCAAATGCC	2518177	2520356	2180	2	BW25113_2408,BW25113_2409,
1214	CGTCCCGATGAGAGGCGTGT	TCAGTCCTTGACAAGTTATT	1039389	1041567	2179	2	BW25113_0982,BW25113_0983,
1215	AGGAAATTGTGGTAATTTGC	ATACCTAAACTCGCCCCCCA	2381444	2384910	3467	2	BW25113_2274,BW25113_2275,
1216	CGTGGTCGTGTGTTAGTCCA	CCATACGCAAGTGAACGAAG	4487014	4489580	2567	2	BW25113_4272,BW25113_4273,
1217	GGGAGATCCACTTGGCTCAG	AGCGAACATTCATACTCCAC	3442646	3446211	3566	5	BW25113_3315,BW25113_3316,BW25113_3317,BW25113_3318,BW25113_3319,
1218	AGGTTGGTTGGATGGGGGTC	TCGAATTGGAAGTTAACCAC	876397	878201	1805	1	BW25113_0840,
1219	ACGGTGGCCTGTGCGCGCCC	TTACCCATAAAACAAATTAG	4382726	4386868	4143	3	BW25113_4166,BW25113_4167,BW25113_4168,
1220	TACATGCAGTAATATATGGT	TTTAATCTCTCGCAGCGTAC	2209198	2210847	1650	1	BW25113_2128,
1221	CTCCTGCACTGTATGCGTCA	TGCTGGGCACCACGCAGCAC	4329755	4332468	2714	1	BW25113_4118,
1222	GAAGATTGTGGTTATGTACT	CCCGAGCACCAAACGATGTC	257102	259804	2703	5	BW25113_0243,BW25113_0244,BW25113_4626,BW25113_0245,BW25113_0246,
1223	GTGTACCCCGGGCGCCGCGT	CCCGCCGTAGTTTAACCCTA	1381686	1384663	2978	2	BW25113_1324,BW25113_1325,
1224	TACTTACTACCTTTTTTCAT	TGCCGAGAACATAGCCCTTC	2662191	2664513	2323	2	BW25113_2538,BW25113_2539,
1225	ATGATTTACTGCAGGCGTAG	GCCCCCGAAGTTAGCACTGC	1148378	1150437	2060	1	BW25113_1096,
1226	GGTAAACGTGGGCGTATTGG	CGTTCCAGGTCGCACCGCCT	246098	248604	2507	2	BW25113_0230,BW25113_0231,
1228	TAGGTGTCGTGGGATTGGTA	ATAAGGAAACCACGACCAAA	2318499	2320763	2265	0
1229	TTTCGGCTGGCGAAATGGGG	AGCAGCTGGAGGAGATCAGT	1185185	1187725	2541	2	BW25113_1130,BW25113_1131,
1230	ACCGCGTAAGCTATCGTGCA	ACAGCTTCGTATGGTTCTCG	4259500	4261875	2376	2	BW25113_4056,BW25113_4057,
1231	GCTAGTTTATATTGCGTGCT	CCATCACCACCGCGTCCTGC	3086912	3088948	2037	1	BW25113_2950,
1232	GGAAAGGAGTGCAACCTAGT	ACTAGCCGATACGCCAACAT	3399504	3401839	2336	1	BW25113_3257,
1233	CGGTCATTGAAGCGCCGGGG	ACCCCTCCCCCCTCTCTACG	1774709	1777692	2984	2	BW25113_1699,BW25113_1700,
1234	TGTATGTGTAAATGGTGGAC	TCACTGGAGGGGATCCCCCC	3848877	3850623	1747	3	BW25113_3675,BW25113_3676,BW25113_3677,
1235	AGCTGCGGGGGATGATAGGT	CGGCGACACCTAGCCTATAT	3139506	3142014	2509	2	BW25113_2998,BW25113_4658,
1236	GGTCTGGGAGCTCTATTTCC	ATATTTCAGAAATCTCACCT	1252301	1254686	2386	2	BW25113_1204,BW25113_1205,
1237	AGAGAGAGTGAGTTCCTTTG	CAATCACCTCCCATCGTCAC	3301191	3304113	2923	2	BW25113_4685,BW25113_3163,
1238	GTGTAGGGGACGAAATTAGC	TCATACAAACAATCTAATAG	1991473	1994262	2790	2	BW25113_1919,BW25113_1920,
1239	GCCGGCTTTGAACAAGGTAG	GGTGCGGTAGGTTCGGTGCT	4507190	4509832	2643	3	BW25113_4293,BW25113_4294,BW25113_4576,
1240	GGCCGGCCCCTCCAGCTTGA	ATTTTTTTTGCACACGCTTA	457562	459198	1637	0
1241	TGGTTAGTTTGGTAGTTGGT	GAGACCCAGTCTACAGCCGT	927017	929183	2167	1	BW25113_0889,
1242	TAAAGTTCCTTTTTGGATAG	AGTTGCCCCCCCTTGCGCCT	4351063	4354225	3163	3	BW25113_4654,BW25113_4134,BW25113_4135,
1243	GCTCATAAGGTCCTATGCAT	TAGTACAACCAAAAAATCAC	949788	952615	2828	1	BW25113_0905,
1244	GCTCCGGACTGCGCTGGGCA	GTATTTATTAACATCTCTTT	3820525	3822591	2067	1	BW25113_3653,
1245	CTTGGAGTGGTTAGCGTAGT	CACTAACCATGTGGAGACCC	1297472	1300060	2589	2	BW25113_1245,BW25113_1246,
1246	TCACGGTTGGGTTCGTCTTC	AGCCCCCCACTACCAACCTC	1652785	1655605	2821	0
1247	AGACGATCTGGGGTGCCAGG	GCAGACCAGAACCACTTTGC	4471435	4474091	2657	0
1248	TTTGGTCGTTTCCTGATGGG	CACCCGAACCATGGGCAAAT	1770640	1775542	4903	3	BW25113_1695,BW25113_1696,BW25113_1697,
1249	TTGCCGGCCGCGTTGCCCGC	CGGTCACACAGACCCGTTTC	351423	353545	2123	1	BW25113_0337,
1250	GTTGGTTATTGCGTTAAGTA	GCAATTCCCTTGACTACGCA	3146691	3149611	2921	2	BW25113_3009,BW25113_3010,
1252	CCCAGTTTCGTAGGGGCCCT	AGTAAAAAGGTACTTAAACA	2643825	2645702	1878	0
1253	ATTATTTATCTGATCCTACG	AATTGCTTAGAAGCCGTAAA	3499663	3501866	2204	1	BW25113_3378,
1254	AAGGAAAAGTTAACCTCGGT	CCCCGCGATATCTCCACACT	1063088	1066803	3716	4	BW25113_4518,BW25113_1006,BW25113_1007,BW25113_1008,
1257	ATGTTCCTTCAGTCCGACAG	TGCACGGACATATCCATAAC	1744836	1747061	2226	1	BW25113_1672,
1258	TGTCCGTTTATAGCGGAACA	CGCCACATGAATCCCGTCCT	98796	100706	1911	1	BW25113_0093,
1259	TCCCGCCACGCGGCTGCGAC	AGTACACCCTCTGTCGCCGC	3997804	4000130	2327	1	BW25113_3821,
1260	GGGGTTTGGGCTAGGGCTTG	TAAGGATCGTCGAAAGCGCT	3623823	3626089	2267	1	BW25113_3488,
1261	ATGGGGCTACGCGTAGGTGA	GTCAATATGGGCGTAAAAGT	3607923	3612144	4222	4	BW25113_3477,BW25113_3478,BW25113_3479,BW25113_3480,
1262	TGCATCCGATTTGTATGAAA	AGCGAGTTCCAGCAGTTCAA	1316476	1318455	1980	2	BW25113_1265,BW25113_1266,
1263	TAAAGGTTTAAGGGTAGTTC	ACAACGCTTAGAGACCTTCG	3592743	3595423	2681	1	BW25113_3461,
1264	ACGGAAATTGTCTGGCTTAT	AATATTCCTCACATCTACTT	3865359	3867258	1900	1	BW25113_4477,
1265	CCGGTAGAAGTTAAGACTTC	GGTCTCGGTTCGGCCGCGAT	2004794	2008532	3739	4	BW25113_4495,BW25113_1936,BW25113_1937,BW25113_1938,
1266	TCATTAGCTCCGTAATTCTC	TCCTTAGTAGCCTGCCAACA	986209	989041	2833	0
1267	TTTAGGCCTTCTAGATGGCA	CCACCACCAAGTCCACACTG	3705006	3707166	2161	2	BW25113_3548,BW25113_3549,
1268	CCTATGAAGAACCAACTTAA	TGGCTGACATAAGCCGCCCC	41153	44273	3121	2	BW25113_0041,BW25113_0042,
1269	TTCAGCCGCGGAGGTACTGA	TGATCAGTAATGGATACGAC	2814218	2818193	3976	3	BW25113_2698,BW25113_2699,BW25113_2700,
1270	TATTGGGATAAGGGGGAGGG	GTGGTGGCCCTCCCTACGCA	174590	178103	3514	2	BW25113_0159,BW25113_0160,
1271	GGTTTACAGCCTAATTCTCG	AGGTCGCGCCCCGAATCTTC	2900207	2903079	2873	1	BW25113_2780,
1272	GTATGCAGTTTCGGGCGACT	TTAACGACTCAGTTTACGCT	2013219	2016448	3230	5	BW25113_1945,BW25113_1946,BW25113_1947,BW25113_1948,BW25113_1949,
1273	TCTCGCCTTCCCATCCGTAA	CACCATCCTACACTGCACCA	1813698	1817485	3788	4	BW25113_1736,BW25113_1737,BW25113_1738,BW25113_1739,
1274	CAGTAAGGCTTACGCAACTC	ACTCCCGGCCCCCCTGTCAG	2299939	2302637	2699	1	BW25113_2211,
1275	TAGTCCATAACCCGAGGAGA	GACCATCCATAATACATCAC	3635726	3637589	1864	1	BW25113_3497,
1276	TTTTGCGAGCCATGGCTGTG	CACAGCCCTTGCATACACAT	1746361	1748575	2215	0
1277	ATGTCAGTACTCGTCGTCCA	ATAGGACCCCGGCTACTGTT	3219346	3222275	2930	2	BW25113_3078,BW25113_3079,
1278	TCTGGTGTGAAAGATCACGA	CTACAAATAGTGCATAGACA	2408400	2410194	1795	0
1279	GGCCGAATGAGGTCCCGGCG	ACCCACGCCCTGTCAGCCCG	4318382	4320579	2198	1	BW25113_4110,
1280	GGTTACGCCATGCATGTCGC	AATTTGCTTAAGCCACACAT	1209882	1213722	3841	4	BW25113_1164,BW25113_1165,BW25113_1166,BW25113_1167,
1281	TTTTCCTCATTGGTATGTTG	TGACCATCTCTGACGGATAA	1258113	1260171	2059	1	BW25113_1209,
1282	ACTTTATTGGTAGTCCTAGA	TCTTCAGGGGAAAGTGCTAG	4051171	4053376	2206	0
1283	TATTGTTTTGTTAGTCAATT	ACTAAAGAATCGGTGCACTG	2817437	2820521	3085	2	BW25113_2701,BW25113_2702,
1285	ACCTAGTGTCTGTCCCAGAC	CAAGTAGCCAATCCGTAAAA	3510380	3512666	2287	2	BW25113_3389,BW25113_3390,
1286	AAGCAACGCTAGGCGCTGAA	ACACCTTTACACGCTCATTA	3878829	3881855	3027	1	BW25113_3706,
1287	CTTTATCTTTTGCTGCTAGG	ATATATCCGCTTGCCATGGC	615624	617763	2140	2	BW25113_0589,BW25113_0590,
1288	TCGCAAGCTATGGCGGAGCG	AACAGAGAGGCACCTAGGGC	3682971	3684283	1313	0
1289	CGAAGCAGGCATATGTACTG	TATACCGGGGAGTCAATCGA	824446	827596	3151	1	BW25113_0796,
1291	AAGGAATGATGGGGGGAGTA	TCCAATGTAAAAGCGAACTA	4479459	4481858	2400	1	BW25113_4264,
1292	CTGCGACTGGTTAAGGAGGA	CAGCCACCATGGTTTAAAAG	4208236	4210837	2602	1	BW25113_4016,
1293	GAATACGGCTGGCTCAGGTT	AAAAGGTGACGTACTAAGAA	4367171	4371261	4091	4	BW25113_4150,BW25113_4151,BW25113_4152,BW25113_4153,
1294	ATTAAGGTTTCGTTTGCGCA	CATCATCTGGGCCATTGGTA	1776324	1778923	2600	1	BW25113_1700,
1295	CGGGATCGGCTTCGCGAGAG	TTCGGCTATTTTCTCCCGCA	3835558	3839536	3979	2	BW25113_3664,BW25113_3665,
1296	GCAGATACTAGATAGGCCGC	CCCACACTGACCGCTCGACT	4431752	4433965	2214	1	BW25113_4220,
1297	GAACATATTGTGTCATATTT	GCTCCCCCTTTCAATGAGAT	1217612	1220715	3104	6	BW25113_1171,BW25113_1172,BW25113_4593,BW25113_4594,BW25113_4521,BW25113_1174,
1298	ATGCACCTCCGCAATGTTAA	TTGCTAGTAAATTTCGAACA	4296239	4298040	1802	1	BW25113_4084,
1300	AATCCGAGAAGATTCGGAAT	CTCGTTCCACGAACCCCATA	1050926	1053911	2986	2	BW25113_0994,BW25113_0995,
1301	TAGGTCCCTTGGTGGGGGGT	AATATCTTACAACACAAATG	3767868	3770796	2929	3	BW25113_3601,BW25113_4554,BW25113_3602,
1302	GATTTGAGGTGTGGGCTCCT	CTGAGACCGATTGCTCTTAA	1206929	1209477	2549	2	BW25113_1160,BW25113_1161,
1303	TACCATGCCGAGAGGGGGGT	AACGACTAACCGTGTTACCC	2064219	2066264	2046	1	BW25113_4435,
1304	AGGGTGCGGGTGGTAGGGGT	TTGAAATACAATCAACCATA	1744859	1746360	1502	1	BW25113_1672,
1305	TTTTAGGTTTACAATGTGTC	GCAGGAGGGTGCCCGATTAT	864070	865991	1922	0
1306	TAGGGGCTACAGCGATCGTT	CTCTCTAACCGCAGACCGTA	4236575	4238668	2094	1	BW25113_4035,
1307	GACTGTTGCTGGCCCCTGGC	GGCCCTAGAACCACCTGGGG	2104238	2107142	2905	2	BW25113_2040,BW25113_2041,
1308	TTGTTGATTGTCGCAGGTTC	AGCAGCCCTAAACATCGGTT	3691389	3694614	3226	3	BW25113_3538,BW25113_4453,BW25113_4454,
1309	AACATTGGTACAGGGGCGTA	TGGTAGAAAAGTTGAATGCA	838046	840441	2396	0
1310	AGACTCCCGGTGCGGACCAG	AGGACCACAAACCTGTTCCC	791604	795690	4087	3	BW25113_0765,BW25113_0766,BW25113_0767,
1311	AGTTAGTGGCGGGAATCGGT	GACAATGTAACAGCGTCGAG	1535888	1538301	2414	0
1312	TAACTATCGTACTTGCGATC	AACCAAAACTTCGCCCGATA	3739484	3742447	2964	1	BW25113_3580,
1313	TGTTCGAGAGAGGTATTGAT	CAATTCCAAGCCAGGTCTTA	740685	742530	1846	1	BW25113_0714,
1314	GAGTATAGTAGAATTGTCCG	TACGTTATTCAAAACCCATG	1465746	1468819	3074	0
1315	GAGCACGAAATGTTCAAGCT	GCTCTTTATTTTCGAGGAAA	2301881	2304141	2261	2	BW25113_2212,BW25113_2213,
1316	GGGGTATACTTTACGTTTAT	CGAAAGCTTCACGCAGATCC	1517021	1520756	3736	2	BW25113_1452,BW25113_1453,
1317	CTCGTCGGGGCGTATGCCGC	GCATCATAGACGCTTATTAC	1913994	1914982	989	0
1318	ATTTAGTAGGTTGATTTGGA	CATTAAGGCAATATCGCATT	3112419	3115153	2735	1	BW25113_2975,
1319	GAAGTCGTGCCCAGGGGGTA	CTATCATCCTCTCTTTACAA	1911080	1913515	2436	0
1320	GCATGGTAGGACCTTAATAG	CGACGACCTCACGACTCACA	3620176	3622693	2518	0
1321	AATTGCCTGGTCGGTCAAAC	TCGTGACCTCGGCCCCCCAT	2031203	2034016	2814	3	BW25113_1969,BW25113_1970,BW25113_1971,
1322	GCTAAGACCTTGCGGATAGT	AACAAAAATCTTAACTTTGC	1291661	1295237	3577	1	BW25113_1242,
1323	GCAATCCTAGGGTCCGCGAC	TCCTGCGACAGAATCTCAAT	4435214	4437882	2669	0
1324	GTATTGATTCGGGTTATTTA	GTGGCATCACCTCACTACAA	88127	90735	2609	0
1325	AACCCTACTGCTTCAGCCAT	ACGCCTCGTAGACTTACCCA	2765002	2767523	2522	2	BW25113_2638,BW25113_2641,
1326	AAATTAGTTGGCTTGCTATT	ATTTCATCGGACCCTGCCCC	4515904	4517031	1128	1	BW25113_4300,
1327	CATTTGTGTGTCGGGTGGGG	CACTCATCCAAAACCAAACC	1961243	1963496	2254	2	BW25113_1882,BW25113_1883,
1328	GCCGTAGGCATCTAATCTCG	TCCGTTCCAAGCAGCATCAA	4037741	4039876	2136	0
1329	ACGTCCGTGCACCCGCGGCA	GTTCTCACAACTCAGTCCTG	3309095	3312403	3309	3	BW25113_3169,BW25113_3170,BW25113_3171,
1330	ATGGGGTGGAATTGATAGGT	ACTATCTATCTCGACACCCG	2418788	2420925	2138	1	BW25113_2309,
1331	GTGGGGTGTTACGGGCTGTT	CGTGCACCATAGTTTAGGCG	561023	564104	3082	8	BW25113_4633,BW25113_0539,BW25113_4508,BW25113_0542,BW25113_0540,BW25113_0541,BW25113_0542,BW25113_0543,
1332	TAAAGAGTGCACCCCGTGGG	ACTGCCGATGCACAAACACC	2422223	2424637	2415	1	BW25113_2313,
1333	GTTGACGTTTGGGACTCTTT	GTCAACCCCCCAACCCTGTA	2606997	2609283	2287	2	BW25113_2492,BW25113_2493,
1334	ACACAGAAACCCAATGACGT	GCACTAGAGTACGAGACGAT	1640053	1642538	2486	5	BW25113_1565,BW25113_1566,BW25113_1567,BW25113_1568,BW25113_1569,
1335	CGACGCTGCCTCGGTTCGCA	CATCAGGCTTATAGGAACGG	1306551	1308979	2429	3	BW25113_1254,BW25113_1255,BW25113_1256,
1336	CGCGTAATGAGTTCTCGTGG	ATGTGTGTAACCCCGTAAAA	2328018	2330791	2774	1	BW25113_2230,
1337	ATCGAGCACCTCCGACGTGT	CCAATACCGACCGTTCGCAG	1030287	1031991	1705	2	BW25113_0974,BW25113_0975,
1339	GGGGGTGATTGGATGTAACA	TGCTGCAAAGATAGCCGGTG	3740088	3743751	3664	3	BW25113_3580,BW25113_3581,BW25113_3582,
1340	GTCGGACAAATTCTCAGTTT	CATAACACAGCACTCAAAAT	415143	417964	2822	1	BW25113_0402,
1341	TCGTGCTTGGATCGGAGCTA	CAGCCCTATTGTCTCCCAAT	2159140	2160189	1050	0
1343	GTGGCCTGCAAAGGGTCGCA	CCCCGCGTCGACCCTCAGCG	4117889	4121218	3330	2	BW25113_3938,BW25113_3939,
1344	ACGTAGAACGTTGGGAGGCG	CCGAAAGTTTTCCACTTTAA	788902	791793	2892	3	BW25113_0761,BW25113_0762,BW25113_0763,
1345	CGAATGCCATAATGCGTGCA	TACCCGCTTGCCTACACCTG	1155780	1159957	4178	4	BW25113_1103,BW25113_1104,BW25113_1105,BW25113_1106,
1346	GTCTTGTGGCGGTATTGTAG	GGCTATACGCGAGTGACACT	835465	837575	2111	1	BW25113_0806,
1347	AGCGAGTCAGCAGGGCTTCT	CGTGAACAATACATCCTCAG	4406733	4408806	2074	2	BW25113_4190,BW25113_4191,
1348	AAACAGCGTATTAATGGCGA	GGGTGACTTAAACACGCTGC	3534383	3536789	2407	1	BW25113_3410,
1349	TGGCGGGTTCCATCCGTGAC	CACCCAAGCTCGAAAAGCTA	1032906	1035811	2906	1	BW25113_0978,
1350	TGACCTCGGTTTTGTTGCGG	TAGAGTTATCCGCCCCTACG	223470	226330	2861	2	BW25113_0205,BW25113_0206,
1351	ATGTGCGCTGAAATCGCGGC	GTACGAACGGGGAGTTCGGC	3248488	3251104	2617	1	BW25113_4470,
1352	GTGTTAGCCAAAAGCCAGGT	TTAAGTTCCCAAAAAATCTA	4133934	4136518	2585	0
1353	GCTCGTCGAAGACGGCTACG	GGAATGCCCTTGCTTGCACT	4448446	4450216	1771	2	BW25113_4236,BW25113_4237,
1354	GGTAGTCCGGGTGGGGCAGC	GCAAGGTAACGAGCCCAAGT	2019882	2023908	4027	2	BW25113_1957,BW25113_1958,
1355	AGGAAAAACAAGCCATTGGG	AGAGACTATTCTTATACAAT	588864	591168	2305	1	BW25113_0571,
1356	AGCACTTTTCAGCTCGTGTT	TAAAACTAGGTACGCTGACC	141640	143881	2242	1	BW25113_0131,
1357	ATAGAGTTTCCGGGATGCAG	GTCCGCGGAAGCTGTTCGAG	2591098	2593772	2675	2	BW25113_2477,BW25113_2478,
1358	TTAGTCAAAAGCGTTTTCAA	AGAGCAGACAGTGATGCGCT	2117807	2120057	2251	2	BW25113_2050,BW25113_2051,
1359	AGGGTTAGGCTTTAGGCCGG	TTCATTCTTGGATAGACTGA	2422123	2424111	1989	1	BW25113_2312,
1360	CTCATATTTGGACGCGAAGC	AAAGATCCGACTTAAGGAGT	1208778	1209473	696	0
1361	ATAGTTGGGGGTATGGCGGC	AGCTATTTTTCATCCAACGC	2135983	2138821	2839	0
1362	TTGATGTGTTCGATGCTATT	CCATCTCCACCCATCACTCC	262738	264794	2057	2	BW25113_0252,BW25113_0253,
1363	TATGATGAAAAATGTCGTAC	TAATGGCAGATCACACTCAA	1770585	1773648	3064	2	BW25113_1695,BW25113_1696,
1364	TTGGGTGCTTTGCCCGTGGT	GGAATCACTAAAACTGGTGG	3680921	3681569	649	0
1365	ACGGGCGGCGGTATGTTTTG	CGCGGTAAAGGCACATTGAC	3941517	3944897	3381	3	BW25113_3765,BW25113_3766,BW25113_4669,
1366	GCAACGTTACTTATGAAGAA	CCAATGTGGACATTATATAA	3347343	3349888	2546	0
1367	GCTGAACAAGACGCGCTGTA	CTCCCAATTGTTAAAACGCA	3155797	3158530	2734	1	BW25113_3018,
1368	GCGGGGCCTTTCATGTGCGG	GAAAGCGTACGTAGCAATCG	4535478	4537476	1999	0
1369	TGGACCGTCGAAGAATTACC	GCCACAATGCAAGCCAATAC	3603755	3606568	2814	2	BW25113_3473,BW25113_3474,
1370	GTGCCGGGTTGGGCGTCGCC	GCTATCGAACCCTAACAGTG	3637552	3640959	3408	1	BW25113_3499,
1371	TTGTGTGAGTCCGATAGACA	TGCTAACTCCCCCCCAACGA	38756	41159	2404	1	BW25113_0039,
1372	AATGTGGTGGTAATGGGGCT	TTCCCCAGGACCATACCCAT	2357344	2359176	1833	2	BW25113_2251,BW25113_2252,
1373	ATTTTGCCTTGCTCCAGACA	TCTGTCTATACTCCTTAGAC	3849915	3852632	2718	1	BW25113_3678,
1374	AATTTACTGCCCAAGTTAAT	TAAGCTACGATTCTACTTTT	292544	296668	4125	5	BW25113_4629,BW25113_4694,BW25113_4695,BW25113_0283,BW25113_0284,
1375	CGTTGAACTTACCTGGATTG	TCTGCCAAATGTTATAACAA	4555771	4559153	3383	2	BW25113_4336,BW25113_4337,
1376	TGAGCATACGACGACCCAGT	GTCTCGGCATACCAATCATA	211269	213127	1859	2	BW25113_0191,BW25113_0192,
1377	TTGCCTGACGGGAGGCACAA	CATAGCGAAGACCTGGATGA	2618134	2621316	3183	1	BW25113_2502,
1378	CATTGGCTGGGGCCGGAAGT	GCGCGGAGCCGTAAAGTGCC	2006670	2009681	3012	2	BW25113_1938,BW25113_1939,
1379	GGTCGGACTGGGTTCTCTAA	CTCTGACCCCTATCCCTGCT	574302	577413	3112	5	BW25113_0558,BW25113_0559,BW25113_4589,BW25113_0560,BW25113_4634,
1380	TCAGGACCCGTCGACGCGTC	GTGGATGGGTCCAATATGTC	1109062	1111188	2127	2	BW25113_1051,BW25113_1053,
1381	ACCAATAAGTTTCCGCTGTA	TTCGACCGAGGATTCGCACG	4144439	4148188	3750	3	BW25113_3958,BW25113_3959,BW25113_3960,
1382	CTATTGCTGGAGGCGTTAGT	CCGAACTATACTTTCAGACA	1183248	1186516	3269	2	BW25113_1129,BW25113_1130,
1383	ATCATCTCTAATTGAGTTGG	CAGTGGCAACACCAAACCAC	3463432	3464705	1274	1	BW25113_3339,
1384	GACCTTATGAATTAGAGCTG	CACACGTCTGCCAACCCCGT	4427092	4429241	2150	2	BW25113_4215,BW25113_4216,
1385	ATGACGCGGCGTACTTTGTT	GATCCTCGTTGGAATTCTCC	1444900	1446300	1401	0
1386	GCGTGGATGGTTTACGTTCT	ATGATTTCTGAATGCTATAT	4362583	4365846	3264	3	BW25113_4144,BW25113_4145,BW25113_4146,
1387	GGTTACCAAACTAGTAGGGG	GCTCCTGACCGTATGCCTCT	3941507	3945338	3832	4	BW25113_3765,BW25113_3766,BW25113_4669,BW25113_4488,
1388	CCTGACTTTTGCGTCTGGAA	CTGGACTGTCATCACAGATT	4455536	4457802	2267	2	BW25113_4241,BW25113_4702,
1389	TATGAGGGACGGGGTCCGTG	ACCCCTGACAAGTTTCCAAA	3134553	3137694	3142	2	BW25113_2994,BW25113_2995,
1390	GCCGTGCGATTTGAAGAGTC	CTCTGGTTCCGAGGCAGTAA	3627490	3629463	1974	1	BW25113_3491,
1391	GCTATTGCTACTTAACGTTC	ACAAACCGTATCCTTGAACA	4477294	4480812	3519	1	BW25113_4263,
1392	CTCTGCTCTTCGGCCGGGGT	GAAACTATCTCGCAAGCAGC	4370809	4373233	2425	0
1393	TAGTATAGGATTCTGATAAT	GAGAATCTCACTGCTATTTA	1613621	1615735	2115	3	BW25113_1531,BW25113_1532,BW25113_1533,
1394	ACTATCATTGGTGTATGATT	CGAGCTCCAAAGTACCCAAC	1009337	1011744	2408	2	BW25113_0952,BW25113_0953,
1395	GCCGGAGTCCGATATTGCGT	AACGCCGTGAATGGGATTAA	4409238	4411199	1962	1	BW25113_4193,
1396	CCTGTGTGCGTTTATTTTGT	GAATCGATCAACTTACAGAG	4288198	4290540	2343	0
1397	GCGCACGCCACGCTTCCACA	GTCTCCCAGTAGCCCCGTGA	455130	457426	2297	1	BW25113_0440,
1398	CTTTTGTGACACGGTGTTGC	TGTCAATGCTCCCAATGTGG	1398059	1400602	2544	2	BW25113_1339,BW25113_4426,
1399	AAGAATGACGGGTCAGCCCG	ATGTCAACAGATTTAAACAA	756315	758797	2483	1	BW25113_0727,
1400	AGCAAACACTCGTTAGGGAC	TACCCACTAAACCTTTGACA	4361161	4363349	2189	1	BW25113_4144,
1401	AACGGGTGGGTTTGGGGTGC	AACAGTGGTTAAAACTAGTA	1658010	1660254	2245	1	BW25113_1591,
1402	ATCAGGTAGGTGTGGAGCGG	GTGATATTGTGATGCCTCCC	2812843	2816308	3466	1	BW25113_2698,
1403	CTTTTGGCTTGCGCGGTGCG	CCTAAAAACAATATGAAAGA	1880389	1883782	3394	1	BW25113_1804,
1404	TTATTTCTGGAGTAATGTGT	GAACACCGGCAGACCCAAAA	3857660	3860163	2504	1	BW25113_3685,
1405	TCCTACAGTTCGTCAGGACG	TTAGGTATGCCAGCCATACT	3952849	3957255	4407	3	BW25113_3775,BW25113_3777,BW25113_3778,
1406	GTCTTGTAAGCCGGGCGGGG	TTTCCGTTGTAAACCCAGAC	934712	937729	3018	1	BW25113_0893,
1407	GCTGCTTATTAGGAGACGAG	TCGGCAGCTAGCTTACTCAA	3783413	3785496	2084	1	BW25113_3616,
1408	GCATTGCTTAGGGGAGGGAA	CTAATTCAGAAATTATTTCG	2217144	2220932	3789	4	BW25113_2134,BW25113_2135,BW25113_2136,BW25113_2137,
1409	CAGATAACTGTTGGGTGTGT	ATTGAAGCACATCGATACTA	980501	983705	3205	1	BW25113_0929,
1410	TGTGACGCATACATATACTG	ACAGCAAACCCCTGTCCGTT	1300450	1304043	3594	3	BW25113_1248,BW25113_1249,BW25113_4595,
1411	GTTCTCTCTATTATTTGATT	GTTACATTGCGACGCTCACC	4285801	4288839	3039	1	BW25113_4078,
1412	TAAGCCACCGTCAAGTGTAA	ACCCCTAGCACTGCTCACGG	851276	855025	3750	2	BW25113_0820,BW25113_0821,
1413	CGTGTCGGTAAGTGCGTGGC	CCTGACCAGATTAAGCCATC	611912	613191	1280	0
1414	TAAAATTTCGCATGATCTCT	AGGTGAGTAAATACTCTGTA	3899251	3901397	2147	1	BW25113_3724,
1415	CCTGATGTTCGACTGTTTGG	GAATGTACTACCACCCACCA	80947	84696	3750	2	BW25113_0077,BW25113_0078,
1416	ACATATTTATCGTGCGCTGT	ACGCAAGCCCGCAATACTGT	2940814	2942410	1597	3	BW25113_2815,BW25113_2816,BW25113_2817,
1417	GGGCGGGCACGAATCTAGCC	CAAAAATACCACAGGACCGT	515253	517558	2306	0
1418	TTAACGTAATTTAGAATTCC	GCGATCCCGCCTTGATGGGC	2257080	2259565	2486	3	BW25113_2170,BW25113_4502,BW25113_2171,
1419	TATGTATGCCGGACGTGACG	GATCTTAGATGCTATTCAGC	4312408	4313318	911	1	BW25113_4104,
1420	AACGGCTTATTCGGTTTACG	GGCAGCCGACTCAACAGATT	589282	591827	2546	1	BW25113_0571,
1421	GATGTCTGTCTTGTTTTGCA	TGCCAGCATTTGCAGTCATC	39627	41749	2123	0
1422	CTACTGGAGGACCGGGTGGG	AGCACGCAAGTACACTTAGA	952171	954144	1974	1	BW25113_0906,
1423	GCCGTAGGGTCGCCGCTACC	TTAGCCACACACTGGTTGCC	3811364	3814096	2733	1	BW25113_3646,
1424	TTGTTAGTCTTTGCTCCCTT	CCTCGGCCACCGCACCTGAT	2836515	2838050	1536	1	BW25113_2719,
1425	CAGGAGAGGAAGATATGTGC	GAACCGTAAAAATCAACGTG	4308445	4311652	3208	4	BW25113_4098,BW25113_4099,BW25113_4100,BW25113_4101,
1426	GGCTCGTGCGTTTTTCGCCA	CTCCGTGGCTAATTCACACG	2226628	2229165	2538	2	BW25113_2145,BW25113_2146,
1427	ACTTTGCATACGAGGGATTA	GAATATAACTTGTAATAGCA	3061363	3064369	3007	2	BW25113_2923,BW25113_2924,
1428	TTTTTTCGATGGTTGTCCGG	GGCACGGCGCCGCGCGGTAA	1856030	1857003	974	1	BW25113_1778,
1429	TTGAGGGTGCCATGCACGTT	CGCCACAGATCAAATCCAAG	4241557	4244901	3345	2	BW25113_4039,BW25113_4040,
1430	TACCGAGCCAAGAGCAACTG	TAAACAGCTATAGCCCTATC	3900366	3900542	177	0
1431	CCGTACACAACCTGTCTTGT	TCGTTCTCAATTTACAGATA	354929	357995	3067	3	BW25113_0340,BW25113_0341,BW25113_0342,
1432	TATTGTACTTATGCCGATTT	ACCCCCCCCACCGCGGCAAG	3330997	3334234	3238	3	BW25113_3193,BW25113_3194,BW25113_3195,
1433	GACAGATGCACGGACAGAAG	GCATTATGACTACCCGAATT	2730011	2732091	2081	2	BW25113_2597,BW25113_2598,
1434	TGCAACTGTATCTAGACGGT	CTTCCTAGACCATTGAGGGG	319806	322037	2232	1	BW25113_0310,
1435	TTCGAACCTGTGTTGTGGGT	ACACGTTAGGCTATTGCGTA	3107898	3108867	970	0
1436	AGGGAAGCTTATAGAGGAAG	TGTCGGGCAAAACCAGCCAT	2820862	2821989	1128	1	BW25113_2705,
1437	GGCTTAAGGGTGGTCCCCTG	ACACAATCCGACGAAATTCT	2201940	2206185	4246	3	BW25113_2122,BW25113_2123,BW25113_2124,
1438	GGAGTCCCGTTGTTGCTCTT	AGCGTCAAAAAGTTATCCTA	2609867	2613991	4125	3	BW25113_2495,BW25113_2496,BW25113_2497,
1439	GGAGTTGTCTGTCTGTTGGT	GTCGATACGATTCCACAGCT	2565280	2567242	1963	2	BW25113_2457,BW25113_2458,
1440	GGTACGGAATGTTGCGTGTA	TATCGCTGGATAACGAAATA	2830700	2832869	2170	2	BW25113_2713,BW25113_2714,
1441	TGGTAAGGCTGTGCGTGCTC	CGCGGATATGCTCCCGCCCA	510204	512063	1860	2	BW25113_0489,BW25113_0490,
1442	ATAGCTCCTCATCATGTGGC	AAATCGTCTTGAAATAATGA	11541	14324	2784	1	BW25113_0014,
1443	TTTATTTTTCTGTATTACGG	GCACAGAATCTTCTACAATA	3621368	3623758	2391	0
1444	AGCTTGTTGGGGAGACTGAT	TAAGAGGAGTCTACCTTTTA	2254534	2258241	3708	2	BW25113_2168,BW25113_2169,
1445	GGGTAACGCTTGTCGTGGTT	ACCCCAGGCACGGCGGATTA	2483589	2486178	2590	1	BW25113_2373,
1446	GGTTGGGGAATAACTTCTGT	TGACAACGTTACGACTCCAC	2781706	2784984	3279	2	BW25113_2659,BW25113_2660,
1447	GCTCAGGTTTTAATGCGTAA	ACAGCCCAGAGTTGCGCGCG	3811035	3813909	2875	2	BW25113_3645,BW25113_3646,
1448	AGACAGGGTGTCTGTTATTT	GTGGGGAGGTGCATTGATAC	4414289	4414470	182	0
1449	GGATGCCTATGCTTGGCCGA	GCACTTGAGCAGAGATCCCC	1166629	1167618	990	0
1450	TGCGACACGGCCGGTTTGGG	TAATACTTAGTAGATACGCC	3561212	3563819	2608	1	BW25113_3430,
1451	CTCTGCTTTGCATGGGTTGC	TAACCTGGTCGTTAACCACG	4426310	4429847	3538	4	BW25113_4214,BW25113_4215,BW25113_4216,BW25113_4217,
1452	GCTAGTAATGATTTCGCCCG	TCTAGCCCAACTCGCACGGT	751381	753885	2505	1	BW25113_0724,
1453	AGGCGGCCAATGGGTTTCAT	AGAGAGCAAAAGTTTCTCTT	1669728	1672157	2430	0
1454	TTTATGCAACTTCCAGGGCT	ACGCATTATACTAGGGCAAT	3443425	3445413	1989	3	BW25113_3316,BW25113_3317,BW25113_3318,
1455	GCAGGGCGTGTTGCGGGGTG	ATCAGGAACATTCCCAGAAT	4185336	4187735	2400	2	BW25113_3995,BW25113_3996,
1456	AGTGGGTTCATTTTGCTCAT	TTAATATCCCTGAACTAAAG	3969906	3973048	3143	1	BW25113_4481,
1458	AGCGAGGACGTTCGCCTGTG	AGTACTCACCACGACAGCGT	1477362	1480030	2669	0
1459	CTTGTCTGATTGCCAGGTTC	GCTCCGGGCCGCACTTTGGG	1410809	1413670	2862	5	BW25113_1351,BW25113_4526,BW25113_1352,BW25113_1353,BW25113_4527,
1460	TCGTAGTCTCTGAAGGGCAG	TTACCATAGCCATGGGCGAG	4579043	4581549	2507	0
1461	CGTTGGCTTATCTGCCAGCC	ACCACGCAGCTATAGAAAGT	875344	878205	2862	2	BW25113_0839,BW25113_0840,
1462	GGACGGAGGGGCTGACATTA	TATCATAAGAATGAACCCCC	2048121	2051068	2948	2	BW25113_1982,BW25113_1983,
1463	TACGTCGTGGATTTGGTTTA	CTTCTGCTGCGACCCGACCA	1564526	1567319	2794	1	BW25113_1493,
1465	AGCTTGCAGACACGGATATA	GCTAAGGCGAAATTGTATGA	4402632	4404840	2209	1	BW25113_4186,
1466	GCCATGCGGTCCGCTCTTTG	CACTACCAGCTGAGCATGAT	3035116	3038799	3684	3	BW25113_2899,BW25113_2900,BW25113_2901,
1467	ACCCGCTGGTTCTTATCGTT	GACGACGGTAGCTCGATGTC	3232611	3235210	2600	2	BW25113_3089,BW25113_3090,
1468	TAGACGATCATTCGGGTGAG	ATATTGCTCTATAAACACAA	2054492	2056040	1549	2	BW25113_1988,BW25113_1989,
1469	GACTTTGCGGGGGGCCACTA	GTGCGCAGATCCTGTACAAC	410540	412866	2327	1	BW25113_0398,
1470	GCGGCGAAGTTGACCCAAGT	GGGCTCCTACAAAACTAAAA	3215346	3217014	1669	0
1471	ATGAACTCCCACGCGAGAGT	TCCAGTAGTAAACTCTCCTC	80456	82240	1785	1	BW25113_0076,
1473	GATATATGTTTCGCGATTAG	GACCTCCAGCGGTCTCCACG	3142838	3145775	2938	3	BW25113_3003,BW25113_3005,BW25113_3006,
1474	TGAGATGGCGATCTCTGTTC	GAAACTGCTGCCAACCGAAC	64093	66606	2514	1	BW25113_0061,
1475	GGCGGCACGGCGTGTGGTGA	CATAAATTTCTGAACAGGCC	3272210	3275866	3657	4	BW25113_3132,BW25113_3133,BW25113_3134,BW25113_3135,
1476	CTGGGAGAGAAACGCGTGGA	ACTCTTCCTCTACGAGCCCC	3188581	3191921	3341	1	BW25113_3052,
1477	AACGCAGGGATTTGCGAAGG	CTACATTGGCGATATTCGAT	4106937	4109552	2616	3	BW25113_3927,BW25113_3928,BW25113_3929,
1478	TAGAGGGGGTCGTCCGGTGC	AACTTGACCTCATCGGGGTC	3572065	3574009	1945	1	BW25113_3439,
1479	GATCTGGCGGTATTTCGGCT	AGACACTCTACCTCCGACTT	4509990	4511998	2009	1	BW25113_4296,
1480	ATTTTTATTACGTGTTTACA	GCTGGGCTCTCAGAGCAAAA	2857871	2858758	888	0
1481	GAGGACATTTTGCGCAACGG	CATTGCCATACCACAACAGT	4185448	4189661	4214	4	BW25113_3995,BW25113_3996,BW25113_3997,BW25113_3998,
1482	ATAGTGGCCCGCCCGTAAAT	AATCCGTACTATGACTGATT	3003358	3005711	2354	1	BW25113_2873,
1483	TTATCTTGGCGGTCGGTGTG	GGTACGACGGCCGCCAGTAT	3033182	3035157	1976	3	BW25113_2895,BW25113_2896,BW25113_2897,
1484	TCATGATCGCCATTGTCAAC	TTAACTGAACCCAAGTACGC	88865	91258	2394	1	BW25113_0085,
1485	TTGTGCGAAAGATCGTGTCT	GAGTTCAAGCTCACCATAAC	86558	88061	1504	2	BW25113_0082,BW25113_0083,
1486	ACCCCGGGGCAGTTAGAAGG	TTTGATCGTGCCCCCCCCCT	4263916	4266112	2197	2	BW25113_4059,BW25113_4060,
1487	AGTCAAAAGCTAGACGTTCA	CGGGAATTCTTAGACAAAGC	2427201	2430157	2957	3	BW25113_2317,BW25113_2318,BW25113_2319,
1488	TGGAGAATAGATATTGGTAG	CCAAAGAAAATCCTGGCATA	4499310	4501402	2093	2	BW25113_4286,BW25113_4287,
1489	CAGTGTCGGCAACATTGTTC	ACTCGGCATTAGACACGCTG	670464	672713	2250	2	BW25113_0643,BW25113_0644,
1490	TATGTAAAAGAAACTTGTTC	TAGCGCTCCCTTCCTATGTC	1793578	1795622	2045	3	BW25113_1716,BW25113_1717,BW25113_1718,
1492	CAGATTATATAGTCGGTGAG	GATGCCAAACAATCCTAAAA	2222255	2223940	1686	2	BW25113_4679,BW25113_2140,
1493	GATGTGCTGGTTCGTATACT	CCGAAACGCATCCCACCCCT	3544758	3547241	2484	0
1494	AGGTGCTAGGTTGGAGGCGG	CGAGCCCGCACACATGACAA	3850033	3851471	1439	0
1495	CTACGTGTCTGCTACTGTCG	ACGCGATATAATGTATCTAA	3670136	3675092	4957	2	BW25113_3525,BW25113_3526,
1496	TGGGCTCGGGAGTGGTTTAA	CCTGCACTTGGTACCATCTG	292120	293908	1789	3	BW25113_4629,BW25113_4694,BW25113_4695,
1497	TACGTTAAAGCTAGTACTCG	ATGATGGACATAAATAAACC	2177746	2181443	3698	4	BW25113_2104,BW25113_2105,BW25113_2106,BW25113_2107,
1498	GCTTGGCATATGCTCGTTCA	TGGTTGCGGGTCCTTACGAT	1874123	1877847	3725	3	BW25113_1798,BW25113_1799,BW25113_1800,
1499	TGGAGTACGCGGCCGTGGCA	CCTAATCTGACCCGCGTAAA	4340079	4342959	2881	4	BW25113_4126,BW25113_4127,BW25113_4128,BW25113_4559,
1500	GTTCATTCTATTAGTAGCAA	CCAAACATCTCCATCCGATT	2850677	2852682	2006	0
1501	GCATGTTGGCGGTTTTCGCT	TAAAAATGAACATACTAGGG	4586090	4588654	2565	0
1502	AAATCGTTGTTACGCACTAT	GTGAACACCTACCGCACTTG	1396440	1399513	3074	1	BW25113_1338,
1503	GTAACGAAGAAGCGCTCTAC	ACGCTTAGCCACCGAACTCT	4599329	4601644	2316	0
1504	CTTGGGATGGTTCGTCCCGA	CATTGAGCCCGCTGTTACCC	4055409	4057305	1897	1	BW25113_3874,
1507	ATGCGTATGGGGGTCAGGGC	GTACCAACCACGAGCATGAT	2463876	2468649	4774	8	BW25113_2353,BW25113_2354,BW25113_2355,BW25113_2356,BW25113_2357,BW25113_2358,BW25113_2359,BW25113_2360,
1508	CTAAGGTTATAGTACTTTCT	CACGTCCCTCAGGGTCCCCT	3595985	3598479	2495	2	BW25113_3464,BW25113_3465,
1509	GTGTGGGACATGCGGTCCTG	CGCAGTCATATAGCTAAGCC	2480594	2483263	2670	1	BW25113_2371,
1510	AGTGTGTCTACTTGTTGGTG	AACTTGCTAGAAACCAGAGT	3168363	3171145	2783	3	BW25113_3031,BW25113_3032,BW25113_3033,
1511	GTCTAGGGATGAGTAGACAG	CACCTAAGCTCAATTGACTA	252089	254569	2481	2	BW25113_0238,BW25113_0239,
1512	TCAATGGTAGACGTTTGCGA	AATTAATAACCATCGGCACG	3500928	3504652	3725	3	BW25113_3379,BW25113_3380,BW25113_3381,
1513	TCACAGATACCCTTGCCAGC	ATTACCACTGAGTGACAGGG	4058457	4061609	3153	1	BW25113_3877,
1514	GTCAGCGCGTGTAGAGTCGG	ATCTACCAACAAAGTTGATT	2488130	2490363	2234	3	BW25113_2376,BW25113_2377,BW25113_2378,
1515	TTTTGGTGAGAACTCGCCTC	ATTTGGCTTACGTCCTCGTT	4570628	4573443	2816	1	BW25113_4349,
1516	ACATAATAGTGCGACTGGTC	TAGAGCTTGCCTTGGTGATA	4374149	4376077	1929	2	BW25113_4157,BW25113_4158,
1517	GCAGACCCTTGGGTTGTTGA	TATGCCAAGCAGGCCTGATA	959968	960159	192	0
1518	GATGCAGCGGAGCCCACGTG	AGATAAGACCCGAATAGACA	1822852	1825632	2781	1	BW25113_1747,
1519	TATGTAGTTGGCAGTGAATT	CCTTTGCCCCTCTGGCCAAT	2610656	2612604	1949	2	BW25113_2495,BW25113_2496,
1520	CTGGTTACGAACAGGGGGGT	CACGCTCAGGGTACTCCACC	4125606	4127853	2248	2	BW25113_3943,BW25113_3944,
1521	CTGGAATTGATGGAGTTAAA	CGACTACCAGAACCGCCCAC	3698177	3701048	2872	0
1522	TAGTTTTTTAAGTGTTTTTC	CCACCAAGTAGAAGCATAGC	1021609	1024198	2590	4	BW25113_0963,BW25113_0964,BW25113_0965,BW25113_0966,
1523	ATAAACGTGCAGGTTGCACA	GCTCGGTACTCAGCTCACGG	7393	7605	213	0
1524	ATAGTGGAGGGTGGTCCGGT	CGGTCAATTTATACCAGACC	3896760	3899408	2649	1	BW25113_3722,
1525	CGGCCCATCCGGAGGTCGAC	CGAACGATACAATTTTGGTA	2573149	2576869	3721	2	BW25113_2466,BW25113_2467,
1526	TTAGTTTCTCGTTCGGTTTG	TAGCCATGCCACTTGAAATA	1846129	1849849	3721	3	BW25113_1768,BW25113_1769,BW25113_1770,
1527	TGAGGATTCGTCTGTGATGC	CACTGATGAGTCCGGAGAAT	1694189	1695732	1544	0
1528	CGGGGGCACACGTAGGCCGG	GTAGGGGTACTTAGGAAGAG	1050325	1054682	4358	2	BW25113_0994,BW25113_0995,
1529	CGGAGAGGAGGCTTACGCCG	CTAAGTACCATGGTGGAATA	1865939	1867627	1689	0
1530	CAGTCGCCCCATAGCGGACG	CCTAAGACCATCGGAAGTAA	3581001	3583454	2454	2	BW25113_3450,BW25113_3451,
1531	GGGGGCGAATAACGAGCGTG	AGTTACGCAGGAGTCCCCAC	361580	363506	1927	1	BW25113_0346,
1532	TCGGCGGAGTCATGCAGCTA	GCGACTCGACCGGTGCCAGA	4291500	4294442	2943	2	BW25113_4082,BW25113_4622,
1533	TTGGGATGGCTTGAGGGGCG	CCATCGCACACCCGCATGTG	3205654	3207980	2327	0
1534	CTACTCCAACTCTCCGCTTG	CCCATCCATCTGCGACAATG	837250	839063	1814	2	BW25113_0806,BW25113_0807,
1535	AAATGCTTTAGACCGTCAGT	TTCAGAGGGACCGAGTGAGA	1167374	1171118	3745	1	BW25113_1115,
1536	CAAAACGGGAGTACGGGGGG	ACCTCCAAGGCCACCACGGT	901128	904041	2914	2	BW25113_0868,BW25113_0869,
1537	GGGAACGGGAGTCGTATACA	TCTGGGACGGTGTAACACAC	3074262	3076506	2245	1	BW25113_2936,
1538	CGGGTTGGGTTTCTAGACGT	GATCCCCCTTAAATCCGATG	1908193	1910353	2161	1	BW25113_1831,
1539	TTCCTTGCTCGGTTACCCGA	CAGTACAGTACCGCAGGTGT	2592905	2597155	4251	3	BW25113_2479,BW25113_2480,BW25113_2481,
1540	GATTGCAGTCGGTTGTGGGC	TCTGTACCCTATGCAATATG	352024	354610	2587	1	BW25113_0338,
1541	CGCTAGCGAAGGTCTGCCGT	TCCAGTGGGGAAGTATTCAG	1554672	1556868	2197	1	BW25113_1487,
1542	CTCTGGTGGAGCGGGCTTGA	CCTCGTATGCGGTAAATAAA	265954	268488	2535	4	BW25113_4587,BW25113_0256,BW25113_4587,BW25113_4690,
1543	GGGTAGCATTTGCGATCGGG	CGTGCTAAAAGTCAATCCGT	3286199	3288470	2272	0
1544	GGGTGCGTGCTGGAGGGTGC	GTGTACAGAAACGCAAACAC	3212208	3214083	1876	0
1545	GTGTAGAGTACACGATCGAC	ATAACGGGGGTGAAGGTAAG	2258942	2261297	2356	1	BW25113_2172,
1546	AGCTTCACTACGCGTACTGA	AGAAAATATCTCAAGATCCT	2387849	2390087	2239	3	BW25113_2279,BW25113_2280,BW25113_2281,
1547	ATGGATGCTTCGTAAAACAG	ACGTAATCGAACTCCCCAGC	1847651	1850136	2486	1	BW25113_1770,
1548	CCTATTGTGGTGCGTATCAG	AGAATCAAAATTGTACAACG	3820040	3821971	1932	0
1549	GAGAGAGTTCCTCTGTTACT	AGGGGGACCGTCAGTCATTT	2725101	2727660	2560	1	BW25113_4609,
1550	TTGCGCTGAGCTGGAGGTTT	CCATAAAGCCCTGAGCCGCA	4373289	4376451	3163	3	BW25113_4156,BW25113_4157,BW25113_4158,
1551	TCTTGATGTTGAGACCTCCT	GGATTGCTCATTATCCGCAG	1113809	1116522	2714	4	BW25113_1057,BW25113_1058,BW25113_1059,BW25113_1060,
1552	GTCAGTTGCTTGTAGGGGAG	ATGCTATCGCTTGTCGCTAC	4322368	4324640	2273	1	BW25113_4113,
1553	GCTGCGGTGGATGCGGGTGT	ATCCCACCTCCAGCGGTAAG	4576634	4578792	2159	2	BW25113_4351,BW25113_4352,
1554	GAAGTGTGTAATTATCCCTA	ATATAACATTCAAAAGTAGA	1323395	1325870	2476	2	BW25113_1272,BW25113_1273,
1555	GGGGGCGTTGAGTGACGTCA	CGTGTCTTGAGTAGCCTTCC	2705824	2707840	2017	1	BW25113_2576,
1556	GTCGGCGCAGGGCTCGCACA	TTCCCTGAGACGTCTCATAG	3815084	3817903	2820	2	BW25113_3649,BW25113_3650,
1557	CGGCAACTGTGACCTAGCTG	CACAGGCGTAATCCGCTGCT	4561945	4564664	2720	1	BW25113_4342,
1558	AGATGTGCCCACTTGCAACT	CCTCCACAGCTGGTGACGCG	4553213	4558270	5058	3	BW25113_4334,BW25113_4335,BW25113_4336,
1559	ATGGGGGAGGTGTACATTTT	ATCCAGCTAACCAGAACCAT	3505658	3507793	2136	2	BW25113_3384,BW25113_3385,
1560	TGTTGGGAGGACGCCAGAGT	GCAATCACACAAGACACGAA	2228473	2232165	3693	2	BW25113_2147,BW25113_2148,
1562	GCCATGTCGGTGTTGTGACA	CGAACTCATGTACCCACGGC	922100	924309	2210	1	BW25113_0885,
1563	GCGAGCCCACTCTTTGCACC	CACAGCGATAACACCTAACA	329393	332457	3065	2	BW25113_0317,BW25113_0318,
1564	CCGGTGCTGACATTGTGCTC	TAGCCACTCCATGGTGCGAC	4532747	4535140	2394	3	BW25113_4314,BW25113_4315,BW25113_4316,
1565	GGTGGGTTGCTCTAGGAGTT	TGCATTAAGCATTTTAACAG	233078	235260	2183	3	BW25113_0216,BW25113_0217,BW25113_4586,
1566	GGAACAGATACTTGTCGCGG	TAACTACTAACCAAGAATCG	3003020	3005728	2709	1	BW25113_2873,
1567	TTCGGGTGGTATAGGGCTTG	GCTACTTAGAAGTCATATTT	3570302	3572347	2046	2	BW25113_3437,BW25113_3438,
1568	AAGACGGGCTTCGGTAAGGC	CAGAGTGCTAAATTACGTGG	2642381	2645600	3220	0
1569	AGTCGAGGTTGCAGCCCCGG	AGAGAGATACATACATAAAT	1723882	1726859	2978	0
1570	CGCTGTTAGATCTTTATGTG	CCCTGTGGTTCCACCACCCT	1641969	1643903	1935	5	BW25113_1570,BW25113_1571,BW25113_1572,BW25113_1573,BW25113_1574,
1572	AGAGCTAATGTGACCTACGC	GGGCACTTAGTGCACGACAA	3221758	3224294	2537	0
1573	ACTAGTAATACCGTAGGTCG	TTTAATATTGAAAACTGCAT	1538923	1540870	1948	2	BW25113_1471,BW25113_1472,
1574	GGGGCAGTTATATGTCCAAG	CTTCCCACCCATCAGATCCA	1792696	1794790	2095	3	BW25113_1715,BW25113_1716,BW25113_1717,
1575	GTTTAGGGGAAGGTAGTTTT	TATGCCGCTTACCTTTCATG	1243927	1246021	2095	1	BW25113_1199,
1576	CCTGCAGAACGGGATTCGGA	CTGCCAGAATCAAGCCACGC	2684426	2688118	3693	1	BW25113_4441,
1577	ATACGGTTCCTGGATGGATA	GCATGTTCAACATACCCATG	2107864	2110775	2912	2	BW25113_2043,BW25113_2044,
1578	GGAACGGGTTTCACCGGAAA	AAGTGAGAGACGGCGATTGT	3384810	3388247	3438	0
1579	TCAGGCATGTTTCTACCTGC	CCGTAATACGTTTGGGGGGA	3374381	3377163	2783	1	BW25113_3235,
1580	TCATGTTTTATGACAGGAAT	GCCTCATATAGCATGATCCA	3638528	3640474	1947	1	BW25113_3499,
1582	CTGGGGAGAACAGAAGTTAT	AGTCTCTCTTTCCAGGCCGA	4325875	4328820	2946	1	BW25113_4116,
1583	CTTGTAGCGTGCACATCGTA	GTAGTTCTGCATAGAGAATG	2968329	2970282	1954	2	BW25113_4444,BW25113_4445,
1584	TCTACATGGTCACATTATTA	TCGCTCCCTCCAGGCTCTGA	4269915	4273062	3148	1	BW25113_4066,
1585	ACTGAATGGACAGTAGCGAT	TCTAAAGTGCTGCGATCGGC	3293959	3296318	2360	2	BW25113_3157,BW25113_3158,
1586	TTAAGCATAATTTGCAATCT	TGTGGCCGTGTACATTGCAG	2314825	2317469	2645	1	BW25113_2220,
1587	TGCCTAATTTGGCCGGAATA	CACTGCCTTAACCCATTCAC	1231830	1234031	2202	0
1588	AAGAAGCTTGTCGGGAGTCT	TGCAAGCCTGAATTCCTTAC	1921218	1923773	2556	0
1589	TGCCTAAGCGAGGTTGAGGG	AAATGGATGTTAACTAGTCG	392816	394796	1981	2	BW25113_0378,BW25113_0379,
1591	TTGAACTGGTGCAGTTATTT	GTTAGTGAATGAGACTTTGC	1478374	1481379	3006	0
1592	TCGATAGCGTGGGCGTCTAA	GCGCACCCCTCCCCTCAACT	4625018	4626991	1974	2	BW25113_4397,BW25113_4398,
1593	GGGCCACGGGTGGTCTAAGT	GACGAACATTCGATGTAGCC	242533	244908	2376	3	BW25113_0226,BW25113_0227,BW25113_0228,
1594	TGCAGTTAACAATGATGGTA	GACCCACAATGTAACCTGCG	1767104	1769262	2159	1	BW25113_1692,
1595	CCGCACTCGGGTTGGCTACT	GACCTGATCCGTGAACATAA	3930816	3933211	2396	1	BW25113_3753,
1597	TAAGGCGGCCGCGGCGCAGA	CGCACACAATTGTGCCCGAC	4605693	4607734	2042	0
1599	AAGACCCGGGTCTACATCGG	CGGGTGCAGCGGGTGCCAGC	1213819	1216660	2842	1	BW25113_4520,
1600	GGGGCCGGGTAGACCACACC	CGAACTGCACAACCCAAACA	2342627	2346697	4071	3	BW25113_2238,BW25113_2239,BW25113_2240,
1601	GGTGCGTAGTCCACTGGTTG	ATACTAGGACATAGACTGGA	2814784	2817650	2867	2	BW25113_2698,BW25113_2699,
1602	TACCCTTCGGATAAACGTTG	TCCTCCAAAAACCCGCTAGA	1362761	1365209	2449	4	BW25113_1305,BW25113_1306,BW25113_1307,BW25113_1308,
1603	GGGGTGTTTAAGGGACGGTA	CATGGTTGAACATTCATTGC	1604595	1606942	2348	2	BW25113_1522,BW25113_1523,
1604	TTATCATTTTTATTTGTCTC	CCGTCACGTCGAAGACTATC	571704	574840	3137	5	BW25113_0554,BW25113_0555,BW25113_0556,BW25113_4510,BW25113_0557,
1605	TGTATGAGTACGCTTGTCAA	TCCCTCTAATTACTCGCCAA	1759965	1762080	2116	0
1606	GGCTCGCTCCTCACGAAGGC	TCTCTCACACTCAAGCCCAA	2786996	2789384	2389	1	BW25113_2663,
1607	CTGTTCATCTTTTGTTGGAG	AATCTATCTGAAATGCCTCG	989031	991360	2330	1	BW25113_0934,
1608	CCTCATAGCTATTTTCTCAT	ATGTAATTGTAACGTGCCAT	2063986	2067084	3099	2	BW25113_1999,BW25113_4435,
1609	TGCCTGGGCCTGTCTGTCGC	GCCTGTATGTTACAGGCACT	2622456	2626848	4393	4	BW25113_2504,BW25113_2505,BW25113_2506,BW25113_2507,
1610	GAAGTCGATTTCTGTGGCTC	GCCCCCGATGCTCAGTCGGT	825565	829448	3884	2	BW25113_0797,BW25113_0798,
1611	GAGAGCGTAGGGTTGTACGG	AATTACGATGGTCGGACTTA	979580	982202	2623	1	BW25113_0928,
1612	CGGTTTTGCATTAGGTTTTG	CTCGTTACGGTACATTCAAC	2601007	2603244	2238	0
1613	AGTGGATACTTTGGCTTTTC	CACATACTTCGTTTCGACGC	2050	4343	2294	1	BW25113_0003,
1614	ACGTCATCTTTTGAGCCTGA	ATCTGGTGTCAGATTCAACT	3033503	3035959	2457	3	BW25113_2896,BW25113_2897,BW25113_2898,
1615	GAAGGTGTTTTGAATCTCGC	ATACCAGCAAGACTCAGCCG	2300865	2303011	2147	1	BW25113_2212,
1616	AAAGGCAAACTGATGTGTGA	CGGATTCCGAGAATTTACAT	1705234	1707947	2714	1	BW25113_1633,
1617	TCTGTACGGCGGTATACCTG	TCAAGGTACCCTAATACACC	1500334	1502987	2654	1	BW25113_1434,
1618	GGAGCTCCGTAATGCATGCA	ATCGGCAAACCTCATCCCCG	1467637	1471059	3423	1	BW25113_1406,
1619	TTGTTTACCACACCTTGTGG	AAACATCAGTGACAACCGGG	4523036	4526886	3851	4	BW25113_4307,BW25113_4566,BW25113_4657,BW25113_4308,
1620	TATTTACGTAGGGTCGGGGG	AAACCTGATCCCGACTAACG	355533	357607	2075	2	BW25113_0341,BW25113_0342,
1621	GGCGAATTGGGATTAGCCAT	CACCGTTTGCACACGCCAAA	2999743	3002084	2342	1	BW25113_2871,
1622	CAGGGTTAAAAGTATGTCGA	TATAGGGGTTGGCTCCCCCG	3808701	3813030	4330	4	BW25113_3643,BW25113_3644,BW25113_3645,BW25113_3646,
1623	ATGAAATCCTCTACAATAGT	GCCCCCGTCGTGACTGACAG	756195	760331	4137	2	BW25113_0727,BW25113_0728,
1624	GTTTGGTTATCGTGCTGCGT	GAAAATGACTTAACAGGCGA	3091377	3094245	2869	2	BW25113_2956,BW25113_2957,
1625	AGCAAACATCCTATATCGAG	TAACTTATTCCAAAAGAATA	1533553	1535174	1622	0
1626	TAAAATTTCGATTTGATTGG	AATGTGAAGGGTCATCACGG	3778144	3781641	3498	2	BW25113_3612,BW25113_3613,
1627	ATGGGGCAGGACTGCACTTG	TTAAGCCATCGGATATCGTT	3075753	3077961	2209	1	BW25113_2937,
1628	GTGCATACAGCCGGGGAAGC	CCATCAAACTTACTTTACAA	781105	783061	1957	1	BW25113_0755,
1629	GCGGTCTGAGTTGGGGCGGG	GGGAAGACGCATGCACGTAG	4205915	4208126	2212	0
1630	CCCTTACGTTGGTCAGTAAG	TCACACAAGTTATTCATTAG	2526990	2531110	4121	5	BW25113_2415,BW25113_2416,BW25113_2417,BW25113_2418,BW25113_2419,
1633	GTAGAAGATCAAATCTTTGT	TGGGTCCCAGCAGCGTTGTT	1297524	1300831	3308	2	BW25113_1245,BW25113_1246,
1634	ATCAGGCGAAGTCGATAGCT	GCCGTGCACCTACTAACCTA	4621190	4624294	3105	3	BW25113_4393,BW25113_4394,BW25113_4395,
1635	CCCAGCAAACAAAGGAGTGG	CGGGTGCCCTTGACTGAACC	2044733	2047108	2376	1	BW25113_4497,
1636	TTTGTAGCCAGGCATCGTGG	CAAGACGGAACACGCCTATC	1494788	1496993	2206	2	BW25113_1429,BW25113_1430,
1637	ATATCTTGCTCCTGCAACGT	TTTCAAACACACGGGTCGAG	2128745	2130597	1853	1	BW25113_2061,
1638	TGGTAGGCTCTGTGTTTACT	CTTTATTCGTATGCCAATAT	35142	37417	2276	1	BW25113_0036,
1639	GTAGGGCATGGTGTCTTTAG	ACCACGTCGAGTGCTACACG	2805751	2808355	2605	3	BW25113_2686,BW25113_2687,BW25113_4442,
1640	TGGCGGGTAGTAGCCCGTCG	TCACACCTAGCAGATTTACC	3953730	3956017	2288	0
1641	CACGGGTAGGCTCGTGGTAG	CATCACCAGATAATTCCGCA	858538	858739	202	0
1642	AAGAATTAAATCATGTCAGA	CACGTAAACGGCCATTCCTA	4400552	4403229	2678	3	BW25113_4183,BW25113_4184,BW25113_4185,
1643	GTAGGTGAAATCAGGCGAGG	TACCCCTATACGGGCCTAGC	3254002	3256705	2704	0
1644	GAATTTCTGGCGACTTGATC	AAACGGCCACACCAGCCCGA	4377777	4380043	2267	0
1645	GGGTCATCACCTCTAACGGT	CCACCAGCAGAAATCAGTCT	656980	658902	1923	2	BW25113_0630,BW25113_0631,
1646	TACGCTGGGAGTGGGCTGAT	ACAGCGCAATGCACCTAGCG	84298	86514	2217	1	BW25113_0080,
1647	TAAATTTGCGTTAGACCGCG	GCAGAACACGGACGACCCAG	1093701	1096378	2678	3	BW25113_1034,BW25113_1035,BW25113_1036,
1649	CTACGGGACTTCAATAACGT	ATAACGAGGATCACATCGGC	137043	140678	3636	3	BW25113_0125,BW25113_0126,BW25113_0127,
1651	GGCGGGTTGACTTCAGGACA	CCATCCAGCCGAGTTCAAAT	3294955	3297764	2810	1	BW25113_3159,
1652	GATCTGAGTAAGGAGCGTGA	ACCAGGTTGCGCTAATGCCC	1873920	1877462	3543	3	BW25113_1798,BW25113_1799,BW25113_1800,
1653	TGAAAGGAGGGGTATGGTAG	ACACCCGAGATCCTCCCGTG	1065156	1067512	2357	3	BW25113_1007,BW25113_1008,BW25113_1009,
1654	CACTGCGCCTCACGATAAAT	GTTTCGGCAAAAAACACCCT	995636	997699	2064	0
1655	GAGCCGATATCAGTGTGGCA	CACCTCAATCGTTTTAAAAG	957471	959584	2114	1	BW25113_0912,
1656	GTGAGACTTAGCCAGAGGGC	TATATTGGGCGCCCCTAGTC	1444562	1447711	3150	0
1657	GTTTAACTGTTCCGTAGAAC	CGCACGCGTGGGGTAAACTT	2451261	2453502	2242	0
1658	CAAGGGCGAGACGAGCGCGG	GAATGCTCTGTACGCAGATC	2570715	2573739	3025	1	BW25113_2464,
1659	TTACCAATAGCGCGCGCTTT	CATTTTGGACGCAACCCAAG	983470	986301	2832	1	BW25113_0931,
1660	TGTCTGACAATTTTATTGGA	TACGCGTGAAAATCTATCGC	3003799	3005479	1681	0
1661	ATGGGGTCTAACTAGATAGT	CCTTCTGGTTCCAGATCGTG	4218002	4221433	3432	2	BW25113_4021,BW25113_4022,
1662	GCGGCTTGAGTCAGCTCGGG	CGTTTATTTTTCGCAGGGTA	1295186	1298036	2851	1	BW25113_1243,
1663	CCTATTGGAATCTTTGGGAC	TAGGCCCCAATCAGCGTACA	2752439	2754984	2546	1	BW25113_2626,
1664	GAGTTGGAGACATATGTGAA	CGCCGTTGCACCCTCCTGGC	1267806	1270577	2772	2	BW25113_1218,BW25113_1219,
1665	CAGGGGAGTGCCTGCGTTCC	CAGCAATCGCCAAAGGTTAC	2443708	2446043	2336	3	BW25113_2334,BW25113_2335,BW25113_2336,
1666	ACAGTTAAAGATTGAGTGGT	ACGGAGAATACATTCCCCTT	3702928	3705883	2956	1	BW25113_3547,
1667	GGTAGTTCGAACGCATTCTT	GGGCTCTCGTAGGCTACAAT	889620	891836	2217	1	BW25113_0855,
1668	GGTAAAGGTGATAGAAGGTT	GAACGCGCTATCATGACAAA	763591	765606	2016	0
1669	TATTCGTGTGATATAGATTC	CGTGCTGTAGGCCTCCGTTT	1747158	1749059	1902	1	BW25113_1674,
1670	GCTTCAGTGAAGTGTGGCAG	CGATTTTAACATTGGCAAAA	3667950	3673052	5103	3	BW25113_3523,BW25113_3524,BW25113_3525,
1671	GCACGGGGCGATGGGCCCAT	ACGTCTTCAAGGTGACGTCA	4091998	4095481	3484	2	BW25113_3910,BW25113_3911,
1672	TTGACACCGGGCGTCGACCT	CTGCGCATTCCCAAGTAACA	310421	313461	3041	4	BW25113_0298,BW25113_0299,BW25113_0300,BW25113_4631,
1673	TACTTAGGCACTGTTTTCGG	TGCTTCTGATTCAATATAGA	3332625	3336233	3609	3	BW25113_3196,BW25113_3197,BW25113_3198,
1674	CTGGTGCTCATGGCTATGTT	GGACATTGGTGCGCACACGT	2912056	2915997	3942	2	BW25113_2788,BW25113_2789,
1675	GATTTTCGCGACGATTGGCT	AGGCAAGACCACCAATAGTC	3852216	3854241	2026	0
1676	CTTGGATTTAAGATGTGTGT	TTGCGCACGTTACAGACTCC	2994276	2997998	3723	2	BW25113_2867,BW25113_2868,
1677	ATTGTATAAGTGTGTTTCAC	CGCAGATAGATACTACATAA	1339022	1341712	2691	1	BW25113_4672,
1678	GGGGCCTCCGGGTACGTCAG	GCAGCCAAACGCCGCCTTAA	3835016	3837317	2302	2	BW25113_3663,BW25113_3664,
1679	GAGGGGGCCACCCGGGGACG	AATCCTGTCCAACCACACTA	4412603	4415676	3074	5	BW25113_4197,BW25113_4198,BW25113_4199,BW25113_4200,BW25113_4201,
1680	CGCCGTCGTGCCGGGGCAGA	TAGCACAAAAACACCATAAC	152827	155283	2457	1	BW25113_0142,
1681	TTATAGAGTGCTGGGTGTTT	CGCCTGTCCCTGGCGGAGGT	3499205	3501421	2217	2	BW25113_3377,BW25113_3378,
1682	AGCTGACGGGGTTGCCGCCG	GTATGACACTAAGATAAAAC	2707786	2709835	2050	3	BW25113_2577,BW25113_2578,BW25113_2579,
1683	GTGGCGGTGCTTGGTGGTGA	AGGCCGCTAATACTCTTCAT	3916546	3919758	3213	1	BW25113_3741,
1684	AATTGGGCGCCTGTGCCACT	TGGTACAACACACCTTTATG	615399	619335	3937	3	BW25113_0589,BW25113_0590,BW25113_0591,
1685	GGGATTCGTCGTCATGTTCG	ACGCTTGGTATTTTCCCCAA	2692867	2695917	3051	6	BW25113_2562,BW25113_4687,BW25113_4608,BW25113_2563,BW25113_2564,BW25113_2565,
1686	TAGTGAGGGTGTTCCTGGTC	CAATGAAGAAATCCACTGCG	2245615	2247709	2095	1	BW25113_2161,
1687	TACCGCGTAGGTTGGAGCAT	AGATGATCCAGACTTAATAG	3025282	3027582	2301	2	BW25113_4684,BW25113_2889,
1688	AGGTTATGCTGCGCAGGGTT	GGACAAGGCACCTACCTACC	3825703	3827603	1901	0
1689	ATGCAATAAATACTGGAGAC	AGCTAACTGCAGCCCTCTAC	1607857	1610053	2197	1	BW25113_1526,
1690	GTTTTGATGCGCTTCGTGGG	GCACCAGAGTTCAACTGGCC	2859852	2862086	2235	1	BW25113_2741,
1691	TATGTGGAGGTTAAGTTGTT	CCACTTCAGTAACTATTCAT	2479654	2482715	3062	1	BW25113_2371,
1692	CAAGTCGAGGAAAGGTTTGG	GCAACGACGCCATCCACCGA	875710	876749	1040	0
1693	AATCTAGCTATCGGTCGTCA	CAGACATATTATTATCATTT	1051456	1054394	2939	2	BW25113_0994,BW25113_0995,
1694	TTTAACTACCAGCGGAAGGT	GGCAGCCCCGCCCACGAAAG	2230481	2233242	2762	1	BW25113_2149,
1696	AATTCCCCACCTGCAGATCA	TCGGGACATCCCCGAATACG	1963621	1966193	2573	1	BW25113_1885,
1697	TGTTCGGGCGCCTGCTCCGA	CGTAATTGCAAAATTCATAA	4427709	4430931	3223	2	BW25113_4216,BW25113_4217,
1698	TTGTGTCTTTGTGTATGAAC	GTCCCATCGACGTTACATCG	4302461	4306006	3546	5	BW25113_4090,BW25113_4487,BW25113_4092,BW25113_4093,BW25113_4094,
1699	CTTTATCTCGAGCTGCGAGG	CCTGACGGCCCACTATATAC	833521	836947	3427	2	BW25113_0803,BW25113_0804,
1700	CCAGTGAGACGTGCTCGGCC	CAAACAACCCTGCTCGATCC	821409	823413	2005	1	BW25113_0793,
1701	GTAACGTTGGTGATAGAACG	CTCACTGCCCACAGATTAAG	1517246	1520326	3081	2	BW25113_1452,BW25113_1453,
1702	TCGGTTAGATTGCCGGAGGG	AGCTTGTCCCGGATTGCACA	866226	868847	2622	2	BW25113_0831,BW25113_0832,
1703	GATAGAGGAGCACAAACAGG	CGCGCCACATCCCACTAGAA	242043	242313	271	0
1704	TTTGAGACTCGCGTTTGCAT	GGAGGAAGCATACATAGTAA	1549876	1552173	2298	3	BW25113_1480,BW25113_1481,BW25113_1482,
1705	CTCCGCAAGCGCATGCCGCA	AATGAGCAGGCCGCAAATTC	4408293	4411299	3007	2	BW25113_4192,BW25113_4193,
1706	TTTGATTCGAATCGGGGGGC	AAAACAAGAGTATCCTTAAC	2377414	2380751	3338	2	BW25113_2270,BW25113_2271,
1707	GCAATGTTTTTGGTCATCTG	ATACCCCGGATCAATAGACT	722216	723267	1052	0
1708	GCGGGTTCCACTCCAAGGAC	TCCTACCACGATTGCCATTA	836044	839759	3716	2	BW25113_0806,BW25113_0807,
1709	TCGCCCGGGTGGCCGCGTGG	TGCCACGCCATTCAAATACT	815371	817525	2155	1	BW25113_0787,
1710	AGGAGTCTAATGTTACGCGC	GCGTGCGGGTAAAGAGCTTG	1035734	1038434	2701	2	BW25113_4592,BW25113_0980,
1711	CGCTCGGTTTAAGCGGTGAA	CGTCCTCGCGTCTAACACAA	3346269	3348324	2056	1	BW25113_3211,
1712	TGGCGGGGGCTGATGGGATG	TTAACATACGAATCCTATGG	2067809	2071194	3386	4	BW25113_2001,BW25113_2002,BW25113_2003,BW25113_2004,
1713	CAACATTGGGTACAGATTGT	TGTATACGAAAAAACGGCCT	2611037	2613162	2126	1	BW25113_2496,
1714	TCTGAGTTGGTGCTCAAGGA	GCAAATGCCAGGAGTCTGAA	3384682	3388076	3395	0
1715	TTTGGTGACCGGCTCCAGAT	CTAGACTCCTCGAATCCGAC	3910515	3913024	2510	1	BW25113_3733,
1716	ACCTGTGGGAGACAAGGTCG	TTCAACCACGCACCCGACAT	2942723	2944621	1899	0
1717	GGAGGTTTGAAGATCTTAAG	CCGATGCCCTCACTTCCTGC	935499	938632	3134	0
1718	AAGTATCGTACAGTTAGACA	CCGCCCATGCAAATCAGACA	2354672	2356726	2055	1	BW25113_2248,
1719	GGTGGACGTCTGTGGTACGC	TCGGCCCTATAAATCGCCGT	447092	449172	2081	1	BW25113_0433,
1720	TGTGATCCCTCCGCTGTTTG	AAAAACAAAGAATTTGCCCG	1236016	1238673	2658	1	BW25113_1192,
1721	TTTCGTCCGGAGCAATATCT	CGCGTCCCGCCAAACAGACC	2492279	2495118	2840	1	BW25113_2381,
1722	ACGTTTTCTCGCGGGGTTTG	TTGAGCAAACAAAGACTTTA	2197288	2200743	3456	2	BW25113_4541,BW25113_2119,
1723	CTTTTCGGTCATGATCCATT	TCATTGAATCCAAACATTTG	3364871	3366690	1820	0
1724	ACTTAATCAAAGACGACTTT	CCATTTGCACAGACCAAGAT	3531167	3533495	2329	0
1725	AGGTTTGGATACCCTTGATG	CTTCACAACAGGGAAAAGCC	3680998	3683168	2171	0
1726	ATGGTATGTGGCATCCGTTC	CTGTGGATAAACCGTATGAG	2584039	2586011	1973	2	BW25113_4606,BW25113_2471,
1727	TGAATAGGTCGACCTAGTTC	CCATTGTGCACCACAAACCA	3667365	3669800	2436	1	BW25113_3523,
1728	GTGGCCCGCTTCCGAGCTTA	CCCAGCCAACCTGTGACCCA	2833323	2835386	2064	0
1729	CCGAGTCCTCTAATATAATC	CGCCTTCGAGAGCACATGAC	2856571	2858913	2343	2	BW25113_2738,BW25113_2739,
1730	GATGTGCCACGAATCGTCTG	GAATTAGCCCGGGCATAGAA	1174332	1176152	1821	1	BW25113_1120,
1731	GTCGCATTGCGGGGTAGGCT	CCCTTCCCGAAGCTCTGGTC	2213767	2215837	2071	0
1732	CGCGAAGCAGTCCGTTGCGA	CAGCTAGCGTCGTAACGAGG	4296494	4298916	2423	2	BW25113_4084,BW25113_4085,
1733	TAGTACTAGGCGAAACAGGG	CCTGAACGTGCGAATTGAAC	1173143	1175488	2346	1	BW25113_1119,
1734	CCTGATGTCAGCAACTGTTA	CTATACTAACATGATACAGC	161495	163951	2457	0
1736	TTATGTCGCGGGGCGGTTGC	ACCTCGTAAAACCCTCAGCT	3834738	3836996	2259	1	BW25113_3663,
1737	CTTGGATTGGATAGGGCTAA	CACAAAAGATAAAAGACCAT	2108493	2110640	2148	1	BW25113_2044,
1738	GCTTCTGTCGGGGAGGTTAC	TGCCTGATAACCAGAACTTG	2925004	2926765	1762	1	BW25113_2799,
1740	TTCGTCGGCGTGGATTGTTG	CTACACCCACACACAAGACC	513414	516029	2616	3	BW25113_0493,BW25113_0494,BW25113_0495,
1741	GTACGGAAATTGGTTGTAGC	ATGTCCGTTGCGTGATTGAT	1029127	1032378	3252	3	BW25113_0974,BW25113_0975,BW25113_0976,
1742	CCAATTCGTTGTGTGGGCCT	ATATATCACGTTATGAACTC	1135715	1138479	2765	0
1743	CACCAGTGGTATACGTGTAT	CCAACTTACACAGGAGATTC	2132918	2135210	2293	1	BW25113_2064,
1744	GCGGGTTTAAGGGCTGAGAT	TATACCCCGATTGCGAATAA	2270637	2272670	2034	1	BW25113_2181,
1745	CCCCGTCGTTTGAGGGGTCA	GAAACATGATGACATCTACT	2868100	2870503	2404	1	BW25113_2752,
1746	TATGCGGATAGCGCCGGGGC	TGTAAAAATCTACTACGCCA	3943475	3945668	2194	3	BW25113_3766,BW25113_4669,BW25113_4488,
1747	TGGAGGCCTAGCGTCTTCAA	GCTTTCATACTTGGGACGCG	1463470	1466749	3280	2	BW25113_4492,BW25113_1404,
1748	ACCTGGTGGATCGCTTAGTT	TCGCATGGCTCTCCCACCAA	4410758	4414219	3462	5	BW25113_4194,BW25113_4195,BW25113_4196,BW25113_4197,BW25113_4198,
1749	TGAATTCGACGACGTGACGC	TGACTAAACAGGTATACGTT	280341	283712	3372	1	BW25113_0270,
1750	TCCACTGATTCTCTACAAAT	TAAATTGCGAGTACCGTTTC	1014817	1015394	578	0
1751	ACTGTGGTGCTCGCGCAGTA	GTTAAGTCGACAAGGCCTCT	255426	257499	2074	1	BW25113_0242,
1752	GAATCGGGGCGAGGAATAAG	GCCGAGGGATATTAACTTCT	2488777	2491563	2787	2	BW25113_2378,BW25113_4680,
1753	TGTTGATATCGGGTCAACGC	GATTGCATTGTATTACAAAT	128122	129790	1669	0
1754	TATGGTTCGGGTTGGAGTGG	CCCCGACAAGGCGGCTTTCA	2057003	2061919	4917	6	BW25113_1992,BW25113_1993,BW25113_4639,BW25113_1994,BW25113_4640,BW25113_4641,
1755	GGTCTACTTATATGGACGTC	ACGATAATCCTCTGCATCGG	740967	743138	2172	1	BW25113_0714,
1756	AATCTTGATAGTAACTTTGC	ACTAGTCTCTAAAAAGTAAC	3163908	3167284	3377	3	BW25113_3027,BW25113_3028,BW25113_3029,
1757	CAAAGTCTTTATGAAGATAG	GAACCAAAAACTAATCTACA	3062719	3066453	3735	2	BW25113_2925,BW25113_2926,
1758	TGGGCATCTAAGCACGGGTC	GCATGGCTTACCAAGTCCAT	3242282	3244195	1914	4	BW25113_3097,BW25113_3098,BW25113_3099,BW25113_3100,
1760	TAACTACTGAGTTCTCGATG	ACACAGAAATGCACACAAAG	4123239	4125560	2322	0
1761	TATATGCGGGTGCCGGGCAT	GGCCCCCGGATCTTGAAGTA	3241148	3243359	2212	3	BW25113_3096,BW25113_3097,BW25113_3098,
1762	TGATGAGGGTTAGCGTTCCT	CTTCCGCCGATGTTTCAAGC	1270210	1273166	2957	2	BW25113_1221,BW25113_1222,
1763	ATTGCGTTGGTATCCGGATT	CTGAAGTTTCCGACCCGCGT	2864260	2866715	2456	4	BW25113_2746,BW25113_2747,BW25113_2748,BW25113_2749,
1764	GTGGGCGTAGTCGACCGGAA	CTACGTAATGCTTCTCACAA	2938177	2939952	1776	1	BW25113_2812,
1765	TGATTCGGGGCGAAGGGAAG	AATCCAACCGTGTAACTATC	2926175	2928429	2255	1	BW25113_2800,
1766	ATGCTCGGGGACACGGTCTA	AAAACCGCAGATTACACCAC	2472322	2475479	3158	1	BW25113_2366,
1767	TTTTGACTGGAGTTGTTTTG	GCTGGCCACAGCGGTGCTAC	1994147	1998278	4132	2	BW25113_1922,BW25113_1923,
1768	TCGGTCACTGGCGCGCGCGT	ATACAAAGTATAATCGCTGT	496501	500780	4280	2	BW25113_0478,BW25113_0479,
1769	CCAAGTGGGGCGTGGTCTAC	CAAGCAGACGGTAAGTACCC	2913312	2915038	1727	0
1770	GTTGGCTTTTTTACTAGGGG	ACCCTACCCATATGCAAGCA	309825	312318	2494	3	BW25113_0297,BW25113_0298,BW25113_0299,
1771	ACCCACAATCTGAGCTTCTT	GACGTCAGTTTTATCGAGAT	3852852	3855347	2496	2	BW25113_3680,BW25113_4556,
1772	CTGTCTGCGGGTGATGAAGG	AGCCAGGCCCACTCATAATG	970882	974670	3789	1	BW25113_0923,
1773	TGGATAGTATCGTTCGTTGT	GTACTGAGACCAATCTTAAC	2832246	2834018	1773	0
1774	GGTTCGTATCATATGCGGGT	CTGTTAGCCGTACCCCCCGT	3968381	3970525	2145	1	BW25113_3791,
1775	CGGTCCGTGCAGTCAGGATC	TGACCTTGGCCATAGAACTC	4512919	4515804	2886	2	BW25113_4298,BW25113_4299,
1776	CAATCAGATTTTGACAGGAG	GCAAAGCCACAAACTTATAC	4016960	4018743	1784	1	BW25113_3842,
1778	GCCATGAGTGTCGCGTACAC	GCTTCCACTGGGCAGGCTCC	685809	688039	2231	2	BW25113_0658,BW25113_0659,
1779	ATCACTGTGGCACGGAGTTC	ACGCACATGTATTCGCTTAG	1782833	1785087	2255	1	BW25113_1705,
1780	TTTGTACCGTGCCTTGCCTG	GAAGAGATAGTGACTGGCGA	3079615	3082299	2685	1	BW25113_2942,
1783	GTTTGGCGTCCGGTTCGGTA	ATTAACCGCCCGCGTTCATC	4617772	4620933	3162	1	BW25113_4391,
1784	TATTATGCGGGTCGTGCTTG	ACCCCGCACAATAGCAGTCG	640307	642114	1808	1	BW25113_0612,
1785	AGGGCCTGCCGTGGTTTTCT	AACCATCCCTTCACTCCTAA	1296231	1299961	3731	2	BW25113_1244,BW25113_1245,
1786	GCATGAAAGCGTGCTGAAGA	ACCCGCCAGGCTCAAGGTAG	3652628	3654742	2115	0
1787	GAAGCCTGCCTGTGGTTCAT	TCCGACCCCAGCATGTTGCT	2942252	2944497	2246	1	BW25113_2818,
1788	GAGCGTGGGATGCACTTGGC	GGGGCAACGAATCTGCCGAA	2543220	2545948	2729	3	BW25113_2432,BW25113_2433,BW25113_2434,
1789	GATAGCGTACCCGAGTTGGA	GGCCAACGTCAATAACTGCC	225617	228324	2708	2	BW25113_0207,BW25113_0208,
1790	CACCGTGGTGGGCTCTGTCC	ACAACTATGGGCCTGCCAGA	1061606	1064925	3320	3	BW25113_1003,BW25113_1004,BW25113_4518,
1791	CGATATGAGGGCGCCGTTAG	CTGTAATGCCCTAGCGGCCA	621688	624896	3209	2	BW25113_0595,BW25113_0596,
1792	GTAGGTAGGAAAGCCCGTGG	ATTCGCCTACTATCCGATGG	2290711	2293183	2473	3	BW25113_2202,BW25113_2203,BW25113_2204,
1793	GTACAGACGTTGGAGTGCCA	TTTCAAAAGCCACATCAAGT	3989552	3992909	3358	2	BW25113_3811,BW25113_3812,
1794	TCAGATCGGTTAACGGCTAG	AGACCGTTCCAACGATACCT	3475013	3477732	2720	1	BW25113_3353,
1795	ATGTATCGACACCATGCTAC	GACGACTTACCGTTCTGACT	4601270	4604781	3512	3	BW25113_4568,BW25113_4377,BW25113_4378,
1796	ATAGGTTTCGTATCGGGCTT	CTACATACGAACCAATAACC	3703610	3705788	2179	1	BW25113_3547,
1797	CTCCGGGGTTTCGCCAATTT	GTTGACATTTAGACTTGGGG	824247	827713	3467	3	BW25113_0795,BW25113_0796,BW25113_0797,
1799	CCTTGGATTAGGGGGGTCGG	CCACATAAGTCTCTGGGCAG	1367743	1370221	2479	1	BW25113_1312,
1800	ACATTGAAGGGTGGAAGCCC	GCCCAAATTATACCGCCGAG	158500	160957	2458	0
1801	GCGTCCTGTCACGATGGGAC	TTTATCCCAAATTGGAATCT	2893105	2895644	2540	1	BW25113_2775,
1803	TATAGGATGGTGCGAGGTGA	TGCTAGCCGGTTTTCCCTTC	221	1710	1490	0
1804	TTGAGGCGCTCTGGTGGGGT	CGAAGCGGTGGCGTACTCCC	3386283	3388677	2395	0
1805	GGAATGGGGGCATGGAGGCG	CGCTGGAATTCACTATAAAG	3843764	3845441	1678	1	BW25113_3670,
1806	CTGTATCGAAGGTGTTTCGA	TAAATCAACCAACCGCAACT	3574149	3576662	2514	3	BW25113_4451,BW25113_3441,BW25113_3442,
1807	AAGCGCTGTGAGAGGCCCGC	GTACTTTAATACTGGCACGG	1127746	1130721	2976	2	BW25113_1076,BW25113_1077,
1808	AAAGACATCATATCACGTTT	CAATCCCGGGGTTGAGAACA	3139469	3141853	2385	2	BW25113_2998,BW25113_4658,
1809	GATCTTGCGCTTAAATTATA	CAGCACAGCGCGTCCCACTA	3352214	3353074	861	0
1810	GGTCGTTAGGAGCACTATGG	TCGTCCACTCTTATGAACCG	2995861	2997880	2020	2	BW25113_2867,BW25113_2868,
1811	GAAAGGCTGGGAAGCCCGTA	TATTACAGAGGCAGTCCGAT	442656	444552	1897	2	BW25113_0429,BW25113_0430,
1812	TGGAGAGGGCCCGGCGCCGG	CTGTGCCAGAAACCCATAGT	2618976	2620738	1763	0
1813	GTTATCCCACGATCTATACG	ATCGTTGGTGACAAGCTATT	3358539	3360971	2433	3	BW25113_4569,BW25113_3218,BW25113_4569,
1814	TGGAGCATAGTTTGAGAGGG	GACAGAGAAGCACTTCTTGA	4361582	4364386	2805	2	BW25113_4144,BW25113_4145,
1815	TCGTCCCTGGGGGGAGGTAT	AATGAAGGCGTACGAGTGTA	899667	902858	3192	3	BW25113_0866,BW25113_0867,BW25113_0868,
1816	GGAGTAGGGTGGTGAGGGCT	ACACAAACGACATTGCGAGC	340191	342233	2043	2	BW25113_0327,BW25113_0328,
1817	ACGGGTGCTGGATAAACGGC	CCCAAAGAAATGAGGTTGTG	4296371	4298714	2344	2	BW25113_4084,BW25113_4085,
1818	GCCAGTTATTAGGCTTTGTT	AACCACTGCCCGGCACATAA	4207334	4209383	2050	0
1819	ACCAGGTAGAGGCAGGGTGG	CATATGCTCTTGCGCGGGGC	4254760	4258080	3321	1	BW25113_4053,
1820	TGCGTGGGGGGAGCCACTGG	GCCCGATCAATATCCAGATT	1707202	1709396	2195	1	BW25113_1635,
1822	CATTGTTTACTCACTTTAGG	AGCCGCTGTCTTTCGAAAGG	1312841	1315476	2636	0
1823	TGCATGTCGTACCGAGGATC	GCCAACAGGACTCGAGGCGA	281244	283496	2253	0
1824	GATGCGTTTAGCGGGTTGTC	CGTATCCTGTGGTTTAGTTG	2599182	2601525	2344	1	BW25113_2485,
1825	ACAGCGGATCACTGTGTTCC	GAATTACGTTTCACGCAAGG	1766614	1768634	2021	1	BW25113_1691,
1826	CTCACGGCATGTTTTAGTAC	CAAACAATCGGGACCGAATC	2445304	2448535	3232	1	BW25113_4661,
1827	GGACAGGTTGTGGACGCAAG	CAGCTCTGAACCCCTTCAAT	3064133	3066505	2373	1	BW25113_2926,
1828	TCAGTAGGTTATTAGTAATA	AAGAAGACAGCAACCTTCAG	506185	509085	2901	1	BW25113_0485,
1829	CTTCAAGTGACGAGGCCACA	ACATACTCTCAACCCAGGTA	1760686	1762496	1811	0
1830	CGCGTAATGAAATCCTCATC	GCTAAGCTATGATCGCGATC	1246280	1248352	2073	0
1831	GTGGAAGGCTTCTGCCGTGC	ATGTTAAAACGCATGATTAT	698133	700425	2293	1	BW25113_0678,
1832	AACGCCGCCTGGGCGGGCCG	ACTTCCATACTATCCTATAT	3981713	3985092	3380	2	BW25113_3804,BW25113_3805,
1833	TGACGCCGCGCCTGGCCATC	CAATATCGCGGGGTCCGGGG	2321333	2324980	3648	1	BW25113_2226,
1834	TTGGAGTTTCATTACACCCT	TCTCTAGTGAAGTTCAATCA	4256135	4258828	2694	1	BW25113_4054,
1835	GTGGGGCTATCTTGGCTGGC	CCCGCCAAATGCTCCACACA	2816911	2819552	2642	2	BW25113_2700,BW25113_2701,
1836	TGATACAACCTGCCTGGGCC	CGTCCCGTGAGGCCCACCAT	2061847	2065186	3340	6	BW25113_4582,BW25113_1996,BW25113_1997,BW25113_4582,BW25113_1999,BW25113_4435,
1837	TTTCGGTATAACGACAGGGC	TTTCGCGAGACCTCTGGCCC	3341309	3344050	2742	4	BW25113_3206,BW25113_3207,BW25113_3208,BW25113_3209,
1838	TTTGTAAACGCGTATTAGCT	ACCATATACTGTGCACACAG	2339790	2342871	3082	2	BW25113_2235,BW25113_2236,
1839	TGAAACGGTAGTAAAGCGTC	GTCATCCCCTTTGAGGTCCG	4002314	4006112	3799	3	BW25113_3825,BW25113_3826,BW25113_3827,
1840	TATTGTGTGAATACAACGAA	CCCCATCAAACGTAACAGTC	787856	790228	2373	1	BW25113_0761,
1841	GGGACTAGCCGTAACCGGGT	CAAAGCATCTCTGGTCCGTA	3050914	3053564	2651	2	BW25113_2914,BW25113_2915,
1842	TACGGGTGCGGTGATTGCTC	CTACAGCGTCCTGTGATACG	2085453	2088054	2602	2	BW25113_2021,BW25113_2022,
1843	CCGCAGTCGTGTGGGTGTGC	GTGTGTGTCAAAGGGACGTA	1055244	1057441	2198	0
1844	TGTGGTGCGGATTGACAGCG	CAACAGCAAACCCAAAGAAT	2150160	2153241	3082	0
1845	CTGTGCTGGATGGCCAGGCA	TTCCTACCACCCACAACCCG	3161716	3164904	3189	3	BW25113_3023,BW25113_3024,BW25113_3025,
1846	CGTTATACAGGTGGACAAGT	TCTTCATGTTTGCTACGGTG	553752	555912	2161	1	BW25113_0531,
1847	AGAGACTACATGTGGTCCGT	AACCTCTACGCAAACTGGCG	1042969	1044490	1522	1	BW25113_0985,
1848	ATTCGTATGCGGTGGTGTGT	CAGGCCTCACCTGATTGGAC	3630409	3634224	3816	3	BW25113_3493,BW25113_3494,BW25113_3495,
1849	TCTATGAATCCAGTAACGCC	ATGTAGGCGATAAACAGATA	1321260	1324306	3047	2	BW25113_1270,BW25113_1271,
1850	ATGTGCGTTAGGTAGCCTTA	CCACCCTTCTGAGAAACGTC	2421730	2424467	2738	2	BW25113_2312,BW25113_2313,
1852	TTATGACAAGTTATTTTGTT	AACGTCTTATGACCGCTACT	1911573	1915060	3488	1	BW25113_1834,
1853	CGTCGATGGGACAGTGTCTA	GTCTGCCTGAACAGATAGAC	2094745	2096771	2027	2	BW25113_4571,BW25113_2030,
1854	CTGAGACCTCCTTGGGGGTT	TCCAGTATACACTTTTTTTG	861	2857	1997	0
1855	TAGACCTTGTATGCGCCTGG	CGATTCAGTCTACGACAGGG	3337334	3339909	2576	2	BW25113_3202,BW25113_3203,
1856	GTATACTGAAACGAGGCTAT	ACTAGATCTCATTAAAACCG	2935212	2936886	1675	2	BW25113_4443,BW25113_2809,
1857	TCTTTAGAGCGCTTTTAAGC	CAACGATATCGGACTCTAAC	1245163	1246488	1326	1	BW25113_1200,
1858	GCAGTTCAGGGTCGTATGAC	CACCGCCCCGGGTGCAATGC	3892828	3896469	3642	1	BW25113_3720,
1859	GGGTTTTTGTGAGATATGGA	ATGAGCCAACCGGGGCGAGG	4014172	4018350	4179	5	BW25113_3836,BW25113_3838,BW25113_3839,BW25113_4483,BW25113_3842,
1860	CGCACTACGGGGTTTCTATG	CTTGCGAACGTGGAGCATCG	506589	510033	3445	3	BW25113_0485,BW25113_0486,BW25113_0487,
1861	CTAAGCGTGGCATAGTTCGT	CCACGCACAGCACGGTTATG	2363988	2367753	3766	4	BW25113_2257,BW25113_4544,BW25113_2258,BW25113_2259,
1862	TTGCCAGCGTTAGTGTGTGT	AATACACACCCAACCTCAGA	4510557	4512690	2134	0
1863	GTGGCCCGGCGATCTCTGCG	GCATTTCCTTCCTAGAGCCA	2331217	2333277	2061	0
1864	TTCGCCCTGACGCGGCGTAA	AACCTTCCTTATCCTACCGG	1707370	1710104	2735	1	BW25113_1635,
1865	TGGCGGCTGACCACGTCAGT	GATCCACAACGAACTTATTG	2381421	2384722	3302	2	BW25113_2274,BW25113_2275,
1867	GGGATCCCTGTCCAAATGGT	GCCCATGCACTAATCGGGGT	3092485	3094954	2470	1	BW25113_2957,
1868	TGGCGCACATGGGCACGGTC	CAGCATCCGGATGCATCGTT	3694749	3698500	3752	3	BW25113_3540,BW25113_3541,BW25113_3542,
1869	GAAAATTACAGTTGGGACAG	CATTTTTGGAGTACTCCAGG	3578271	3580512	2242	1	BW25113_3447,
1870	GTCATGACCGTACACGTTGT	AGTTTCCTTCTAAGACAGCA	3688811	3691690	2880	3	BW25113_3535,BW25113_3536,BW25113_3537,
1871	TGGCTTGATTGGGAAGCATT	TCCCCCACCTTGGGGGCCCC	4117926	4120227	2302	2	BW25113_3938,BW25113_3939,
1872	TAGTAGTGGTTTCACAGGTG	GACACAGCTCTAGATACGCC	1941742	1944378	2637	1	BW25113_1865,
1873	TTCGGTGCTAGTCGAGTGTC	CCTACAACGTGACAACGAGA	1553879	1555860	1982	1	BW25113_1486,
1874	TGGCACCGAGGCTCTTCTCG	CGAGACGAAGGACAATGAGT	3199446	3203338	3893	3	BW25113_3061,BW25113_3062,BW25113_3063,
1875	CTCGCTAACGGCGTGGAATC	TCTTCAGACAGACCTCAGTG	1371070	1373781	2712	1	BW25113_1315,
1876	GAATATTGGTCCTGTGAATC	ACGCATGTCCAAACCCCGCG	3530394	3531686	1293	0
1877	GTTCAATTCGGGTCGCTAGG	TTACATAGTACACGCTAAGA	2876893	2877603	711	0
1878	TAAAAGTATCTGTGGGCTCC	AAGGGATGAGTGATAGATCA	1416832	1419222	2391	3	BW25113_1361,BW25113_1362,BW25113_4528,
1879	TCGGGCTTATCAGAAGCAGT	GCCGCCTCACTTTATCTGCT	4126383	4129033	2651	2	BW25113_3944,BW25113_3945,
1880	AGATTGGGCCGCAGCGACTT	TGTGACCTCCCGCATAATGG	3764169	3765565	1397	1	BW25113_3598,
1881	TACACAGATTGTGCTTGGGA	AGACATACGTACCACTATAC	599152	601171	2020	1	BW25113_0578,
1882	GATCGGGTGAGTGGTATTGC	CCCCATCTTAAGCGCGACTA	1176897	1179431	2535	2	BW25113_1123,BW25113_1124,
1883	GAGTGTCCCGGGTGGGCGTG	AAGGGGTAAGCTGCCCTGGC	2173052	2176977	3926	3	BW25113_2099,BW25113_2100,BW25113_2101,
1884	TATCTTATCGCCGCCTTAAG	TAGAGTCACGCGTTTAACAT	4443565	4445299	1735	0
1885	GCAAAGGGGGTTTGATAGGG	CAACGGGCCGCCCGCCAAGT	72015	76117	4103	5	BW25113_0069,BW25113_4577,BW25113_4662,BW25113_0070,BW25113_0071,
1886	GTGTGATTTGCTCCCCATGA	GCCGCCCACCAAACTCCGGA	348251	350974	2724	1	BW25113_0335,
1887	AATCTTGTTCGGCTCTACCT	GCCGCGTATCAATACTCTCC	1697712	1701069	3358	4	BW25113_4409,BW25113_1625,BW25113_1626,BW25113_1627,
1888	GGGGTTTAGCTTGCGTGGAG	ACTCGACACGAATTGCGCGC	2418548	2421094	2547	2	BW25113_2308,BW25113_2309,
1889	GAAATAATCGCTTAAGCCCA	ACCAACGACAACCCGGCGGC	877724	879689	1966	1	BW25113_0841,
1890	GCCCAGCACATACGATTCAC	GAACGCAATATGTGGTGGTA	1959065	1961459	2395	2	BW25113_1880,BW25113_1881,
1891	CCAGCCGCGATCGCCCTTTG	GATGTATATAAACAACTCGG	157515	159865	2351	1	BW25113_0147,
1892	TCCACTAGATGTGTCGTGCG	CACAAGTTTATACTACTTCA	4086869	4089417	2549	1	BW25113_3905,
1893	GAAATCTCTCTGACGGCCCC	CCAAACTCGCGGTATGCCAA	4246637	4250314	3678	4	BW25113_4043,BW25113_4044,BW25113_4045,BW25113_4046,
1894	TGAAATCAAGTCAAAGGAGC	GCGTTCCCCCCACGCGCAAT	2550916	2554244	3329	1	BW25113_2442,
1895	CTTTCAATAGGCGTCGTCAT	AGCCAGAAGCACCCTTTCCA	693273	695455	2183	0
1896	TCAGCGAGGTTCACGGAGTT	AGCAGAATCAGTATCGAATG	613564	616402	2839	2	BW25113_0587,BW25113_0588,
1897	TGTCAGAGCAGGCTTCGCGG	ACCAACAATTTCCGACGTCG	1934319	1937161	2843	2	BW25113_1856,BW25113_1857,
1898	AGGCGGGCAACGCATTACTC	CTCTCCTTCAACCGCAGTCG	4442054	4444156	2103	1	BW25113_4230,
1899	TGGGGGTTGCCAGATGGGTC	CCGCAACCAATGGTACGTTA	346444	349260	2817	1	BW25113_0334,
1900	CGTGTACCCCGGGGCTCCGG	GCAGAAAGGGTTAAACTAAT	3691117	3694599	3483	4	BW25113_3537,BW25113_3538,BW25113_4453,BW25113_4454,
1901	CGATCCTTCACGGTGTTTGA	CGAGTAGTAACGGAACCTGT	2107470	2110454	2985	1	BW25113_2043,
1902	CATCCAATGTGTGGATAGAT	GCCACCCAGACCCGGCAACA	3607934	3610650	2717	2	BW25113_3477,BW25113_3478,
1903	GTTAGGAAGTCCTCGGGAGC	CTTGAAAACGCGAACGGTAG	4572945	4575618	2674	0
1904	GATACGGTGGAACCTATGGT	CGACGCTAATTTCGGGGTGC	4444996	4447891	2896	2	BW25113_4233,BW25113_4234,
1906	ACTCGTTCTGGGTGGCGTAA	AGCTCACTCGAGACATGCAC	4477420	4480232	2813	1	BW25113_4263,
1907	CAGCCGTTGTTCCCTAAGCC	AAGTCGGTGCCCGGAGTTAC	4433822	4435840	2019	0
1908	AAAAGTAAGGCAGTGCGGAT	GGGCGACCCTTCCTTAACAC	1113691	1116176	2486	3	BW25113_1057,BW25113_1058,BW25113_1059,
1909	ATTCCAGTTGGGACTGGTCA	TCGATTGATTACCTAGCAAC	3225269	3227324	2056	0
1910	GTGTAGATGCGGCGTCGGGG	GTTACCAACAACGAGAAGTG	4329573	4334036	4464	2	BW25113_4118,BW25113_4119,
1911	TTGTGCGGTGATATGCCCGC	ATCGAAGCGCGGTGCTGGTT	698802	701048	2247	0
1912	AAAGTATCTATCTGGGCAGT	TGCGGATGAGCCCCTCCCGT	865958	868042	2085	1	BW25113_0831,
1913	GACAGTATGGCCCGCGGGTC	TACTTCGCTCTGTCAAGAAA	3171969	3174922	2954	1	BW25113_3037,
1914	CGAAATATGTGGTCCTGCGA	CACCCAATCGACCTGTCACG	964320	967387	3068	3	BW25113_0916,BW25113_0917,BW25113_0918,
1915	TGGAGATAGTGTGGGGGGGG	AACGGAATACCGGTTGCCAC	746261	749308	3048	1	BW25113_0719,
1916	TGAATTAATACGAAAAGTGA	GTGTGTATGCAGAGTTAACA	2592269	2594265	1997	1	BW25113_2479,
1917	CGGTGGGCGTCTTGTCGGGA	CACAGTTTGTCCCATTTCTT	1020049	1020819	771	0
1918	CAGTTATTTCGTGCCCAGCG	CCTACGGAGACTTGGTTGAG	3225092	3227423	2332	0
1919	TAAGCCGTGTCTCGTTGATA	ATCCATAAATTCATCCAGCA	2486450	2488548	2099	2	BW25113_2375,BW25113_2376,
1920	CGATGGAAGGTCGAGCTCTT	TATAACGGGGACGACATTTA	1341172	1343639	2468	1	BW25113_1286,
1921	GGGCCTCGGCCAAAGGGTCG	AAATCTAAAACGGTCCAATT	1873444	1877624	4181	5	BW25113_1796,BW25113_1797,BW25113_1798,BW25113_1799,BW25113_1800,
1922	AGGTAGGAGTAGCGCCGGGA	ATGGACAGAACTGAAAGCAA	2988059	2991537	3479	4	BW25113_2858,BW25113_2859,BW25113_2860,BW25113_2861,
1923	GGGCAGAAGGTGGTGTGGCA	CAAATATAAAAACTCGAATT	2952259	2954442	2184	0
1924	AGTTACTTGTGTCATGCGTT	CTAAGTTTGTCAACACTAGC	1252965	1256800	3836	3	BW25113_1204,BW25113_1205,BW25113_1206,
1925	CATTAACACCATTCGGTCTT	TGGTCTAGTTGATTCTTCCG	4014424	4018216	3793	5	BW25113_3836,BW25113_3838,BW25113_3839,BW25113_4483,BW25113_3842,
1926	AACGATTATAGGTACTCTTT	TAGCTGTGCCCGCTCTAGAC	3119180	3121782	2603	1	BW25113_2979,
1927	TGATGGGCTTAGGTCCCAAA	GTACGTAAATTGAACGCCCC	3345906	3348186	2281	1	BW25113_3211,
1928	GGTGGCAACCATGTTCGGGT	CCGCACAGTCTCGAAGGGGC	1169703	1171599	1897	0
1929	AAAGTGGTTGAGGTCGCTTC	CTCATTGGACCAAAATTCCA	2296937	2301225	4289	2	BW25113_2209,BW25113_2210,
1930	TGATCAATTCGTCTGTTATG	CGCGAGGCGCCCGCTACGTT	2143577	2145982	2406	2	BW25113_2071,BW25113_2072,
1931	CTATTTTTTAACAAACATGT	TACCTGGGCATAAATAACCC	3497063	3500070	3008	2	BW25113_3375,BW25113_3376,
1932	AGGAAGTATTCTGGGGCGAA	CCATCCGTATGCAGCGGCTC	1816516	1818940	2425	2	BW25113_1740,BW25113_1741,
1933	CATAACTCTCGAATGTTTCT	CCTTCAGGATTGTGCGCGTA	1813328	1815544	2217	2	BW25113_1736,BW25113_1737,
1934	GTTGATGTAAAAGAATGGCG	CCACGTAAGAGCGGTTGTCC	3189965	3191953	1989	0
1935	TTATTCTTGTTATGGGTGGA	TTATGCCCACCCTCAGTACC	4608139	4611491	3353	2	BW25113_4383,BW25113_4384,
1936	TCCTTGCTTGGTCTTTTGTC	TCAGGCATGAGTCCTACTCC	1602107	1603532	1426	1	BW25113_1520,
1937	GGTTCGAAGTTGAGTCAAGT	GCTGTACCAAACGAACGCCG	3883598	3886818	3221	1	BW25113_3710,
1939	TATTGGCCGGGGAAAAGGGT	TCTTCCCATAACGTCGACAA	721974	725108	3135	3	BW25113_0698,BW25113_4513,BW25113_0699,
1940	GGGCGAGGGGAGCTAGCCAA	ATCTAGTCAGCTTGTGCATA	704175	706329	2155	3	BW25113_0682,BW25113_0683,BW25113_4637,
1941	CAAGGCTACCGAGAGGTAGA	TCTCCGCCCCAGCTACTGTA	448477	451330	2854	2	BW25113_0434,BW25113_0435,
1942	TGATAAGTTCAAAGGGCGGA	CGCACCCTGTGAGCAGCAGC	3027504	3027747	244	0
1943	TTTCAGGTGTGTTCCAAGAA	TCGCCCCCAGCGTAGATCAA	1487000	1490206	3207	1	BW25113_1422,
1944	GGCGGCCGGGGGAGCATCGA	ACCAAAGATGCCGACCAAAA	2594453	2596801	2349	1	BW25113_2481,
1945	TTTAGCTTTTACGGCAATGC	AGCGTAATGCAGCAGCGGAC	3222202	3222590	389	0
1946	TATAAGTCGGGATCATTGAT	GCGCCTAGGAATCAGCTACA	1168653	1171752	3100	1	BW25113_1115,
1948	CGGACAGGTGGCGTATCTGG	CGACTGCTCGCCGGACTCTG	1820151	1820824	674	0
1949	GCGCTAGAGTTTAGCCAAGG	TAGAAACTATACCGATATAC	3087671	3087984	314	0
1950	AGAGTGAGCGGGATAGTGGG	AAGAGGCATGATTGAGATCT	2494534	2496836	2303	1	BW25113_2382,
1951	CGCTCTTTGTCAGCAGCTAT	CATTAAGCAATTGCCTGCAC	1766287	1768448	2162	1	BW25113_1691,
1952	GCCAGCACAGATCGGGCCGC	CAGGGCTCAGCACCTAGACA	1666873	1669165	2293	2	BW25113_1599,BW25113_1600,
1953	GGAAAACGTGTTATCTAACG	CACCAGGCACTTGTGAAACT	2169494	2171347	1854	1	BW25113_2096,
1954	AGACTGATAGTATAGGCTCC	CCACTGACAACCGGCGATAT	4116877	4119639	2763	3	BW25113_3936,BW25113_3937,BW25113_3938,
1955	GTTGTGTCCGAAACTTGATG	GACTTACGTCTGGCCCCTGC	3208901	3212126	3226	3	BW25113_3069,BW25113_3070,BW25113_3071,
1956	ATTTACTCTGGGCCGGGACA	CGGACCAGCCACAGTGACCC	2606084	2609359	3276	2	BW25113_2492,BW25113_2493,
1957	GGTTCTACTTGTCACGCGGT	GACTTCGCAATGTGGGCCAT	420220	422369	2150	1	BW25113_0405,
1958	TGCAGCCAAGTTTGTAATCA	GAATGTGACATCCAGCGAGA	472996	476370	3375	4	BW25113_0458,BW25113_0459,BW25113_0460,BW25113_0461,
1959	CAGATTTCTTCTATTGAATG	CGTAAATGCCAGAAGAAATG	1139460	1142282	2823	4	BW25113_1085,BW25113_1086,BW25113_1087,BW25113_4418,
1960	TTTATTGGCGGGTGCCGGGC	CATGTTTCGCGAGAAATATT	170717	172677	1961	0
1961	GCACGGGTTAGGGTGTATGT	CCAGCTATGAAGAGTGAGTC	541746	543926	2181	1	BW25113_0518,
1962	GGTAAATTTTGTGTAGTAGT	TTCACTCGAGCTCGAAATTT	4555301	4557527	2227	1	BW25113_4336,
1963	TAATTTTCATGCGTTGTACT	ATTCGTCACGCTCAACCATT	1012521	1013111	591	0
1964	GGACGGTTGAGGAGGCGGTG	TCCCATGGCCCAAATTACTA	1053840	1057540	3701	1	BW25113_0997,
1965	GTCGATTGACTTCTCTGCTG	AGAACAGGGAAAAGGAAAGA	1065375	1067848	2474	3	BW25113_1008,BW25113_1009,BW25113_1010,
1966	GAAGGGCCTCTGGTGATTGT	ACACCACCGGCGAATCCCAG	152295	154706	2412	2	BW25113_0141,BW25113_0142,
1967	CTGAATGTGGTGGGGGGCCA	CACTTCGAGTAAGAAGGTCC	3171189	3172458	1270	0
1968	AAACATGGTCCCTCGCTGCA	CATAGAAAGGCCGTAAGAAA	3737982	3740040	2059	1	BW25113_3578,
1969	GCTTATTCGAGCTTCACTAG	TGAGCGTAGTGTAGACATAT	2941273	2943761	2489	0
1970	ATAACAGTAAGGTTGTTCGT	TTCCGTGATCCGTGCGCCTC	4461673	4464310	2638	3	BW25113_4246,BW25113_4248,BW25113_4249,
1972	AGCTACTACGATTCTTCTGA	GCGCGCACATCCCTCCTCAA	114025	116749	2725	3	BW25113_0109,BW25113_0110,BW25113_0111,
1973	GGCGCTAAGCTGTGGCATTT	TACAGACGGGCGGCACAAAC	2194699	2197848	3150	1	BW25113_4541,
1974	GTTCACGGGACATTTTTGTG	TTGCAAATCTGCAACGAAAC	2576793	2578836	2044	0
1975	TCCTTGTAATTTTTTAAAGG	GACCAAACCAAACTTTTAAG	2573518	2575723	2206	0
1976	TAGGCGCGGCACTAGGAGTG	GGCACTACGTCGTGTAATAC	3681915	3683900	1986	1	BW25113_3531,
1977	CTTTTTCAGGTACGTAGCTC	CTAAGGTGTGACTATCAGAC	1666032	1668634	2603	4	BW25113_4601,BW25113_1598,BW25113_1599,BW25113_1600,
1978	GGCTGCAGCGGCGTATGTAG	AACCCCTTACCAATACGCTT	2793889	2796109	2221	2	BW25113_2673,BW25113_2674,
1979	GGTTTCAGCCCGTCTGTATG	CGTTTTTGAACCGAGTTACC	4612255	4615571	3317	2	BW25113_4386,BW25113_4387,
1980	CATACTTTGTCCAAACTAGG	CAACAATTCCCTTCCTCGAA	3362478	3364880	2403	2	BW25113_3222,BW25113_3223,
1981	TATATTTCGAGGTCATGGGT	ATGCCGCCCTATATCATAGG	2784909	2788155	3247	1	BW25113_2662,
1982	AGGTCTTGGAGGAGAATGTG	ACTAATCCTCCAATACATGC	2346638	2349122	2485	1	BW25113_2242,
1984	AGTATTTGAGTCGCTCGGCG	AAACAACTTTACCTGAGCTC	3216971	3219137	2167	0
1985	GCTCCTTAAAAGGGTCCGGG	GGGGCCTCCTAAGCTAGTGT	2301037	2302970	1934	1	BW25113_2212,
1986	ATACCATCACTAGACCATTG	GCGGAACAAACGACATTGAG	236920	239290	2371	0
1987	AAGAGGGGGTGACTAAGGTG	GACGACCCCAAGGATTGGCG	3641933	3644462	2530	2	BW25113_3502,BW25113_3503,
1988	CACGGGGCACCGCGTAGAAC	AGAATTGGCACCATCCCTTT	4512689	4515789	3101	2	BW25113_4298,BW25113_4299,
1989	TGCTGTTGAGGTGTAGCTCA	TTACCAGACGGTCACCCTTC	1679460	1681513	2054	0
1990	TCGTGAAGGACGGGGTTTTG	CACCGGTTGCGTCCCCGCCA	2796236	2799403	3168	2	BW25113_2676,BW25113_2677,
1991	GGACGGGAGAAGGAGGTTGT	CACCCCCTCCAGTCGTCCGG	3304587	3307134	2548	3	BW25113_3165,BW25113_3166,BW25113_3167,
1992	GCCCGCCCGAACATCGGAGG	TACCTGGTACCCCCCCGTGC	3386361	3388795	2435	0
1993	CCGGGGTGGTGCATCGTGGG	CCGTCTTAAGCGTTTTATTT	319138	321183	2046	2	BW25113_0308,BW25113_0310,
1994	TTAGTCGGAAGCTTGCCGCG	ACCGCGCTGAATATTGTAAC	2408557	2411768	3212	0
1995	CGGGTACGGGTTATTCGTCT	GTACCACCAAGCGGCAGTTT	4410029	4413584	3556	4	BW25113_4194,BW25113_4195,BW25113_4196,BW25113_4197,
1996	TGATGTTACGGCATCGAGTA	CAAAAACCCGTCGACCCAGA	3084467	3088039	3573	4	BW25113_2946,BW25113_2947,BW25113_2948,BW25113_2949,
1997	ATCTCCGCGATGTCCTCGTG	GCATGAGAACGCGCGAAAAC	3900922	3904435	3514	3	BW25113_3725,BW25113_3726,BW25113_3727,
1998	AATTGGAACCCGGGATGGTT	CCAGATGCGAGCTCAAACGA	4193299	4195808	2510	0
2001	CTCGGGACTGACGCTACTTT	CAGCTACGGAAATCTTTAAC	2996136	2999409	3274	2	BW25113_2868,BW25113_2869,
2002	TGATATGGCTCTCAGCTAAG	GGGCTAGCTCCATTACCTAC	1935889	1939351	3463	3	BW25113_1857,BW25113_1858,BW25113_1859,
2003	AGTGAAGACTGTGGTGTCTT	CACCACGCGCGCTTTTCGCA	2210020	2212383	2364	1	BW25113_2130,
2004	CTTTGCCGCATGACGAGTGT	CTTCAAAATAGTGTATCGGC	462318	465075	2758	2	BW25113_0446,BW25113_0447,
2005	TTGGCGGGTTTTGGTATGAG	GGCGCTAAGTATATCTGAAC	52454	55417	2964	1	BW25113_0053,
2006	CAGAGTAGCGACGCCCGTAT	AGTGATAGTCATCAGGTGAG	869981	871961	1981	0
2007	TAGATATCAATCTATAAGAG	CATTTACCCACGAATATGGT	4251515	4254394	2880	3	BW25113_4049,BW25113_4050,BW25113_4051,
2008	ACTGTGCAAAACGGCACTCC	CGGCGCAAAATGTGACCCCA	3073524	3076421	2898	1	BW25113_2936,
2009	GTGCTGCACTGGTCGTGGCC	CAAACCCACTTCCGCTACAA	2537659	2540215	2557	2	BW25113_2427,BW25113_2428,
2010	AGTCATCTGCAGCAAGATCG	TAGACTCAAGCAACTAAAAC	3352258	3354391	2134	1	BW25113_3213,
2011	ATTCTGATTACGTTCGAATC	ATACCCACAACCAACCAAAC	3329084	3332325	3242	4	BW25113_3190,BW25113_3191,BW25113_3192,BW25113_3193,
2013	AAGGTAGACTAAGGCAGCTC	TAGCATCAGACCGATGTAAA	984610	988567	3958	1	BW25113_0931,
2014	TCGGGGTTAGTCTTAGCAGG	CCCTGGGACGCTAACTGAAC	460550	462386	1837	0
2015	TTATAGCAACTATTTGCGAA	AAGCACATTGACTCTATATC	854687	856805	2119	0
2016	GAGTGATGTTGGGGTGGGCC	TGCTCTTACGCGCTTGTGCA	3002331	3005683	3353	1	BW25113_2873,
2017	CGTTTGGGAAGTTTTACAGG	CCATTGAACTCCCCCAAGTG	2111372	2113673	2302	1	BW25113_2046,
2018	AGTACAGTGTCGGGATGAAT	CCCACGTCAAGTTTGGTATC	1892543	1895771	3229	1	BW25113_1815,
2019	CTCTGGTGTGTTACCATGGC	CCGTCCGGCCTTCCTAAACC	1686873	1688674	1802	1	BW25113_1616,
2020	GAAACAGGTAGGGCGTGTGG	TCATACCCCTAGCACGCTTC	1120072	1123326	3255	3	BW25113_1066,BW25113_1067,BW25113_1068,
2021	GTAGTTCTCTAGCGATAAAA	ACGCCCTGGAGCCATAAACT	2664981	2665275	295	0
2022	GAGTTCCGCAGTTCTAAGCG	CGACGAAACTAGTGTGATAA	2980031	2983301	3271	4	BW25113_2846,BW25113_2847,BW25113_2848,BW25113_4683,
2023	CCAAGGGTGGGACGATCGAT	AGTTTAACGTAAAATGACCT	149509	152166	2658	0
2024	CAAGTGCTTTCATATATTAT	GGTGAACCACGTCTCGAGAT	698169	699894	1726	1	BW25113_0678,
2025	AATGGGGGTGGGCGTGGTTA	CTCGTCAAAAACAATTGATT	4440939	4443477	2539	1	BW25113_4230,
2026	TATGTAAATATTTTAGATGA	GAATCCATCTCCTAGCGAAC	3686329	3688787	2459	0
2027	GCCCTCAATGCCTGGAACCA	ATGACCTTCCGTGTAGTTGT	318978	319221	244	0
2028	AGTGGTGTATCGGAGCCAAG	TTAACCTACTACGCGCGTTA	2509222	2511976	2755	2	BW25113_2396,BW25113_2397,
2029	GATTGAGTGGTCTAGGTGGA	GACCCGTCTGCAGGCCTAAG	4478789	4481654	2866	1	BW25113_4264,
2030	TGGTGGTTTAAGGTGATCCG	TGAAAACTTCACGTAACGGT	3970988	3973531	2544	1	BW25113_3793,
2031	TCGTTTCCGGCAACATGCTA	TGTCGGTGGCAGCGCCGGTC	1695561	1697538	1978	1	BW25113_1623,
2032	GGTGTAGGCGTGCTCGGGGC	TACAAACCGGCCGAGCCGGC	1018896	1021460	2565	1	BW25113_0961,
2033	AAGGTATCACAGTATCGTTC	AACACCAGATTGATTACATC	1446896	1449898	3003	2	BW25113_1388,BW25113_1389,
2034	GGGGGCTCCAGCGTGCATCA	GCTGCCGCGAACCGACAGTG	2517198	2520560	3363	3	BW25113_2407,BW25113_2408,BW25113_2409,
2035	GGTCGTTACTACGTATTTTT	ACAGAACAGTAAACCACCAC	3631435	3633248	1814	1	BW25113_3494,
2036	AACGGTCATGCGCCGGCGAT	TATCCTGAACAAACCTCACA	1247209	1250357	3149	0
2037	TAAGAGTGTTGATGAGGCCC	CCTCTGTTCTCTCATGGATC	597239	599645	2407	1	BW25113_0576,
2038	AGCTCCTATTCAAGGTATTC	TCCCCAAAACCTAACACATC	1248945	1251256	2312	0
2039	CCCATTTTTGCGCTGGAGGC	CATCCCTAACTAGAGAGCAG	2858841	2861232	2392	1	BW25113_2741,
2040	TCCACACGACTGGAGACAGT	GATACATAACCCAACCACGC	790143	794378	4236	5	BW25113_0762,BW25113_0763,BW25113_0764,BW25113_0765,BW25113_0766,
2041	TCCTGTGCGGGGATTAGTTT	ACAGCAGTTCAAATTTAATC	991302	993527	2226	2	BW25113_0936,BW25113_0937,
2042	GGGATACGTCACGGCAGTCC	CGCAAATAAATCACCCCGTC	1807707	1810205	2499	0
2043	CGGAATTCTATAGCTGGGGG	TGAACGCAAGGCGCGATATA	2133062	2135738	2677	2	BW25113_2064,BW25113_2065,
2044	TCACCTCAGCTTCTGTTTCC	GTACAGGATAACAGCACACC	4273631	4276879	3249	1	BW25113_4068,
2045	GGGTATGTGGACCAGAATGC	CCAGGCAAGCCGACCAACCC	3223175	3225622	2448	0
2046	TGATCGAGGTGGATCGTGGA	ATATAGGGTTCCCACCTCTC	3161932	3164225	2294	3	BW25113_3023,BW25113_3024,BW25113_3025,
2047	TAATTGGTATATCCTAATAC	CGACGGGTTCCCCCGATTCC	1010779	1013713	2935	2	BW25113_0953,BW25113_0954,
2048	CATAAGGATTTTTGCTGTCC	GGCCCTGTAGCGAACAACTA	660273	662219	1947	1	BW25113_0634,
2049	GGGTTACTTTCGTAACCTTG	GGGGGGATCTCTCATTTACG	4376293	4378620	2328	0
2050	CCAAGTCGATCGGTAAATTC	CATCTAAAGCCAAGCTATAG	85486	88491	3006	3	BW25113_0081,BW25113_0082,BW25113_0083,
2051	GTCGGGCCACCCGCAGCACT	CCATTGACTTCGCCATTATT	3703454	3706173	2720	1	BW25113_3547,
2052	GGGAATTACGTTGGGGGACA	CCTTCCCGTTAGGTCCCCTG	3609476	3611928	2453	2	BW25113_3478,BW25113_3479,
2054	TTGCTTAGTACGGCGGTGTA	CATGGCTTCAGGGGAGCCCA	3077010	3079201	2192	0
2055	GGGTCTGATCGGGTCCGCGG	TGCCGAGCACGATGACTATA	3192143	3196126	3984	2	BW25113_3054,BW25113_3055,
2056	AGCCGATTGTATTCTGCATA	CATTCGTATCGCCCCCTAGT	940098	942775	2678	2	BW25113_0897,BW25113_0898,
2057	CCGTCTGCGCTCTATGTACG	ACAGTGACCAATATGGTGGG	3524646	3526449	1804	0
2058	TGAGAGGTTGCTCTGGTGAT	ACCTTTACACAGCGCTTTAA	929867	930261	395	0
2059	GGATGGGTTCAAGGAGTTGG	TATATAGTCTGGCCCAAATA	3690327	3693612	3286	4	BW25113_3537,BW25113_3538,BW25113_4453,BW25113_4454,
2060	GTATCTTAAGGACATTCGGC	CCTCAACAGCGCCCACAGGC	3034156	3036748	2593	3	BW25113_2897,BW25113_2898,BW25113_2899,
2061	GGCGGGTCGAGTGAGCTACA	CACCCGCTCATACAAGAGTC	1917891	1920190	2300	3	BW25113_1840,BW25113_1841,BW25113_1842,
2062	GGTAGGGAGGCCGGGAGGCT	CATCCGAACGCAGGTCATTT	1309650	1312125	2476	2	BW25113_1259,BW25113_1260,
2063	GGGCGTCAAATTTTATTGCT	TGCACACCAAGCCCAAGCGC	1689693	1693414	3722	2	BW25113_1618,BW25113_1619,
2064	GCTGACGTTTGCATTATTAC	GTACCATTGTTACATCGGTC	1699996	1703051	3056	2	BW25113_1627,BW25113_1628,
2065	TGTGCTCGTTGTTGTGCGTT	CCTTTCCACATCCGACGCAG	4112787	4115297	2511	1	BW25113_3934,
2066	GATCCGAGGTTGGGGGGACA	GCGATAAAACCTGTAGTCCC	2052076	2054769	2694	2	BW25113_1986,BW25113_1987,
2067	TGGCCTGCGGTGCGAGGGAG	TACACCGCGCCAACAAAATA	1525102	1527602	2501	2	BW25113_1460,BW25113_1461,
2068	AATTAAGCATGATATGCTAA	CGATGTACACTGTGACGCAC	1745428	1747486	2059	0
2069	TTATAAGTACATCTGGGGTA	CTAAATCTATTAGGTACACC	2379429	2383533	4105	4	BW25113_2272,BW25113_2273,BW25113_2274,BW25113_2275,
2070	TATTCGCAGGTGACGGTGCA	CAAATAAAAACGAATATATT	4530848	4533238	2391	1	BW25113_4313,
2071	CAATTCGCGTGGCGTCCCGG	CTGATAAAATTACAATCTGT	140375	142532	2158	1	BW25113_0129,
2072	GTGGGCATGTGTAAACACGT	CCTCCTGACCGAATATATAC	1247922	1251092	3171	0
2073	CGTTGAGCCGTATGAGGCTT	TCCCGGGTGTAAAACGCAAT	4377837	4379974	2138	0
2074	TGAAACCTGCCTGTTTGGGG	CAGCCAGCGGGTCGCACGCT	4262405	4264808	2404	1	BW25113_4059,
2075	TACAGGTGGGTCACATGGGA	CCGATCCGCATTATCAATCA	504693	507173	2481	0
2076	TAGGTAAGAGTTTTGGTGGT	CGCACTCAACGGACTATCAC	741964	744264	2301	1	BW25113_0715,
2077	AATATCACGGAAGCTTTTAA	CGCCAGAATCGCTACTGACA	986413	988640	2228	0
2078	AGTTCTCAGCGTGCTGCGTT	ATCGAACCTCTACAGTTCGT	594024	596241	2218	0
2079	TGTGGCTGGAGGGTGAAGGA	AGCTTCTCACTTCGTATCTG	3067110	3069301	2192	2	BW25113_2928,BW25113_2929,
2080	TCCCGGTCCAATGTGCGGTT	ACAACGCAACCGAATATAAC	1243489	1245496	2008	1	BW25113_1199,
2081	AGTACCACGCATTACCAGCC	ACCATAAACGCCCCGTGCAC	541178	543620	2443	0
2082	TCGTTAAGATTAACTCAGGC	TCGGTAATATTTAGCGGACC	3494287	3495621	1335	0
2083	AGTCAACATTCTACACAGGC	ACGAAAGCCAGCGCCACCCA	43353	46638	3286	2	BW25113_0043,BW25113_0044,
2084	GTTGTCCTCCCAATACTGCT	ATACGGTTCGTGATCTCGCG	533738	536243	2506	1	BW25113_0512,
2085	GTATGTGTTGTCTGGGGGGT	CCAGTTACAAATCTGACGAA	2712810	2715483	2674	0
2086	GGTGGTAATAGGCGTACGTG	CTCGAGGTTCTTGCTTAATA	1541357	1544086	2730	0
2088	ATTTCTGCGGAGGGTGGTGG	GCTGTCGCCCTCGGCTAACC	2822869	2824782	1914	1	BW25113_2708,
2089	GAGGCCGTGTACTTGACAGT	CGTCTTACTAGTCATAGCTG	1918174	1920475	2302	3	BW25113_1841,BW25113_1842,BW25113_1843,
2090	CGTGTGTTAAAAAAGTTCTT	CCTCATGAACTAATATCACC	3028980	3031105	2126	1	BW25113_2891,
2091	GAGAGGCAGTTTGGCCTCGC	CATAAAATGATTGCTTTCTT	2148408	2150392	1985	0
2092	GACGTGGATCGCGGTATCTC	CGTGCTCAGAACGAAAAAAA	1670232	1672850	2619	1	BW25113_1603,
2093	TGTAATGGATGGCCCGCGTG	AACCTGAATCATAGCGCCCT	4558272	4559482	1211	0
2094	CGCTATGTAGATACGTATAT	ACGATTTAGCCCGAAACACG	786399	788661	2263	1	BW25113_0759,
2095	AGCGCGCCCAGGCAGTTGAA	CCTGTTAGTGCCTGGCTTAA	665825	668157	2333	2	BW25113_0640,BW25113_0641,
2096	AACATCTAGCTACACGATTG	CTGTTTGCTCCCATGATAAT	935452	937475	2024	0
2097	GTCGAGATCGGATGGGAAAT	ACCCAAATACCTGCATGCCG	3283516	3286642	3127	1	BW25113_3145,
2098	TGGTATGGGAGTGTCAAAGG	CGGGCACGCCAAACATCGTA	3816489	3820079	3591	1	BW25113_3651,
2099	GGACGACGATGACGTGCGTT	CCCCCACCAGCGTGGAAAGC	3091238	3093321	2084	1	BW25113_2956,
[truncated: 28,565 more rows]

## Sheet: Figure2d
Source data for Figure 2d
Key:	gene_type: CDS or noncoding RNA
	gene_name: Name of the gene
	fragment_count: Number of fragment covering the gene
	gene_type	gene_name	fragment_count
0	CDS	thrL	3
1	CDS	thrA	2
2	CDS	thrB	17
3	CDS	thrC	15
4	CDS	yaaX	24
5	CDS	yaaA	15
6	CDS	yaaJ	6
7	CDS	talB	21
8	CDS	mog	18
9	CDS	satP	17
10	CDS	yaaW	14
11	CDS	yaaI	19
12	CDS	dnaK	5
13	CDS	dnaJ	3
14	CDS	insL1	6
15	CDS	mokC	7
16	CDS	hokC	7
17	ncRNA	sokC	8
18	CDS	nhaA	4
19	CDS	nhaR	5
20	CDS	insB1	6
21	CDS	insA	6
22	CDS	rpsT	3
23	CDS	yaaY	4
24	CDS	ribF	5
25	CDS	ileS	1
26	CDS	lspA	21
27	CDS	fkpB	21
28	CDS	ispH	19
29	CDS	rihC	19
30	CDS	dapB	21
31	CDS	carA	15
32	CDS	carB	1
33	CDS	caiF	19
34	CDS	caiE	14
35	CDS	caiD	9
36	CDS	caiC	8
37	CDS	caiB	7
38	CDS	caiA	9
39	CDS	caiT	6
40	CDS	fixA	11
41	CDS	fixB	17
42	CDS	fixC	13
43	CDS	fixX	20
44	CDS	yaaU	9
45	CDS	kefF	17
46	CDS	kefC	8
47	CDS	folA	17
48	CDS	apaH	12
49	CDS	apaG	15
50	CDS	rsmA	11
51	CDS	pdxA	11
52	CDS	surA	11
53	CDS	lptD	0
54	CDS	djlA	0
55	CDS	yabP	11
56	CDS	rluA	15
57	CDS	rapA	0
58	CDS	polB	1
59	CDS	araD	14
60	CDS	araC	10
61	CDS	yabI	18
62	CDS	thiQ	17
63	CDS	thiP	9
64	CDS	thiB	9
65	CDS	sgrR	8
66	ncRNA	sgrS	15
67	CDS	sgrT	15
68	CDS	setA	11
69	CDS	leuD	11
70	CDS	leuC	7
71	CDS	leuB	14
72	CDS	leuA	15
73	CDS	leuL	26
74	CDS	leuO	14
75	CDS	ilvI	5
76	CDS	ilvH	11
77	CDS	cra	12
78	CDS	mraZ	18
79	CDS	rsmH	14
80	CDS	ftsL	16
81	CDS	ftsI	9
82	CDS	murE	8
83	CDS	murF	9
84	CDS	mraY	15
85	CDS	murD	5
86	CDS	ftsW	8
87	CDS	murG	12
88	CDS	murC	10
89	CDS	ddlB	16
90	CDS	ftsQ	13
91	CDS	ftsA	4
92	CDS	ftsZ	6
93	CDS	lpxC	1
94	CDS	secM	10
95	CDS	secA	2
96	CDS	mutT	12
97	CDS	yacG	13
98	CDS	zapD	9
99	CDS	coaE	11
100	CDS	guaC	11
101	CDS	hofC	6
102	CDS	hofB	7
103	CDS	ppdD	19
104	CDS	nadC	19
105	CDS	ampD	17
106	CDS	ampE	14
107	CDS	aroP	5
108	CDS	pdhR	14
109	CDS	aceE	2
110	CDS	aceF	10
111	CDS	lpd	10
112	CDS	yacH	7
113	CDS	acnB	2
114	CDS	yacL	5
115	CDS	speD	3
116	CDS	speE	6
117	CDS	yacC	11
118	CDS	cueO	6
119	CDS	gcd	4
120	CDS	hpt	24
121	CDS	can	20
122	CDS	yadG	15
123	CDS	yadH	10
124	CDS	yadI	12
125	CDS	yadE	8
126	CDS	panD	12
127	CDS	yadD	5
128	CDS	panC	8
129	CDS	panB	9
130	CDS	yadC	4
131	CDS	yadK	5
132	CDS	yadL	5
133	CDS	yadM	9
134	CDS	htrE	1
135	CDS	yadV	9
136	CDS	yadN	15
137	CDS	folK	15
138	CDS	pcnB	11
139	CDS	gluQ	10
140	CDS	dksA	14
141	CDS	sfsA	13
142	CDS	ligT	18
143	CDS	hrpB	2
144	CDS	mrcB	1
145	CDS	fhuA	3
146	CDS	fhuC	20
147	CDS	fhuD	24
148	CDS	fhuB	9
149	CDS	hemL	5
150	CDS	clcA	8
151	CDS	erpA	13
152	CDS	yadS	20
153	CDS	btuF	21
154	CDS	mtn	17
155	CDS	dgt	7
156	CDS	degP	9
157	CDS	cdaR	13
158	CDS	yaeH	18
159	CDS	yaeI	14
160	CDS	dapD	12
161	CDS	glnD	5
162	CDS	map	9
163	ncRNA	tff	11
164	CDS	rpsB	12
165	CDS	tsf	12
166	CDS	pyrH	13
167	CDS	frr	10
168	CDS	dxr	6
169	CDS	ispU	11
170	CDS	cdsA	12
171	CDS	rseP	12
172	CDS	bamA	1
173	CDS	skp	4
174	CDS	lpxD	4
175	CDS	fabZ	7
176	CDS	lpxA	14
177	CDS	lpxB	15
178	CDS	rnhB	17
179	CDS	dnaE	0
180	CDS	accA	7
181	CDS	ldcC	3
182	CDS	yaeR	11
183	CDS	tilS	13
184	CDS	rof	23
185	CDS	yaeP	23
186	CDS	yaeQ	22
187	CDS	arfB	22
188	CDS	nlpE	16
189	CDS	yaeF	12
190	CDS	proS	4
191	CDS	tsaA	11
192	CDS	rcsF	13
193	CDS	metQ	9
194	CDS	metI	11
195	CDS	metN	5
196	CDS	gmhB	0
197	rRNA	rrsH	0
198	tRNA	ileV	0
199	tRNA	alaV	0
200	rRNA	rrlH	0
201	rRNA	rrfH	1
202	tRNA	aspU	1
203	CDS	dkgB	1
204	CDS	yafC	4
205	CDS	yafD	7
206	CDS	yafE	11
207	CDS	mltD	9
208	CDS	gloB	8
209	CDS	yafS	11
210	CDS	rnhA	13
211	CDS	dnaQ	12
212	tRNA	aspV	13
213	CDS	yafT	8
214	CDS	ykfM	14
215	CDS	yafU	14
216	CDS	yafF	18
217	CDS	yafV	15
218	CDS	ivy	16
219	CDS	fadE	3
220	CDS	gmhA	15
221	CDS	yafJ	12
222	CDS	yafK	13
223	CDS	yafQ	17
224	CDS	dinJ	16
225	CDS	yafL	12
226	CDS	rayT	14
227	CDS	lfhA	8
228	CDS	lafU	16
229	CDS	dinB	7
230	CDS	yafN	11
231	CDS	yafO	10
232	CDS	yafP	10
233	CDS	ykfJ	14
234	CDS	prfH	11
235	CDS	pepD	8
236	CDS	gpt	13
237	CDS	frsA	12
238	CDS	crl	19
239	CDS	phoE	20
240	CDS	proB	11
241	CDS	proA	6
242	tRNA	thrW	13
243	CDS	ykfN	14
244	CDS	ykfI	15
245	CDS	yafW	17
246	CDS	ykfH	17
247	CDS	ykfG	16
248	CDS	yafX	16
249	CDS	ykfF	16
250	CDS	ykfB	11
251	CDS	yafY	12
252	CDS	ykfL	19
253	CDS	ykfK	18
254	CDS	yafZ	16
255	CDS	ykfA	15
256	CDS	perR	6
257	CDS	insN	12
258	CDS	insI1	12
259	CDS	insN	11
260	ncRNA	eyeA	4
261	CDS	ykfC	1
262	CDS	insH1	9
263	CDS	mmuP	2
264	CDS	mmuM	7
265	CDS	afuC	11
266	CDS	afuB	15
267	CDS	insB1	15
268	CDS	insA	15
269	CDS	insI1	16
270	CDS	insX	13
271	CDS	yagB	9
272	CDS	yagA	6
273	CDS	yagE	5
274	CDS	yagF	3
275	CDS	yagG	14
276	CDS	yagH	10
277	CDS	yagI	11
278	CDS	argF	8
279	CDS	ykgS	15
280	CDS	insB1	16
281	CDS	insA	17
282	CDS	yagJ	9
283	CDS	yagK	8
284	CDS	yagL	5
285	CDS	yagM	3
286	CDS	yagN	7
287	CDS	intF	10
288	tRNA	ptwF	27
289	CDS	yagP	25
290	CDS	ykgT	28
291	CDS	paoD	13
292	CDS	paoC	7
293	CDS	paoB	16
294	CDS	paoA	18
295	CDS	yagU	16
296	CDS	ykgJ	14
297	CDS	ecpE	12
298	CDS	ecpD	4
299	CDS	ecpC	3
300	CDS	ecpB	8
301	CDS	ecpA	6
302	CDS	ecpR	6
303	CDS	ykgL	8
304	CDS	ykgO	8
305	CDS	ykgM	5
306	CDS	ykgR	6
307	CDS	ykgP	8
308	CDS	eaeH	7
309	CDS	insE1	10
310	CDS	insF1	10
311	CDS	ykgA	6
312	CDS	ykgQ	7
313	CDS	rclC	8
314	CDS	rclB	11
315	CDS	rclA	6
316	CDS	rclR	13
317	CDS	ykgE	12
318	CDS	ykgF	8
319	CDS	ykgG	8
320	CDS	ykgH	14
321	CDS	betA	7
322	CDS	betB	10
323	CDS	betI	17
324	CDS	betT	5
325	CDS	yahA	11
326	CDS	yahB	6
327	CDS	yahC	13
328	CDS	yahD	8
329	CDS	yahE	7
330	CDS	yahF	8
331	CDS	yahG	12
332	CDS	yahI	9
333	CDS	yahJ	8
334	CDS	yahK	10
335	CDS	yahL	10
336	CDS	yahM	13
337	CDS	yahN	11
338	CDS	yahO	8
339	CDS	prpR	5
340	CDS	prpB	12
341	CDS	prpC	9
342	CDS	prpD	12
343	CDS	prpE	6
344	CDS	codB	9
345	CDS	codA	10
346	CDS	cynR	12
347	CDS	cynT	11
348	CDS	cynS	11
349	CDS	cynX	11
350	CDS	lacA	13
351	CDS	lacY	8
352	CDS	lacZ	4
353	CDS	lacI	11
354	CDS	mhpR	13
355	CDS	mhpA	7
356	CDS	mhpB	3
357	CDS	mhpC	7
358	CDS	mhpC	9
359	CDS	mhpD	4
360	CDS	mhpF	7
361	CDS	mhpE	10
362	CDS	mhpT	12
363	CDS	yaiL	12
364	CDS	frmB	7
365	CDS	frmA	8
366	CDS	frmR	10
367	CDS	yaiO	7
368	CDS	yaiX	7
369	CDS	insC1	7
370	CDS	insD1	7
371	CDS	yaiX	6
372	CDS	yaiP	5
373	CDS	yaiS	15
374	CDS	tauA	12
375	CDS	tauB	14
376	CDS	tauC	14
377	CDS	tauD	14
378	CDS	hemB	16
379	CDS	yaiT	3
380	CDS	insF1	11
381	CDS	insE1	11
382	CDS	yaiT	0
383	CDS	yaiV	5
384	CDS	ampH	6
385	CDS	sbmA	10
386	CDS	yaiW	9
387	CDS	yaiY	15
388	CDS	yaiZ	14
389	CDS	ddlA	7
390	CDS	iraP	14
391	CDS	phoA	6
392	CDS	psiF	15
393	CDS	yaiC	8
394	CDS	proC	14
395	CDS	yaiI	16
396	CDS	aroL	9
397	CDS	yaiA	11
398	CDS	aroM	9
399	CDS	yaiE	11
400	CDS	ykiA	15
401	CDS	rdgC	11
402	CDS	mak	13
403	CDS	araJ	8
404	CDS	sbcC	1
405	CDS	sbcD	15
406	CDS	phoB	19
407	CDS	phoR	7
408	CDS	brnQ	11
409	CDS	proY	15
410	CDS	malZ	5
411	CDS	acpH	11
412	CDS	queA	7
413	CDS	tgt	2
414	CDS	yajC	8
415	CDS	secD	3
416	CDS	secF	12
417	CDS	yajD	12
418	CDS	tsx	9
419	CDS	yajI	17
420	CDS	nrdR	18
421	CDS	ribD	17
422	CDS	ribE	22
423	CDS	nusB	18
424	CDS	thiL	11
425	CDS	pgpA	19
426	CDS	yajO	13
427	CDS	dxs	5
428	CDS	ispA	14
429	CDS	xseB	23
430	CDS	thiI	10
431	CDS	yajL	19
432	CDS	panE	10
433	CDS	yajQ	13
434	CDS	yajR	11
435	CDS	cyoE	6
436	CDS	cyoD	10
437	CDS	cyoC	11
438	CDS	cyoB	0
439	CDS	cyoA	6
440	CDS	ampG	5
441	CDS	yajG	8
442	CDS	bolA	9
443	CDS	tig	3
444	CDS	clpP	13
445	CDS	clpX	10
446	CDS	lon	0
447	CDS	hupB	9
448	CDS	ppiD	2
449	CDS	ybaV	16
450	CDS	fadM	16
451	CDS	queC	17
452	CDS	ybaE	3
453	CDS	cof	17
454	CDS	ybaO	17
455	CDS	mdlA	11
456	CDS	mdlB	6
457	CDS	glnK	18
458	CDS	amtB	12
459	CDS	tesB	14
460	CDS	ybaY	11
461	CDS	ybaZ	12
462	ncRNA	ffs	15
463	CDS	ybaA	14
464	CDS	ylaB	8
465	CDS	ylaC	15
466	CDS	maa	11
467	CDS	hha	12
468	CDS	tomB	11
469	CDS	acrB	1
470	CDS	acrA	7
471	CDS	acrR	9
472	CDS	mscK	0
473	CDS	ybaM	16
474	CDS	priC	18
475	CDS	ybaN	20
476	CDS	apt	14
477	CDS	dnaX	5
478	CDS	ybaB	12
479	CDS	recR	9
480	CDS	htpG	4
481	CDS	adk	13
482	CDS	hemH	15
483	CDS	aes	9
484	CDS	gsk	5
485	CDS	ybaL	9
486	CDS	fsr	18
487	CDS	ushA	10
488	CDS	ybaK	11
489	ncRNA	chiX	17
490	CDS	ybaP	13
491	CDS	ybaQ	20
492	CDS	copA	4
493	CDS	glsA	13
494	CDS	ybaT	10
495	CDS	cueR	19
496	CDS	ybbJ	14
497	CDS	qmcA	12
498	CDS	fetA	12
499	CDS	fetB	9
500	CDS	ybbN	5
501	CDS	ybbO	11
502	CDS	tesA	19
503	CDS	ybbA	29
504	CDS	ybbP	7
505	CDS	rhsD	0
506	CDS	ybbC	8
507	CDS	rhsH	8
508	CDS	ybbD	7
509	CDS	ylbI	13
510	CDS	ylbG	11
511	CDS	mnmH	14
512	CDS	allS	16
513	CDS	allA	14
514	CDS	allR	13
515	CDS	gcl	8
516	CDS	hyi	8
517	CDS	glxR	9
518	CDS	ybbW	4
519	CDS	allB	5
520	CDS	ybbY	9
521	CDS	glxK	11
522	CDS	allE	17
523	CDS	allC	10
524	CDS	allD	10
525	CDS	fdrA	6
526	CDS	ylbE	9
527	CDS	ylbF	14
528	CDS	ybcF	8
529	CDS	purK	10
530	CDS	purE	10
531	CDS	lpxH	7
532	CDS	ppiB	3
533	CDS	cysS	6
534	CDS	ybcI	13
535	CDS	ybcJ	17
536	CDS	folD	12
537	CDS	sfmA	9
538	CDS	sfmC	14
539	CDS	sfmD	2
540	CDS	sfmH	10
541	CDS	sfmF	10
542	CDS	sfmZ	10
543	tRNA	argU	10
544	CDS	intD	5
545	CDS	xisD	13
546	CDS	exoD	12
547	CDS	peaD	11
548	CDS	renD	10
549	CDS	insE1	12
550	CDS	insF1	12
551	CDS	renD	10
552	CDS	emrE	9
553	CDS	ybcK	1
554	CDS	ybcL	10
555	CDS	ybcM	9
556	CDS	ylcH	12
557	CDS	ybcN	10
558	CDS	ninE	12
559	CDS	ybcO	8
560	CDS	rusA	6
561	CDS	ylcG	8
562	CDS	quuD	5
563	CDS	nmpC	11
564	CDS	insH1	12
565	CDS	nmpC	5
566	CDS	essD	12
567	CDS	rrrD	10
568	CDS	rzpD	15
569	CDS	rzoD	16
570	CDS	borD	14
571	CDS	ybcV	11
572	CDS	ybcW	8
573	CDS	ylcI	8
574	CDS	nohD	10
575	CDS	aaaD	10
576	CDS	tfaD	7
577	CDS	ybcY	6
578	CDS	tfaX	4
579	CDS	appY	2
580	CDS	ompT	8
581	tRNA	pauD	15
582	CDS	envY	11
583	CDS	ybcH	11
584	CDS	nfrA	1
585	CDS	nfrB	7
586	CDS	cusS	6
587	CDS	cusR	12
588	CDS	cusC	16
589	CDS	cusF	24
590	CDS	cusB	11
591	CDS	cusA	1
592	CDS	pheP	9
593	CDS	ybdG	8
594	CDS	nfsB	16
595	CDS	ybdF	11
596	CDS	ybdJ	11
597	CDS	ybdK	5
598	ncRNA	sokE	7
599	CDS	hokE	7
600	CDS	insL1	6
601	CDS	entD	3
602	CDS	fepA	2
603	CDS	fes	9
604	CDS	ybdZ	13
605	CDS	entF	2
606	CDS	fepE	14
607	CDS	fepC	12
608	CDS	fepG	11
609	CDS	fepD	12
610	CDS	entS	8
611	CDS	fepB	9
612	CDS	entC	5
613	CDS	entE	5
614	CDS	entB	13
615	CDS	entA	15
616	CDS	entH	13
617	CDS	cstA	0
618	CDS	ybdD	13
619	CDS	ybdH	8
620	CDS	ybdL	10
621	CDS	ybdM	6
622	CDS	ybdN	4
623	CDS	ybdO	7
624	CDS	dsbG	8
625	CDS	ahpC	15
626	CDS	ahpF	7
627	CDS	uspG	11
628	CDS	ybdR	7
629	CDS	rnk	15
630	CDS	rna	11
631	CDS	citT	4
632	CDS	citG	11
633	CDS	citX	17
634	CDS	citF	12
635	CDS	citE	21
636	CDS	citD	27
637	CDS	citC	16
638	CDS	citA	2
639	CDS	citB	8
640	CDS	dcuC	9
641	CDS	pagP	4
642	CDS	cspE	7
643	CDS	flc	8
644	CDS	ybeM	12
645	CDS	tatE	13
646	CDS	lipA	7
647	CDS	ybeF	6
648	CDS	lipB	8
649	CDS	ybeD	10
650	CDS	dacA	5
651	CDS	rlpA	9
652	CDS	mrdB	8
653	CDS	mrdA	2
654	CDS	rlmH	3
655	CDS	rsfS	0
656	CDS	cobC	4
657	CDS	nadD	11
658	CDS	holA	11
659	CDS	lptE	14
660	CDS	leuS	3
661	CDS	ybeL	16
662	CDS	ybeQ	15
663	CDS	ybeR	8
664	CDS	djlB	6
665	CDS	ybeT	10
666	CDS	ybeU	12
667	CDS	djlC	9
668	CDS	hscC	11
669	CDS	rihA	16
670	CDS	gltL	13
671	CDS	gltK	9
672	CDS	gltJ	6
673	CDS	gltI	9
674	CDS	insH1	14
675	CDS	lnt	0
676	CDS	ybeX	13
677	CDS	ybeY	18
678	CDS	ybeZ	10
679	CDS	miaB	11
680	CDS	ubiF	6
681	tRNA	glnX	3
682	tRNA	glnV	3
683	tRNA	metU	2
684	tRNA	glnW	1
685	tRNA	glnU	1
686	tRNA	leuW	0
687	tRNA	metT	0
688	CDS	asnB	2
689	CDS	umpH	9
690	CDS	nagC	9
691	CDS	nagA	10
692	CDS	nagB	10
693	CDS	nagE	5
694	CDS	glnS	10
695	CDS	chiP	4
696	CDS	chiQ	11
697	CDS	fur	10
698	CDS	uof	12
699	CDS	fldA	7
700	CDS	ybfE	6
701	CDS	ybfF	1
702	CDS	seqA	2
703	CDS	pgm	5
704	CDS	ybfP	16
705	CDS	ybfG	21
706	CDS	ybfI	25
707	CDS	potE	18
708	CDS	speF	4
709	CDS	ybfK	20
710	CDS	kdpE	18
711	CDS	kdpD	2
712	CDS	kdpC	14
713	CDS	kdpB	7
714	CDS	kdpA	10
715	CDS	kdpF	15
716	CDS	ybfA	8
717	CDS	rhsC	0
718	CDS	ybfB	8
719	CDS	rhsO	2
720	CDS	ybfC	1
721	CDS	ybfQ	3
722	CDS	ybfL	4
723	CDS	ybfD	2
724	CDS	ybgA	4
725	CDS	phr	5
726	CDS	dtpD	13
727	CDS	ybgI	20
728	CDS	ybgJ	14
729	CDS	ybgK	10
730	CDS	ybgL	12
731	CDS	nei	9
732	CDS	abrB	11
733	CDS	ybgO	11
734	CDS	ybgP	15
735	CDS	ybgQ	3
736	CDS	ybgD	12
737	CDS	gltA	8
738	CDS	sdhC	15
739	CDS	sdhD	14
740	CDS	sdhA	7
741	CDS	sdhB	9
742	CDS	sucA	0
743	CDS	sucB	15
744	CDS	sucC	17
745	CDS	sucD	12
746	CDS	mngR	10
747	CDS	mngA	11
748	CDS	mngB	1
749	CDS	cydA	6
750	CDS	cydB	8
751	CDS	cydX	10
752	CDS	ybgE	9
753	CDS	ybgC	7
754	CDS	tolQ	8
755	CDS	tolR	11
756	CDS	tolA	11
757	CDS	tolB	4
758	CDS	pal	3
759	CDS	ybgF	0
760	tRNA	lysT	0
761	tRNA	valT	0
762	tRNA	lysW	0
763	tRNA	valZ	1
764	tRNA	lysY	1
765	tRNA	lysZ	2
766	tRNA	lysQ	2
767	CDS	nadA	5
768	CDS	pnuC	17
769	CDS	zitB	13
770	CDS	ybgS	20
771	CDS	aroG	12
772	CDS	gpmA	12
773	CDS	galM	9
774	CDS	galK	8
775	CDS	galT	6
776	CDS	galE	7
777	CDS	modF	4
778	CDS	modE	19
779	CDS	acrZ	21
780	CDS	modA	17
781	CDS	modB	14
782	CDS	modC	10
783	CDS	ybhA	21
784	CDS	pgl	15
785	CDS	ybhD	9
786	CDS	ybhH	5
787	CDS	ybhI	10
788	CDS	ybhJ	2
789	CDS	ybhC	15
790	CDS	ybhB	20
791	CDS	bioA	9
792	CDS	bioB	16
793	CDS	bioF	11
794	CDS	bioC	11
795	CDS	bioD	6
796	CDS	uvrB	3
797	CDS	ybhK	16
798	CDS	moaA	17
799	CDS	moaB	16
800	CDS	moaC	19
801	CDS	moaD	19
802	CDS	moaE	17
803	CDS	ybhL	12
804	CDS	ybhM	11
805	CDS	ybhN	12
806	CDS	clsB	13
807	CDS	ybhP	11
808	CDS	ybhQ	16
809	CDS	ybhR	13
810	CDS	ybhS	13
811	CDS	ybhF	5
812	CDS	ybhG	16
813	CDS	ybiH	19
814	CDS	rhlE	11
815	CDS	ybiA	11
816	CDS	dinG	7
817	CDS	ybiB	18
818	CDS	ybiC	13
819	CDS	ybiJ	21
820	CDS	ybiI	19
821	CDS	ybiX	19
822	CDS	fiu	9
823	CDS	mcbA	23
824	CDS	rlmF	15
825	CDS	ybiO	4
826	CDS	glnQ	12
827	CDS	glnP	14
828	CDS	glnH	12
829	CDS	dps	18
830	CDS	rhtA	11
831	CDS	ompX	9
832	CDS	ybiP	5
833	CDS	mntS	16
834	CDS	mntR	17
835	CDS	ybiR	16
836	CDS	ldtB	13
837	CDS	ybiT	8
838	CDS	ybiU	9
839	CDS	ybiV	5
840	CDS	ybiW	2
841	CDS	ybiY	20
842	CDS	fsaA	17
843	CDS	moeB	14
844	CDS	moeA	10
845	CDS	iaaA	7
846	CDS	gsiA	4
847	CDS	gsiB	5
848	CDS	gsiC	16
849	CDS	gsiD	17
850	CDS	yliE	1
851	CDS	yliF	3
852	CDS	rimO	11
853	CDS	bssR	16
854	CDS	yliI	10
855	CDS	gstB	13
856	CDS	dacC	10
857	CDS	deoR	12
858	CDS	ybjG	9
859	CDS	mdfA	14
860	CDS	ybjH	23
861	CDS	ybjI	15
862	CDS	ybjJ	9
863	CDS	rcdA	12
864	ncRNA	rybB	14
865	CDS	ybjL	8
866	CDS	ybjM	12
867	CDS	grxA	10
868	CDS	ybjC	10
869	CDS	nfsA	9
870	CDS	rimK	9
871	CDS	ybjN	12
872	CDS	potF	13
873	CDS	potG	11
874	CDS	potH	7
875	CDS	potI	12
876	CDS	ybjO	15
877	CDS	rlmC	10
878	CDS	artJ	11
879	CDS	artM	12
880	CDS	artQ	13
881	CDS	artI	16
882	CDS	artP	8
883	CDS	ybjP	9
884	CDS	ybjQ	13
885	CDS	amiD	12
886	CDS	ybjS	13
887	CDS	ybjT	7
888	CDS	ltaE	10
889	CDS	poxB	8
890	CDS	hcr	9
891	CDS	hcp	9
892	CDS	ybjE	16
893	CDS	aqpZ	19
894	CDS	ybjD	8
895	CDS	ybjX	9
896	CDS	macA	16
897	CDS	macB	5
898	CDS	cspD	18
899	CDS	clpS	20
900	CDS	clpA	2
901	tRNA	serW	15
902	CDS	infA	12
903	CDS	aat	10
904	CDS	cydC	4
905	CDS	cydD	3
906	CDS	trxB	5
907	CDS	lrp	7
908	CDS	ftsK	1
909	CDS	lolA	8
910	CDS	rarA	6
911	CDS	serS	10
912	CDS	dmsA	4
913	CDS	dmsB	12
914	CDS	dmsC	11
915	CDS	ycaC	16
916	CDS	ycaD	7
917	CDS	ycaM	6
918	CDS	ycaN	6
919	CDS	ycaK	7
920	CDS	pflA	8
921	CDS	pflB	3
922	CDS	focA	11
923	CDS	ycaO	8
924	CDS	ycaP	14
925	CDS	serC	11
926	CDS	aroA	18
927	CDS	ycaL	9
928	CDS	cmk	5
929	CDS	rpsA	2
930	CDS	ihfB	13
931	CDS	ycaI	2
932	CDS	msbA	6
933	CDS	lpxK	13
934	CDS	ycaQ	9
935	CDS	ycaR	10
936	CDS	kdsB	8
937	CDS	ycbJ	10
938	CDS	ycbC	11
939	CDS	smtA	9
940	CDS	mukF	3
941	CDS	mukE	14
942	CDS	mukB	0
943	CDS	ldtD	4
944	CDS	ycbK	8
945	CDS	ycbL	10
946	CDS	aspC	5
947	CDS	ompF	6
948	CDS	asnS	4
949	CDS	pncB	6
950	CDS	pepN	1
951	CDS	ssuB	16
952	CDS	ssuC	17
953	CDS	ssuD	11
954	CDS	ssuA	12
955	CDS	ssuE	19
956	CDS	elfA	18
957	CDS	elfD	19
958	CDS	elfC	1
959	CDS	elfG	10
960	CDS	ycbU	18
961	CDS	ycbV	14
962	CDS	ycbF	13
963	CDS	pyrD	6
964	CDS	zapC	0
965	CDS	ycbX	4
966	CDS	rlmL	1
967	CDS	uup	12
968	CDS	pqiA	12
969	CDS	pqiB	3
970	CDS	pqiC	6
971	CDS	rmf	5
972	CDS	fabA	1
973	CDS	ycbZ	7
974	CDS	matP	8
975	CDS	ompA	2
976	CDS	sulA	4
977	CDS	sxy	6
978	CDS	yccS	4
979	CDS	yccF	14
980	CDS	helD	3
981	CDS	mgsA	16
982	CDS	yccT	12
983	CDS	yccU	12
984	CDS	hspQ	11
985	CDS	rlmI	8
986	CDS	yccX	9
987	CDS	tusE	8
988	CDS	yccA	9
989	tRNA	serT	14
990	CDS	hyaA	11
991	CDS	hyaB	3
992	CDS	hyaC	17
993	CDS	hyaD	14
994	CDS	hyaE	14
995	CDS	hyaF	14
996	CDS	cbdA	10
997	CDS	cbdB	15
998	CDS	cbdX	24
999	CDS	appA	12
1000	CDS	etk	1
1001	CDS	etp	8
1002	CDS	gfcE	8
1003	CDS	gfcD	6
1004	CDS	gfcC	12
1005	CDS	gfcB	12
1006	CDS	gfcA	16
1007	CDS	insA	18
1008	CDS	insB1	18
1009	CDS	cspH	16
1010	CDS	cspG	10
1011	CDS	ymcE	6
1012	CDS	gnsA	5
1013	CDS	yccM	5
1014	CDS	torS	2
1015	CDS	torT	14
1016	CDS	torR	21
1017	CDS	torC	17
1018	CDS	torA	2
1019	CDS	torD	11
1020	CDS	cbpM	13
1021	CDS	cbpA	7
1022	CDS	yccE	8
1023	CDS	agp	5
1024	CDS	yccJ	16
1025	CDS	wrbA	17
1026	CDS	ymdF	19
1027	CDS	rutG	10
1028	CDS	rutF	13
1029	CDS	rutE	15
1030	CDS	rutD	15
1031	CDS	rutC	18
1032	CDS	rutB	17
1033	CDS	rutA	20
1034	CDS	rutR	20
1035	CDS	putA	1
1036	CDS	putP	9
1037	CDS	efeU	12
1038	CDS	efeO	4
1039	CDS	efeB	7
1040	CDS	phoH	14
1041	CDS	pgaD	17
1042	CDS	pgaC	10
1043	CDS	pgaB	1
1044	CDS	pgaA	1
1045	CDS	ycdT	1
1046	CDS	insF1	5
1047	CDS	insE1	5
1048	CDS	ymdE	2
1049	CDS	ycdU	3
1050	tRNA	serX	13
1051	CDS	ghrA	6
1052	CDS	ycdX	11
1053	CDS	ycdY	12
1054	CDS	ycdZ	16
1055	CDS	csgG	10
1056	CDS	csgF	12
1057	CDS	csgE	11
1058	CDS	csgD	8
1059	CDS	csgB	16
1060	CDS	csgA	13
1061	CDS	csgC	14
1062	CDS	ymdA	11
1063	CDS	ymdB	10
1064	CDS	clsC	10
1065	CDS	opgC	5
1066	CDS	opgG	5
1067	CDS	opgH	0
1068	CDS	yceK	19
1069	CDS	msyB	20
1070	CDS	mdtG	13
1071	CDS	lpxL	17
1072	CDS	yceA	9
1073	CDS	yceI	13
1074	CDS	yceJ	19
1075	CDS	yceO	18
1076	CDS	solA	11
1077	CDS	bssS	15
1078	CDS	dinI	13
1079	CDS	pyrC	8
1080	CDS	yceB	15
1081	CDS	grxB	15
1082	CDS	mdtH	5
1083	CDS	rimJ	8
1084	CDS	yceH	11
1085	CDS	yceM	11
1086	CDS	murJ	4
1087	CDS	flgN	19
1088	CDS	flgM	19
1089	CDS	flgA	15
1090	CDS	flgB	21
1091	CDS	flgC	23
1092	CDS	flgD	12
1093	CDS	flgE	11
1094	CDS	flgF	11
1095	CDS	flgG	7
1096	CDS	flgH	8
1097	CDS	flgI	10
1098	CDS	flgJ	13
1099	CDS	flgK	9
1100	CDS	flgL	11
1101	CDS	rne	1
1102	CDS	yceQ	13
1103	CDS	rluC	11
1104	CDS	yceF	8
1105	ncRNA	psrD	12
1106	CDS	yceD	9
1107	CDS	rpmF	13
1108	CDS	plsX	9
1109	CDS	fabH	6
1110	CDS	fabD	5
1111	CDS	fabG	2
1112	CDS	acpP	0
1113	CDS	fabF	4
1114	CDS	pabC	8
1115	CDS	yceG	9
1116	CDS	tmk	11
1117	CDS	holB	7
1118	CDS	ycfH	6
1119	CDS	ptsG	2
1120	CDS	fhuE	5
1121	CDS	hinT	21
1122	CDS	ycfL	21
1123	CDS	lpoB	18
1124	CDS	thiK	13
1125	CDS	nagZ	9
1126	CDS	ycfP	9
1127	CDS	ndh	8
1128	CDS	ycfJ	17
1129	CDS	ycfQ	19
1130	CDS	bhsA	20
1131	CDS	ldtC	10
1132	CDS	mfd	1
1133	CDS	ycfT	8
1134	CDS	lolC	2
1135	CDS	lolD	10
1136	CDS	lolE	10
1137	CDS	nagK	13
1138	CDS	cobB	10
1139	CDS	ycfZ	10
1140	CDS	ymfA	12
1141	CDS	potD	9
1142	CDS	potC	14
1143	CDS	potB	8
1144	CDS	potA	2
1145	CDS	pepT	6
1146	CDS	roxA	9
1147	CDS	phoQ	13
1148	CDS	phoP	11
1149	CDS	purB	8
1150	CDS	hflD	8
1151	CDS	mnmA	7
1152	CDS	nudJ	20
1153	CDS	rluE	13
1154	CDS	icd	10
1155	CDS	ymfD	5
1156	CDS	ymfE	7
1157	CDS	lit	8
1158	CDS	intE	6
1159	CDS	xisE	7
1160	CDS	ymfI	4
1161	CDS	ymfJ	4
1162	CDS	cohE	6
1163	CDS	croE	7
1164	CDS	ymfL	2
1165	CDS	ymfM	3
1166	CDS	oweE	3
1167	CDS	aaaE	3
1168	CDS	ymfR	9
1169	CDS	beeE	8
1170	CDS	jayE	9
1171	CDS	ymfQ	12
1172	CDS	stfP	12
1173	CDS	tfaP	10
1174	CDS	tfaE	12
1175	CDS	stfE	12
1176	CDS	pinE	6
1177	CDS	mcrA	7
1178	CDS	icdC	11
1179	CDS	iraM	13
1180	CDS	ycgX	17
1181	CDS	bluR	15
1182	CDS	bluF	7
1183	CDS	ycgZ	4
1184	CDS	ymgA	6
1185	CDS	ariR	8
1186	CDS	ymgC	10
1187	CDS	ycgG	7
1188	CDS	ymgF	13
1189	CDS	ycgH	1
1190	CDS	ymgD	14
1191	CDS	ymgG	15
1192	CDS	ymgI	14
1193	CDS	ymgJ	16
1194	CDS	ycgI	17
1195	CDS	minE	13
1196	CDS	minD	8
1197	CDS	minC	4
1198	CDS	ycgJ	13
1199	CDS	pliG	15
1200	CDS	ycgL	18
1201	CDS	ycgM	16
1202	CDS	ycgN	13
1203	CDS	hlyE	7
1204	CDS	umuD	12
1205	CDS	umuC	1
1206	CDS	dsbB	0
1207	CDS	nhaB	2
1208	CDS	fadR	0
1209	CDS	ycgB	3
1210	CDS	dadA	6
1211	CDS	dadX	11
1212	CDS	cvrA	7
1213	CDS	ldcA	16
1214	CDS	emtA	15
1215	CDS	ycgR	14
1216	CDS	ymgE	19
1217	CDS	ycgY	16
1218	CDS	treA	8
1219	CDS	dhaM	8
1220	CDS	dhaL	18
1221	CDS	dhaK	15
1222	CDS	dhaR	3
1223	CDS	ycgV	0
1224	CDS	ychF	11
1225	CDS	pth	15
1226	CDS	ychH	21
1227	CDS	dauA	8
1228	CDS	prs	5
1229	CDS	ispE	8
1230	CDS	lolB	11
1231	CDS	hemA	2
1232	CDS	prfA	5
1233	CDS	prmC	4
1234	CDS	ychQ	8
1235	CDS	ychA	9
1236	CDS	kdsA	5
1237	CDS	ldrA	11
1238	ncRNA	rdlA	11
1239	CDS	ldrB	11
1240	ncRNA	rdlB	11
1241	CDS	ldrC	12
1242	ncRNA	rdlC	12
1243	CDS	chaA	4
1244	CDS	chaB	9
1245	CDS	chaC	15
1246	CDS	ychN	15
1247	CDS	ychO	11
1248	CDS	narL	14
1249	CDS	narX	11
1250	CDS	narK	5
1251	CDS	narG	0
1252	CDS	narH	10
1253	CDS	narJ	14
1254	CDS	narI	11
1255	ncRNA	rttR	11
1256	CDS	tpr	12
1257	tRNA	tyrV	11
1258	tRNA	tyrT	10
1259	CDS	purU	8
1260	CDS	ychJ	15
1261	CDS	rssA	14
1262	CDS	rssB	13
1263	CDS	galU	9
1264	CDS	hns	8
1265	CDS	tdk	15
1266	CDS	insZ	25
1267	CDS	adhE	2
1268	CDS	ychE	6
1269	CDS	oppA	3
1270	CDS	oppB	9
1271	CDS	oppC	12
1272	CDS	oppD	17
1273	CDS	oppF	16
1274	CDS	yciU	18
1275	CDS	clsA	8
1276	CDS	yciY	17
1277	CDS	kch	8
1278	CDS	yciI	22
1279	CDS	tonB	21
1280	CDS	yciA	27
1281	CDS	yciB	23
1282	CDS	yciC	13
1283	CDS	ompW	12
1284	CDS	yciE	8
1285	CDS	yciF	8
1286	CDS	yciG	17
1287	CDS	trpA	17
1288	CDS	trpB	18
1289	CDS	trpC	16
1290	CDS	trpD	5
1291	CDS	trpE	6
1292	CDS	trpL	19
1293	CDS	yciV	11
1294	CDS	yciO	18
1295	CDS	yciQ	12
1296	CDS	rluB	22
1297	CDS	btuR	24
1298	CDS	yciK	14
1299	CDS	sohB	14
1300	CDS	yciN	17
1301	CDS	topA	0
1302	CDS	cysB	4
1303	CDS	ymiA	13
1304	CDS	yciX	14
1305	CDS	acnA	1
1306	CDS	ribA	8
1307	CDS	pgpB	10
1308	CDS	yciS	9
1309	CDS	yciM	0
1310	CDS	pyrF	4
1311	CDS	yciH	7
1312	CDS	osmB	10
1313	CDS	yciT	10
1314	CDS	yciZ	12
1315	CDS	gmr	3
1316	CDS	ymiB	14
1317	CDS	rnb	4
1318	CDS	yciW	8
1319	CDS	fabI	14
1320	CDS	ycjD	12
1321	CDS	sapF	12
1322	CDS	sapD	13
1323	CDS	sapC	15
1324	CDS	sapB	10
1325	CDS	sapA	5
1326	CDS	ymjA	15
1327	CDS	puuP	6
1328	CDS	puuA	10
1329	CDS	puuD	10
1330	CDS	puuR	17
1331	CDS	puuC	3
1332	CDS	puuB	16
1333	CDS	puuE	19
1334	CDS	pspF	17
1335	CDS	pspA	13
1336	CDS	pspB	15
1337	CDS	pspC	14
1338	CDS	pspD	18
1339	CDS	pspE	15
1340	CDS	ycjM	9
1341	CDS	ycjN	7
1342	CDS	ycjO	6
1343	CDS	ycjP	8
1344	CDS	ycjQ	7
1345	CDS	ycjR	6
1346	CDS	ycjS	12
1347	CDS	ycjT	5
1348	CDS	ycjU	18
1349	CDS	ycjV	12
1350	CDS	ompG	9
1351	CDS	ycjW	8
1352	CDS	ycjX	10
1353	CDS	ycjF	10
1354	CDS	tyrR	10
1355	CDS	tpx	15
1356	CDS	ycjG	16
1357	CDS	mpaA	18
1358	CDS	ymjC	21
1359	CDS	ymjD	20
1360	CDS	ycjY	13
1361	CDS	pgrR	10
1362	CDS	mppA	8
1363	CDS	ynaI	3
1364	CDS	insH1	14
1365	CDS	ynaJ	12
1366	CDS	uspE	9
1367	CDS	fnr	15
1368	CDS	ogt	17
1369	CDS	abgT	6
1370	CDS	abgB	2
1371	CDS	abgA	6
1372	CDS	abgR	10
1373	ncRNA	mcaS	19
1374	CDS	smrA	18
1375	CDS	ydaM	11
1376	CDS	ydaN	10
1377	ncRNA	fnrS	13
1378	CDS	dbpA	10
1379	CDS	ttcA	7
1380	CDS	intR	6
1381	CDS	ydaQ	10
1382	CDS	rcbA	12
1383	CDS	ralR	10
1384	CDS	recT	5
1385	CDS	recE	0
1386	CDS	racC	9
1387	CDS	ydaE	8
1388	CDS	kilR	8
1389	CDS	sieB	9
1390	CDS	ydaF	8
1391	CDS	ydaG	7
1392	CDS	racR	7
1393	CDS	ydaS	11
1394	CDS	ydaT	11
1395	CDS	ydaU	8
1396	CDS	ydaV	4
1397	CDS	ydaW	7
1398	CDS	rzpR	9
1399	CDS	rzoR	10
1400	CDS	trkG	3
1401	CDS	ynaK	13
1402	CDS	ydaY	12
1403	CDS	tmpR	9
1404	CDS	lomR	12
1405	CDS	insH1	8
1406	CDS	lomR	11
1407	CDS	stfR	0
1408	CDS	tfaR	3
1409	CDS	pinR	4
1410	CDS	ynaE	5
1411	CDS	ttcC	8
1412	CDS	uspF	8
1413	CDS	ompN	8
1414	ncRNA	micC	14
1415	CDS	pfo	0
1416	CDS	ydbJ	10
1417	CDS	hslJ	9
1418	CDS	ldhA	8
1419	CDS	ydbH	2
1420	CDS	ynbE	9
1421	CDS	ydbL	10
1422	CDS	feaR	7
1423	CDS	feaB	6
1424	CDS	tynA	1
1425	CDS	paaZ	5
1426	CDS	paaA	9
1427	CDS	paaB	11
1428	CDS	paaC	11
1429	CDS	paaD	10
1430	CDS	paaE	7
1431	CDS	paaF	7
1432	CDS	paaG	6
1433	CDS	paaH	8
1434	CDS	paaI	19
1435	CDS	paaJ	20
1436	CDS	paaK	8
1437	CDS	paaX	15
1438	CDS	paaY	18
1439	CDS	ynbG	19
1440	CDS	ydbA	1
1441	CDS	insD1	1
1442	CDS	insC1	1
1443	CDS	ydbA	1
1444	CDS	insI1	1
1445	CDS	ydbA	0
1446	CDS	ydbC	13
1447	CDS	ydbD	2
1448	CDS	ynbA	11
1449	CDS	ynbB	11
1450	CDS	ynbC	4
1451	CDS	ynbD	8
1452	CDS	azoR	12
1453	CDS	hrpA	0
1454	CDS	ydcF	14
1455	CDS	aldA	10
1456	CDS	gapC	11
1457	CDS	cybB	13
1458	ncRNA	rydC	16
1459	CDS	ydcA	14
1460	CDS	hokB	12
1461	CDS	mokB	12
1462	ncRNA	sokB	15
1463	CDS	trg	4
1464	CDS	ydcI	9
1465	CDS	ydcJ	5
1466	CDS	opgD	11
1467	CDS	ydcH	19
1468	CDS	rimL	12
1469	CDS	ydcK	13
1470	CDS	tehA	13
1471	CDS	tehB	14
1472	CDS	ydcL	15
1473	CDS	insP	17
1474	CDS	insQ	16
1475	CDS	ydcO	15
1476	CDS	ydcN	16
1477	CDS	ydcP	2
1478	CDS	yncJ	14
1479	CDS	hicA	11
1480	CDS	hicB	9
1481	CDS	ydcR	7
1482	CDS	ydcS	15
1483	CDS	ydcT	10
1484	CDS	ydcU	10
1485	CDS	ydcV	13
1486	CDS	patD	10
1487	CDS	yncL	19
1488	CDS	ydcX	15
1489	CDS	ydcY	18
1490	CDS	ydcZ	15
1491	CDS	mnaT	17
1492	CDS	curA	12
1493	CDS	mcbR	14
1494	CDS	yncD	4
1495	CDS	yncE	14
1496	CDS	ansP	7
1497	CDS	yncG	9
1498	CDS	yncH	11
1499	CDS	rhsE	5
1500	CDS	ydcD	7
1501	CDS	yncI	4
1502	CDS	ydcC	4
1503	CDS	pptA	4
1504	CDS	yddH	2
1505	CDS	nhoA	2
1506	CDS	yddE	9
1507	CDS	narV	16
1508	CDS	narW	16
1509	CDS	narY	11
1510	CDS	narZ	0
1511	CDS	narU	11
1512	CDS	yddK	9
1513	CDS	yddL	12
1514	CDS	yddG	11
1515	CDS	fdnG	0
1516	CDS	fdnH	14
1517	CDS	fdnI	13
1518	CDS	yddM	17
1519	CDS	adhP	12
1520	CDS	maeA	3
1521	CDS	sra	15
1522	CDS	bdm	16
1523	CDS	osmC	16
1524	CDS	ddpF	13
1525	CDS	ddpD	15
1526	CDS	ddpC	12
1527	CDS	ddpB	8
1528	CDS	ddpA	8
1529	CDS	ddpX	15
1530	CDS	dosP	2
1531	CDS	dosC	10
1532	CDS	yddW	2
1533	CDS	gadC	1
1534	CDS	gadB	9
1535	CDS	pqqL	0
1536	CDS	yddB	3
1537	CDS	yddA	7
1538	CDS	ydeM	4
1539	CDS	ydeN	4
1540	CDS	ydeO	3
1541	CDS	safA	8
1542	CDS	ydeP	3
1543	CDS	ydeQ	10
1544	CDS	ydeR	13
1545	CDS	ydeS	10
1546	CDS	ydeT	5
1547	CDS	yneL	9
1548	CDS	hipA	6
1549	CDS	hipB	8
1550	CDS	yneO	0
1551	CDS	lsrK	8
1552	CDS	lsrR	9
1553	CDS	lsrA	3
1554	CDS	lsrC	8
1555	CDS	lsrD	8
1556	CDS	lsrB	7
1557	CDS	lsrF	10
1558	CDS	lsrG	12
1559	CDS	tam	11
1560	CDS	yneE	8
1561	CDS	uxaB	5
1562	CDS	yneF	13
1563	CDS	yneG	19
1564	CDS	glsB	11
1565	CDS	sad	5
1566	CDS	yneJ	5
1567	CDS	yneK	3
1568	CDS	ydeA	8
1569	CDS	marC	12
1570	CDS	marR	12
1571	CDS	marA	12
1572	CDS	marB	14
1573	CDS	eamA	9
1574	CDS	ydeE	4
1575	CDS	yneM	6
1576	ncRNA	mgrR	6
1577	CDS	dgcZ	4
1578	CDS	ydeI	10
1579	CDS	ydeJ	12
1580	CDS	dcp	4
1581	CDS	ydfG	8
1582	CDS	rspR	1
1583	CDS	ydfZ	5
1584	CDS	ydfI	4
1585	CDS	ydfJ	3
1586	CDS	ydfK	1
1587	CDS	pinQ	0
1588	CDS	tfaQ	0
1589	CDS	stfQ	1
1590	CDS	nohQ	5
1591	CDS	ynfO	5
1592	CDS	ydfO	7
1593	CDS	gnsB	9
1594	CDS	ynfN	9
1595	CDS	cspI	10
1596	CDS	rzpQ	14
1597	CDS	rzoQ	15
1598	CDS	rrrQ	14
1599	CDS	ydfR	18
1600	CDS	essQ	19
1601	CDS	cspB	13
1602	CDS	cspF	10
1603	CDS	quuQ	1
1604	CDS	ydfU	2
1605	CDS	rem	6
1606	CDS	hokD	12
1607	CDS	relE	12
1608	CDS	relB	11
1609	CDS	ydfV	12
1610	CDS	flxA	14
1611	CDS	intK	17
1612	CDS	ydfX	17
1613	CDS	dicC	19
1614	CDS	dicA	18
1615	CDS	ydfA	17
1616	CDS	ydfB	17
1617	CDS	ydfC	16
1618	ncRNA	dicF	14
1619	CDS	dicB	9
1620	CDS	ydfD	9
1621	CDS	ydfE	3
1622	CDS	insD1	13
1623	CDS	intQ	9
1624	CDS	ydfJ	18
1625	CDS	rspB	9
1626	CDS	rspA	9
1627	CDS	ynfA	14
1628	CDS	ynfB	12
1629	CDS	speG	9
1630	CDS	ynfC	6
1631	CDS	ynfD	12
1632	CDS	ynfE	3
1633	CDS	ynfF	5
1634	CDS	ynfG	19
1635	CDS	ynfH	13
1636	CDS	dmsD	16
1637	CDS	clcB	10
1638	CDS	ynfK	10
1639	CDS	mlc	8
1640	CDS	ynfL	13
1641	CDS	ynfM	6
1642	CDS	asr	14
1643	CDS	ydgU	19
1644	CDS	ydgD	17
1645	CDS	mdtI	18
1646	CDS	mdtJ	20
1647	CDS	tqsA	9
1648	CDS	pntB	9
1649	CDS	pntA	6
1650	CDS	ydgH	6
1651	CDS	ydgI	11
1652	CDS	folM	15
1653	CDS	ydgC	18
1654	CDS	rstA	11
1655	CDS	rstB	8
1656	CDS	tus	9
1657	CDS	fumC	7
1658	CDS	fumA	8
1659	CDS	manA	13
1660	CDS	ydgA	7
1661	CDS	uidC	8
1662	CDS	uidB	9
1663	CDS	uidA	8
1664	CDS	uidR	12
1665	CDS	hdhA	9
1666	CDS	malI	10
1667	CDS	malX	8
1668	CDS	malY	7
1669	CDS	add	13
1670	CDS	ydgJ	10
1671	CDS	blr	10
1672	CDS	cnu	12
1673	CDS	ydgK	12
1674	CDS	rsxA	11
1675	CDS	rsxB	13
1676	CDS	rsxC	5
1677	CDS	rsxD	8
1678	CDS	rsxG	13
1679	CDS	rsxE	11
1680	CDS	nth	12
1681	CDS	dtpA	8
1682	CDS	gstA	17
1683	CDS	pdxY	10
1684	CDS	tyrS	10
1685	CDS	pdxH	10
1686	CDS	mliC	9
1687	CDS	anmK	3
1688	CDS	slyB	7
1689	CDS	slyA	8
1690	CDS	ydhI	12
1691	CDS	ydhJ	11
1692	CDS	ydhK	6
1693	CDS	sodC	8
1694	CDS	ydhF	0
1695	CDS	ydhL	1
1696	CDS	nemR	2
1697	CDS	nemA	4
1698	CDS	gloA	11
1699	CDS	rnt	11
1700	CDS	lhr	0
1701	CDS	grxD	19
1702	CDS	mepH	17
1703	CDS	sodB	20
1704	CDS	ydhP	12
1705	CDS	ynhF	16
1706	CDS	purR	13
1707	CDS	ydhB	13
1708	CDS	ydhC	6
1709	CDS	cfa	8
1710	CDS	ribC	7
1711	CDS	mdtK	6
1712	CDS	ydhQ	3
1713	tRNA	valV	4
1714	tRNA	valW	5
1715	CDS	ydhR	6
1716	CDS	ydhS	10
1717	CDS	ydhT	17
1718	CDS	ydhU	9
1719	CDS	ydhX	9
1720	CDS	ydhW	14
1721	CDS	ydhV	6
1722	CDS	ydhY	18
1723	CDS	ydhZ	13
1724	CDS	pykF	2
1725	CDS	lpp	0
1726	CDS	ldtE	1
1727	CDS	sufE	8
1728	CDS	sufS	7
1729	CDS	sufD	8
1730	CDS	sufC	12
1731	CDS	sufB	7
1732	CDS	sufA	11
1733	ncRNA	rydB	19
1734	CDS	ydiH	20
1735	CDS	menI	19
1736	CDS	ydiJ	0
1737	CDS	ydiK	5
1738	ncRNA	rprA	14
1739	CDS	ydiL	14
1740	CDS	ydiM	10
1741	CDS	ydiN	9
1742	CDS	ydiB	11
1743	CDS	aroD	10
1744	CDS	ydiF	6
1745	CDS	ydiO	6
1746	CDS	ydiP	9
1747	CDS	ydiQ	9
1748	CDS	ydiR	10
1749	CDS	ydiS	11
1750	CDS	ydiT	20
1751	CDS	fadK	8
1752	CDS	ppsA	1
1753	CDS	ppsR	14
1754	CDS	aroH	18
1755	CDS	ydiE	23
1756	CDS	ydiU	8
1757	CDS	ydiV	20
1758	CDS	nlpC	21
1759	CDS	btuD	18
1760	CDS	btuE	19
1761	CDS	btuC	13
1762	CDS	ihfA	15
1763	CDS	pheT	2
1764	CDS	pheS	10
1765	CDS	pheM	13
1766	CDS	rplT	12
1767	CDS	rpmI	12
1768	CDS	infC	9
1769	CDS	thrS	2
1770	CDS	arpB	12
1771	CDS	yniD	18
1772	CDS	ydiY	11
1773	CDS	pfkB	9
1774	CDS	ydiZ	12
1775	CDS	yniA	12
1776	CDS	yniB	11
1777	CDS	yniC	11
1778	CDS	ydjM	9
1779	CDS	ydjN	8
1780	CDS	ydjO	11
1781	CDS	cedA	10
1782	CDS	katE	1
1783	CDS	chbG	14
1784	CDS	chbF	8
1785	CDS	chbR	10
1786	CDS	chbA	21
1787	CDS	chbC	15
1788	CDS	chbB	17
1789	CDS	osmE	17
1790	CDS	nadE	12
1791	CDS	cho	8
1792	CDS	ves	11
1793	CDS	spy	14
1794	CDS	astE	16
1795	CDS	astB	15
1796	CDS	astD	9
1797	CDS	astA	12
1798	CDS	astC	18
1799	CDS	xthA	10
1800	CDS	ydjX	12
1801	CDS	ydjY	11
1802	CDS	ydjZ	10
1803	CDS	ynjA	11
1804	CDS	ynjB	7
1805	CDS	ynjC	10
1806	CDS	ynjD	13
1807	CDS	ynjE	7
1808	CDS	ynjF	14
1809	CDS	nudG	13
1810	CDS	ynjH	12
1811	CDS	gdhA	8
1812	CDS	ynjI	9
1813	CDS	topB	3
1814	CDS	selD	6
1815	CDS	ydjA	11
1816	CDS	sppA	5
1817	CDS	ansA	17
1818	CDS	pncA	17
1819	CDS	ydjE	6
1820	CDS	ydjF	16
1821	CDS	ydjG	12
1822	CDS	ydjH	11
1823	CDS	ydjI	10
1824	CDS	ydjJ	11
1825	CDS	ydjK	5
1826	CDS	ydjL	6
1827	CDS	yeaC	11
1828	CDS	msrB	11
1829	CDS	gapA	9
1830	CDS	yeaD	14
1831	CDS	yeaE	12
1832	CDS	mipA	14
1833	CDS	yeaG	4
1834	CDS	yeaH	5
1835	CDS	yeaI	10
1836	CDS	yeaJ	8
1837	CDS	yeaK	12
1838	CDS	yoaI	15
1839	CDS	yeaL	13
1840	CDS	yeaM	11
1841	CDS	yeaN	9
1842	CDS	yeaO	16
1843	CDS	yoaF	15
1844	CDS	yeaP	6
1845	CDS	yoaK	12
1846	CDS	yoaJ	12
1847	CDS	yeaQ	12
1848	CDS	yoaG	15
1849	CDS	yeaR	16
1850	CDS	leuE	15
1851	CDS	dmlR	12
1852	CDS	dmlA	12
1853	CDS	yeaV	9
1854	CDS	yeaW	23
1855	CDS	yeaX	11
1856	CDS	rnd	8
1857	CDS	fadD	7
1858	CDS	yeaY	18
1859	CDS	tsaB	18
1860	CDS	yoaA	8
1861	CDS	yoaB	11
1862	CDS	yoaC	7
1863	CDS	yoaH	4
1864	CDS	pabB	1
1865	CDS	nudL	11
1866	CDS	sdaA	12
1867	CDS	yoaD	8
1868	CDS	yoaE	12
1869	CDS	manX	4
1870	CDS	manY	6
1871	CDS	manZ	9
1872	CDS	yobD	11
1873	CDS	mntP	8
1874	CDS	rlmA	5
1875	CDS	cspC	2
1876	CDS	yobF	2
1877	CDS	yebO	5
1878	CDS	mgrB	6
1879	CDS	yobH	8
1880	CDS	kdgR	7
1881	CDS	yebQ	9
1882	CDS	htpX	16
1883	CDS	prc	6
1884	CDS	proQ	10
1885	CDS	msrC	12
1886	CDS	yebS	10
1887	CDS	yebT	2
1888	CDS	rsmF	13
1889	CDS	yebV	19
1890	CDS	yebW	16
1891	CDS	pphA	12
1892	ncRNA	ryeA	12
1893	ncRNA	sdsR	13
1894	CDS	yebY	12
1895	CDS	yebZ	9
1896	CDS	yobA	15
1897	CDS	holE	14
1898	CDS	yobB	11
1899	CDS	exoX	12
1900	CDS	ptrB	5
1901	CDS	yebE	14
1902	CDS	yebF	12
1903	CDS	yebG	14
1904	CDS	purT	9
1905	CDS	eda	18
1906	CDS	edd	6
1907	CDS	zwf	10
1908	CDS	yebK	13
1909	CDS	pykA	6
1910	CDS	lpxM	7
1911	CDS	mepM	8
1912	CDS	znuA	10
1913	CDS	znuC	11
1914	CDS	znuB	10
1915	CDS	ruvB	11
1916	CDS	ruvA	8
1917	CDS	yobI	12
1918	CDS	yebB	9
1919	CDS	ruvC	15
1920	CDS	yebC	15
1921	CDS	nudB	15
1922	CDS	aspS	4
1923	CDS	yecD	12
1924	CDS	yecE	11
1925	CDS	yecN	15
1926	CDS	cmoA	12
1927	CDS	cmoB	13
1928	CDS	torZ	3
1929	CDS	torY	18
1930	CDS	cutC	12
1931	CDS	yecM	9
1932	CDS	argS	5
1933	CDS	yecT	14
1934	CDS	flhE	12
1935	CDS	flhA	2
1936	CDS	flhB	10
1937	CDS	cheZ	17
1938	CDS	cheY	21
1939	CDS	cheB	9
1940	CDS	cheR	12
1941	CDS	tap	5
1942	CDS	tar	6
1943	CDS	cheW	23
1944	CDS	cheA	5
1945	CDS	motB	9
1946	CDS	motA	11
1947	CDS	flhC	9
1948	CDS	flhD	10
1949	CDS	uspC	11
1950	CDS	otsA	6
1951	CDS	otsB	5
1952	CDS	araH	8
1953	CDS	araG	8
1954	CDS	araF	13
1955	CDS	ftnB	6
1956	CDS	yecJ	9
1957	CDS	azuC	11
1958	CDS	yecR	13
1959	CDS	ftnA	16
1960	CDS	yecH	18
1961	CDS	tyrP	5
1962	CDS	yecA	3
1963	tRNA	leuZ	1
1964	tRNA	cysT	1
1965	tRNA	glyW	1
1966	CDS	pgsA	0
1967	CDS	uvrC	3
1968	CDS	uvrY	6
1969	CDS	yecF	10
1970	CDS	sdiA	11
1971	CDS	yecC	13
1972	CDS	yecS	13
1973	CDS	dcyD	15
1974	CDS	fliY	16
1975	CDS	fliZ	17
1976	CDS	fliA	16
1977	CDS	fliC	12
1978	CDS	fliD	11
1979	CDS	fliS	15
1980	CDS	fliT	18
1981	CDS	amyA	12
1982	CDS	yedD	19
1983	CDS	yedE	9
1984	CDS	yedF	13
1985	CDS	yedK	12
1986	CDS	yedL	10
1987	CDS	yedN	13
1988	CDS	intG	16
1989	CDS	fliE	13
1990	CDS	fliF	10
1991	CDS	fliG	20
1992	CDS	fliH	15
1993	CDS	fliI	6
1994	CDS	fliJ	26
[truncated: 2,514 more rows]

## Sheet: Figure3a-b
We used the Dub-seq viewer tool from the Dub-seq python library (https://github.com/psnovichkov/DubSeq) to generate regions of the E. coli chromosome fragments covering rcnA and corresponding fragment fitness scores as presented in Fig 3a and 3b (main text) in the gene-browser mode. To generate images, create an instance of the browser using Dub-seq viewer tool, provide "gscore folder" (data, htt…

## Sheet: Figure3c
Source data used for Figure 3c
	barcode_up	Fragment fitness score in 1.2 mM Ni day 1	Fragment fitness score in 1.2 mM Ni day 2
0	TTCATTCCTGAGGAACTGAT	-0.316962	0.0102291
1	GATGTTGCAGCCAGACCTGA	-1.93049	-1.53605
2	GGGGTGCCAGTCGTTGTGAT	-0.145593	0.614051
3	AGAAACACAGCGTTTAGGAC	0.178996	-0.182416
4	TACGAGTGTGTCAGGGTGTG	-0.110511	-0.271104
5	ACTGGTTTTACCGCTGATTG	2.90632	2.02668
6	TCAACGATAGTAAGTGCTCT	-0.466339	-0.925954
7	TTTATTTTTGACATATCTTG	0.572007	0.192329
8	GGGTCACGGTGCGCAGGTGG	-0.709279	0.302666
9	CGCGGCGCAGGGACTTGGGC	0.555519	0.40906
10	GACATTCAGGCATAATGGCG	0.751455	-0.0124909
11	AACAACCGGTTTGTCAGTTT	0.252547	-0.348774
12	CCAGGGTGTTGGGCGGAGAA	0.765139	0.058101
13	TATGGTATTTATGGAATTAT	-0.919134	-1.00408
14	GCGCCGTGGTCCGGGCACGA	-0.0654231	-0.519975
15	GACACCGAATTGCGTTGCGT	0.161348	0.338981
16	GTGGGTAGCACCTCGGAACC	0.3474	-0.401056
17	ACTGGGTGGGCGTACAGGGT	-0.316962	-0.319152
18	CGATTCTGATAGGCGGAGGT	0.372698	0.168081
19	TTGGTTATAAGGCGCATTCA	0.686649	0.13631
20	CAAGTATTTAGGTGCAATGA	-0.0976035	-0.525304
21	CACAAAGGGTAAGAGGTCCC	-1.0236	-0.190029
22	AACTGCGCTGTAACCCGGGT	0.58898	0.749197
23	AGGAATTTAGGCGCTTTACG	0.397977	0.393328
24	CTACATCAATTGTAGTCTAG	0.549287	-0.440352
25	AGCTTAGAGGTGCAAGGGGT	-2.34553	-2.96669
26	TTCAATGCTGCTTGTCGCAC	0.280753	0.291263
27	TTTGGTCATCCGGGACCTTG	-0.0439433	-0.0292755
28	AGGACTGACGGGGCTTGTAG	-0.209159	0.118244
29	AACTGAGCGGTTTTCGGGGA	-0.0121579	0.502496
30	GCGGTGGTGCAGGGCGCGTT	-1.58	-1.18242
31	AAGTAAGTAGATATACCAGG	2.5403	1.98751
32	TCACTTTTCTTGGCGGTGCT	0.473443	-0.570486
33	GATACGCCCGGGTTTGTGGA	0.362393	-0.510742
34	CCCGTTCGTCACCCGTGGGT	0.103671	0.0669435
35	GTGACGCTTGGTACGGTCCC	-1.07333	-0.156184
36	TATGTTCCCAGGCACTATTT	0.500346	0.234149
37	GACCTGGTTTCTAATGGTCG	-0.86293	0.0637446
38	AGGGGCAGGGTTGAAGGCTT	-3.14071	-4.2509
39	GTGGTGCATGCCTAAAACTT	-0.749921	-3.48822
40	TGGGTGTGCTGTTGCACACT	-1.16496	-0.740411
41	GCACTTATGTTGACTGACGC	-1.59435	-1.82918
42	GGCAACGTTCCACCTATTGT	-0.277968	0.23986
43	GTCGTAAATACAGCCATTGC	-0.403118	-0.26403
44	AAAGGCTAGTTCTAGTAACA	0.519539	0.379646
45	TTGCAATATGGGATGTATAT	0.229482	0.442348
46	ATAGCTCCTGTCGTGCCGGT	-0.579996	-0.233179
47	CGTAATCGAGTATGGCCAAG	-0.879557	-0.471923
48	GCGGTCGTGCGAGGTTGGCC	-2.28782	-1.81045
49	CCTTGCGCGGGCAGGGCCTG	-0.248198	0.159141
50	CACTGTCAACGGGCGCCTTG	-0.230054	0.243849
51	GTGTAATCGCGTGGAATTAC	1.46182	0.600486
52	CAGCGCCGGCACGTCGGCGA	0.36342	-3.01249
53	TTAGAGGTGTGTACGTTCTC	4.87121	4.10299
54	CGTGCCGGCAGTGGAATAGT	0.112822	-0.082375
55	AATTACCACGACTATTGCTT	0.741932	0.772049
56	CTGCGCGCACAGGGGTCGTG	-0.116049	-0.0509651
57	CTAAGTCCTTTAGACTTGAT	1.2825	0.468135
58	GGACGGTTGTAACACTTGGA	1.14825	1.2049
59	GATCCAATCGAGATTCTTCA	-0.94923	-1.04198
60	ATAGGATGAAATCTGTAGCG	-1.63658	-0.622115
61	GTGTGGCTGGGGCGGACCCC	-0.160771	0.124011
62	TGCCGCGTACCTCAGTAGGG	0.510202	0.497458
63	GCAACATGGACGTCTACCCT	0.744548	0.68284
64	CAATCAGTACCAAGCTTGGA	0.530428	0.213513
65	GTTGAAGTTTTGGGGGCGAT	-0.081949	0.161178
66	GTCGATATGCCGTTGCTCTG	-0.0756914	-0.341273
67	GGAGGCATGGGGTTGGGCTT	0.111166	0.577354
68	TGGGGGGGGGTTTATTTGCC	-0.586539	-0.749457
69	TTGGGGTCTCATACGATGAG	1.08986	1.77338
70	TATGTGTGCGTGATATACGG	0.0898552	-0.364476
71	GACACGGGGCAGACTACGGG	-0.29049	-0.0917176
72	TTGGGCTTGCATCGTTGATC	-1.506	-1.14177
73	TAAGGTGGACGCTAGTGGTG	0.551248	0.182156
74	TCGAGATTATTGGCTAGCTT	0.835041	0.0615096
75	TGCTGGTCACGGCCTTCGCG	0.0980757	0.000448112
76	GAATCATGCATGAAAGCGGC	0.741932	0.716207
77	GTTAATAGTGAATAACATAG	0.0414921	-3.05689
78	GGACTTGGTCGTCTAGAGAC	-0.0654231	-1.05689
79	GATCAGTGGATCCGATGAGC	7.90843	8.08824
80	TTGTGTGCTCTCCAGCTGCG	-0.975745	0.0944243
81	ATAATATCATTTATGCATGG	0.638838	0.539235
82	TTGTGGTGTATCGGGCATAG	-0.58685	-1.29889
83	ATTTTTAACGTTATCTGGAG	-0.0982877	-0.0490168
84	AATAATCGTATGGTTATTAT	0.135274	0.436099
85	TTATTCATGCGGTTAGGTAG	-0.856327	-0.798784
86	TTAGTTATGGGTCAGCATCG	2.0654	1.82018
87	ATTGTAAGGCATCGCTGTGA	-0.0818175	-0.118533
88	GGCCGACAGGATATCGGTCC	-0.373545	-0.933056
89	CGCCCAGAAATCGTTCCGAA	1	0.360236
90	TGCAGTCCCCAGGGCGTGCC	-0.249455	0.426198
91	GATCACCTACAGTTCGGTAT	0.0950416	0.815898
92	CGTAATTGAGGGAGCGGCTG	0.0969446	-0.0713846
93	TGACCTTCATCTGCTGGTAT	-0.622641	-0.316272
94	TTCGCTAGGTTTCAGACATT	0.0918317	0.0921353
95	TGTGTACTGTTTAGGGCGTT	-0.357604	0.175136
96	GTCGTCTCGCAGTGATATCA	0.609482	0.751442
97	TTCTCAGACGCGGATACAAG	-0.277968	-1.51499
98	TAGCGTCTATTTGGGCTAGC	-0.645585	-0.485945
99	CCCACTGCCTCACTAGATGT	-0.373545	0.402547
100	AAGCCCGTAGGGGCGGCAAC	-0.184068	-1.01249
101	GTCTCGCTCGTATGGGCTTT	-1.35323	-0.841606
102	CCCACCGTGCCGGCTTAAAG	0.0203068	-0.158967
103	GAAAGTAAGTTGGGTAATAT	0.616401	0.608997
104	CAAACACTGATATGCCTTGT	-0.314652	-0.147651
105	GATTCTGGCGTTACACGGAG	0.374561	0.388471
106	GGGTGCGGAGGGTCTAGCGC	-3.61562	-2.2524
107	TGCGTGATTCGCAGGCGGTT	6.92187	6.94739
108	GCGGCCAGAGGGATGCGTGG	-0.191834	-0.123413
109	ACTGTGAGGGGGTAGCCATG	-0.052484	-0.0978824
110	TTCGCGGGAACACGGCACCC	0.443591	0.121602
111	TCCTATATAACGTTGTGGTC	-0.749921	0.381788
112	TATAACCACGCACTTGCTTA	-0.154232	-0.133506
113	GTTTATGCGCCGTAACCGCG	-0.31861	0.433573
114	CTAAACATGAAGAACTGGGT	-0.0115108	-0.464409
115	TAGGTACGAGTTAGGATGCG	0.261939	0.218515
116	GAAAGAGGGTTGGATGTTGT	0.798026	0.479714
117	AGGACATGGTCAATCTCAGG	2.44237	2.40255
118	ATGGTGGAAAAGGACTGCCC	0.420004	0.122439
119	TATTTTGCTGAGCGGTGAAT	1.64741	1.38556
120	ATGGCGGTGCCCCCATGATT	-0.249656	-0.224541
121	TTTCGATCTCAGGTCGGGGG	0.456148	0.238403
122	ACCGGTCTTAATGGTGGGCG	-0.370768	0.647659
123	TTGAACCCACTGCTCGTCTT	0.264885	0.240602
124	AAAGTCTGAGGGGGCCGTCA	0.552706	0.449949
125	AAAAGGGGTGCATAGTTTTC	0.365211	0.196096
126	GTCACTGGAAAATTCTGGCT	-0.0291269	-0.0576797
127	GCATAGCCTAGCCCGTTGTG	0.0574337	0.207635
128	GCGGAGGCACCGACGTGCCA	-1.00223	-0.252889
129	TTAGGTACGGTGCAAGCGTA	-0.383599	-0.509127
130	TTTCCCGCTTGGTTGTTATT	0.119495	-0.99907
131	GGTCAAGTTGCCCATCATAC	-0.812657	-0.597453
132	TATAGGCCTCTCTTATGGTA	0.277651	-0.615375
133	AGTATTTATTGAGTAGATAA	-0.61562	0.82831
134	TCTATACGTTAACAATCGGA	-1.75632	-1.48198
135	ATTACTTGACTAGGTTATTG	-0.106065	0.739582
136	TGACACTTTCAATCTGTTGT	7.83559	7.97229
137	CGCTAGTCGAGCATTAATTT	-0.143426	-0.222851
138	CCGGACATGTCTAGCGAGGG	-1.72684	-1.51499
139	CACGCTGGGAATGCGTGGTG	-0.198906	-0.325513
140	TGAGAGATTGGCCGGTGCGT	-0.650386	0.0399765
141	TTGCAGACGTGGCACTATTT	0.741932	0.933061
142	ATTGCATTATGCTTATCTGG	1.29262	0.810381
143	CGCTTTGGATGGCCGTCGTG	0.437077	-0.672
144	ACGTGAGGTGATGAATCGTT	-0.691028	-0.471923
145	CCATACACGGAGTTAGGCCT	0.987044	0.139512
146	GAGGTCAATGTGGTGGCGCG	0.683038	1.43767
147	ACGTATTCTGTCCTTCTGCT	0.00857751	-0.975965
148	ATTTTGGTGTATTCGTGACG	0.339833	0.324544
149	TCATGGTGCCCGCTCATATA	0.439369	-0.353528
150	TGGTAAGATAGGTTTTGTCC	0.657043	0.678181
151	GCATAGGCCCTTGGCGGGGT	-0.345531	0.0107164
152	GCCCCAGCGTGTCGTGGTCG	-1.0053	-0.189523
153	GTTTGTGCGAAACTCTCAGG	0.131878	-0.441999
154	TACTGGGCGCTCCAAGCTAG	-0.202927	-0.865316
155	GTTTTAGAGTGCCGGATTCA	0.270626	0.725379
156	ATGTTATGCCGTTTGCTGTG	0.510202	-0.399072
157	AGCTGATTCAGCCATTTCGG	-1.42069	-1.72477
158	TTTGGCTACTTAACTGTCAT	1.37936	1.39647
159	TCTTCGGTGGGTGGGGTTAC	0.608076	0.488703
160	CGTATGATGTCCTTGCTGTC	-0.387351	-0.334419
161	CTTGTCGACGTCCCCTGGGC	0.00496625	-0.101617
162	TTTGTCGCGGGCCGGGGCAC	-1.15154	-0.730049
163	CGGGGGGTGTGGTCTGGGGC	0.0921182	0.670242
164	TTGGCGTGCAGGCCCCAACC	-0.0654231	-0.471923
165	GGCGAGACACTGGGTGAACG	-0.0654231	1.03998
166	CGGGCAGAATGACAGCTGAC	-0.164959	0.259589
167	CCGAGTATCTTGGCGGTTTT	0.3024	-0.134341
168	TACATGCATGGGTAGCGAGT	0.811195	-0.0363377
169	AAAGCAAGTTACGCTCAAGA	-1.95851	-0.0766213
170	GTATTCAGGGCTCCATCTTT	-0.258068	-0.334419
171	GCCCTCTCCGGCACATCATG	0.0638599	-0.0233793
172	CGTAATCCGGCGGCGGTTAC	0.664856	0.703056
173	AGTCGGTTGAGTCGGTAAGT	0.232918	0.0693473
174	ACAGAGCGGGAATGACGGTC	0.911857	0.963262
175	TAATCTTATGGTAGGGTAGG	0.364696	0.687949
176	CACGTCTCTCTTGGGCGGGG	-0.328457	0.104323
177	CAGGCGATTCAACAGGCCCT	-0.345531	0.250543
178	AGACCAAAGTGCGTAGTGCA	-0.122007	-0.169216
179	GGCGTCAGTTGGTTGGCGAA	0.21837	0.61554
180	AGTCCAGAGGTTATGGACTG	0.315667	0.456994
181	CCTTGGAAGACACGCTACCA	-0.132537	-0.0983517
182	GGAGGTGGGCGCGCGGTCTG	-1.43687	0.00987687
183	AGTCGTGTTTTCAGGGGAAG	1.40089	1.03481
184	TCCAAGTTGCACGGAGTGAT	-0.45774	-0.24359
185	AAATTACCGGTGGTGAGTAG	0.814283	0.479569
186	GACACCGGCGGGTACGTGGG	0.522763	0.561902
187	AGTCCATTCGGCGCAAGCTG	-1.11605	0.189143
188	TTACTATAGATGTTATAGGC	-0.480461	-1.24953
189	GTCGCTGCGCTTAGCCTTAC	1.67055	1.97998
190	AGCTGGCAGCCAATGGGTCT	-0.110511	0.580334
191	ATTGGTTTGCACTTAGGTTC	0.236404	-0.541271
192	GACGGGTATGCCTAGGGTCC	-0.258068	0.139512
193	AGCCCCTTTTCTAAATCCGC	0.113901	0.306331
194	ATGGAGGCGCGCAGGCATAT	-0.0914183	-0.139836
195	CTCTCTAGAAACGGTGTGAA	-0.63658	0.242082
196	TCGAGCGCTTAGGCAAGTGG	-0.199965	-0.581755
197	TCGCCGTTACGGGGCTACAG	1.55373	1.07518
198	GCAGCGAGTCGCAGCGGCCT	0.0638599	0.176412
199	CGATCGCTCGGACGGGCGAT	0.248892	0.785201
200	ATCGAATTGAAACAAAGAAG	0.137861	0.159169
201	GACTTTGATATGCGCCTGTG	-1.29369	-1.224
202	GTGGATGTCGCTTTGCCTTT	-0.465664	-0.742077
203	CCAGTCCGTGTGTCGTCACC	0.337542	-0.214125
204	CGGGTGACTCACCCGCTTGA	0.21837	1.35524
205	AATGGCGGACTTGGAGGTAC	0.357268	0.150062
206	TGGGATGTTTCTGAATGGGG	-0.265563	-0.105918
207	AGTCCGCTGAGGGAGGGGTG	0.0574337	0.402547
208	GCAAGTATCCAATCAGTTTT	0.619313	0.665581
209	GAGGATACCGTACCGAGCAT	0.156969	-0.514991
210	TCTAAATATCAGGGGCCCTG	0.549287	1.10759
211	TGCGAAGAGCACCGCGACAT	-1.5655	-2.34161
212	TCGTGCTGCTCCGTAGGGCG	-0.995034	-0.160883
213	TTGATATTTAACCCCCCGTC	0.0673321	0.332157
214	ATTTTCTCAGTGCCGGACAA	0.695638	0.494469
215	CTCTTAGGGGGGCGAGAGGT	-0.175606	-0.467686
216	ATAAACTGTAGCCAACGAAT	-0.799962	-0.645663
217	CTCGTTAGATTTCCAAAAGT	-0.380828	-0.525362
218	TCCCGGTATCGTTGATTCTG	-0.191319	-0.524941
219	GGTGCTCCTCCACAGTATTT	0.996505	0.142484
220	TAATCCGACCCCTGCGAAAC	0.211417	0.720405
221	ACGAAATAGGACGTGTCAGG	-0.730556	0.332157
222	TTATTCAGCCTGGTTATCCC	-0.0288045	0.146207
223	TGTTTACGTTCGGACCTGAC	-0.78163	-0.712931
224	AACGCCTAACCCTTTTTATT	-1.30246	-0.238204
225	AGTTGAGCTGTAGATCGTAT	0.156969	-0.038026
226	GGGGTGACTGTCTAAAGTGT	0.39954	-0.221438
227	TATAGAGTTGGCTGACTGGT	0.420004	-0.305273
228	CATAGCTGTGGGGTTTACAC	-0.852249	-0.154152
229	CTTATTGGTAACAGGCGCCT	-0.132537	0.326715
230	GTATGCCCTAAGCCTTCGAG	0.683038	-1.07858
231	ATGGTGATCCCAACGCTGTG	-0.174237	0.0775844
232	AAGACGTGCCGGCCCTTAGG	0.0414921	1.46395
233	TCTGATAAGTGTTCTCGCTG	-0.0593486	-0.00905186
234	ATATAGCTGGCGGTCCTCAC	7.76324	7.4014
235	GAATTCTTCCTGCCATCTAG	0.684216	0.172094
236	GCCCTGTGGTATGCCCATAT	0.238041	-0.373947
237	CTAGGGTTTGCCGCATGACT	-0.211352	-0.26591
238	GCAAGTGTGATCCAGTCCTG	-1.55924	-1.75325
239	CAGTGGGAGTTGGGTTATTC	0.827662	0.599347
240	ACGTGCACATTCAGATGTCC	-3.23535	-1.36299
241	TCGTATGTTTAGCAAAGGCA	-1.37701	-0.148469
242	CGCGGAGTACGAGGGGCCCC	-2.02625	-0.334419
243	ATCTAAGCGTCATTTAATTG	2.15697	0.981195
244	GCTCGGGTCGGCTGGCAGTG	0.120836	0.0371669
245	GGGGGAGTCAGCATTTTACC	-2.0825	-4.75396
246	GAAGGACGCGGGGTAGGTTC	0.394913	-0.170267
247	GACGGACGCAGCCGAGGGAG	-0.579996	-0.170032
248	TGAACACCCCTCCTCTGGAA	0.660138	0.619534
249	TTAGTTGAGGACAGTGTCTG	-1.26805	-1.34719
250	AAACCCCCAGTCATCACTGA	0.193039	-0.17522
251	TGGTCTGTTGTTTTTTCGGT	-0.270041	0.431401
252	AGGGGTCGAGAGCATGAAGC	-0.541861	-0.330715
253	TATATCCATGCCGTTGAGGG	0.420004	0.0674774
254	TAAGTCCTAATCTGGATATG	0.741932	-0.294061
255	GAAGAAAGGCGGGTCGTGCG	-0.948384	-0.522864
256	TCGGCAGCGGCAGTGTAGGA	0.509271	-0.116828
257	TGGAGTGATGTGATGTATCC	0.156969	-0.219453
258	AAGCCCACTGTCCGTGAGCT	0.156969	0.129528
259	GAGTGTACCCCGTTTCAAAT	0.452425	1.47936
260	GTATAGAAAGTGGAGTAGAA	0.455409	0.576195
261	ATCCTGAGTGGAGCGCAGGA	0.922958	0.868532
262	GAATCGCTAAGTGAGGGCCT	-0.486887	0.0984703
263	AATATTTTACAGGGGGTCCC	0.420004	-1.01249
264	GTTACTCCCCCCTTTCGGAC	0.29395	0.0536514
265	ATCGCTTGGCGGCGTGTATA	-1.25807	-1.48822
266	GTTGTCAGGCAGCGCTGACC	0.554305	0.529827
267	TAGTTCGCGCCTTCAGAGTT	-0.324157	-1.08778
268	AGTACCATGCCTGTTTGTTT	0.527488	0.194951
269	TCCCATATCGGCAAAGCGTG	2.23817	2.25858
270	TGCAAAATTTGTTTTGGTCC	0.478897	0.918347
271	GCAGACTAATCGTCGGGGTT	-0.359606	0.0474516
272	CGGCTACTACTAGTGTACCT	-0.351178	-0.108706
273	CACAATGTTTGTTCGATGGA	-0.495107	-0.490538
274	AGGAAACGTAGCACGACTCC	0.0292138	0.0166554
275	ACGGGGGTTGTTCCAGAGCT	0.594444	0.36423
276	TAAGGTTCAGTCGCTTATGG	0.0661542	-0.0620192
277	ATGTGTCGTTCGTACACTGT	-0.465226	0.165152
278	TTAAATCATCAACCCTCCAG	0.35289	0.650984
279	GCTTGTTTATAGTCGCAGTC	-0.557628	-0.953329
280	CAACTGCGGATACTGGTTTA	2.42	1.53685
281	TAGGGTTCCGGATTACGCAA	0.626455	0.200238
282	AATTTCCATGGGTAGCTGCG	-0.403118	1.45285
283	GGGGGTGGCATCGTCGTGTC	0.494004	0.16733
284	GAAAATCTTCAGGGACAATC	0.268001	-0.159332
285	CCCCTTTCCGCGCCGCGCTC	1.63714	1.94292
286	GACCAGACCCCGAGTTCCCT	-0.983893	-0.157754
287	GTGTCCTAGCAGAGTAAGTT	-0.383599	-0.474305
288	TCCCGGTTGGGTTATCCTAT	0.00496625	-0.134481
289	GGATGAGATTTGATCCGTTC	-1.87278	-1.3677
290	TTTACATGTTGTCCAGTTAC	-1.6273	-1.09995
291	CTTAGTTAGTTTCGGCTAGG	0.0618121	0.0972972
292	AGCTTTCATGTTCCTATGGG	0.23097	-0.000418112
293	ACGACCCGTGTGACGATCAC	-0.427993	0.708127
294	GGAAGTGCTGCGATCGGCAA	0.0789668	0.549388
295	CGCGTTACCTACGCCCAGGT	0.131434	-0.0904935
296	CTTTAAGACGTCTGGATCCG	-0.199516	-0.493618
297	GGTCGCTAATGTCGGCACGC	1.04859	1.70688
298	GAGGTATGCCCGGTCTTGCT	-1.54347	0.376434
299	TGCCTGGGTTAGGTTATGTG	0.827662	0.2051
300	GTTGTAAGGTTCGTTCCGAC	-1.0699	-1.16149
301	TAGTGTGCGAGGGTATATTG	-0.221542	-0.0976583
302	TCATGTTGACTTCTGTGCTG	-0.611705	-0.366128
303	CGTCTGCTCACTTATTCCAA	0.317723	0.0655116
304	TAAGAGCATTTGGTTGGTGG	-0.44129	-0.375061
305	AATTTGCCATGCTTCAGGGT	1.51954	0.926109
306	ACAATGTAGCGGCCTATGCA	0.626455	0.57376
307	CAATATAATCCTTGCTTGAG	-0.497534	0.0432185
308	ACTCTATAGGCCTGATAGGT	-0.40491	-0.31366
309	AAGCGCGCTGGTTGTGAGTA	0.647843	0.765775
310	TAGCTAGCTACCGTGCTTGG	-0.152077	-0.216505
311	ACGTGAGCTGACGACGACAG	0.366065	-0.214125
312	GATATTGGCGTGGACGAGTG	-0.45184	-0.364476
313	ACATGTCAATGACGTCTTTT	-0.460506	-0.148682
314	CCAGGTGGGGACATTTTGTT	0.21837	0.239048
315	AATACGTTCTGCTGAAAGCC	-0.21584	-0.0846407
316	ATTGAGTTCTAAGTGGCCTG	0.148252	-0.129897
317	GACGGTACGCTCATGCTGGT	-0.977332	-0.74832
318	TAAGTGTGTTTTGAAGGTGA	-0.132537	-0.102576
319	GTCGTGCTGTTTTTACTAGG	-0.562923	-0.0469793
320	CCTGAGAGAGGTACTAGTAC	-0.212264	0.443189
321	GAAGCACTTAGCGACCGACA	-0.270041	-0.897014
322	GGTTTGGCATGTGTTGTTGT	0.370776	-0.0299784
323	GGGGAGATTCCAGGTGCTTA	-0.302462	-0.273018
324	ATTGAATCCATTTGTAGGCT	-0.486887	-0.517283
325	GTCGGGTTGTTTTTGTGCGG	-1.14071	-0.306674
326	GGAGGGGTTGCGGAGGGTTT	0.45417	0.221974
327	GTGGGGTCGCGTTGCCTGAG	-0.463183	0.118296
328	CGTGTTACGGTGAGAGTGCT	0.853122	0.260739
329	CATTTAGCGGGGCAGGCGGG	0.644763	0.469378
330	TTGTGACCTCATTCTGGCTG	1.81593	1.73225
331	TAACCGTCTTGGCGTTCTAT	1.00497	0.955088
332	TTGCATCCTCAGGGGTGAGC	0.0898552	-0.0466681
333	GAGGCCCTGGGCGTTTTGCC	-0.106065	0.28371
334	TCAACACGTATAACAGGCGG	-0.370278	-0.492484
335	CTTGTTTTCAATATACGGCT	0.36342	-0.182416
336	TCTCAGCGTAAGCGAGTCGT	0.0951641	0.109618
337	TGCAGATTGGTCAGGATTGT	1.00963	0.787571
338	TCTAGCTGTATGACGGGGGG	-2.34553	0.180154
339	AATGGTGCTAGGGAATGTGT	-0.00017705	0.226879
340	TGGGGAGTTCCTTGGGATCG	1.20588	1.11679
341	CCTTCTCAACATGGGTACTC	-0.985989	-0.446722
342	GTTAGGTATTGGTCGCCAGA	0.0789668	-0.346228
343	TGATGGCTCGGATGATTTGA	0.59052	0.0883334
344	GTATAGGAAACGAAGAAGTG	0.227359	-0.0393862
345	CTGCGGTTCCATCTTACTAC	0.94223	0.141218
346	GGCGGGACTAGGGGACTCAT	0.118699	0.239048
347	AGTGTTTTCACGTTGCATCG	0.106343	-0.237911
348	AGCAGGATTGTAGATGGCGG	-0.594352	-0.324435
349	GAAGGCGGAAAATCAGGGCC	0.253185	0.259261
350	CAGTGTGAAACTTTTTCAGC	-1.06542	-1.63698
351	ATGAATATGCTTGGATGGTA	1.66176	1.75924
352	GACGCATGTGTGCCTGAAGT	0.310725	0.173255
353	CGTGAGCAGGAAAGTAAACG	-0.443935	-0.447428
354	GCAACCTATCCAGGCCGGGG	0.728876	0.227868
355	GCGCTTTACATCCTCAAGCG	-0.838214	-0.962738
356	ATTGGGGATGATTAGCTTTC	-0.958508	-1.26042
357	AGGAGGCTGACCCTCATGGC	1.59137	2.16367
358	AACCCGACGCCTGATTTGCG	0.604428	-0.0124909
359	GGTGTTCCGGTGTCGGCAGT	-0.213674	-0.202093
360	GAAGAACTAGCACGGCATGA	0.343042	-0.334419
361	CCAGTGGGTGAGGCCAGTAG	0.28942	0.234602
362	TTATAATCTGGGATGGGCCT	-0.696641	-0.0665676
363	TCTCGTGCATGATCTTGGAT	-0.667459	0.0541462
364	TAAGGGGGGATAAGCTCTGT	1.15697	1.84312
365	ATAATGTGTTTGTGCTTTAG	-0.383081	0.0535389
366	ATTTCACATTGGGAAGTGGG	0.468913	0.648707
367	TGAAATTTCGCGAGTCACGA	-0.61562	-1.02744
368	TGCAAGGTATGCGGGTATGC	-0.238616	-0.0845347
369	GTGTGTACTAGAATTGGGAG	0.164274	0.192573
370	ACTAGTTGGACGGTAAAAAC	5.7011	5.74781
371	CTTGCGGTCCAGCCTCCTAT	0.787736	-0.196916
372	GCTGTTTATACGCGACATTT	2.826	1.94609
373	GATTCCAGGTATCCAGAGGC	-1.60046	-1.41202
374	TTCAGCCCAGGTGGTTTGAG	-1.89034	-1.9957
375	CGCTCGCAACTCTGGGAGAT	0.585063	0.232622
376	GAAGAACCGGAGGCGGTGGC	0.0550897	0.0815176
377	CAGGTTACTAGGTACGTGTG	-1.30246	0.125013
378	CATAAATATAAGGCTGGTTA	1.15697	0.697117
379	TGGGAGCCTGCCTGAGGTCA	0.552898	1.52267
380	AATGTCGCGAAATTAGTGAC	1.21837	1.32008
381	ATGCATGAGGGGGCAAGCCT	-0.696361	-0.255564
382	CGCGAGGATCGGCCGGCAGT	-0.726217	-0.714123
383	GCGGCTCCGTAACGAGCTAA	-1.65039	-1.08153
384	GTCGGTACGCACGGCGGGGG	0.892072	1.35948
385	TTGCGTGTTGAATATGTTGT	-1.7175	-1.59745
386	GTACGTGGAGCTGTTTTCGT	-0.0519188	0.137256
387	GTGTAATTTCACATACTGCC	-0.639262	-0.432643
388	GATATAGGGCGGTTCTCGAA	0.119495	-0.162238
389	ATCATACTGACCAGTGGGGC	0.554305	0.434968
390	TTCGAGGGGCTTCACCTTTT	-1.506	-0.619149
391	CTGTTCACGGCTACCAGCGG	0.826629	1.07567
392	TAAGGGGCGATTGTCCTCGC	1.90966	2.05406
393	ACTGACTTAGTGTTTGATGA	-0.588985	-0.564376
394	AGTGCGGTGGGCTAGCAAGG	-0.106976	-0.0992747
395	TGGATATTGTCTGCTTTTTC	-0.844428	-1.12226
396	TCATTGGGCGTACCTATTGG	0.224587	0.431624
397	CATGGCGGATGTTGGGGTTT	1.05388	0.257598
398	GAGCTAATTGGTACGTTTTG	0.604428	-0.206502
399	ACAGCTTCGCGTTCATGCGA	-1.34553	-0.672
400	TTATCATCAATCGCACATCA	-1.00609	-0.348955
401	AACGCGCAGATGACTGGTGG	-0.107734	0.116129
402	CACAGATTGGGGTACGTGGT	0.314511	0.15679
403	TGGTTGGCTCAAATGCGTTC	0.420004	0.55455
404	AGTGGTCACAGGGCATGGTA	-0.63658	-0.425793
405	AGGAGGCTCATGAGCCTGGA	0.348018	0.431329
406	CCGAGCCAGAGGACCTAGTC	0.969342	0.857449
407	AGAAGATGTTCCATTGCTAA	0.586654	0.81092
408	CAATCGCTCTTTGCAAAGGA	0.45653	-0.0564343
409	TTCTGGGGGTGCATACCTAC	-0.740732	-0.35371
410	AAGAAAGGTTACTATGTAGA	0.420004	-0.121015
411	AGAGGAAGGGTATAATTTGG	0.143423	0.151008
412	AGGTTAAGTCTAGAGGACCG	-0.44076	-0.182416
413	TGCGCAGGTCAGAACGCTCG	-1.13254	-1.69431
414	GTAGTAGGCAAGTGCGTTAC	-0.0756914	-0.144468
415	TAAACAGGTGTTTTAGAGGA	-0.480461	-0.562688
416	ACGCGTGTTCTGGGAGAATT	-0.0242004	-0.631703
417	GGCCTACATGGCGCGTAACC	-0.809864	-0.638837
418	CTTGGGCACAGGTTGGGCAT	1.03803	0.458633
419	ACGTGAAACCTGCAAAGTAC	-0.188805	0.961037
420	GACCCCGATAGCTTGTCAGG	-2.67085	-1.98702
421	GAGCCCCATGTGTTCCTCCC	2.83239	2.63668
422	TAACATGAGTTGAGCGGCTC	1.05248	1.17346
423	AGCCATTGCGCGTTAGTACT	0.357268	0.496261
424	GGGTCGAGTCGCGCATTGCA	3.01757	1.94444
425	GGAGGCTGATGGCTTGTTCG	-0.382764	-0.379862
426	AGGCGTGGGAGACGCGTTGG	-0.206804	0.0987116
427	ATTAGATGATTCGTTGTTAA	-0.0881432	0.461682
428	AGTATTGTTGAGGAGCCCGG	0.2615	0.324544
429	GTAGAGGATGCTAAGGCCGG	1.9376	1.44201
430	CCTAATAGGTAGCCTCCCGC	-0.0106306	0.231003
431	TGGAGGTAGTGCGTGTGGTA	-0.231101	-0.0877791
432	TACTATCGGTTAAAGGACCA	-0.0293036	-0.208215
433	TGATGGGGCCAGGGTGGACA	-0.794121	-0.0690745
434	AGTAGGAAGTTGGGTCTCCC	2.09557	2.51041
435	GCTTGCGTGTTTCAGGGTGG	-1.74635	-1.52345
436	GGGTATGCCCCTGTGTAGGT	-1.855	-1.4499
437	CGTTAGTGTAATTTTAGTTA	-1.65039	-1.24515
438	GAGCTGTTAAACCCTCTACG	-0.443935	-0.392634
439	GAGGTGGGGCGGTATTACGT	-0.0528778	-0.127968
440	AGTGTGTGCCCTTAGAGTCC	-1.03066	0.0178827
441	CGACTAGCGCCATTCACGAG	0.303359	0.0489096
442	AAGACCGGTGGTGCTGCTGA	-1.25807	0.156695
443	GTTGGGCTGAAAGTGACAGT	0.707443	0.894943
444	TTTTCGCGTATGGCCGCCCA	0.793157	-0.000418112
445	CCCGACTGGTGGCTGCTCTT	-1.92103	-0.565745
446	GAATTTTTAGTCTAACGCTC	-0.195241	-0.183678
447	GTAGCGGATGCTTTAAGTTC	-0.120565	0.0729445
448	GTGGCGGTGCCGGCGGGCTG	-0.0993704	0.434659
449	GGCCCACGAAGGTACTTTGC	0.578701	1.09213
450	GGCACCCCTCATGTGGTTAC	-0.392588	-0.0427056
451	TCTGACCATGCATGCATTGG	0.125673	-0.203506
452	ATCGATGCGGGCATTTCCGC	0.741932	0.561902
453	CGGTACTTTTGTGGCAATTT	0.224873	0.0459257
454	GCGGGGGCTCATAACTAGTA	0.2825	-0.151654
455	GGCGCAGGCGCTGTGGGGAT	0.337542	-0.0444338
456	TATCCGCATATATGAGCAAG	0.565054	0.80796
457	GAATCGTAGCCTCAATGAGT	0.498006	-0.433334
458	TGGGGGTACACCGCTTAAGT	0.240801	0.114928
459	CGCTCTGAAGCGTTATGTAT	-1.58899	-0.493226
460	ATTGAGATGGCTCATAGCCA	1.12811	1.78957
461	GCGTACTAGCCTGCATGAGC	-0.185423	-0.456224
462	CAGGAAAATTAAGGGCCGTC	-0.386021	-0.453064
463	TGCTGAACTGCTATGGGATA	-0.266242	0.313737
464	GTACACCTAAATGCGGCGGC	0.211417	1.0464
465	TTGGGTTGTTGAGGGGTTGA	-0.613272	-0.685284
466	TCTCTTAGGAAATAATCGTA	-0.650386	-0.207662
467	TAGATGTAGTCTTATGCTCC	0.437247	0.305973
468	CCGTCTGAAGTAGTGGGAAC	1.15697	0.324544
469	TTGAGCCAGTTCTCTTTAAG	6.15501	6.34706
470	CATACACAAGGAGTCCGATA	0.288759	-0.0435178
471	TGTAGATGCCAGGACAATGC	-1.34553	-0.573206
472	ATACGTTTACCAGGGTTGCT	-0.689118	-0.86565
473	TAGGTAATCCTCGTTGATTC	-0.0404767	-0.396406
474	GGTGACATTTGTGCGTTGAG	0.788929	0.767383
475	ATCGCCTACCGCTGTCGCCT	0.21837	-0.394961
476	TCGTTGTAGCATATAAACTG	0.632307	-0.153503
477	TACGGTCGTTGGGGACCCCG	1.5403	1.03743
478	ACGGTGCGTTGCCCATCGCC	-0.398549	0.172724
479	GTTCCTATGGGTCGATGGGG	1.63884	1.36097
480	GGTGTGGCGCGAGAGCGAGG	-0.595371	-0.805562
481	AGGTGGTGGTCTAGTCGGCG	-1.68433	0.0601544
482	ATCCTGCGCACTCTGGGGGC	-0.173676	-1.22843
483	TAATGGATAGGCCAGGTTTT	0.438441	-0.0216509
484	AGAACGTGAGCTCGGTTCCC	-0.0140457	0.10168
485	TAAGCGTAATAGTCTCAATT	-0.843031	-1.23217
486	AAAGATGTGCTATAACTTCT	0.535481	-0.139603
487	ATATTCCAAATGGCTGATAC	0.259539	-0.167769
488	TGAGTTCCAGCGGTACACCT	0.879435	0.170816
489	GCCCCTAAGTGCGTGTGAAG	0.586654	-0.908655
490	CCGGGAATCCAGACCCTCGT	0.741932	0.359478
491	ATGCCGCGATGAGTATCGGT	0.689843	-0.0338646
492	CGTCTGATAATCGGTTCCCA	-0.170605	-0.170204
493	GCCGGGAAACAATCTTAACT	3.33086	3.12431
494	GTTGTGACTCAAACTGACCC	0.550506	0.193093
495	ACGAGGTTGAGGCAGGATAC	-2.06542	0.402547
496	GCAATGTGATTAATGGATTA	0.934577	2.70998
497	TTCCTTCCTTCGTATACCCT	0.0953303	0.141501
498	TTACGACGGTCGGCATGTGG	1.42526	1.71742
499	GCTAGACTTTGTCGTTGGTC	-1.45447	-0.159332
500	TCAAGTAGTATTATTTAGGA	0.821366	0.54005
501	CGGAATTGCTGTTTAGCGAG	-0.814272	-0.493949
502	TTGAGGCGTAGTGGGTTAGT	-0.233821	-1.11098
503	TGAACGTTTGCTCTAAAAAA	0.857409	1.00797
504	AATGTTAGTTCGCAAGAACG	-0.353225	-0.41267
505	GGAAGGTGAAGATGGTTTCA	0.105307	0.122114
506	ATTGAGTTAGGTTGACATAG	0.171183	0.249332
507	GTTATGTCTTGGGGTGAGGT	-0.427993	0.967609
508	GGGGGACAAAAGAGATCTTC	-0.388999	-0.178403
509	GTATTCCCTCATATTTAAGG	-0.345531	0.354452
510	AGCGTATCGTTGTGACAGGG	0.210409	-0.256417
511	GTTTGTATCTAGAGCAGCGT	-0.277968	0.273264
512	AGGTTCTGTTGAGAGAGTCA	-0.637607	-0.244822
513	TAACTTCTATGGGTGGCTAC	0.135274	-0.112027
514	ATATTAAGGGCTGAATCGGG	2.79377	2.7874
515	GAGTATTGCTCGTCCTCAGA	-0.273018	0.454385
516	TCGAACTGTTGTCGGCCATG	-0.757914	-0.157149
517	GGATGACGTGATTGATTCGT	0.524027	-0.439912
518	AGCGCACGCTTCACAGCGAT	-0.331317	0.544275
519	CCTAGGGCTGAGTAATTTGG	1.1431	0.503759
520	GCGTTGAGCGGGAATGTCGT	0.0638599	-0.514991
521	GCGGTGCAGCCGAATTTCGA	0.239432	-1.12102
522	ATGTCTCTTAGTTCTTAGGT	0.75921	0.84549
523	GTGCGTAGTACGACGGCCGA	-0.150085	-0.168362
524	TATATCCTGGAATAACGTGC	0.0638599	-1.05689
525	GTGGTGAACGGGCTTGGTCT	0.193495	-0.272358
526	GTGGTATAAGGTCTTGTTTC	-0.760568	0.451456
527	TGAGGCTAGATTAAAGGTCA	5.2808	6.17073
528	GCGGTATGATGGCTTGGGGT	0.0267706	-0.0218288
529	ACTAGGCATAAGGCCGTGTT	2.25915	2.2928
530	GCAGGGGCACAGGCCTTGTG	-0.123139	-0.370304
531	AGTGTGAGAGGCGGCGTTCT	0.0341126	0.0474516
532	GCTGTTTGTCTTTAATGCTT	3.41178	3.221
533	AAGTTGTGCCAGGTCTTTGG	-0.267057	0.220232
534	ATGGAGCTCGGATTATCGCT	0.835041	0.526459
535	TTTGAAGCAAAGGTATGCTT	0.0125794	0.929294
536	ATAATGGGAGTTCCGTATAC	-0.0654231	0.243348
537	AGGCGATACTCTAAAGGCCT	0.176335	0.827852
538	GTACGGGGGCTTTGAGTATT	8.33904	8.71679
539	TCGTTTGCAACGGGCCTGCT	-1.18881	-0.395619
540	TTGCAGCTTGGCGTAAACGC	0.361508	-0.278081
541	GTTGGTGCGAATTAGTTGCA	-0.302462	1.15743
542	ATTGGGCAGGTAGGGGCGCA	-0.345531	-0.870472
543	GCCCTGCTCCATTTCATGTG	-0.516802	0.0684291
544	CTTTGCGGGTGGTGCCGCTC	-0.363603	0.29821
545	GGGTTCCATACTAAAAGTGT	1.08793	-0.206502
546	GGGTAGGGTGTCCATGAACT	0.0789668	0.129528
547	TGTGGTGAAGAAGAGGTGTC	-1.08007	-0.903262
548	GGTGTTCTTCGGAGTGCGTG	1.05487	1.02882
549	TGTGGCAACTGTTTGTTTTT	-0.276732	-0.400469
550	AGAAAATCTGGCAATGGTGC	-0.417939	-0.568189
551	GAGGTACTTGGTACAACTGG	0.234972	-0.0799539
552	TTTTTATATGCCTATGAGCC	0.199405	-0.10825
553	TTGGGTCATGCTAGGAGCCG	-0.369576	0.117144
554	AACTAGGGTAGCTTTCGCTA	0.444596	0.355782
555	GTCTTGGGTGAGTTTCGGTG	0.261742	0.0901622
556	AAGGGTTTATTTGCCAGGTG	0.914768	0.792493
557	CACTTCGCGCGCGGCACCAC	-0.45774	-0.77361
558	TCGGCTGATGTAGCTGTCTT	-0.0220008	0.0327085
559	GTGTCAGGATTTGTGTTCTC	1.09212	1.50819
560	TTTAGGCTTGAGTATACGGA	-0.116049	1.02313
561	CTCTGGCCAATAAATTAGTC	0.589929	-0.819846
562	ACGGGCACCGGTCGAGGGGG	5.04368	4.87002
563	GTGTACGTACTTACGTACTT	-0.0101406	-0.88696
564	TGCCAACTTTGGTACCAATA	-0.167704	-0.369092
565	TAAGCGATGCAGTTTGTTAA	-0.642118	-1.0736
566	GATTCGGAAACGCTACGGTG	0.544395	0.703716
567	AGCGGGGTTTCAGACGCTGA	-0.749921	-0.234883
568	TTTCTCTTCCGTCCTCGTTC	-0.531087	-0.0295645
569	ATCGTTCGGTTTGACATTTG	0.180053	0.409964
570	GTGTTTAAGCTCCAACCTCT	-0.521103	-1.20514
571	TTTGGTTTCGCTATATGTTG	1.56136	1.06002
572	GTCCCATGGGACACAGTTAT	-0.287815	0.11304
573	GTCAGTATGAGCGTATGAAA	0.669176	0.50331
574	CAGATTTTGCAAGGCGTGAG	-0.7175	-0.790099
575	CAATGGACGTTTAGGACTTT	-0.40491	0.152933
576	TAGGGCATACAGCAGGGTGC	-0.43864	0.277016
577	GGGTGGTACTGCGGCTCAGG	-1.25807	-1.42277
578	GTAATTTGTGTTGGTTGCGG	-0.176454	-0.597453
579	GTGGGCTACACGCGGCTGTG	0.354909	-0.690563
580	AGTATTGCATTTACTACGGT	-1.51508	-1.43144
581	TCCCTTGGGCGGGGAGCGGC	-0.280436	0.692053
582	CCAGGGGTCGGTCCACACGC	-0.239921	0.0780213
583	GATGTGACTCATTACGTTGC	0.611228	0.82852
584	CATCGATTTGAAGACTTTGT	-0.410071	0.287069
585	AAAGGGCTGGAAATTCGAGG	0.289805	-0.0533632
586	TTGGAGGTTGTACTTACCGG	0.271428	-0.278771
587	GGTTCCTCGCGTTACTAGGT	0.378527	0.540396
588	TTGTGTCCTTGAAGCGGTTG	0.760079	0.29821
589	ATTAGTCGGGTAACGCTGGT	0.183936	-0.0619596
590	GTCACGAAGCTTTTTTATTG	0.650784	0.176779
591	AGCTTTCAGTAATGCCTGCG	-0.579996	0.0192179
592	GCATTATGTTACTGCCATTT	0.3313	0.343046
593	AGTTTTCAGTTAACTCTGAA	1.47344	0.434968
594	TGGGATCTGAGGTTTCTGAG	-0.276604	0.105161
595	TTCCAACGGCTCGGGGTTGT	0.420004	0.728775
596	GTACAACTAAGCTGAGTCAC	1.58665	0.297849
597	TGTGTTAGGGTAGAGTTTGA	0.467569	0.0168929
598	GGTTGCACTAACTTCAGAGC	-0.132537	0.0496655
599	GAATCTTGGCGTCTCGTTTT	-0.74485	-0.179269
600	CAAAACTAGTTGTTCGAGTT	0.441272	-0.0611648
601	GTTCTTTAGTTCAGGCTCCA	-0.967019	-0.755455
602	GGGTTGTTAGTGATAGTGTT	-1.16496	-1.41303
603	AAAGCCGCGTTTAGATGCCC	-0.921033	-0.162238
604	CTGTACGGTACCCCGGGGGC	-0.140012	0.263425
605	TTATTTGATGTTGGCGAGGT	2.88832	3.52883
606	CGGGATGGGCACCAAAGAGG	0.012021	0.181705
607	GGGCTGAATCGTTAAATCTT	0.0345727	-1.20094
608	ATGTGGACGTATAAGGTTTT	1.07897	0.0353376
609	CCAAAGATGATTACAAATTA	1.40313	1.16176
610	TTTGACCTGTTTTGGGGCGC	0.0276863	0.426794
611	TGTTATATGTTGGTGTGTTC	0.245506	0.968144
612	AGTTCGCGACGCCGTAACTT	0.852963	-0.0934109
613	CTCGTAAAAACTTGCACATC	0.865804	0.244594
614	TATGATGGGCGTCCCGGACG	0.462859	1.19033
615	TTAACAGGCGTATGGCCTGC	-0.0654231	-0.214125
616	GATTATGAGTTTTGTTGGAG	0.174891	0.524262
617	AAAAACGTTGCGGTCCGACG	-0.91628	-1.36299
618	TGGGGATGGATTGCAGCCAC	-1.42799	0.633872
619	TGGAGTGCGTGGAGCTTTCT	-0.384404	0.11304
620	GTTTTTCGATCGCTACGAAT	-1.28782	-0.799087
621	TAGGTGTGTGGGGTTTCCCA	0.598974	0.602845
622	CAGGAGTTATAGTCGTGAGT	0.123022	0.402547
623	TAGCTTTAACCTGGTATTGC	0.540298	0.0333127
624	CGAGTGGGGTGATATCTGTG	-1.95851	-2.29789
625	CGTAGTGGGGAGCTCGTGGG	1.07897	0.810631
626	GAAGTATCAATAGCGAGATA	-0.760568	-0.550911
627	GTGGATAGTAGTTGAGGGCC	0.0816812	-0.95109
628	TATGACGCGTTGTTATTATG	0.589929	0.355241
629	CATCTGTGAATGACGAGTGC	-0.00222925	0.256752
630	TCCCGTAGGTTCTGCGGATT	0.00496625	0.00976186
631	TGTGCTGATTCACTGCGCAT	-3.58899	-3.30527
632	AGTAGAGCCTTTGCGTACTG	-1.22154	-0.314027
633	CTACTTATTAATGCTCAAGG	-1.34553	-1.80767
634	ACTTACTGGTGGTGCCGCGG	-0.0462125	-0.0416373
635	CTGAGTTGCTGGCTTTTTGG	-0.23789	-0.997384
636	TACTCGGAAGAACGAACAAT	0.36342	-1.50892
637	TATGAGGTGCTGTGCAACCT	-0.168801	0.451456
638	TATTACCAGACCGGGGGTTG	-0.7175	0.180154
639	TGCGTCTTATGCTTACTAAT	0.3216	0.192329
640	TGAATCGCGCGGATTGCTGC	-1.83442	-1.53373
641	TGTCTGGGGTTTACATAGAT	0.205879	0.509462
642	AGCGCCACCTTGAGGGCGGA	-0.505996	-0.358266
643	TATTTTGGCCGCGTACCGAT	0.911857	-0.556811
644	CTCACGTGCCGGTGAGATCG	-1.06542	0.125013
645	ACGGTCGCAGCGCTTAATAG	-0.0451744	0.201075
646	GTTGATATTTTACCTAGGCC	0.207953	0.183906
647	AATGAGTCTGTGGACGCTCG	-0.395572	0.0924786
648	CTACTAATGATAGTAATATC	0.773641	0.629317
649	AGCGCGCGTAGGTCGTCTTC	0.440762	-0.319919
650	CTGTTCTCACAGTGATCTGC	1.12526	1.16019
651	GTGGTTCAGGGAGCAGAGTT	-1.07825	-0.466667
652	CATTGTGTAGCGTTAGTAGG	0.167462	0.119014
653	GGGGCGTAGCGATATCACGA	-0.126424	0.340217
654	AAAGCCCAGCTGTAGTGCTA	0.156969	0.280556
655	CTGACCCGTTCAGGCCCAGC	0.0980757	0.164702
656	AAGCGAAGCGGCCTTTCGAT	0.648273	0.580768
657	CAAGTGGCGCCGTTCACAGC	-0.762031	-0.586606
658	GCCGGATTTGTTTAGCCTCG	0.357268	0.175954
659	GTTTGCAGTGAACGGTAACC	0.0272783	0.04539
660	GCAGTACCGCCGTGACTGAT	-0.240178	0.058212
661	GTCGAGGTAGGTGCTAAATT	-0.727553	-1.40226
662	CTACTGATCGTAGTACCCGC	0.354909	0.465972
663	TTGGAATGCTTGCGTGGATG	-0.0550811	0.0893887
664	GTCCCGCGGATTCGCTACGA	-0.644649	0.237487
665	GCCCCTGAGCCGGGCTTGAG	-1.7175	-1.81985
666	CTCCCTAGTGCGGCGCTGGA	-1.61562	0.665581
667	GGACTCCGGGGGGCGGTGGC	-0.0580435	0.307389
668	ACGAGCAAGGCCGTAGTTTC	-0.168801	-0.114853
669	GCAAACGATGTGTCGTGGGC	-0.200148	0.0800626
670	TATAGTCTCTTGAGCTGTCC	-0.593671	-0.419666
671	CTATCGGCTTAGTAGTCTGT	0.00962763	-0.234883
672	CTATGCGTGGGATTGGAAAG	0.306235	-0.110266
673	ACCGTGGGCGGGACAGTCGG	0.0414921	0.0815176
674	AGTGGCGTTATCGTGTGCAG	0.338967	0.356743
675	CGATTCGTGGGATGGAACTC	0.646775	0.402547
676	TATTCCAGGCATGGGGGGTC	0.125942	-0.127968
677	TACCTCGCTAAGCTAGACGA	0.100587	-0.0828803
678	AGGGAGCCCACATATTTAGT	-0.61562	0.456994
679	GGTGACTGGATTTCATCGAT	0.466297	-0.752339
680	CCATTACTGATGCTGGCTGC	-3.25807	-2.8095
681	TATTGACACAGCTATTTCAC	-0.0743562	0.13095
682	ACAAGGGATCTGGTATCAGT	-0.511825	-1.43395
683	AGTCTCTCAGCGCCCCAAGA	0.464398	0.266084
684	TTTTGAGTGTGATGAATTTG	0.245506	0.420141
685	TCGTTTGGGTCTGGACTAAG	-0.0816881	0.0576969
686	GTCCTGATAGCCGAACGTAA	0.216209	0.630147
687	CAGGTGAAATAATGTTTCCT	0.459896	0.418143
688	TGGGCGACGTTAATAATGGG	-0.308694	-0.318299
689	TGGCCCGGTTTAAGATGTTT	0.112073	0.305896
690	GCGCTTCCATTTTAAACTTC	0.59509	-0.03135
691	GATCAGGGCTTATGTATACA	-0.901924	-0.78508
692	GGATTTGGACATTGTGGTAG	0.0638599	0.0333127
693	GAGACGGTACCGTTATGTAT	0.372698	-0.194694
694	CTGCTGATATGAGCTTTTTA	1.21041	1.1319
695	CGGGTGCGAGCGGTTTGTTG	-0.443935	-1.08778
696	TTACCTCAGCGTAGTAGTGA	-0.689621	0.0542095
697	AATTTTCTAACTTATCTCGC	0.242699	0.271302
698	CGTCTGAAGTTTTGCGCTGC	-0.461468	-0.036944
699	TGCGCGCCGAGAACCACTCA	0.347854	0.11757
700	AAAGGTCCGTCAGAGGCACG	-1.58514	-0.355379
701	GAGGGTGGCGCGATCGTTTC	1.91186	1.23262
702	GATGCGTTAGAGGGGGTCCC	1.1045	1.49718
703	GGGTGTATTGGTCGGCTAAG	0.156969	0.0135043
704	TGGTGTATGGTGCGGAACAA	0.626455	0.724475
705	AATGGGTGTGTGGTGTCACA	0.08658	-0.429138
706	TTAGATTTTCCGACGAGTAA	0.519539	1.04593
707	GCGGGGGTTCGGGCTTGCGG	0.511634	0.327258
708	CCCCCGGTTGGCCCGAGGGG	-0.0960114	-0.140966
709	TAACGGGTTGTGAGTCATTC	-1.85798	-1.47317
710	GAGTAATTATTGCGTCGAGC	-0.00883955	0.368994
711	TGCGTAGGACCTATGAGCAG	0.682343	0.890891
712	ACAGTTGGCTTGTTGTCGAA	-0.930493	0.896361
713	TCAGCGGGTTCTTAGGTTAG	-0.78163	-0.694315
714	CTGGTAGACTCGCGACACGT	-0.436405	-0.413221
715	GCATTAATGGTAATTGTCTT	-0.453619	0.0779244
716	GTCTGGAAAATAAACCCCCT	0.359462	-0.597453
717	TGGATTGGGTTTTGTAAACA	0.245506	-0.159332
718	GAGGTCCGGGCAGGGAGACT	-0.0654231	-0.104121
719	TTGCAATTGCCTGTCTGCGA	-2.55575	-2.53605
720	TACTGTTTGCAACACACTGC	0.412226	0.254024
721	CTTTATAAGGATTTAGTATA	0.271612	0.610655
722	GGCATGGGCCGGTAGTCGAG	0.0179053	-0.416213
723	TCCTGGTGGGGGTCGTATCA	-1.0825	-1.14999
724	TTAGGGCTTTGGGGAACGCT	-1.00701	-0.514991
725	CGAGGTATATCGCCTCTTAA	0.256505	0.219955
726	GTTTATCGGCCATAGTGCTT	-0.275142	0.262131
727	AATTCGTGTATGACGAACGT	0.873176	0.560499
728	TAACAGTGAGCCAACGCGTT	4.42839	4.77261
729	TCGGAGCAGAAACGTTAGGG	0.180053	-0.819846
730	AGGGTCAGGCGGGGATTTGC	0.0414921	0.439446
731	GGTGGGGGATTGGTGGGAAA	1.84381	1.32962
732	AGTGGTTGCTACCCGTCGCT	1.00497	2.10615
733	AAACCGATCGATGGTGTTGA	1.57966	1.01176
734	TGAGCCTTTCGGGTCCCAGG	-0.147037	0.321735
735	GCACACACATGTCACGTAAG	0.21837	0.0699712
736	ATAGGCGACCGGTCCCTCGT	0.476587	1.32387
737	CAGAGTCGTCAGGTGAGATA	-0.384601	0.228248
738	TAACGCGCTATTGTGTGCGG	-0.404047	0.0623176
739	TAAGATGGGCTCTGTGGTGA	-0.0333619	-0.907309
740	TGGGGCGATAGACCAGTGTG	-1.6806	-1.58077
741	CCATAGGTTTTGGGGTCGTC	-0.881166	0.0722513
742	AGGTGTTCGTCGCGGGCTAG	0.0638599	-0.170032
743	TTTATCCTGACATTGAGATC	0.786786	-0.447706
744	GTGGGTGAGAAGGGAGTTCG	0.434877	-0.0604254
745	GTTGGCGTAAGCTCGCAGTA	1.20428	1.30944
746	TGGGGAGATTTTACACTTGT	-0.415609	-0.666495
747	CCTGGTACGCCGGGCCCTTG	0.298988	-0.454329
748	AGAATTGGATCACCCTTTCA	3.81408	3.83689
749	TGTCCTGAGGATCGGGTGGA	-0.633108	0.0571145
750	GTTACGTGCCAGGGGCGGTT	0.173843	0.226697
751	CGCCTTAATTGCAATTCCAC	-0.561849	-0.392263
752	TTTAGCGAAGTAGTTGGTAC	0.247167	0.0399765
753	ACTGTTGGTTATGCTGGCAA	-0.0576978	-0.254852
754	CTTTTACGTTGTTAATACCG	4.41178	4.5968
755	GGTGCCTATTCTCGATGCGT	-1.05453	-0.28495
756	ATAATACGTCCAGGGACCGA	2.8158	2.04084
757	AGTGAAGTATGTTCGAATGG	0.109664	-0.140596
758	TTGCAAAGTGTCCCGTCCGT	-0.724043	-0.501238
759	TTTATGGCTTTAGGCCGTCA	-0.273893	0.0423219
760	TGTACATTTTGGATGAAGTT	0.597542	0.0432185
761	CACCAACGTGAATCCGTGGG	-0.78163	0.0333127
762	GCTCGCAGGGGGACGCCCGT	1.33074	0.987509
763	TCCCGCGTAAGATAAAGTTG	-0.120565	-0.22822
764	ATTACAGTCCATTGGGCCCT	-0.227695	-0.401729
765	GATAATTTGACGGGCGGTGA	-0.423769	-0.414589
766	AGGTTTCGTCACCCTTCTAC	-0.813884	-0.292161
767	CATCTGTTAAGCGTTGTGCG	0.420004	0.287069
768	CTGCTGAGCTAGGCGCTCTC	1.15697	-0.0348588
769	TTGTGCTCACCTGCCTGTAG	2.2806	2.20195
770	TCGTTTCGTAGTGGGAATGA	0.343382	-0.188814
771	GTGGTTAAAAACTTCTTGCT	0.875198	0.341517
772	TACGTGGTGAGTATCAGTGC	-0.0218338	0.379088
773	GGCTCCGGGTGCGGGAGTCT	0.0414921	0.221974
774	CATATTGCCTGCCTTGAGCA	-2.54347	-3.24131
775	TTTGTTCCGGGTATCGCTAC	-0.079098	0.791112
776	TGCAACCGGTTGTAAGCGTT	-0.180389	0.324544
777	GGTTCGGGAGGCTCCGCTAC	0.597542	0.0856894
778	ATGTAGGTCAGCGTATACTT	0.394581	0.54359
779	CCATCATTACTCGTGTTATT	0.893935	-0.483797
780	AAGTGCTCGTCATCTGCTCA	-0.427993	-0.347475
781	AATGCTATGATCTTGCGGCG	-0.0654231	0.234021
782	CTATACTTTAGTCACGCAAG	0.757253	0.740161
783	AAGGGCAGGATACTCTCGCG	-2.74992	-2.41725
784	TGTGCATTGAGAGGCCAACA	1.38829	0.633872
785	GAAGGGTTGGGCGCGCCGAT	0.144997	0.134613
786	AAGATGTGTCAGACTGGAAC	0.525614	0.185448
787	TGGTGGAGTGGCCGTGGAAG	0.261197	-0.208139
788	AAAGGACATCGATGTGAATA	0.278758	0.695743
789	TGTATGATGGTCTACGACAT	0.791685	0.723564
790	CTGGGGTATGGGGCGCAGAA	0.156969	0.202082
791	TGTTTAGCAGGACAGGTCCC	-0.427993	-0.271763
792	TTGAGTAAATCTGGTCATTG	-0.19218	0.402547
793	GGGGCACTAAGTTACTGTAT	-0.121186	0.0999838
794	CAATACTACCCTTTCATAAG	0.392221	0.0596007
795	TCTGCCAAACGGCCGTTCGG	0.876861	0.446941
796	GCCTTCATTGGGAGGGGGTC	0.0950416	-0.228346
797	GTTAGTACTCTGATACTTTC	0.523097	-0.111119
798	AAACGGTGTCTCAGTGCGTT	0.00774334	0.778056
799	GTGTCGGGCTCCAACTGTAT	-0.258068	-0.305687
800	CCTTTGAGTTTAGCTGCGAG	-0.0160954	0.739582
801	GGTCCGATGAGGCTCGTGTG	-0.93614	-0.334419
802	GGGACGGACTTCCCTGGTCT	-0.27437	-0.277086
803	TGTCGATAGAATGTCGTCTA	-0.0520647	-0.237457
804	AGCATGTCAGTGGGCGCACG	0.16968	0.70267
805	TTCCGTCGGGTATCCGCGTA	-1.03943	-1.98212
806	GTTTGGGGACGGCCCAGGTT	-0.893657	0.660147
807	GTGGGAACTGCGGGTTCAAG	0.826324	1.0495
808	GACGGTAGCGAAGCCATTTT	0.973748	0.330993
809	TTTACCGGCGGCCACGCGTT	-0.124317	-0.44545
810	CGTCGTTTGATGTTGGGCGG	-0.570346	-0.603937
811	AGTGTGGCGGGTGGCTGTCT	-0.188805	-0.190029
812	TTGGGTTAGGGCGTGGAAGG	-0.336896	-0.00582721
813	GACTTGTTGTTGCTTGAAAT	1.03144	0.209901
814	GGTGGTGGGGTCATGTGGGT	-0.311179	0.266225
815	CTGTTCTGATCTATGCTGGA	-0.0306577	0.726982
816	CGGGTGTGGCTGCCCGTTGT	0.389947	0.120776
817	ATTGATAGATGGGAGCTGGC	-0.896669	-0.912955
818	CATGAGACGCAAGGAGGGCC	1.32689	0.250543
819	ACAAGGGGGGGGAGGAAGCT	0.0546076	-0.0243326
820	TCGTAGCGTCGTAGTGAAAT	-1.70101	-0.486422
821	TGAATCCGTGCGTTGTCTTT	0.275847	0.264444
822	GCTGTGGTCGTAATATGCTA	0.322029	0.264573
823	TTTATTTAGGTCCCTTCTTA	-2.21226	-1.49054
824	GCCGTTGGAAGTTGGGGAAA	3.00941	3.35835
825	GTCGTTGCAACCACGTTCAT	-0.964046	-0.928659
826	GGAAGGACGCTTTATGCATT	-0.92792	0.017169
827	TAGATGTGACATGTATTATG	-0.287815	-0.0422383
828	GGCGAGATCATGGCCGAGAG	-0.0382869	-0.462524
829	CAGGGCTTTGGCGTGGCCTA	-0.54347	-0.063117
830	TGCTAAATTTGGGGGACTAT	0.0911673	0.32889
831	CTTCATACGACTGCTATCTT	1.71336	2.06044
832	CGATAGCGGCTTTATGCCCG	0.0574337	0.0489096
833	CGCTAATCCACACTGCTCGC	-0.748034	-0.334419
834	GGGTGATTGTACCGATGTCT	-0.132537	-2.22972
835	CGAAGGCACGGGTTGTTTGG	0.391435	0.516879
836	GCGGAAGAGGCGTGGCTGCT	-0.784614	0.0193736
837	CTTTGTGTTTCTCTCGGCGC	0.326894	-0.0290929
838	TACATCATAATCTATTCACC	0.109664	0.250543
839	TCCTTAGGGTATCGCCGGAA	-1.18346	-1.79435
840	CCGTTGAATCCGCTGAGGAG	0.244432	-0.652949
841	CACGGAGGCCGGTCGCTTTA	-0.334884	-0.479996
842	GTGGGTGGGCTGTTTGGTGA	1.30136	1.11304
843	ACTTGCCGGGGCCCGCCCAT	1.07897	1.04891
844	GAGTTAACGGTTGCCATCGC	0.129748	0.207121
845	GTGTCCGCGTAAGTGGAGGG	0.654469	-1.56708
846	AGGTGCTTCCTGCCACAGAT	-1.28992	-1.74946
847	TCTGGTGCTTGGAGTTTACG	-0.333356	-0.394961
848	AGGTTCAGGTTGTGCGGCCG	-1.09457	-0.17755
849	TGGACTGCACACGCTTGAGG	0.0884896	0.141837
850	TGTAACCGTGGGTCCGGCGC	0.165007	0.534997
851	CTAATTGTACAGAGGTGTGT	-1.31696	-0.46872
852	TAATAAAAGCGTCGGCTGGA	-0.976886	0.180154
853	GATTCCAACACGTCGTCTGG	0.420004	0.776942
854	ACCCCCAATATAGATTGCCC	1.12135	0.424573
855	ATCGTTAAGTTCTATGGCCA	-0.641772	-0.156881
856	GCGAGTGGACCTCTCGAAGG	-0.450713	-0.38753
857	GTAGTTCGCGCGTTATGCAT	0.13707	0.165507
858	GATAGTCTAGGGACGGGGGA	2.94838	2.92302
859	GTAAAGTACTACTCGAGGCT	-0.0918953	0.523891
860	CGGGTACGCAGGCAGTTTCC	-0.385558	-0.140246
861	CGGATGGTGGACGGGTGGAA	-0.650386	0.806937
862	TGTGCAGGATTATTGGTTTT	0.881335	0.901253
863	TGCGTGCGAAGCCGTTATGT	0.771078	0.0389082
864	ACGGTTTCGAGGAACATGGG	0.00686579	0.249157
865	CGTTACCCAGGTCGTGCCCG	-0.258068	0.188591
866	GCCTTGGCGGGTTAGGGAGG	-0.547165	-0.126447
867	GGTAACATGGTTGGGGTAAC	0.144876	0.0029391
868	GGAGGAAAGGGTTGGGCTAG	0.103331	0.068855
869	CTATCTTTTGCTAGCCGCTG	-0.308694	0.287069
870	AATGGTTTCCTCGAAGGCGG	0.2825	0.324544
871	ACGTCGGTCAATTGGGCTTG	-0.0712996	0.288052
872	AATCGAGGGTGGTCGGGTGA	-0.310536	0.220343
873	GCGCCGGTCCGGAAGGGGGC	0.673545	0.285507
874	ACCGGGTCGGTGATCTTCTA	-0.267528	0.108004
875	TGTAGCCCAGTCACGGACTA	0.394975	0.0971335
876	GCTGTGTGGGCGAAACAGGT	-0.901924	-1.14177
877	GGTAGTCCTCCAGTGTATAA	0.32343	0.263893
878	ATATGCGACTCCGTTGCGAG	0.175585	-0.196916
879	GTCGAGTAGTGGGCTGTGGC	-0.342132	-0.140167
880	GTATAACCTGATAGTACCGT	0.194444	0.428778
881	CTTATTTAGCTTTGCGCGTG	0.581467	-0.653597
882	TACAGCTTTTTTCATGGCTA	-0.368492	-1.39263
883	TATTATTTGTACCGGTCTTA	-0.743495	-0.562688
884	TAATTTTTTAATAGCCTTCC	-0.230054	0.122439
885	GAGCTTGCGCGACTTGCTGG	-1.70432	0.045853
886	TGCTCCGGAGCGGGGCTTAT	-0.980534	-0.770936
887	ACTAGAGCTTTGCGTATGAT	-2.99954	-1.77404
888	GGGGCGTGGCCTGTTTTTGT	0.320468	0.332157
889	GATCTTATGGCTTGCTAGCG	0.232918	-0.0538317
890	TTAGCGTTTCGGGCTTGTGA	0.131614	-0.129674
891	GGCGATCGTGTATAAGGCTC	0.515728	0.390268
892	ATGAGTTAGAGAGAAGTTGC	-1.65039	-2.01249
893	GTCAACTGGACCGCCCTGCC	-0.212264	-0.403512
894	TCTGTAGGGGTACGAGGCGG	-0.833753	-0.597453
895	CGAAGGATCAAAAGGGTATG	0.213553	-0.346645
896	TTAACATGTTGCGGGGTTCC	0.08658	0.194951
897	ATAGTATGACGGACTAGTCT	0.222558	0.140709
898	GTGCATGTTAAAGTGAGCGC	-0.834715	-0.499478
899	ACGTACGTGCCGTATAGTCC	-0.61562	0.0918457
900	AAAAGGGCGTGACCCGCAGT	0.915961	0.444066
901	ATTGGTGTCGGAGCTGTTAA	-0.0654231	0.440021
902	GGATGTGCGTGTGCAGCATA	-2.5186	-1.90326
903	AATATGCATGTTCGTAGCCA	0.84071	1.39837
904	ACTTCTAAAGAGGTCTTGTT	-1.61562	-0.728698
905	GGCTGAACCTCTTGTTGGGG	-0.222964	-0.783726
906	GAAAGGTCAGTACTAGTGGT	0.156969	0.149566
907	CTACTGTCATGCTTACTCAT	0.270626	-0.038254
908	GGCGATGGCAGGCACGTCTG	-0.248742	-0.469422
909	TCTATTGGAATGCGGAAATT	-0.276927	-0.879853
910	GGTGGATCGGGGGAACCGAT	-0.476776	-0.837657
911	CCGGCAGATGGGGATTTCTG	-0.642732	-0.848992
912	GCAGTCGCATTTACGGGCAG	-1.04656	-0.58307
913	TTGATATCGGATTGTTATCT	-0.67155	-0.606556
914	GGCCTGCCTACCGAAATGGG	-0.303392	-0.537688
915	GTCGCGTGTCAAGTCGTCTT	-0.459702	0.501194
916	GATGATTGTATAACCGTCTA	-1.09937	-0.514991
917	CTAATCAAACCGCTATTCCA	0.359462	0.290072
918	TCCAGGGTGATTTTCGAAGG	-0.0516173	-0.774331
919	GTTACGCGTCAATCTGTTCG	-0.264273	-0.142309
920	ACCGCGTGTGGTGCGCGAGA	2.13272	2.66227
921	TTCATTTGATACCTGTCCGC	-0.601213	-0.315477
922	TCGCGTCGGAAGTCTTCGAG	-0.193528	-1.14374
923	GGGATGCGGCTGATATAGTT	1.12722	0.600486
924	GTGTCCACTCAAGTGTGCTC	0.139896	0.938599
925	GGCTTAATACGCAATGCAGC	-0.258068	-0.504344
926	ATTAGGTGGTCGTAGTGTAT	0.899997	0.644519
927	CTCGACTCTTTAATGGCCAG	-0.461352	-0.57769
928	AAAAGTGGGTGTATCTAGTA	2.69661	2.24727
929	ACAGACTAGCTATGATCGAA	-0.505996	-0.264409
930	CGTGCAATAGAGCGGCGAAG	8.57885	8.53607
931	GGTCTGTAGATATTTCAGCT	-2.03943	-0.805049
932	GGGCGCTGTGTAAACGACCG	-0.579996	0.419825
933	AGGTTTGCTAACGTGTGTTT	0.626455	0.328546
934	GGCGGGGCATCGCTGGTGAC	-0.876046	-0.955005
935	AGCTGTACAATTGGTCGTAG	0.311944	-0.684916
936	AAGAGGTATTCCTCGCGTCT	0.257732	0.19507
937	TTTACCGAGAGTAACCGGCC	0.800035	0.658561
938	AGGGATGCCGTGGTGCTATC	-0.320164	-0.631401
939	CGCGTAGCGTGTCCTGGCTC	-1.3846	-1.49054
940	ATAGGTTGGGCGAAGAGTGC	0.44915	0.561244
941	TCGAAGTAGCCCTCGCACGG	0.111166	-0.559651
942	TGGGGCTCAGGCAGTTTTAC	0.328535	0.674799
943	AGATGCAGGATCTGGCAACT	0.787736	0.203238
944	GGGCGAAGCGATGAGAAGAA	0.351142	0.0600216
945	TCCAGTTAGGTAGCTTGCAT	0.175585	-0.0124909
946	TCGTGTACCGTTTAACGGCG	0.058789	0.488802
947	TACTGCGAAGTGACCGGCGG	0.0347136	-0.117751
948	GCGTGTGTACGTTTTTGTCA	-0.212264	-0.305564
949	AGGGTGTATGCTTACTCGGC	0.156969	1.2099
950	ATATTAGGTTACATGATCAG	0.0231136	0.13435
951	TTCCGGACTGCAAGTACTCA	0.733758	0.420984
952	GAATCGGTTCAGCCCATAAA	0.0107486	0.449089
953	GGCTAGAGTAATGGATTTGG	-1.03628	-1.04055
954	CTGGCCACGACAAGAGGTCT	-0.673106	-0.304518
955	CTATACTGTTTAACATCACC	0.623935	-0.279595
956	ACGCGGTATGTCGGGCGTTA	0.671543	0.68634
957	TCGGCTTGCCCAGAGCTGCC	0.12099	-0.338656
958	CTTTGCACCAATACAACGCG	0.199674	-0.462849
959	ATTTTTGTGCGGGCTAGAAG	2.08986	3.69646
960	GACCAGGGAAGTTAGACGTG	-0.493956	-1.53605
961	CAGCCTTGAACGTTGCGCGG	0.665983	0.00506743
962	GCGTGTAGGGACATAACAGA	-0.635373	-0.515659
963	CCAGCTTGTTTGGTGTAGGG	0.489266	0.053397
964	GTAGCTTTCTAGACGGTTAT	-0.196668	-0.619149
965	CTCCGGTGTATCAGCGGCGC	1.46415	1.26168
966	GAGAAGCGGCTGGATGGCGA	-0.660167	-1.16205
967	TTCCGAGTGCCTTAGGCCTT	0.976397	-0.141774
968	CCGGCTCGTTCATGTTGGCT	0.291899	0.448454
969	GATCTTTGTAGCGCAGTCCT	1.19304	0.135608
970	GATACTCAATGACAGTGGCG	0.212312	0.0262786
971	GTCTACAGGATGACAGATGT	1.59991	1.21781
972	CTGTTAGAATATTCGCGGTT	0.779407	0.0769707
973	ATGTGGGTTGGTCGTGAGTC	-2.506	-0.268831
974	TTTAGATGGGGTAATGTTAA	-1.05393	-1.32537
975	TAATGTCGAATTACTGCTGT	-0.0654231	0.257116
976	TGCATGGGCGGAAGGGAGGG	0.783752	0.0364187
977	GACATGCTAGGTGGGTCTCT	-1.09457	-0.217605
978	TGTAACGCTGTTGTAGGACA	-0.875452	-0.524137
979	TGAATCTGGACTTAGCTGGA	-2.65039	-3.98977
980	GAAGGGTGTGGTTTATTAGT	0.1284	-0.144021
981	ACGGGGTACCACTAAGGCAG	0.112575	-0.0934109
982	GTTTCGTAATTACCGGTTAA	0.72087	-0.237911
983	TTCCGTGGCAACGAGCTGAG	-0.934773	-0.450071
984	TTGGATAATATTCTGTTGCC	-1.30246	-0.865942
985	TGTTTAGTAGTATTGAAAGA	1.36342	0.507516
986	GCCATACCTGCATTCTTACT	-0.31366	0.290798
987	CTGGGTCACGTTAGGGGACT	1.26388	1.01097
988	ATTACCTCCTGATTGATTAC	1.31894	1.42374
989	TGGCGCGTGTCTTCTAAAAG	0.224873	0.441366
990	GTTATATGTATGCGTTGTCG	-0.333356	0.173065
991	TTCGGGTAGGCTGTGGCCCC	-0.572383	-0.294342
992	AGGGTGCTCCACAGCCGCTC	-0.603843	-0.353528
993	TATCTGTCCGTGTTCATCAA	0.0879277	0.116242
994	TGGCCAGGGTATGACATAGG	0.44915	0.702107
995	GCAGGTTTATGGGGATAGGG	-1.12843	-0.855765
996	GTACTGTAGGCGTAATGTAT	0.477432	0.547597
997	CCTGCTGCTCATCGCTTTCA	0.432077	0.314109
998	GAGGGCTTGAGCCGCAAGTA	-0.345531	-1.25836
999	CAGATGTATGTCGTTACGTT	2.06386	1.45566
1000	TAGCATGTTTTTTAGATCGG	0.411015	-0.157754
1001	GACGATTTGCTTATGGCTAT	0.141028	0.152568
1002	AAGCATTGGGGAGGGGGTGC	-1.91151	-0.0578149
1003	GGATAATACTGGTCATGTTT	0.402445	0.387937
1004	AGCCATCTTGATCAGCCTTA	0.08658	-0.227504
1005	CACTTATGTTAATTAATAAC	0.584391	0.821923
1006	GTCGCAGAGCGGGGGGCTTA	-0.55797	0.00425232
1007	AGTGAATTAAGGCGTCGTTT	-0.481932	-0.251809
1008	GTGGCGTGGGGGGTTTGGCT	0.145565	-0.534151
1009	GGCAGCCAAAGAGCGGCTGA	0.246766	-0.15067
1010	GCGAAACAGACGGCCACTCT	0.2825	0.492744
1011	TGTATTAATCGTTAAGTATG	0.325285	0.361324
1012	GCAGTATCACTCGTGGGGTA	-0.896669	-0.232821
1013	GGTTGTACGGCGCTAGTGAG	-0.120565	-0.0647472
1014	GAATGGGGCTGATATGAATG	1.05005	0.772241
1015	CGGTTTAATACTTGCATGAG	0.752739	0.303768
1016	GTGGTGACCCCATTAGTTCG	-0.921033	-1.01641
1017	TGGTCTTTGGGCACATGTGT	-0.252754	0.37185
1018	ACCTCGTTCCAGTGCCACCA	2.18939	0.705109
1019	AAAGGTGCACAGCTTCGCTC	0.213553	0.456994
1020	GGCCGCGGCGCGAGCAGAGG	-1.14071	-1.302
1021	GGGGAAATTGTTTTGGTGTA	-1.73919	-2.44545
1022	GTGCCGACATCAGGGATCGG	-1.49753	-1.36089
1023	GCTTGGTTTTATGGACTTGC	0.00496625	0.522841
1024	TTCGACCATATGTCATTTGT	-0.139424	-0.0635385
1025	ATATCTGTGGAATGAATTGC	0.239432	-0.0970245
1026	CTCTCCTTATGACGCGGTGA	0.301359	0.0409483
1027	TGATCAGATTGATTGTCCGA	-0.0196194	-0.593913
1028	GAGTGTGAGCGCCGCGCAGG	-3.03943	-0.745845
1029	AGAAGATCCCGCGGGAGCAA	1.77588	0.958558
1030	GGACCTTTGTTCTAAACTAT	1.34961	0.00327637
1031	GTGGAGGGCTAGCACGGGCG	-2.06542	-0.627201
1032	TTACGACTACAGCGGGTAAT	0.490393	0.0753269
1033	GTGAGCTTAAAGCGGGTTAG	-0.308694	0.127687
1034	GTCTGAAAGAGTACCAGTAG	-1.47185	-0.928099
1035	CGTCCCGATGAGAGGCGTGT	-0.362405	-0.0891122
1036	AGGAAATTGTGGTAATTTGC	0.192302	-0.143103
1037	CGTGGTCGTGTGTTAGTCCA	-0.772095	-0.58852
1038	GGGAGATCCACTTGGCTCAG	-0.358869	-0.905576
1039	AGGTTGGTTGGATGGGGGTC	1.17098	1.75118
1040	ACGGTGGCCTGTGCGCGCCC	0.0917603	0.112712
1041	TACATGCAGTAATATATGGT	0.211417	-0.0389632
1042	CTCCTGCACTGTATGCGTCA	-0.196668	0.128553
1043	GTGTACCCCGGGCGCCGCGT	-0.389313	-0.0777824
1044	TACTTACTACCTTTTTTCAT	1.22256	0.756729
1045	ATGATTTACTGCAGGCGTAG	0.888773	1.20268
1046	GGTAAACGTGGGCGTATTGG	0.0516163	0.174278
1047	TAGGTGTCGTGGGATTGGTA	-0.894693	0.118093
1048	TTTCGGCTGGCGAAATGGGG	0.626455	1.62494
1049	GCTAGTTTATATTGCGTGCT	1.74193	1.36778
1050	GGAAAGGAGTGCAACCTAGT	0.781825	0.0837244
1051	CGGTCATTGAAGCGCCGGGG	1.22346	-0.182416
1052	TGTATGTGTAAATGGTGGAC	-0.19005	0.0309483
1053	AGCTGCGGGGGATGATAGGT	-0.193938	-0.322946
1054	GGTCTGGGAGCTCTATTTCC	0.268001	0.736966
1055	AGAGAGAGTGAGTTCCTTTG	-0.258068	0.821151
1056	GTGTAGGGGACGAAATTAGC	1.25161	0.827044
1057	GCCGGCTTTGAACAAGGTAG	2.88083	3.00131
1058	GGCCGGCCCCTCCAGCTTGA	-0.0654231	-0.230538
1059	TAAAGTTCCTTTTTGGATAG	-1.78163	-3.18242
1060	GCTCATAAGGTCCTATGCAT	-0.121822	-0.129447
1061	GCTCCGGACTGCGCTGGGCA	-0.78163	-1.14177
1062	CTTGGAGTGGTTAGCGTAGT	-0.0506261	-0.344335
1063	TCACGGTTGGGTTCGTCTTC	-0.375044	-0.0648676
1064	AGACGATCTGGGGTGCCAGG	0.0414921	1.26762
1065	TTTGGTCGTTTCCTGATGGG	-0.164959	0.259589
1066	TTGCCGGCCGCGTTGCCCGC	-1.506	0.402547
1067	GTTGGTTATTGCGTTAAGTA	-0.132537	-0.623926
1068	CCCAGTTTCGTAGGGGCCCT	0.515656	0.611204
1069	AAGGAAAAGTTAACCTCGGT	0.474281	-0.801699
1070	ATGTTCCTTCAGTCCGACAG	-0.0274552	-0.294526
1071	TGTCCGTTTATAGCGGAACA	0.396157	0.518513
1072	TCCCGCCACGCGGCTGCGAC	-0.367986	0.232622
1073	GGGGTTTGGGCTAGGGCTTG	0.196282	-0.33892
1074	ATGGGGCTACGCGTAGGTGA	-0.0938982	-0.0556588
1075	TGCATCCGATTTGTATGAAA	0.437077	-0.0124909
1076	ACGGAAATTGTCTGGCTTAT	1.74193	2.15619
1077	TCATTAGCTCCGTAATTCTC	0.177147	0.215584
1078	TTTAGGCCTTCTAGATGGCA	0.349614	1.23333
1079	CCTATGAAGAACCAACTTAA	0.170775	-0.35105
1080	TTCAGCCGCGGAGGTACTGA	1.42881	1.22945
1081	TATTGGGATAAGGGGGAGGG	0.420004	0.0913449
1082	GGTTTACAGCCTAATTCTCG	-1.51141	-1.36164
1083	GTATGCAGTTTCGGGCGACT	-0.171357	0.143554
1084	TCTCGCCTTCCCATCCGTAA	-2.37355	-1.09172
1085	CAGTAAGGCTTACGCAACTC	1.86541	1.30633
1086	TAGTCCATAACCCGAGGAGA	0.123022	0.028151
1087	TTTTGCGAGCCATGGCTGTG	-0.193528	-0.671747
1088	ATGTCAGTACTCGTCGTCCA	-0.843031	-0.759725
1089	TCTGGTGTGAAAGATCACGA	0.106846	0.354291
1090	GGCCGAATGAGGTCCCGGCG	0.00496625	0.273377
1091	TTTTCCTCATTGGTATGTTG	-0.684333	-0.28098
1092	ACTTTATTGGTAGTCCTAGA	0.494004	0.724475
1093	AAGCAACGCTAGGCGCTGAA	-0.209813	0.242766
1094	CTTTATCTTTTGCTGCTAGG	0.420004	0.13336
1095	TCGCAAGCTATGGCGGAGCG	0.794399	0.14926
1096	AAGGAATGATGGGGGGAGTA	1.268	0.351472
1097	CTGCGACTGGTTAAGGAGGA	-0.323656	-0.533225
1098	GAATACGGCTGGCTCAGGTT	0.959932	0.478495
1099	ATTAAGGTTTCGTTTGCGCA	0.440762	0.189143
1100	CGGGATCGGCTTCGCGAGAG	0.0510359	-0.103806
1101	GCAGATACTAGATAGGCCGC	0.12526	-0.734957
1102	GAACATATTGTGTCATATTT	0.946752	1.01382
1103	ATGCACCTCCGCAATGTTAA	-1.00402	-0.377546
1104	AATCCGAGAAGATTCGGAAT	0.326894	-0.627201
1105	GATTTGAGGTGTGGGCTCCT	-1.03651	-0.868628
1106	TACCATGCCGAGAGGGGGGT	1.51366	1.85358
1107	AGGGTGCGGGTGGTAGGGGT	-0.13639	-0.0331504
1108	TTTTAGGTTTACAATGTGTC	0.385098	-0.0527548
1109	TAGGGGCTACAGCGATCGTT	-0.0098091	-0.158809
1110	GACTGTTGCTGGCCCCTGGC	0.40313	-0.345066
1111	TTGTTGATTGTCGCAGGTTC	-1.19095	-2.43315
1112	AACATTGGTACAGGGGCGTA	-0.164959	-0.290195
1113	AGACTCCCGGTGCGGACCAG	0.52845	0.885629
1114	AGTTAGTGGCGGGAATCGGT	-0.121566	-0.565463
1115	TAACTATCGTACTTGCGATC	0.54286	0.154619
1116	TGTTCGAGAGAGGTATTGAT	0.232071	0.21492
1117	GAGTATAGTAGAATTGTCCG	-0.78163	0.335432
1118	GAGCACGAAATGTTCAAGCT	-1.30869	-1.85043
1119	CTCGTCGGGGCGTATGCCGC	-0.948384	0.204001
1120	ATTTAGTAGGTTGATTTGGA	0.0550897	-0.616715
1121	GAAGTCGTGCCCAGGGGGTA	-0.173676	-0.205136
1122	GCATGGTAGGACCTTAATAG	-0.0347915	0.0585403
1123	GCAATCCTAGGGTCCGCGAC	0.646775	-0.519833
1124	GTATTGATTCGGGTTATTTA	0.741932	0.15969
1125	AACCCTACTGCTTCAGCCAT	0.494004	-0.334419
1126	AAATTAGTTGGCTTGCTATT	-0.196668	0.470451
1127	CATTTGTGTGTCGGGTGGGG	-0.242527	-0.35719
1128	GCCGTAGGCATCTAATCTCG	-0.134797	-0.113703
1129	ACGTCCGTGCACCCGCGGCA	0.790841	0.605039
1130	ATGGGGTGGAATTGATAGGT	1.42	1.20324
1131	GTGGGGTGTTACGGGCTGTT	0.766769	0.894014
1132	TAAAGAGTGCACCCCGTGGG	-0.214999	-1.11358
1133	GTTGACGTTTGGGACTCTTT	1.23714	0.628716
1134	CGACGCTGCCTCGGTTCGCA	2.18512	2.50259
1135	CGCGTAATGAGTTCTCGTGG	0.306546	0.176665
1136	GGGGGTGATTGGATGTAACA	0.535481	0.424828
1137	GTCGGACAAATTCTCAGTTT	6.7266	7.21571
1138	TCGTGCTTGGATCGGAGCTA	-0.0394279	-0.150846
1139	GTGGCCTGCAAAGGGTCGCA	-0.454465	-0.373238
1140	ACGTAGAACGTTGGGAGGCG	-0.17745	0.143911
1141	CGAATGCCATAATGCGTGCA	0.966805	1.17109
1142	GTCTTGTGGCGGTATTGTAG	-1.01296	-0.636982
1143	AGCGAGTCAGCAGGGCTTCT	-0.54347	-0.0531329
1144	AAACAGCGTATTAATGGCGA	0.104502	0.292723
1145	TGGCGGGTTCCATCCGTGAC	0.741932	0.284227
1146	TGACCTCGGTTTTGTTGCGG	0.197611	0.412197
1147	ATGTGCGCTGAAATCGCGGC	0.0772422	-0.0703893
1148	GCTCGTCGAAGACGGCTACG	0.465092	0.0615096
1149	GGTAGTCCGGGTGGGGCAGC	-0.463972	-0.868628
1150	AGGAAAAACAAGCCATTGGG	-0.60046	-0.0864915
1151	AGCACTTTTCAGCTCGTGTT	0.341648	0.128553
1152	ATAGAGTTTCCGGGATGCAG	-0.125965	-0.925779
1153	TTAGTCAAAAGCGTTTTCAA	0.437077	0.460963
1154	AGGGTTAGGCTTTAGGCCGG	-0.421815	-0.842156
1155	CTCATATTTGGACGCGAAGC	-0.00938904	-0.107648
1156	ATAGTTGGGGGTATGGCGGC	-0.0614542	-0.100847
1157	TATGATGAAAAATGTCGTAC	0.688821	-0.0877791
1158	TTGGGTGCTTTGCCCGTGGT	0.334428	-0.083652
1159	ACGGGCGGCGGTATGTTTTG	0.806062	0.859556
1160	GCAACGTTACTTATGAAGAA	0.0265727	0.253099
1161	GCTGAACAAGACGCGCTGTA	0.146985	0.431891
1162	TGGACCGTCGAAGAATTACC	0.139047	0.0263981
1163	GTGCCGGGTTGGGCGTCGCC	-0.608565	-0.17169
1164	TTGTGTGAGTCCGATAGACA	0.205879	-0.0201445
1165	AATGTGGTGGTAATGGGGCT	1.01781	0.557328
1166	ATTTTGCCTTGCTCCAGACA	0.799157	0.291515
1167	AATTTACTGCCCAAGTTAAT	-1.16496	-1.47192
1168	CGTTGAACTTACCTGGATTG	0.814782	0.105113
1169	TGAGCATACGACGACCCAGT	1.60655	1.71815
1170	TTGCCTGACGGGAGGCACAA	1.04149	0.740869
1171	CATTGGCTGGGGCCGGAAGT	0.102522	0.423157
1172	GGTCGGACTGGGTTCTCTAA	0.395129	0.397885
1173	TCAGGACCCGTCGACGCGTC	8.19895	8.85511
1174	ACCAATAAGTTTCCGCTGTA	-0.0920582	-0.340678
1175	CTATTGCTGGAGGCGTTAGT	2.22548	2.68315
1176	ATCATCTCTAATTGAGTTGG	0.227359	0.139512
1177	GACCTTATGAATTAGAGCTG	-0.110511	-0.702806
1178	ATGACGCGGCGTACTTTGTT	-0.156921	0.0320555
1179	GCGTGGATGGTTTACGTTCT	-3.04815	-2.41008
1180	GGTTACCAAACTAGTAGGGG	1.42332	1.08215
1181	CCTGACTTTTGCGTCTGGAA	1.78924	2.49847
1182	TATGAGGGACGGGGTCCGTG	-1.40491	0.621187
1183	GCCGTGCGATTTGAAGAGTC	-0.912072	-0.506886
1184	GCTATTGCTACTTAACGTTC	-0.379084	-0.150748
1185	CTCTGCTCTTCGGCCGGGGT	-0.650386	-0.536053
1186	ACTATCATTGGTGTATGATT	-2.23992	-1.24279
1187	GCCGGAGTCCGATATTGCGT	0.494004	0.232622
1188	CCTGTGTGCGTTTATTTTGT	0.741932	1.42902
1189	CTTTTGTGACACGGTGTTGC	0.961713	-0.0766213
1190	AAGAATGACGGGTCAGCCCG	-0.747453	-0.768822
1191	AGCAAACACTCGTTAGGGAC	-0.656618	-0.635723
1192	AACGGGTGGGTTTGGGGTGC	-0.199174	-0.0422383
1193	ATCAGGTAGGTGTGGAGCGG	-0.0718493	-0.457276
1194	CTTTTGGCTTGCGCGGTGCG	-0.91628	-0.186742
1195	TTATTTCTGGAGTAATGTGT	-0.0129557	-0.508917
1196	TCCTACAGTTCGTCAGGACG	0.297767	0.283544
1197	GTCTTGTAAGCCGGGCGGGG	2.17633	3.43112
1198	GCTGCTTATTAGGAGACGAG	-0.353225	-0.919382
1199	GCATTGCTTAGGGGAGGGAA	-1.41072	-0.734957
1200	CAGATAACTGTTGGGTGTGT	1.5529	1.68023
1201	TGTGACGCATACATATACTG	-2.12843	-1.32615
1202	GTTCTCTCTATTATTTGATT	0.0882566	-0.226359
1203	TAAGCCACCGTCAAGTGTAA	0.568867	0.991809
1204	CGTGTCGGTAAGTGCGTGGC	-2.16496	0.131899
1205	TAAAATTTCGCATGATCTCT	-0.287815	0.0870447
1206	CCTGATGTTCGACTGTTTGG	0.0762083	-0.178501
1207	ACATATTTATCGTGCGCTGT	-2.19667	-2.86049
1208	TTAACGTAATTTAGAATTCC	-1.7175	0.250543
1209	GATGTCTGTCTTGTTTTGCA	0.211417	0.390268
1210	CTACTGGAGGACCGGGTGGG	0.420004	1.58541
1211	GCCGTAGGGTCGCCGCTACC	0.597542	1.30101
1212	TTGTTAGTCTTTGCTCCCTT	-0.464519	-0.140966
1213	GGCTCGTGCGTTTTTCGCCA	-0.249244	-0.205574
1214	ACTTTGCATACGAGGGATTA	-1.30869	-1.09778
1215	TTTTTTCGATGGTTGTCCGG	0.326894	-0.548544
1216	TTGAGGGTGCCATGCACGTT	-0.762689	-0.891765
1217	TACCGAGCCAAGAGCAACTG	0.420004	-0.707078
1218	CCGTACACAACCTGTCTTGT	0.195443	-0.300068
1219	GACAGATGCACGGACAGAAG	0.0705546	1.02227
1220	TGCAACTGTATCTAGACGGT	0.207155	-0.170178
1221	TTCGAACCTGTGTTGTGGGT	0.420004	-0.0194104
1222	GGCTTAAGGGTGGTCCCCTG	0.447189	0.0708374
1223	GGAGTTGTCTGTCTGTTGGT	0.156969	-0.490538
1224	GGTACGGAATGTTGCGTGTA	-0.152575	-0.666994
1225	TGGTAAGGCTGTGCGTGCTC	-0.231301	-0.0160226
1226	GGGTAACGCTTGTCGTGGTT	-0.135158	-0.536867
1227	GGTTGGGGAATAACTTCTGT	-0.625933	-0.880387
1228	GCTCAGGTTTTAATGCGTAA	0.511634	0.399188
1229	AGACAGGGTGTCTGTTATTT	1.09808	-0.182416
1230	GGATGCCTATGCTTGGCCGA	0.29971	0.221974
1231	TGCGACACGGCCGGTTTGGG	0.197611	-0.95109
1232	GCTAGTAATGATTTCGCCCG	0.369963	0.236537
1233	AGGCGGCCAATGGGTTTCAT	0.329806	-0.18734
1234	TTTATGCAACTTCCAGGGCT	-0.0188805	-0.790099
1235	GCAGGGCGTGTTGCGGGGTG	-2.41616	-2.31962
1236	AGTGGGTTCATTTTGCTCAT	0.543152	0.237487
1237	AGCGAGGACGTTCGCCTGTG	-0.60308	0.027848
1238	CTTGTCTGATTGCCAGGTTC	0.553487	0.233865
1239	TCGTAGTCTCTGAAGGGCAG	-0.147037	0.11304
1240	CGTTGGCTTATCTGCCAGCC	2.1266	2.6563
1241	TACGTCGTGGATTTGGTTTA	-0.162911	-0.0297002
1242	AGCTTGCAGACACGGATATA	0.610908	0.205355
1243	GCCATGCGGTCCGCTCTTTG	-0.0806095	0.116024
1244	ACCCGCTGGTTCTTATCGTT	1.39235	1.52524
1245	TAGACGATCATTCGGGTGAG	-0.650386	-2.43876
1246	GCGGCGAAGTTGACCCAAGT	0.28942	-0.121015
1247	ATGAACTCCCACGCGAGAGT	-1.68433	-2.35488
1248	GATATATGTTTCGCGATTAG	-1.69103	-1.6124
1249	TGAGATGGCGATCTCTGTTC	0.610908	0.120931
1250	GGCGGCACGGCGTGTGGTGA	-0.807532	-2.05538
1251	CTGGGAGAGAAACGCGTGGA	0.695742	0.556126
1252	AACGCAGGGATTTGCGAAGG	-1.48689	-0.71876
1253	TAGAGGGGGTCGTCCGGTGC	0.0550897	0.294022
1254	GATCTGGCGGTATTTCGGCT	0.274493	-0.281839
1255	ATTTTTATTACGTGTTTACA	0.268001	1.34365
1256	GAGGACATTTTGCGCAACGG	-0.901924	-0.848992
1257	ATAGTGGCCCGCCCGTAAAT	-0.499076	-1.08778
1258	TTATCTTGGCGGTCGGTGTG	2.4789	1.86377
1259	TCATGATCGCCATTGTCAAC	-0.151153	0.382647
1260	TTGTGCGAAAGATCGTGTCT	-0.255994	-0.0439692
1261	AGTCAAAAGCTAGACGTTCA	1.38914	1.53469
1262	TGGAGAATAGATATTGGTAG	0.0980757	0.157434
1263	CAGTGTCGGCAACATTGTTC	-0.674559	-1.03094
1264	GATGTGCTGGTTCGTATACT	-0.127484	-0.592328
1265	AGGTGCTAGGTTGGAGGCGG	-0.286865	0.120976
1266	CTACGTGTCTGCTACTGTCG	1.32432	0.253789
1267	TGGGCTCGGGAGTGGTTTAA	0.275614	0.151414
1268	TACGTTAAAGCTAGTACTCG	8.0558	9.13976
1269	GCTTGGCATATGCTCGTTCA	-0.373545	-0.172956
1270	TGGAGTACGCGGCCGTGGCA	-0.726838	-0.534444
1271	GTTCATTCTATTAGTAGCAA	0.156969	0.538202
1272	GCATGTTGGCGGTTTTCGCT	-0.689485	-0.71212
1273	AAATCGTTGTTACGCACTAT	0.13707	-0.0459139
1274	GTAACGAAGAAGCGCTCTAC	0.799157	0.922414
1275	CTTGGGATGGTTCGTCCCGA	-0.685674	-0.881662
1276	ATGCGTATGGGGGTCAGGGC	-0.534908	-0.146347
1277	CTAAGGTTATAGTACTTTCT	1.5841	1.08008
1278	GTGTGGGACATGCGGTCCTG	-1.15692	-1.01249
1279	AGTGTGTCTACTTGTTGGTG	5.25044	5.26038
1280	GTCTAGGGATGAGTAGACAG	0.358228	0.132939
1281	TCAATGGTAGACGTTTGCGA	0.577545	0.51136
1282	TCACAGATACCCTTGCCAGC	1.15697	1.33543
1283	GTCAGCGCGTGTAGAGTCGG	4.16022	5.31773
1284	TTTTGGTGAGAACTCGCCTC	0.429988	0.176412
1285	ACATAATAGTGCGACTGGTC	-0.154799	-0.304257
1286	GCAGACCCTTGGGTTGTTGA	0.391435	0.193093
1287	GATGCAGCGGAGCCCACGTG	-1.19952	-0.79568
1288	TATGTAGTTGGCAGTGAATT	-1.65039	-2.29789
1289	CTGGTTACGAACAGGGGGGT	-0.942566	-0.177236
1290	CTGGAATTGATGGAGTTAAA	0.0898552	0.272077
1291	ATAAACGTGCAGGTTGCACA	0.669523	0.332776
1292	ATAGTGGAGGGTGGTCCGGT	-0.773242	-0.064403
1293	CGGCCCATCCGGAGGTCGAC	1.44004	1.78148
1294	TTAGTTTCTCGTTCGGTTTG	-0.365362	0.144235
1295	TGAGGATTCGTCTGTGATGC	0.270626	-0.442479
1296	CGGAGAGGAGGCTTACGCCG	0.509271	0.817584
1297	CAGTCGCCCCATAGCGGACG	-0.334171	-0.379608
1298	GGGGGCGAATAACGAGCGTG	-0.440271	-0.625468
1299	TCGGCGGAGTCATGCAGCTA	-0.0603875	-0.27485
1300	TTGGGATGGCTTGAGGGGCG	-1.83756	-2.22548
1301	CTACTCCAACTCTCCGCTTG	0.195037	0.200913
1302	AAATGCTTTAGACCGTCAGT	0.934577	0.0762533
1303	CAAAACGGGAGTACGGGGGG	-1.81878	-2.51711
1304	GGGAACGGGAGTCGTATACA	0.543152	-0.419995
1305	TTCCTTGCTCGGTTACCCGA	-0.563877	-1.26042
1306	GATTGCAGTCGGTTGTGGGC	-1.01296	-1.81123
1307	CGCTAGCGAAGGTCTGCCGT	-1.25807	1.24127
1308	CTCTGGTGGAGCGGGCTTGA	-0.0218338	-0.160883
1309	GGGTAGCATTTGCGATCGGG	0.45653	0.302518
1310	GGGTGCGTGCTGGAGGGTGC	-0.519736	-0.116327
1311	GTGTAGAGTACACGATCGAC	0.452425	0.151738
1312	ATGGATGCTTCGTAAAACAG	0.0140114	-0.0796051
1313	CCTATTGTGGTGCGTATCAG	0.54463	0.274607
1314	GAGAGAGTTCCTCTGTTACT	-0.0236029	-0.0645795
1315	TTGCGCTGAGCTGGAGGTTT	-1.06542	-0.923224
1316	TCTTGATGTTGAGACCTCCT	-0.13663	0.00272215
1317	GTCAGTTGCTTGTAGGGGAG	0.668683	0.0699712
1318	GCTGCGGTGGATGCGGGTGT	-0.328457	-0.361825
1319	GGGGGCGTTGAGTGACGTCA	-0.0188805	-0.182416
1320	GTCGGCGCAGGGCTCGCACA	-0.825753	-0.524941
1321	CGGCAACTGTGACCTAGCTG	0.187343	0.618275
1322	AGATGTGCCCACTTGCAACT	-0.498382	0.0295731
1323	ATGGGGGAGGTGTACATTTT	-0.00129274	0.533196
1324	TGTTGGGAGGACGCCAGAGT	0.29127	-0.0272879
1325	GCCATGTCGGTGTTGTGACA	0.498309	0.398735
1326	GCGAGCCCACTCTTTGCACC	-2.74992	-1.51499
1327	GGAACAGATACTTGTCGCGG	-0.181447	-0.403751
1328	TTCGGGTGGTATAGGGCTTG	-0.935562	-0.0343173
1329	AAGACGGGCTTCGGTAAGGC	-1.93989	-0.644759
1330	AGTCGAGGTTGCAGCCCCGG	-0.687206	0.0973867
1331	CGCTGTTAGATCTTTATGTG	0.216676	0.308424
1332	AGAGCTAATGTGACCTACGC	0.386728	0.221974
1333	ACTAGTAATACCGTAGGTCG	-2.68433	-0.778026
1334	GGGGCAGTTATATGTCCAAG	-0.213868	0.194801
1335	ATACGGTTCCTGGATGGATA	1.53224	1.32593
1336	GGAACGGGTTTCACCGGAAA	0.747578	0.704055
1337	TCAGGCATGTTTCTACCTGC	-0.410071	-0.610053
1338	TCATGTTTTATGACAGGAAT	0.741932	0.385473
1339	CTGGGGAGAACAGAAGTTAT	0.211417	0.240275
1340	CTTGTAGCGTGCACATCGTA	-0.172338	-1.78508
1341	ACTGAATGGACAGTAGCGAT	-0.0281421	-0.0462116
1342	TTAAGCATAATTTGCAATCT	-1.82792	-0.764563
1343	TGCCTAATTTGGCCGGAATA	0.559729	0.586411
1344	AAGAAGCTTGTCGGGAGTCT	-0.7175	0.21492
1345	TGCCTAAGCGAGGTTGAGGG	0.420004	-0.0820812
1346	TTGAACTGGTGCAGTTATTT	0.596501	0.872032
1347	TCGATAGCGTGGGCGTCTAA	1.02023	0.991721
1348	GGGCCACGGGTGGTCTAAGT	-1.35323	-0.0578708
1349	TGCAGTTAACAATGATGGTA	-0.452446	-0.29204
1350	CCGCACTCGGGTTGGCTACT	-1.58232	-1.61046
1351	TAAGGCGGCCGCGGCGCAGA	-0.316962	-0.397155
1352	AAGACCCGGGTCTACATCGG	-0.645585	-0.710948
1353	GGGGCCGGGTAGACCACACC	1.83323	1.91609
1354	GGTGCGTAGTCCACTGGTTG	1.59014	1.51855
1355	TACCCTTCGGATAAACGTTG	-0.579996	-0.458934
1356	GGGGTGTTTAAGGGACGGTA	0.604428	0.172541
1357	TGTATGAGTACGCTTGTCAA	0.960572	-0.935323
1358	CTGTTCATCTTTTGTTGGAG	-0.207305	-0.068596
1359	CCTCATAGCTATTTTCTCAT	1.31309	0.429514
1360	TGCCTGGGCCTGTCTGTCGC	5.59344	6.26321
1361	GAAGTCGATTTCTGTGGCTC	-0.675477	-0.254566
1362	GAGAGCGTAGGGTTGTACGG	0.0789668	0.111244
1363	CGGTTTTGCATTAGGTTTTG	-0.219594	-0.137504
1364	AGTGGATACTTTGGCTTTTC	-0.843031	-0.0954803
1365	ACGTCATCTTTTGAGCCTGA	-0.337795	-0.267748
1366	AAAGGCAAACTGATGTGTGA	0.654469	0.0489096
1367	TCTGTACGGCGGTATACCTG	-0.0894685	0.304315
1368	GGAGCTCCGTAATGCATGCA	-1.85798	-1.07985
1369	TTGTTTACCACACCTTGTGG	-0.495107	-0.284296
1370	GGCGAATTGGGATTAGCCAT	0.308972	0.456994
1371	ATGAAATCCTCTACAATAGT	0.266198	-0.223995
1372	GTTTGGTTATCGTGCTGCGT	-0.236695	0.27439
1373	AGCAAACATCCTATATCGAG	-0.828817	0.0605725
1374	ATGGGGCAGGACTGCACTTG	-1.65039	-0.597453
1375	GTGCATACAGCCGGGGAAGC	0.61482	0.120147
1376	GCGGTCTGAGTTGGGGCGGG	-0.247294	-0.246878
1377	GTAGAAGATCAAATCTTTGT	0.37515	0.0886558
1378	ATCAGGCGAAGTCGATAGCT	1.06757	0.983573
1379	CCCAGCAAACAAAGGAGTGG	0.134249	0.218122
1380	TTTGTAGCCAGGCATCGTGG	-0.328457	0.94444
1381	TGGTAGGCTCTGTGTTTACT	-0.178634	-1.40481
1382	GTAGGGCATGGTGTCTTTAG	-0.0129557	0.128107
1383	TGGCGGGTAGTAGCCCGTCG	-0.302462	0.00814882
1384	CACGGGTAGGCTCGTGGTAG	-0.0941185	-0.240932
1385	AAGAATTAAATCATGTCAGA	0.541994	-0.385534
1386	GTAGGTGAAATCAGGCGAGG	-0.144064	-0.495915
1387	GAATTTCTGGCGACTTGATC	0.292624	0.0253111
1388	GGGTCATCACCTCTAACGGT	-1.09937	-0.00824147
1389	TACGCTGGGAGTGGGCTGAT	-1.67592	-1.42342
1390	TAAATTTGCGTTAGACCGCG	-0.664061	1.00714
1391	CTACGGGACTTCAATAACGT	-0.283603	0.623098
1392	GGCGGGTTGACTTCAGGACA	0.668952	0.263659
1393	TGAAAGGAGGGGTATGGTAG	0.118348	-0.345199
1394	CACTGCGCCTCACGATAAAT	-0.168517	0.389947
1395	GAGCCGATATCAGTGTGGCA	0.572007	0.476547
1396	GTGAGACTTAGCCAGAGGGC	0.224084	0.379826
1397	GTTTAACTGTTCCGTAGAAC	-0.0863018	-0.0875924
1398	CAAGGGCGAGACGAGCGCGG	0.461824	-0.0262967
1399	TTACCAATAGCGCGCGCTTT	-0.958508	1.18015
1400	TGTCTGACAATTTTATTGGA	-0.316962	0.541445
1401	ATGGGGTCTAACTAGATAGT	0.0848196	0.334067
1402	GCGGCTTGAGTCAGCTCGGG	0.551248	0.59158
1403	CCTATTGGAATCTTTGGGAC	-0.307312	-1.22433
1404	GAGTTGGAGACATATGTGAA	0.593335	0.713809
1405	CAGGGGAGTGCCTGCGTTCC	0.581467	0.227772
1406	ACAGTTAAAGATTGAGTGGT	1.10147	1.2397
1407	GGTAGTTCGAACGCATTCTT	-0.295157	0.216395
1408	TATTCGTGTGATATAGATTC	-0.55085	-0.862596
1409	GCTTCAGTGAAGTGTGGCAG	-0.27437	-0.0449124
1410	GCACGGGGCGATGGGCCCAT	0.12178	0.437312
1411	TACTTAGGCACTGTTTTCGG	0.803332	0.797684
1412	CTGGTGCTCATGGCTATGTT	-0.0481451	-0.0971533
1413	GATTTTCGCGACGATTGGCT	-0.725674	-0.707636
1414	CTTGGATTTAAGATGTGTGT	-0.00530208	-0.0489144
1415	ATTGTATAAGTGTGTTTCAC	0.0292138	-0.539738
1416	GGGGCCTCCGGGTACGTCAG	-1.17532	-1.16953
1417	CGCCGTCGTGCCGGGGCAGA	-1.17295	-0.339688
1418	TTATAGAGTGCTGGGTGTTT	0.387267	-0.0124909
1419	AGCTGACGGGGTTGCCGCCG	-0.186654	0.0209122
1420	GGGATTCGTCGTCATGTTCG	-1.24801	-1.22548
1421	TAGTGAGGGTGTTCCTGGTC	-0.129553	-0.429446
1422	TACCGCGTAGGTTGGAGCAT	-0.673106	0.146576
1423	AGGTTATGCTGCGCAGGGTT	0.197611	0.528077
1424	ATGCAATAAATACTGGAGAC	0.0376704	0.108004
1425	GTTTTGATGCGCTTCGTGGG	-1.58514	-1.97597
1426	TATGTGGAGGTTAAGTTGTT	0.285235	0.203238
1427	AATCTAGCTATCGGTCGTCA	0.683038	0.334067
1428	TTTAACTACCAGCGGAAGGT	-0.221542	0.687949
1429	AATTCCCCACCTGCAGATCA	-0.0555753	0.3969
1430	TGTTCGGGCGCCTGCTCCGA	-1.78163	-1.09995
1431	TTGTGTCTTTGTGTATGAAC	1.26445	0.837933
1432	CTTTATCTCGAGCTGCGAGG	0.186116	-0.035211
1433	CCAGTGAGACGTGCTCGGCC	-0.795009	0.118515
1434	GTAACGTTGGTGATAGAACG	0.658516	0.381788
1435	TCGGTTAGATTGCCGGAGGG	-0.144686	-0.603452
1436	GATAGAGGAGCACAAACAGG	-0.152886	0.687276
1437	TTTGAGACTCGCGTTTGCAT	-0.172952	-0.225036
1438	CTCCGCAAGCGCATGCCGCA	-1.06542	-0.123522
1439	TTTGATTCGAATCGGGGGGC	-0.605991	-0.375061
1440	GCAATGTTTTTGGTCATCTG	1.23292	0.61897
1441	GCGGGTTCCACTCCAAGGAC	1.49801	1.46335
1442	TCGCCCGGGTGGCCGCGTGG	-0.775916	-0.122915
1443	AGGAGTCTAATGTTACGCGC	-0.834098	0.0417294
1444	CGCTCGGTTTAAGCGGTGAA	-0.369961	0.015216
1445	TGGCGGGGGCTGATGGGATG	0.766179	1.42951
1446	TCTGAGTTGGTGCTCAAGGA	0.420004	-1.84538
1447	TTTGGTGACCGGCTCCAGAT	0.420004	-0.0999538
1448	ACCTGTGGGAGACAAGGTCG	-0.746355	0.172309
1449	GGAGGTTTGAAGATCTTAAG	0.348524	-0.0177467
1450	AAGTATCGTACAGTTAGACA	-0.279895	-0.112421
1451	GGTGGACGTCTGTGGTACGC	-0.459702	0.398141
1452	TGTGATCCCTCCGCTGTTTG	0.671543	0.282965
1453	TTTCGTCCGGAGCAATATCT	1.13621	0.946089
1454	ACGTTTTCTCGCGGGGTTTG	-0.087653	-0.138022
1455	CTTTTCGGTCATGATCCATT	-0.239921	0.209901
1456	ACTTAATCAAAGACGACTTT	1.85559	1.80997
1457	AGGTTTGGATACCCTTGATG	-0.139424	0.330886
1458	ATGGTATGTGGCATCCGTTC	-0.843031	-0.802568
1459	TGAATAGGTCGACCTAGTTC	-0.512882	0.299768
1460	GTGGCCCGCTTCCGAGCTTA	1.57755	1.2051
1461	CCGAGTCCTCTAATATAATC	0.915961	0.42563
1462	GATGTGCCACGAATCGTCTG	-2.72839	-1.74521
1463	CGCGAAGCAGTCCGTTGCGA	0.139174	0.0791837
1464	CCTGATGTCAGCAACTGTTA	0.714451	0.385473
1465	TTATGTCGCGGGGCGGTTGC	-0.7175	0.0305778
1466	CTTGGATTGGATAGGGCTAA	0.664856	0.570722
1467	GCTTCTGTCGGGGAGGTTAC	0.156969	0.821317
1468	TTCGTCGGCGTGGATTGTTG	-0.0654231	0.577421
1469	GTACGGAAATTGGTTGTAGC	-0.535226	0.134179
1470	CCAATTCGTTGTGTGGGCCT	1.40416	1.76089
1471	CACCAGTGGTATACGTGTAT	-0.696641	-0.0914423
1472	GCGGGTTTAAGGGCTGAGAT	-0.976886	0.209901
1473	CCCCGTCGTTTGAGGGGTCA	-0.456008	-0.388867
1474	TATGCGGATAGCGCCGGGGC	0.893024	0.856956
1475	TGGAGGCCTAGCGTCTTCAA	0.102522	0.0409483
1476	ACCTGGTGGATCGCTTAGTT	-0.733802	-0.568307
1477	TGAATTCGACGACGTGACGC	0.741932	0.706223
1478	TCCACTGATTCTCTACAAAT	-0.164959	-0.124549
1479	ACTGTGGTGCTCGCGCAGTA	-1.04948	-1.35353
1480	GAATCGGGGCGAGGAATAAG	1.05005	1.50208
1481	TGTTGATATCGGGTCAACGC	0.458998	-0.368635
1482	TATGGTTCGGGTTGGAGTGG	0.56649	-0.17543
1483	GGTCTACTTATATGGACGTC	-0.196668	0.157434
1484	AATCTTGATAGTAACTTTGC	-0.627302	-0.597453
1485	CAAAGTCTTTATGAAGATAG	2.90829	2.98751
1486	TGGGCATCTAAGCACGGGTC	0.149915	1.53669
1487	TAACTACTGAGTTCTCGATG	-0.0356757	0.12126
1488	TATATGCGGGTGCCGGGCAT	1.23003	0.320752
1489	ATTGCGTTGGTATCCGGATT	1.85075	1.25473
1490	GTGGGCGTAGTCGACCGGAA	0.474452	0.895063
1491	TGATTCGGGGCGAAGGGAAG	-0.398549	-0.063117
1492	ATGCTCGGGGACACGGTCTA	-0.345531	-0.376545
1493	TTTTGACTGGAGTTGTTTTG	2.14514	1.87733
1494	TCGGTCACTGGCGCGCGCGT	-1.34553	-0.759725
1495	CCAAGTGGGGCGTGGTCTAC	-0.91342	0.419825
1496	GTTGGCTTTTTTACTAGGGG	-0.78163	0.343653
1497	ACCCACAATCTGAGCTTCTT	-0.297207	0.0136757
1498	CTGTCTGCGGGTGATGAAGG	0.934577	1.26762
1499	TGGATAGTATCGTTCGTTGT	0.0848196	0.140261
1500	GGTTCGTATCATATGCGGGT	-0.473081	-1.12179
1501	CGGTCCGTGCAGTCAGGATC	-0.980534	-0.102689
1502	CAATCAGATTTTGACAGGAG	0.0128284	0.018117
1503	ATCACTGTGGCACGGAGTTC	0.156969	0.743583
1504	TTTGTACCGTGCCTTGCCTG	0.236938	0.447401
1505	GTTTGGCGTCCGGTTCGGTA	-1.35961	-1.91061
1506	AGGGCCTGCCGTGGTTTTCT	-0.0993704	0.710669
1507	GCATGAAAGCGTGCTGAAGA	0.0950416	-0.0636697
1508	GAAGCCTGCCTGTGGTTCAT	-0.299888	0.54005
1509	GAGCGTGGGATGCACTTGGC	0.326894	-0.0892167
1510	GATAGCGTACCCGAGTTGGA	-0.0218338	-0.0705939
1511	CACCGTGGTGGGCTCTGTCC	-0.901924	0.122439
1512	CGATATGAGGGCGCCGTTAG	-1.09326	-0.137504
1513	GTAGGTAGGAAAGCCCGTGG	2.29307	1.95945
1514	GTACAGACGTTGGAGTGCCA	-0.329531	-0.304603
1515	TCAGATCGGTTAACGGCTAG	0.624824	0.365072
1516	ATAGGTTTCGTATCGGGCTT	1.74193	0.203238
1517	CTCCGGGGTTTCGCCAATTT	0.358603	-0.0759939
1518	CCTTGGATTAGGGGGGTCGG	-1.29369	0.172541
1519	ACATTGAAGGGTGGAAGCCC	-0.152886	0.35192
1520	GCGTCCTGTCACGATGGGAC	-1.64711	-0.607649
1521	TTGAGGCGCTCTGGTGGGGT	0.202773	0.378299
1522	GGAATGGGGGCATGGAGGCG	0.644321	0.599238
1523	CTGTATCGAAGGTGTTTCGA	0.208108	0.284284
1524	AAGCGCTGTGAGAGGCCCGC	0.65947	0.324544
1525	AAAGACATCATATCACGTTT	0.129489	0.281083
1526	GATCTTGCGCTTAAATTATA	-0.235348	0.492744
1527	GGTCGTTAGGAGCACTATGG	0.262764	-0.613755
1528	GAAAGGCTGGGAAGCCCGTA	1.46891	0.665581
1529	TGGAGAGGGCCCGGCGCCGG	-0.205601	0.0442862
1530	GTTATCCCACGATCTATACG	0.474452	0.611642
1531	TGGAGCATAGTTTGAGAGGG	-0.611023	-0.224795
1532	GGAGTAGGGTGGTGAGGGCT	-1.00626	-0.774694
1533	ACGGGTGCTGGATAAACGGC	-0.941765	0.0814852
1534	GCCAGTTATTAGGCTTTGTT	0.402082	0.00713786
1535	TGCGTGGGGGGAGCCACTGG	-2.25807	-0.597453
1536	CATTGTTTACTCACTTTAGG	-0.0654231	-0.521505
1537	TGCATGTCGTACCGAGGATC	0.139896	1.17082
1538	GATGCGTTTAGCGGGTTGTC	0.540298	-0.527064
1539	CTCACGGCATGTTTTAGTAC	-0.127846	-0.0991133
1540	TCAGTAGGTTATTAGTAATA	1.50927	0.608997
1541	CGCGTAATGAAATCCTCATC	1.2076	0.569518
1542	AACGCCGCCTGGGCGGGCCG	-0.698641	-0.00135039
1543	TGACGCCGCGCCTGGCCATC	0.546916	0.67401
1544	TTGGAGTTTCATTACACCCT	-0.654269	-0.621996
1545	GTGGGGCTATCTTGGCTGGC	-0.921033	-1.18242
1546	TGATACAACCTGCCTGGGCC	2.52167	2.39652
1547	TTTCGGTATAACGACAGGGC	-1.7175	-1.23488
1548	TTTGTAAACGCGTATTAGCT	0.750977	0.691524
1549	TGAAACGGTAGTAAAGCGTC	-0.669001	-0.485663
1550	TATTGTGTGAATACAACGAA	-0.108173	-0.825895
1551	GGGACTAGCCGTAACCGGGT	-0.730556	0.0126
1552	CCGCAGTCGTGTGGGTGTGC	0.780406	-0.301998
1553	TGTGGTGCGGATTGACAGCG	-0.376065	0.151707
1554	CGTTATACAGGTGGACAAGT	0.191735	-0.104413
1555	AGAGACTACATGTGGTCCGT	-0.627302	0.359478
1556	TCTATGAATCCAGTAACGCC	1.79168	2.41216
1557	ATGTGCGTTAGGTAGCCTTA	-0.787321	-0.471923
1558	TTATGACAAGTTATTTTGTT	-2.21226	-1.49054
1559	CGTCGATGGGACAGTGTCTA	-1.33488	-1.58711
1560	CTGAGACCTCCTTGGGGGTT	0.704457	0.528077
1561	TAGACCTTGTATGCGCCTGG	-0.209974	0.179149
1562	GTATACTGAAACGAGGCTAT	-1.81266	-3.64912
1563	TCTTTAGAGCGCTTTTAAGC	0.519539	0.472936
1564	GCAGTTCAGGGTCGTATGAC	0.0789668	0.150273
1565	GGGTTTTTGTGAGATATGGA	0.176598	0.877186
1566	CGCACTACGGGGTTTCTATG	-0.695473	0.872032
1567	CTAAGCGTGGCATAGTTCGT	1.67544	1.3983
1568	TTGCCAGCGTTAGTGTGTGT	1.12044	0.528077
1569	GTGGCCCGGCGATCTCTGCG	1.77846	1.37084
1570	TGGCGGCTGACCACGTCAGT	-0.490729	0.0633405
1571	GGGATCCCTGTCCAAATGGT	0.197611	-0.371413
1572	TGGCGCACATGGGCACGGTC	-0.549299	-0.354527
1573	GAAAATTACAGTTGGGACAG	0.910055	0.0918457
1574	GTCATGACCGTACACGTTGT	-0.320352	-0.334419
1575	TGGCTTGATTGGGAAGCATT	0.437778	-0.186055
1576	TAGTAGTGGTTTCACAGGTG	-0.733802	0.423157
1577	TTCGGTGCTAGTCGAGTGTC	-0.403118	-0.0597967
1578	TGGCACCGAGGCTCTTCTCG	-1.91758	-0.54708
1579	CTCGCTAACGGCGTGGAATC	-1.02057	-0.0568851
1580	GAATATTGGTCCTGTGAATC	0.182779	0.124693
1581	GTTCAATTCGGGTCGCTAGG	0.256505	-0.402437
1582	TCGGGCTTATCAGAAGCAGT	-0.157541	-0.230396
1583	AGATTGGGCCGCAGCGACTT	0.269444	0.0263981
1584	TACACAGATTGTGCTTGGGA	0.522763	0.200618
1585	GATCGGGTGAGTGGTATTGC	0.076799	-0.233431
1586	GAGTGTCCCGGGTGGGCGTG	-0.427993	-2.34877
1587	TATCTTATCGCCGCCTTAAG	0.59509	-0.063117
1588	GCAAAGGGGGTTTGATAGGG	2.39219	1.25054
1589	GTGTGATTTGCTCCCCATGA	1.08986	0.809722
1590	AATCTTGTTCGGCTCTACCT	2.78633	2.6734
1591	GAAATAATCGCTTAAGCCCA	-0.373545	0.261684
1592	GCCCAGCACATACGATTCAC	0.156969	-0.611953
1593	CCAGCCGCGATCGCCCTTTG	0.109664	0.0785441
1594	TCCACTAGATGTGTCGTGCG	-0.171357	0.154048
1595	GAAATCTCTCTGACGGCCCC	2.27671	1.78204
1596	TGAAATCAAGTCAAAGGAGC	0.869393	0.801735
1597	CTTTCAATAGGCGTCGTCAT	0.00496625	-0.423424
1598	TCAGCGAGGTTCACGGAGTT	-0.579996	-0.435702
1599	TGTCAGAGCAGGCTTCGCGG	1.74193	2.10299
1600	AGGCGGGCAACGCATTACTC	0.542623	-0.144403
1601	TGGGGGTTGCCAGATGGGTC	-0.364268	0.0225155
1602	CGTGTACCCCGGGGCTCCGG	-1.12368	-0.152514
1603	CATCCAATGTGTGGATAGAT	0.0414921	0.508969
1604	GTTAGGAAGTCCTCGGGAGC	-0.217426	0.207899
1605	GATACGGTGGAACCTATGGT	-1.96543	-1.02171
1606	ACTCGTTCTGGGTGGCGTAA	0.150971	-0.306336
1607	CAGCCGTTGTTCCCTAAGCC	0.241858	0.13373
1608	AAAAGTAAGGCAGTGCGGAT	-0.787321	-0.624785
1609	ATTCCAGTTGGGACTGGTCA	-1.53109	0.180154
1610	GTGTAGATGCGGCGTCGGGG	-0.394607	-0.499654
1611	TTGTGCGGTGATATGCCCGC	-0.843031	-0.24953
1612	AAAGTATCTATCTGGGCAGT	-0.170605	-0.1479
1613	GACAGTATGGCCCGCGGGTC	-1.5655	-0.106818
1614	CGAAATATGTGGTCCTGCGA	-0.664061	0.665581
1615	TGGAGATAGTGTGGGGGGGG	-0.315401	-0.00953157
1616	TGAATTAATACGAAAAGTGA	-0.151153	-0.910611
1617	CGGTGGGCGTCTTGTCGGGA	-0.0930089	-0.119406
1618	CAGTTATTTCGTGCCCAGCG	-0.0811904	0.326779
1619	TAAGCCGTGTCTCGTTGATA	-0.503375	-0.466933
1620	CGATGGAAGGTCGAGCTCTT	1.01013	0.665581
1621	GGGCCTCGGCCAAAGGGTCG	-1.7175	-0.355636
1622	AGGTAGGAGTAGCGCCGGGA	-2.19667	0.15969
1623	GGGCAGAAGGTGGTGTGGCA	-1.90192	0.0546233
1624	AGTTACTTGTGTCATGCGTT	1.04149	0.319131
1625	CATTAACACCATTCGGTCTT	-0.597484	-0.44545
1626	AACGATTATAGGTACTCTTT	-0.347823	0.0416343
1627	TGATGGGCTTAGGTCCCAAA	-0.0723926	-0.148268
1628	GGTGGCAACCATGTTCGGGT	0.0414921	1.09442
1629	AAAGTGGTTGAGGTCGCTTC	-2.16496	-2.33442
1630	CTATTTTTTAACAAACATGT	0.626455	0.963464
1631	AGGAAGTATTCTGGGGCGAA	0.560994	0.488354
1632	CATAACTCTCGAATGTTTCT	0.45653	-0.207507
1633	GTTGATGTAAAAGAATGGCG	0.256505	0.295631
1634	TTATTCTTGTTATGGGTGGA	0.115747	-0.34691
1635	TCCTTGCTTGGTCTTTTGTC	-0.295157	-0.272135
1636	GGTTCGAAGTTGAGTCAAGT	0.477591	0.0630601
1637	TATTGGCCGGGGAAAAGGGT	1.60238	1.17699
1638	GGGCGAGGGGAGCTAGCCAA	-2.77714	-2.74184
1639	CAAGGCTACCGAGAGGTAGA	-2.36659	-1.38172
1640	TGATAAGTTCAAAGGGCGGA	0.091381	-0.02543
1641	TTTCAGGTGTGTTCCAAGAA	-0.58685	-0.634928
1642	GGCGGCCGGGGGAGCATCGA	0.31407	-0.319546
1643	TTTAGCTTTTACGGCAATGC	0.148702	0.491699
1644	TATAAGTCGGGATCATTGAT	1.23414	0.5503
1645	CGGACAGGTGGCGTATCTGG	-1.95851	-0.240297
1646	GCGCTAGAGTTTAGCCAAGG	0.123022	0.402547
1647	AGAGTGAGCGGGATAGTGGG	-0.926447	-0.56708
1648	CGCTCTTTGTCAGCAGCTAT	-0.324157	-0.544712
1649	GCCAGCACAGATCGGGCCGC	0.00496625	0.106656
1650	AGACTGATAGTATAGGCTCC	-0.0926445	0.0944243
1651	GTTGTGTCCGAAACTTGATG	1.11117	0.157434
1652	ATTTACTCTGGGCCGGGACA	1.22059	0.991085
1653	GGTTCTACTTGTCACGCGGT	0.211417	0.00888271
1654	TGCAGCCAAGTTTGTAATCA	-0.258068	-2.87047
1655	CAGATTTCTTCTATTGAATG	0.637595	0.865025
1656	TTTATTGGCGGGTGCCGGGC	-0.258068	0.392562
1657	GCACGGGTTAGGGTGTATGT	-1.19353	-0.902181
1658	GGTAAATTTTGTGTAGTAGT	-0.164959	0.424573
1659	GGACGGTTGAGGAGGCGGTG	0.513826	0.383014
1660	GTCGATTGACTTCTCTGCTG	1.5403	0.558666
1661	GAAGGGCCTCTGGTGATTGT	0.189636	-0.718414
1662	CTGAATGTGGTGGGGGGCCA	-0.0800699	0.604652
1663	AAACATGGTCCCTCGCTGCA	-1.19274	-0.466559
1664	GCTTATTCGAGCTTCACTAG	0.786601	0.212722
1665	ATAACAGTAAGGTTGTTCGT	0.154703	-0.307536
1666	AGCTACTACGATTCTTCTGA	0.400895	-0.0582946
1667	GGCGCTAAGCTGTGGCATTT	-0.984899	-0.865489
1668	GTTCACGGGACATTTTTGTG	-0.0654231	-0.665933
1669	TCCTTGTAATTTTTTAAAGG	-1.34553	0.58896
1670	TAGGCGCGGCACTAGGAGTG	0.110873	0.032833
1671	CTTTTTCAGGTACGTAGCTC	0.420004	0.516203
1672	GGCTGCAGCGGCGTATGTAG	0.290236	0.357692
1673	GGTTTCAGCCCGTCTGTATG	0.427235	0.499223
1674	CATACTTTGTCCAAACTAGG	-0.664061	-0.372033
1675	TATATTTCGAGGTCATGGGT	-0.478619	0.277367
1676	AGGTCTTGGAGGAGAATGTG	-1.38145	-0.31366
1677	AGTATTTGAGTCGCTCGGCG	0.2825	0.261684
1678	ATACCATCACTAGACCATTG	-0.613549	-0.712931
1679	AAGAGGGGGTGACTAAGGTG	1.10497	0.950447
1680	TGCTGTTGAGGTGTAGCTCA	0.266198	-0.123135
1681	TCGTGAAGGACGGGGTTTTG	0.269699	-0.149994
1682	GGACGGGAGAAGGAGGTTGT	-2.93049	-2.26042
1683	GCCCGCCCGAACATCGGAGG	0.828643	-1.00647
1684	CCGGGGTGGTGCATCGTGGG	-0.984387	-0.553465
1685	TTAGTCGGAAGCTTGCCGCG	-0.0453388	0.119421
1686	CGGGTACGGGTTATTCGTCT	-0.164959	-0.0861259
1687	TGATGTTACGGCATCGAGTA	-1.06542	-3.91938
1688	ATCTCCGCGATGTCCTCGTG	-0.7175	-1.33442
1689	AATTGGAACCCGGGATGGTT	-0.216761	-0.0749869
1690	CTCGGGACTGACGCTACTTT	-0.221542	-0.185437
1691	TGATATGGCTCTCAGCTAAG	-1.53605	-1.60495
1692	CTTTGCCGCATGACGAGTGT	-1.38735	-0.647206
1693	TTGGCGGGTTTTGGTATGAG	0.0194658	-0.13632
1694	CAGAGTAGCGACGCCCGTAT	-1.07683	0.0399765
1695	TAGATATCAATCTATAAGAG	-0.459702	-2.26042
1696	ACTGTGCAAAACGGCACTCC	-0.101765	0.0861566
1697	GTGCTGCACTGGTCGTGGCC	-0.478117	0.0861566
1698	AGTCATCTGCAGCAAGATCG	-2.25807	-2.48822
1699	ATTCTGATTACGTTCGAATC	-1.81266	0.502082
1700	TCGGGGTTAGTCTTAGCAGG	-0.604658	-0.0408356
1701	TTATAGCAACTATTTGCGAA	-0.96466	-0.631942
1702	GAGTGATGTTGGGGTGGGCC	-1.65039	-0.597453
1703	CGTTTGGGAAGTTTTACAGG	0.261939	1.10361
1704	AGTACAGTGTCGGGATGAAT	-0.0385815	-0.78332
1705	CTCTGGTGTGTTACCATGGC	-0.325182	-0.0973798
1706	GAAACAGGTAGGGCGTGTGG	-4.24675	-2.9373
1707	GTAGTTCTCTAGCGATAAAA	0.21837	0.250543
1708	GAGTTCCGCAGTTCTAAGCG	-0.456008	-0.0773421
1709	CCAAGGGTGGGACGATCGAT	-0.369961	-0.394263
1710	CAAGTGCTTTCATATATTAT	0.741932	-0.182416
1711	AATGGGGGTGGGCGTGGTTA	0.118237	-0.16317
1712	TATGTAAATATTTTAGATGA	0.700379	0.555995
1713	GCCCTCAATGCCTGGAACCA	-0.400248	-0.0799539
1714	AGTGGTGTATCGGAGCCAAG	-1.65039	-1.72399
1715	GATTGAGTGGTCTAGGTGGA	1.06888	0.624939
1716	TGGTGGTTTAAGGTGATCCG	0.622193	0.0585922
1717	TCGTTTCCGGCAACATGCTA	0.55871	0.274791
1718	GGTGTAGGCGTGCTCGGGGC	-0.231433	0.0741247
1719	AAGGTATCACAGTATCGTTC	0.0560404	-0.0789864
1720	GGGGGCTCCAGCGTGCATCA	0.1284	0.105565
1721	GGTCGTTACTACGTATTTTT	0.549287	0.78204
1722	AACGGTCATGCGCCGGCGAT	0.488591	0.24939
1723	TAAGAGTGTTGATGAGGCCC	-0.947367	-0.566089
1724	AGCTCCTATTCAAGGTATTC	-0.362405	1.14797
1725	CCCATTTTTGCGCTGGAGGC	-0.810609	0.325327
1726	TCCACACGACTGGAGACAGT	-0.0333619	0.587902
1727	TCCTGTGCGGGGATTAGTTT	-0.248014	-0.562786
1728	GGGATACGTCACGGCAGTCC	1.24889	0.597942
1729	CGGAATTCTATAGCTGGGGG	-0.872778	-0.0870379
1730	TCACCTCAGCTTCTGTTTCC	0.519539	-0.556811
1731	GGGTATGTGGACCAGAATGC	0.697538	0.832231
1732	TAATTGGTATATCCTAATAC	-0.797227	-1.50188
1733	CATAAGGATTTTTGCTGTCC	0.680531	0.665581
1734	GGGTTACTTTCGTAACCTTG	0.172076	0.0333127
1735	CCAAGTCGATCGGTAAATTC	-0.0993704	0.504187
1736	GGGAATTACGTTGGGGGACA	0.353915	0.515441
1737	TTGCTTAGTACGGCGGTGTA	-0.973229	-0.58852
1738	GGGTCTGATCGGGTCCGCGG	-1.54347	-0.759725
1739	AGCCGATTGTATTCTGCATA	1.62946	1.54237
1740	CCGTCTGCGCTCTATGTACG	0.11539	0.0772119
1741	TGAGAGGTTGCTCTGGTGAT	0.703797	-0.039458
1742	GGATGGGTTCAAGGAGTTGG	0.133123	1.06551
1743	GTATCTTAAGGACATTCGGC	-0.397132	-0.0441006
1744	GGCGGGTCGAGTGAGCTACA	0.437077	0.315959
1745	GGTAGGGAGGCCGGGAGGCT	-0.790563	-1.03315
1746	GGGCGTCAAATTTTATTGCT	1.32689	2.04546
1747	GCTGACGTTTGCATTATTAC	1.97513	1.62186
1748	TGTGCTCGTTGTTGTGCGTT	2.20802	1.95481
1749	TGGCCTGCGGTGCGAGGGAG	0.420004	-0.792101
1750	AATTAAGCATGATATGCTAA	1.21837	0.536848
1751	TTATAAGTACATCTGGGGTA	-0.7175	-0.558603
1752	TATTCGCAGGTGACGGTGCA	-1.25807	-0.675456
1753	CAATTCGCGTGGCGTCCCGG	0.803332	0.451456
1754	GTGGGCATGTGTAAACACGT	-0.164959	0.232622
1755	TGAAACCTGCCTGTTTGGGG	-0.196668	0.472936
1756	TACAGGTGGGTCACATGGGA	-0.401026	0.0217248
1757	TAGGTAAGAGTTTTGGTGGT	0.928345	0.120776
1758	AATATCACGGAAGCTTTTAA	0.331648	0.175369
1759	AGTTCTCAGCGTGCTGCGTT	-0.692055	-0.520955
1760	TGTGGCTGGAGGGTGAAGGA	0.861513	-0.536053
1761	TCCCGGTCCAATGTGCGGTT	0.203967	-0.6213
1762	AGTACCACGCATTACCAGCC	-1.42799	-0.847269
1763	TCGTTAAGATTAACTCAGGC	-1.66746	-1.15079
1764	AGTCAACATTCTACACAGGC	1.16968	1.26623
1765	GTTGTCCTCCCAATACTGCT	-0.752057	-0.35097
1766	GGTGGTAATAGGCGTACGTG	0.357268	0.221181
1767	ATTTCTGCGGAGGGTGGTGG	-0.995034	-0.296284
1768	GAGGCCGTGTACTTGACAGT	0.844502	0.756625
1769	CGTGTGTTAAAAAAGTTCTT	0.934577	0.265043
1770	GAGAGGCAGTTTGGCCTCGC	0.321356	1.40505
1771	GACGTGGATCGCGGTATCTC	-0.362405	0.876478
1772	TGTAATGGATGGCCCGCGTG	0.349614	-0.334419
1773	CGCTATGTAGATACGTATAT	1.84147	2.22852
1774	AGCGCGCCCAGGCAGTTGAA	-0.431261	-0.251027
1775	AACATCTAGCTACACGATTG	0.790026	0.00584088
1776	GTCGAGATCGGATGGGAAAT	-0.362405	-0.0405053
1777	TGGTATGGGAGTGTCAAAGG	0.580044	-0.152972
1778	GGACGACGATGACGTGCGTT	0.106696	-0.243271
1779	TTGTTGCAGCCGGGTCTGGC	-0.33503	-0.0774084
1780	GACGCGATTAATTCTCATTT	0.691306	-1.91938
1781	TGACTTACTTTAAGCGTTCA	0.354909	-0.451064
1782	TAGCCTCGTGGTCAGTGACT	0.130497	0.0323633
1783	TTAGTGACGGCGTGAGGCGT	-0.687206	0.0818364
1784	AAACCTGATGTATCGAGTGC	1.74193	0.443189
1785	TAATGTTTCAGCAGGGATGG	-0.733802	-1.0755
1786	GTGGGATGGTGCTCAGTATT	0.227359	-1.31017
1787	GACGTGTATTGTTGCTCTGT	-0.371279	-0.214596
1788	TGTACTAGGCCTCCTGTCAA	-1.56388	-0.919382
1789	CCCAGTCTTCAATTCAATTG	-0.124802	0.295631
1790	TTATTAGTACGTAAGGGAAC	0.190136	0.778304
1791	GGCTGTCCAATAGGTATTGG	0.212679	-0.285509
1792	GGGGTTGACTGGTTTCGGTT	0.400638	0.0444361
1793	ATTTTGCGGAGTTTTTCGGA	-0.235348	0.162793
1794	ACTCCGAATAGCTAGGCTTC	0.458478	-0.217865
1795	GGCTCCGAGGTGGGGAATGT	0.91993	1.48763
1796	TGTCACTCCAGGAGGACCGA	1.20588	1.70786
1797	ATTTAGTAGCTGGGCTTGCT	-0.359154	0.0292362
1798	AGCGCTCCTTCATATGGTTG	-1.40491	-0.605189
1799	CTGTTTTTTGGTCTTATCTA	0.55871	-0.672742
1800	CGAGTTTAAATTCTGGCGGC	-0.11821	0.065897
1801	CCTAGAACGTATATACATGA	-3.65039	-3.15204
1802	GGTACAATAGAAACAAGTGC	0.528938	0.332157
1803	AGATCAAACGGTACGAGGGC	-0.453084	0.660699
1804	CACATCATACCTTGTTTAAT	0.382262	-0.0517661
1805	TGGCGGTCTGGGGCTGGCAG	-1.04466	-1.57049
1806	ACATATCTCCTGCCCCGTGC	0.183936	-0.712931
1807	TGGACTTATGATGGAGCACA	0.277985	-0.215206
1808	ATGCATTAGAAGTCTGGTGT	-0.508805	0.345644
1809	TATCATTTTGATCCCACTGG	0.957661	-0.038026
1810	AATTGCGTGGCTTGAATATT	-0.0349425	-0.327771
1811	GGCAGGGCGAAATTAACACC	0.442372	0.672636
1812	TTTAGTATGTTCTCGTTGTC	-0.650386	-0.0828803
1813	TTCAAATACAGACGTTCGGT	-0.139424	0.518513
1814	CATAAATCTTGCCAGAGTGG	0.478897	-0.17543
1815	CTTCAGGGTGCGCCAAGATA	-1.25807	-2.04997
1816	CATTGTGGAGATGAAAGGTG	0.36342	0.0206759
1817	ACTTGGTATACGTTTCGTAT	-0.0811904	-0.398549
1818	AGGTTGGTGGGCTCGATTCC	-2.25807	-2.03803
1819	TAGCGATGGGCCCAGGGGTA	-0.459702	-0.514991
1820	GGCCAATAATCATGGGGGGA	0.489224	0.302746
1821	GGTCCGTGCCGTTAATCCAT	0.0156135	-0.234883
1822	ATTATGTTACTTTGAGTTCT	0.785001	-0.188814
1823	ATTGAAATACGTGCAGACGT	0.305292	0.360022
1824	CGGCCGAGTTAGTTTCTTAA	-0.412886	-0.298648
1825	TGTATATGTCATCAGAGTGC	0.299414	0.111688
1826	ACCAGGACGTCGGGTGGGGT	0.0574337	0.405329
1827	GGTTGCGCAGACGCCTGTGC	-0.103558	-0.121613
1828	GCGGCGGTGCGTAGTAGCAA	0.391435	0.393148
1829	GGCTATGACGGGGAAGTTGA	-0.106065	-1.06312
1830	TGGATTTTTTCAGCTGTGCA	1.54262	0.010968
1831	TGATTGGGATCTCATTGGTA	0.0980757	0.115517
1832	CATATTTGCCTTTTGGTGGG	0.420004	0.0333127
1833	CTCGATCCTCACGGAGTCCC	0.504893	-0.151389
1834	TGGGTTCGTATAGTCGTGAG	0.626455	-0.318737
1835	TGCCACCGTCGGCGTCCGGC	-0.375905	-0.376818
1836	GCCGCTGAGGTAGCCGGCCA	0.0231136	0.144235
1837	TATCGTCGTGCATGTCGACA	-0.224901	0.3787
1838	TATCTTGAGCATCCCACTTA	0.269179	-0.475463
1839	CAGCGGACTTTCTCGGGCGG	1.68304	1.33543
1840	GCGCGTCCCAGGGCATTGCA	3.9814	4.46831
1841	TTTAGTTTGGAGCTGGGCGT	-2.48046	-1.54499
1842	GCAGGTTTCTACAGCGGTGG	0.487118	-0.0558184
1843	TTGTAAGGTCGTAGGGGCCA	0.060754	-0.217865
1844	ATCGGGGCTCTCGGTGTTAG	-0.828817	-0.39582
1845	CGCGGTCCTTACTGCTTAGG	-0.61562	-0.307759
1846	TTGGGATTTGATTGGTCAAT	-0.208486	-0.398251
1847	GCCACGAGTGTGGACCGTGA	-0.901924	0.711875
1848	GGGGGTTAGTCTTAGGTGTC	-1.54347	-1.59745
1849	TTTCATGATGTTGTTTGATT	-0.137573	-0.622733
1850	AATGATTCGAAGTCGAGAGT	-2.23535	-1.2673
1851	ATGCCTAATGGACATGTGGG	-0.00129274	0.180154
1852	CACATGCGTGAAGGATGGCG	0.671543	0.0255771
1853	TCTTATCCAAGATTGCATAA	0.803332	-0.0323905
1854	TGAAGCTATGTCTTTACATG	-0.103558	-0.454237
1855	CAAGTTTATGTGCGGTGAGG	0.540298	-2.18242
1856	TTTTCCATGAAGGCGTTGAC	-0.0654231	0.135355
1857	GGGTTGGAAGTCGGTAGGGC	0.191735	-0.38753
1858	GTACGTTGTAGCATGAGGTG	-0.704324	-0.684575
1859	GACGTTCACTTGACAGTAAG	-0.114835	-0.265777
1860	TTAGATGCTTTAATATTTGG	-2.34553	-2.50434
1861	AGCTGCCACATGGTTCGTGG	-0.0881432	0.145982
1862	GGGCCGTTGGAATCGCGCGG	-1.10607	-0.366128
1863	TATTCACCTTGAGCGTTGGT	0.0414921	-0.105057
1864	AGTGATCCACGGCCATCCTG	-0.124601	0.146399
1865	GCGAGTAGGTCCCTGGGCGA	5.25719	5.59775
1866	TTTATGTCCAGTGCACGACA	0.123022	0.385829
1867	CGCGTTAAAGGGTAGTTGTC	1.31059	1.14148
1868	TTATTTTGCCCTGTGGGCCG	0.234137	0.314052
1869	TGCGCGGTGAGTATTCCACT	-0.40646	-0.632387
1870	CGCGGTGTCAAGAACCCTCG	0.654469	-0.943228
1871	GTTGCTAGGTTGACGTCTGA	-0.469216	-0.728083
1872	GGGCGAAGGGGTGAGTGTGG	0.567157	0.266225
1873	ATTCCCGTTTTGTAGATTCC	-0.108925	0.324544
1874	TGAGGAGATGGGGAAGGAGG	0.420004	-0.640522
1875	TGTGTACCGTTGGTCCTTTG	-0.415609	0.0170533
1876	CGCAGGAGGTAGCGGCGGGC	-0.585756	-0.919382
1877	CCTAGCTGTCTCGTGGCCTC	1.73411	1.17887
1878	TGTGTAGGTGTATTCGGTGT	0.0112919	-0.114853
1879	AGTCGTGAGAAGCTCGTACG	-0.692299	-0.0888418
1880	GGACCAGCGGGTGCTGAGCG	-0.00530208	0.468849
1881	TAAGGTGAGCTCTGATCCCG	0.232918	0.791112
1882	ATTGTCGTCTTATACGGAAC	-0.693454	-0.904508
1883	ATTGTGTGTGATCGAGATGT	-0.478713	-0.147589
1884	CCGAGTCATGTTGGTATAAA	0.316168	-0.0231855
1885	TGAGAATACGCTTATGCGGT	0.313089	0.472936
1886	TCGGCGGCTGTGCTCTGGTT	-0.205196	-0.0280878
1887	GGGGGTCAGTTGATGACGTA	0.26876	0.456485
1888	GATGATTTAGAATGCCTCCG	2.68566	2.83496
1889	GAAGGTAAATCCAAGCCCTA	-0.116049	0.691268
1890	CTCCCGTTGATTCGTTCCTA	1.44648	-0.573206
1891	TTATAAGCCATTAGCACTGT	1.3197	0.817584
1892	CATCCGCCTTGGGCGAACTG	0.586654	0.41962
1893	AGTTAATGGGTTTGGCAGGG	0.874035	0.398794
1894	GCTTACTGGACTACGGCACT	-0.200583	-0.574733
1895	GGCCAGTGATTGGCGACGTT	0.341394	0.644101
1896	AGGGTGGTAATCAGACTGCA	-0.561849	-0.319919
1897	ACGTCGTGTTACGGGGAACG	-1.65039	-0.509991
1898	AATTGTGCGTGTATTAGTGG	0.556065	0.561745
1899	GTGCTGCTGTCGTCTGTTGT	-0.00700639	0.430561
1900	CGAACTTGTTTTGCGGGCAC	1.19761	1.02677
1901	GGTGGAGGTAGGGGATTATG	-0.667459	-1.41104
1902	TGTTTAATCCTCGATCGAAG	1.07567	-0.492484
1903	CCCCTACAGGGAATGGCGCC	0.630221	0.70004
1904	TTTGTTGGAATGTTTTGCAC	0.0489096	0.556459
1905	AGTTGATAATGGGAGCGTGT	1.01495	0.987509
1906	CTCAAATTAAACGTGTCCGA	-1.0788	-0.875234
1907	GTCATCGGAATGTCCTTGAG	1.15697	0.761001
1908	TAATCTTTAAGTATGTATTC	0.945465	-0.609426
1909	AGTGCAATATTTCGTGCTGT	-0.145593	0.207199
1910	GTGTGCGGTACGTAAACTGT	0.57966	0.680328
1911	GTGGATCCAGACACTCGGTG	0.420004	-0.060854
1912	ACTTTTGTGCATGTTCTTTC	0.308972	0.231435
1913	AGGTATACCAAGGATAGTGT	-0.765863	-0.496927
1914	CAGGCGGAGCGTCTGACTCA	-0.579996	-1.59745
1915	TTGCTCGCTGGCCTGCGGTG	-0.958508	-0.664568
1916	TATGTTCGGGAGATGTACCA	0.326894	-1.87047
1917	TTAGCGGGGCCCCGTGACGG	-1.30246	-1.73392
1918	CCATGGCCGATTTGTACATC	0.232918	0.0399765
1919	GCTGGTCTTATACAGCTGGT	-0.6784	-0.324435
1920	ATGTACACGATTAGGGGCAG	0.2825	0.746501
1921	GCCGCACAGGGGCTGTAGAG	0.396157	0.223949
1922	TTATGGCCCCTTTCTGCTTT	0.941241	0.843543
1923	TTATTATCTGTTGACGTATG	-0.0494815	0.42831
1924	CATTTTGGGCGGGGAGTCCC	-0.743495	-1.21412
1925	CTAGTTGTATAATCCAGTTG	0.3216	0.631365
1926	TTGATGACTGGGTGTGGGCC	0.254666	-0.0179454
1927	CTACTTTCGTGATCTTGTTT	0.626455	0.685853
1928	TGTGTCCCACTTTGGACTGT	0.469852	0.402547
1929	CATTTGGAGTGGCCAGTGTG	-0.00530208	-0.527064
1930	TCCAAGTGAAGGGTAAATGG	-1.94176	-1.51172
1931	TGTTTGGAGATCTCGTGGCC	2.3586	1.33543
1932	AATTTTCAGGCATCACGATG	0.119001	-0.242358
1933	GGTAGCCTCCTATGGCGTGA	-4.06542	-3.14177
1934	GTAAGAGAGGCGGATGTTGC	0.376282	-0.220086
1935	TACTGTAGATTGCTTCGCAG	-0.0160954	-0.46535
1936	CCGTTCCCTCTCCACGGACC	-0.28454	-0.0685669
1937	ATCGTTTCAGGGCCGAGCCT	0.00117467	-1.14177
1938	GGTTACGTTAGGCCGCGGCC	-0.369576	-0.705978
1939	CGAGCCGTATAGCTTTCAGG	0.751986	0.00327637
1940	CGAAACCCGGGTCCCTTATG	1.00497	0.747682
1941	TATTGATGCAGCTCTCGTCG	5.23618	6.46267
1942	TAGTCGGCAAATATGGAGCG	0.124837	-0.263623
1943	CATGTACGGGTTGCTGAATG	0.728126	0.368896
1944	GGGATTCTAGGCCCGAGATA	0.305833	0.542724
1945	CTAATAGACCCGTGTTAAGA	0.509271	1.13951
1946	ACTTGTTGGGCTATCGGGGA	0.522763	0.267195
1947	CGCTGGTTAAGTTTAGGGGA	-0.958508	-0.910129
1948	TGTTCTCGGAGGGTCCTTGA	-0.0654231	-1.54854
1949	ACGGCTGGTGTCGAGGTGGC	-0.460415	0.0896072
1950	CCGGATTCTGTTAGCAGCCT	0.33821	0.626053
1951	CAGTGCCCACCTCCTGTTCG	0.386451	1.04788
1952	CAGTAGGTGATGACCGGCTC	0.26876	0.446048
1953	GGTGTGTTTACGTTTCTGGC	-0.379084	0.261684
1954	TATACTAGGTATTTCACTTC	-1.03943	-1.02195
1955	GGATAGTAAATTCAATGATC	-0.373545	0.28124
1956	GTTCGGTCGGAGGGGTGTTA	-0.258068	-0.0422383
1957	GGGTCCTCGGGTCGGAGGTT	-0.757301	-0.19746
1958	AAAAACGTTAGCGTTTGTTG	-0.316962	0.629957
1959	GATGACGAGACCATTTGCAT	-0.287131	-0.186592
1960	ACACGCAGTGAATCACCCTG	-0.304479	-0.134183
1961	ACTTTTAGTATAGGATTTCA	1.58993	1.82881
1962	GGGAAACTTAGTTATTGACG	-0.132537	-0.131602
1963	TAGCTACGGTGGTCTAAAAT	-0.217426	-0.413029
1964	CCGGATGGCAAGCGGAGAGT	0.56636	-0.0439039
1965	TGAAGGCTCAGAGGCTCACA	-0.190954	-0.12563
1966	TCGTTTAGGTGGATCCGAAT	-0.13042	-0.337955
1967	ATTGTTACTTGGTGGTTAGT	0.934577	0.187041
1968	ATTAGCTGGCTATGCGACGA	-0.194503	-0.0721339
1969	TACGCCGATATTGGTTTGTC	1.35252	2.08062
1970	TTGGAACTCTGTGGAGCTCC	0.343382	0.25297
1971	TGGTGGTAGATGGCATGCCT	-0.505996	-0.870472
1972	TGGCACTGTACCAGGGACAG	-0.314074	0.0449946
1973	TGTCGAAAGGGTTCTAGGTA	-0.411873	-0.863968
1974	TTATTCGGTGAGGAGGGTAG	-0.264732	0.204901
1975	GCGCGGACCGCTCTAAGATG	2.63884	2.21289
1976	GTCGAAAAGCGATGCATAGT	-0.0774959	0.1733
1977	GGGTTTTCTTCTGACAGTAT	0.313089	0.577225
1978	GAGGCGAGGTTAGACCGTTC	0.924796	0.798314
1979	TTGTTAAAGGGTGTGGGGGT	0.354909	0.11304
1980	CCTTCAATTGTAGGGCTCGT	-0.68593	0.490942
1981	CCTCGTACAAGCTTGATGCG	0.741932	0.42563
1982	GGGTTATCTACTGCAGTGGC	-1.39557	-0.880387
1983	AGCTGCCTGCTAGTTCAGGT	-0.407235	-0.796323
1984	GTCTAAACGTGATGGGGATT	-0.531087	-0.255347
1985	GGTAGGCAGTAGGTCAGGGA	-0.373545	-0.95109
1986	GTGAGTCCTACGTCAGCAAT	0.420004	1.35008
1987	CTTACCTGACGGGGGGAGCG	-0.755568	-0.692232
1988	TTTGGCGCTAGATTTGAGGA	-0.0236029	-0.992313
1989	CTGTATGGGATCAATATGGG	0.28942	-0.687651
1990	GGTCAAGGGCGCTTAGTCCC	-1.16496	-0.970263
1991	GGTAGTATAGTAAATTGGTA	0.773364	0.0622399
1992	CGGGAGAATCGGTTTGGCAG	1.92808	0.982577
1993	GTTAGCGACTGTCAATTAGG	-0.967019	-0.518598
1994	TGTGATGCGGGGCTCGTGGT	-0.729743	-0.31366
1995	TCTCATTTGGGCGAGGAACA	4.59967	4.44549
1996	CAGGCTTGTAAAACTTCTCT	0.420004	0.741753
1997	TGCAAAGGGTTACGGTCTTG	-0.392718	-0.127968
[truncated: 25,580 more rows]

## Sheet: Figure3d
Source data used for Figure 3d
gene_name	locus_tag	set1IT001	set2IT049	class
thrL	BW25113_0001	-0.161028	0.157041	nonsig
thrA	BW25113_0002	0	0	nonsig
thrB	BW25113_0003	-0.166199	-0.251472	nonsig
thrC	BW25113_0004	-0.0298766	-0.37165	nonsig
yaaX	BW25113_0005	0	0	nonsig
yaaA	BW25113_0006	0.231858	-0.0543357	nonsig
yaaJ	BW25113_0007	0.225741	0.278308	nonsig
talB	BW25113_0008	-0.035937	-0.0676188	nonsig
mog	BW25113_0009	-0.128091	-0.0148496	nonsig
satP	BW25113_0010	-0.0197619	-0.128787	nonsig
yaaW	BW25113_0011	0.119151	0.154164	nonsig
yaaI	BW25113_0013	0	-0.0225603	nonsig
dnaK	BW25113_0014	-0.109598	-0.767087	nonsig
dnaJ	BW25113_0015	2.08484	1.79772	sig
insL1	BW25113_0016	0.342039	0.633783	nonsig
mokC	BW25113_0018	0	0	nonsig
hokC	BW25113_4412	0	0	nonsig
sokC	BW25113_4413	0	0	nonsig
nhaA	BW25113_0019	-0.738801	-0.552615	nonsig
nhaR	BW25113_0020	0	0	nonsig
insB1	BW25113_0021	0	0	nonsig
insA	BW25113_0022	0	0	nonsig
rpsT	BW25113_0023	-0.404874	-0.415614	nonsig
yaaY	BW25113_0024	-0.0855588	1.32194	nonsig
ribF	BW25113_0025	0.10659	0	nonsig
ileS	BW25113_0026	-0.436871	0.170673	nonsig
lspA	BW25113_0027	-0.317734	-0.217176	nonsig
fkpB	BW25113_0028	-0.119066	-0.163119	nonsig
ispH	BW25113_0029	-0.112056	0	nonsig
rihC	BW25113_0030	0.0875903	0.0736867	nonsig
dapB	BW25113_0031	0.71841	0.788819	nonsig
carA	BW25113_0032	0.185381	0.217073	nonsig
carB	BW25113_0033	-0.650386	0.0244356	nonsig
caiF	BW25113_0034	0	-0.0528145	nonsig
caiE	BW25113_0035	-0.176997	0	nonsig
caiD	BW25113_0036	-0.230387	-0.223446	nonsig
caiC	BW25113_0037	0	-0.0454097	nonsig
caiB	BW25113_0038	0	0	nonsig
caiA	BW25113_0039	0.676432	0.627949	nonsig
caiT	BW25113_0040	0.359918	-0.263222	nonsig
fixA	BW25113_0041	-0.0636852	-0.14824	nonsig
fixB	BW25113_0042	0.0435915	0	nonsig
fixC	BW25113_0043	0.215842	0.110598	nonsig
fixX	BW25113_0044	0	0	nonsig
yaaU	BW25113_0045	0	-0.00395082	nonsig
kefF	BW25113_0046	-0.286194	-0.324038	nonsig
kefC	BW25113_0047	0	-0.0527227	nonsig
folA	BW25113_0048	-0.0471603	-0.0182984	nonsig
apaH	BW25113_0049	0	0	nonsig
apaG	BW25113_0050	0	0	nonsig
rsmA	BW25113_0051	-0.243543	0	nonsig
pdxA	BW25113_0052	-0.0984549	-0.496878	nonsig
surA	BW25113_0053	-0.437401	-0.113057	nonsig
lptD	BW25113_0054	NA	NA	nonsig
djlA	BW25113_0055	NA	NA	nonsig
rluA	BW25113_0058	-0.237718	-0.0570279	nonsig
rapA	BW25113_0059	NA	NA	nonsig
polB	BW25113_0060	0.498426	0	nonsig
araC	BW25113_0064	0.015333	-0.0526796	nonsig
yabI	BW25113_0065	0.132869	0.000575286	nonsig
thiQ	BW25113_0066	0	0.122395	nonsig
thiP	BW25113_0067	0.269149	0.289906	nonsig
thiB	BW25113_0068	0.364225	0.397016	nonsig
sgrR	BW25113_0069	0.261675	0	nonsig
sgrS	BW25113_4577	0.0248792	0	nonsig
sgrT	BW25113_4662	0	0	nonsig
setA	BW25113_0070	1.2637	1.298	nonsig
leuD	BW25113_0071	0.245168	0.102509	nonsig
leuC	BW25113_0072	0.321428	0	nonsig
leuB	BW25113_0073	0	-0.0975421	nonsig
leuA	BW25113_0074	-0.0239249	-0.015052	nonsig
leuL	BW25113_0075	-0.235038	0	nonsig
leuO	BW25113_0076	-0.23403	-0.420828	nonsig
ilvI	BW25113_0077	0.0836277	0	nonsig
ilvH	BW25113_0078	-0.100114	-0.259071	nonsig
cra	BW25113_0080	-0.477831	-0.348852	nonsig
mraZ	BW25113_0081	0	0.109302	nonsig
rsmH	BW25113_0082	0.326298	0.216736	nonsig
ftsL	BW25113_0083	-0.135448	0	nonsig
ftsI	BW25113_0084	0.173402	0.878069	nonsig
murE	BW25113_0085	-0.0485043	0.0208473	nonsig
murF	BW25113_0086	0	0.0610133	nonsig
mraY	BW25113_0087	0.918102	0.885715	nonsig
murD	BW25113_0088	-0.0566995	0	nonsig
ftsW	BW25113_0089	0	0	nonsig
murG	BW25113_0090	0.651165	0.729853	nonsig
murC	BW25113_0091	0.846717	0.745729	nonsig
ddlB	BW25113_0092	0.665422	0.625921	nonsig
ftsQ	BW25113_0093	0.20518	0.095	nonsig
ftsA	BW25113_0094	0	-0.222807	nonsig
ftsZ	BW25113_0095	-0.647228	0.104468	nonsig
lpxC	BW25113_0096	NA	NA	nonsig
secM	BW25113_0097	-0.0421977	-0.143865	nonsig
secA	BW25113_0098	0.790544	1.22074	nonsig
mutT	BW25113_0099	0.367991	0.172702	nonsig
yacG	BW25113_0101	0	0.194936	nonsig
zapD	BW25113_0102	0.611519	0.777916	nonsig
coaE	BW25113_0103	0	0	nonsig
guaC	BW25113_0104	0.30382	0.244986	nonsig
hofC	BW25113_0106	0.223133	0.21015	nonsig
hofB	BW25113_0107	0.273041	0	nonsig
ppdD	BW25113_0108	0.0616778	-0.0274168	nonsig
nadC	BW25113_0109	0	0	nonsig
ampD	BW25113_0110	0	-0.0241634	nonsig
ampE	BW25113_0111	-0.28773	-0.168143	nonsig
aroP	BW25113_0112	0.518473	0.432346	nonsig
pdhR	BW25113_0113	1.26224	1.03749	nonsig
aceE	BW25113_0114	NA	NA	nonsig
aceF	BW25113_0115	-0.665759	-0.793809	nonsig
lpd	BW25113_0116	-0.290931	-0.393385	nonsig
yacH	BW25113_0117	0.363835	0.441854	nonsig
acnB	BW25113_0118	-1.52277	-2.24921	nonsig
yacL	BW25113_0119	0.326894	-1.87758	nonsig
speD	BW25113_0120	0	0	nonsig
speE	BW25113_0121	0	-0.210022	nonsig
yacC	BW25113_0122	-0.173571	-0.0277241	nonsig
cueO	BW25113_0123	0.792863	0.724115	nonsig
gcd	BW25113_0124	-2.42239	-1.55011	sig
hpt	BW25113_0125	0	0.183365	nonsig
can	BW25113_0126	0.361216	0.0413693	nonsig
yadG	BW25113_0127	0	0	nonsig
yadH	BW25113_0128	0.928081	0.90634	nonsig
yadI	BW25113_0129	0	0	nonsig
yadE	BW25113_0130	0	-0.145141	nonsig
panD	BW25113_0131	-0.169373	-0.160438	nonsig
yadD	BW25113_0132	-0.0912341	-0.00134215	nonsig
panC	BW25113_0133	0	0	nonsig
panB	BW25113_0134	-0.0457679	0.0620242	nonsig
yadC	BW25113_0135	0	0	nonsig
yadK	BW25113_0136	-0.304697	-0.116439	nonsig
yadL	BW25113_0137	-0.685668	-0.0501683	nonsig
yadM	BW25113_0138	-0.00783326	-0.235845	nonsig
htrE	BW25113_0139	-0.682873	-0.550737	nonsig
yadV	BW25113_0140	0	0.0563865	nonsig
yadN	BW25113_0141	0	0	nonsig
folK	BW25113_0142	0	0	nonsig
pcnB	BW25113_0143	3.36396	3.72348	sig
gluQ	BW25113_0144	0	0	nonsig
dksA	BW25113_0145	-1.33094	-1.72883	nonsig
sfsA	BW25113_0146	0	0	nonsig
ligT	BW25113_0147	-0.0730662	0	nonsig
hrpB	BW25113_0148	0.0414921	1.59385	nonsig
mrcB	BW25113_0149	2.0143	2.12401	nonsig
fhuA	BW25113_0150	1.04616	1.01284	nonsig
fhuC	BW25113_0151	0	0.148289	nonsig
fhuD	BW25113_0152	0.0714054	-0.000641203	nonsig
fhuB	BW25113_0153	0.0419235	0.0853117	nonsig
hemL	BW25113_0154	-0.441671	-0.1697	nonsig
clcA	BW25113_0155	0	0	nonsig
erpA	BW25113_0156	-1.19729	-1.78419	nonsig
yadS	BW25113_0157	-0.288344	-0.537456	nonsig
btuF	BW25113_0158	0	0	nonsig
mtn	BW25113_0159	-0.279013	-0.130142	nonsig
dgt	BW25113_0160	0.174441	-0.0539681	nonsig
degP	BW25113_0161	-0.693951	-0.332088	nonsig
cdaR	BW25113_0162	0.424619	0	nonsig
yaeH	BW25113_0163	0	0.137143	nonsig
yaeI	BW25113_0164	-0.0860261	0	nonsig
dapD	BW25113_0166	-0.170679	-0.105882	nonsig
glnD	BW25113_0167	-1.02284	-0.460081	nonsig
map	BW25113_0168	0	-0.511613	nonsig
tff	BW25113_4414	0.661028	0.850999	nonsig
rpsB	BW25113_0169	0.462083	0.228663	nonsig
tsf	BW25113_0170	0.284727	0.346803	nonsig
pyrH	BW25113_0171	0	0	nonsig
frr	BW25113_0172	0.265385	0.708279	nonsig
dxr	BW25113_0173	0.816946	0.687837	nonsig
ispU	BW25113_0174	0.381085	0.479676	nonsig
cdsA	BW25113_0175	0.848842	0.772558	nonsig
rseP	BW25113_0176	0.567945	0.662064	nonsig
bamA	BW25113_0177	0.511634	1.66731	nonsig
skp	BW25113_0178	-1.34553	-2.08551	nonsig
lpxD	BW25113_0179	-2.05509	0	nonsig
fabZ	BW25113_0180	0	0	nonsig
lpxA	BW25113_0181	-1.41904	-1.39624	nonsig
lpxB	BW25113_0182	-0.246959	0	nonsig
rnhB	BW25113_0183	0.0145696	0	nonsig
dnaE	BW25113_0184	NA	NA	nonsig
accA	BW25113_0185	-0.406636	-0.181477	nonsig
ldcC	BW25113_0186	-0.288988	-0.161267	nonsig
yaeR	BW25113_0187	0.100107	0.140123	nonsig
tilS	BW25113_0188	0	0	nonsig
rof	BW25113_0189	0.765017	0.425895	nonsig
yaeP	BW25113_4406	0	0	nonsig
yaeQ	BW25113_0190	0.718403	1.14846	nonsig
arfB	BW25113_0191	0.00400594	0.0859317	nonsig
nlpE	BW25113_0192	1.05237	1.03765	nonsig
yaeF	BW25113_0193	0	0.094356	nonsig
proS	BW25113_0194	-0.51812	-0.126655	nonsig
tsaA	BW25113_0195	0.167183	0.382766	nonsig
rcsF	BW25113_0196	0	0	nonsig
metQ	BW25113_0197	-0.898078	-1.49438	nonsig
metI	BW25113_0198	0	-0.0662104	nonsig
metN	BW25113_0199	0.0632449	0	nonsig
gmhB	BW25113_0200	NA	NA	nonsig
rrsH	BW25113_0201	NA	NA	nonsig
ileV	BW25113_0202	NA	NA	nonsig
alaV	BW25113_0203	NA	NA	nonsig
rrlH	BW25113_0204	NA	NA	nonsig
rrfH	BW25113_0205	0.197611	0.412197	nonsig
aspU	BW25113_0206	0	0	nonsig
dkgB	BW25113_0207	-0.0218338	-0.0705939	nonsig
yafC	BW25113_0208	0	0	nonsig
yafD	BW25113_0209	-0.264778	-0.0656212	nonsig
yafE	BW25113_0210	0	0	nonsig
mltD	BW25113_0211	2.72571	2.79461	sig
gloB	BW25113_0212	0	0	nonsig
yafS	BW25113_0213	0	0.509766	nonsig
rnhA	BW25113_0214	0	0	nonsig
dnaQ	BW25113_0215	0.453266	0.290555	nonsig
aspV	BW25113_0216	0	0	nonsig
yafT	BW25113_0217	-0.332595	-0.330265	nonsig
ykfM	BW25113_4586	-0.124615	0	nonsig
yafV	BW25113_0219	-0.261253	-0.271843	nonsig
ivy	BW25113_0220	0	-0.125111	nonsig
fadE	BW25113_0221	-1.74681	-0.735353	nonsig
gmhA	BW25113_0222	0.662611	0.636423	nonsig
yafJ	BW25113_0223	0	0	nonsig
yafK	BW25113_0224	-0.295663	-0.422556	nonsig
yafQ	BW25113_0225	0	0	nonsig
dinJ	BW25113_0226	0	0	nonsig
yafL	BW25113_0227	-0.209632	-0.0309079	nonsig
rayT	BW25113_0228	0	-0.107003	nonsig
dinB	BW25113_0231	-0.152062	0	nonsig
yafN	BW25113_0232	0	0	nonsig
yafO	BW25113_0233	-0.195847	-0.480532	nonsig
yafP	BW25113_0234	0	0	nonsig
pepD	BW25113_0237	-0.371184	-0.214188	nonsig
gpt	BW25113_0238	-0.0245549	-0.342273	nonsig
frsA	BW25113_0239	0.0288774	0	nonsig
crl	BW25113_0240	-0.63261	-0.253574	nonsig
phoE	BW25113_0241	-0.130271	-0.0993525	nonsig
proB	BW25113_0242	-0.957672	-1.03028	nonsig
proA	BW25113_0243	-0.504564	-0.44649	nonsig
thrW	BW25113_0244	-1.23441	-0.929248	nonsig
ykfI	BW25113_0245	0	0	nonsig
yafW	BW25113_0246	0	0	nonsig
ykfH	BW25113_4504	0	0	nonsig
ykfG	BW25113_0247	-0.337338	-0.0838446	nonsig
yafX	BW25113_0248	0	-0.18702	nonsig
ykfF	BW25113_0249	0	0	nonsig
ykfB	BW25113_0250	-0.218831	0	nonsig
yafY	BW25113_0251	0.167781	0.189485	nonsig
yafZ	BW25113_0252	0	0	nonsig
ykfA	BW25113_0253	0.280705	0.336313	nonsig
perR	BW25113_0254	0.157296	0.0552253	nonsig
insI1	BW25113_0256	0	0.101781	nonsig
eyeA	BW25113_4690	0.0583815	0.25192	nonsig
insH1	BW25113_0259	-0.0510631	-0.267584	nonsig
mmuP	BW25113_0260	-1.30262	0	nonsig
mmuM	BW25113_0261	0	0.0775761	nonsig
afuC	BW25113_0262	-0.132202	-0.421996	nonsig
insB1	BW25113_0264	0.0565644	0	nonsig
insA	BW25113_0265	0	0	nonsig
yagA	BW25113_0267	0.547874	-0.276106	nonsig
yagE	BW25113_0268	0.075905	0	nonsig
yagF	BW25113_0269	-0.52387	-0.378806	nonsig
yagG	BW25113_0270	-0.0782092	-0.0248146	nonsig
yagH	BW25113_0271	-0.152203	-0.302169	nonsig
yagI	BW25113_0272	0.185061	0.121681	nonsig
argF	BW25113_0273	0	0	nonsig
insB1	BW25113_0274	0	0	nonsig
insA	BW25113_0275	0	0	nonsig
yagK	BW25113_0277	-0.784906	-0.599969	nonsig
yagL	BW25113_0278	-0.377482	-0.26643	nonsig
yagM	BW25113_0279	0	0	nonsig
yagN	BW25113_0280	-0.916667	-0.383482	nonsig
intF	BW25113_0281	-0.336364	-0.122271	nonsig
paoD	BW25113_0283	-0.305381	-0.306155	nonsig
paoC	BW25113_0284	0	-0.0790202	nonsig
paoB	BW25113_0285	-0.0137115	-0.00297164	nonsig
paoA	BW25113_0286	0	0	nonsig
yagU	BW25113_0287	-0.838024	-1.07211	nonsig
ykgJ	BW25113_0288	-0.0943212	-0.259654	nonsig
ecpE	BW25113_0289	-0.228827	0	nonsig
ecpD	BW25113_0290	-0.182991	-0.450002	nonsig
ecpC	BW25113_0291	0.563576	-0.108404	nonsig
ecpB	BW25113_0292	0	0	nonsig
ecpA	BW25113_0293	0.0747057	-0.169582	nonsig
ecpR	BW25113_0294	-0.0518285	0	nonsig
ykgL	BW25113_0295	-0.569168	-0.186543	nonsig
ykgO	BW25113_4506	0	0	nonsig
ykgM	BW25113_0296	0	-0.211626	nonsig
ykgR	BW25113_4671	-0.397273	-0.658351	nonsig
insE1	BW25113_0298	-0.137237	0	nonsig
insF1	BW25113_0299	0	0	nonsig
rclC	BW25113_0301	0	-0.290597	nonsig
rclB	BW25113_0303	-0.62104	-0.505679	nonsig
rclA	BW25113_0304	0	0	nonsig
rclR	BW25113_0305	-0.707	-0.64536	nonsig
ykgE	BW25113_0306	-0.559432	-0.845543	nonsig
ykgF	BW25113_0307	0	0	nonsig
ykgG	BW25113_0308	-0.611479	-0.0740023	nonsig
ykgH	BW25113_0310	-0.321643	0	nonsig
betA	BW25113_0311	-0.284853	-0.487406	nonsig
betB	BW25113_0312	0	-0.0965245	nonsig
betI	BW25113_0313	-0.0228223	-0.0515907	nonsig
betT	BW25113_0314	-0.728449	-0.932071	nonsig
yahA	BW25113_0315	-0.46624	-0.2682	nonsig
yahB	BW25113_0316	-0.35964	-0.0935288	nonsig
yahC	BW25113_0317	0	-0.207214	nonsig
yahD	BW25113_0318	-1.21985	-0.436225	nonsig
yahE	BW25113_0319	-0.0236572	0	nonsig
yahF	BW25113_0320	-0.314991	-0.208726	nonsig
yahG	BW25113_0321	0.0561157	-0.0797834	nonsig
yahI	BW25113_0323	0.763546	0.472778	nonsig
yahJ	BW25113_0324	0.937375	1.27757	nonsig
yahK	BW25113_0325	-0.529571	-0.299659	nonsig
yahL	BW25113_0326	0	0	nonsig
yahM	BW25113_0327	0	-0.461836	nonsig
yahN	BW25113_0328	-0.128013	0	nonsig
yahO	BW25113_0329	0.0465538	0	nonsig
prpR	BW25113_0330	0.335725	0.0278071	nonsig
prpB	BW25113_0331	0.0824501	0.0922701	nonsig
prpC	BW25113_0333	0.0260095	-0.179528	nonsig
prpD	BW25113_0334	0.0292896	-0.00585915	nonsig
prpE	BW25113_0335	0.273888	0.454266	nonsig
codB	BW25113_0336	0.340698	0.426801	nonsig
codA	BW25113_0337	-0.114964	0	nonsig
cynR	BW25113_0338	-0.57475	-0.829933	nonsig
cynT	BW25113_0339	0	0	nonsig
cynS	BW25113_0340	0	0	nonsig
cynX	BW25113_0341	0.197273	0.133414	nonsig
lacA	BW25113_0342	0.105401	0	nonsig
lacY	BW25113_0343	-0.0280433	-0.220597	nonsig
lacI	BW25113_0345	-0.387871	0	nonsig
mhpR	BW25113_0346	-0.303095	-0.267837	nonsig
mhpA	BW25113_0347	-0.12538	0	nonsig
mhpB	BW25113_0348	0.211645	0.0220335	nonsig
mhpD	BW25113_0350	0	0.219367	nonsig
mhpF	BW25113_0351	-0.0767219	0.0531944	nonsig
mhpE	BW25113_0352	-0.250107	-0.134437	nonsig
mhpT	BW25113_0353	0.224831	0.247613	nonsig
yaiL	BW25113_0354	0	0	nonsig
frmB	BW25113_0355	-0.205595	-0.247038	nonsig
frmA	BW25113_0356	-0.198447	-0.217759	nonsig
frmR	BW25113_0357	0	-0.0218679	nonsig
yaiO	BW25113_0358	-0.17919	0	nonsig
insC1	BW25113_0360	-0.0410763	-0.26643	nonsig
insD1	BW25113_0361	0	0	nonsig
yaiP	BW25113_0363	-0.24257	-0.0680944	nonsig
yaiS	BW25113_0364	-0.381415	-0.34606	nonsig
tauA	BW25113_0365	0	-0.129164	nonsig
tauB	BW25113_0366	-0.372994	0	nonsig
tauC	BW25113_0367	0	0.00116466	nonsig
tauD	BW25113_0368	-0.168073	-0.486389	nonsig
hemB	BW25113_0369	-0.267634	-0.0948672	nonsig
insF1	BW25113_0372	-0.0153927	0.0220347	nonsig
insE1	BW25113_0373	0	0	nonsig
yaiV	BW25113_0375	-0.484364	-0.436877	nonsig
ampH	BW25113_0376	-2.03319	-1.89029	sig
sbmA	BW25113_0377	0	0	nonsig
yaiW	BW25113_0378	0.92589	0.750923	nonsig
yaiY	BW25113_0379	0	0	nonsig
yaiZ	BW25113_0380	0	0	nonsig
ddlA	BW25113_0381	0	0	nonsig
iraP	BW25113_0382	-2.06507	-2.26487	sig
phoA	BW25113_0383	0	0	nonsig
psiF	BW25113_0384	0.0296272	0	nonsig
yaiC	BW25113_0385	0.894943	1.07171	nonsig
proC	BW25113_0386	0	0.0659133	nonsig
yaiI	BW25113_0387	0	0	nonsig
aroL	BW25113_0388	0.244623	0.434128	nonsig
yaiA	BW25113_0389	0.219064	0.313588	nonsig
aroM	BW25113_0390	0.0541461	0.186753	nonsig
yaiE	BW25113_0391	0	0	nonsig
rdgC	BW25113_0393	1.61492	1.91011	nonsig
mak	BW25113_0394	0.103069	0	nonsig
araJ	BW25113_0396	-0.306112	-0.0791713	nonsig
sbcC	BW25113_0397	NA	-0.234883	nonsig
sbcD	BW25113_0398	0.0238687	0	nonsig
phoB	BW25113_0399	0.373124	0.340085	nonsig
phoR	BW25113_0400	0.600336	0.167511	nonsig
brnQ	BW25113_0401	0.577377	0.659095	nonsig
proY	BW25113_0402	5.16878	5.07748	sig
malZ	BW25113_0403	0	0.0749716	nonsig
acpH	BW25113_0404	-0.587198	-0.634063	nonsig
queA	BW25113_0405	0	0	nonsig
tgt	BW25113_0406	1.2825	1.43292	nonsig
yajC	BW25113_0407	0.244027	-0.0292806	nonsig
secD	BW25113_0408	0.415729	-0.120396	nonsig
secF	BW25113_0409	0	0.120323	nonsig
yajD	BW25113_0410	0.290151	0	nonsig
tsx	BW25113_0411	0	-0.153121	nonsig
yajI	BW25113_0412	0.209429	0.161605	nonsig
nrdR	BW25113_0413	0	0	nonsig
ribD	BW25113_0414	0	0	nonsig
ribE	BW25113_0415	0	-0.341807	nonsig
nusB	BW25113_0416	-0.495025	-0.580639	nonsig
thiL	BW25113_0417	0	0	nonsig
pgpA	BW25113_0418	0.496437	0.371705	nonsig
yajO	BW25113_0419	0.269504	0.284956	nonsig
dxs	BW25113_0420	1.00816	1.37655	nonsig
ispA	BW25113_0421	0.622872	0.139782	nonsig
xseB	BW25113_0422	0.341301	0.488958	nonsig
thiI	BW25113_0423	-0.0192355	0	nonsig
yajL	BW25113_0424	0	0	nonsig
panE	BW25113_0425	0.0591818	0	nonsig
yajQ	BW25113_0426	0.661617	0.638629	nonsig
yajR	BW25113_0427	0.609571	0.590229	nonsig
cyoE	BW25113_0428	0.219824	0.272138	nonsig
cyoD	BW25113_0429	0.0593225	0.0683346	nonsig
cyoC	BW25113_0430	0.299102	0.346981	nonsig
cyoB	BW25113_0431	NA	NA	nonsig
cyoA	BW25113_0432	1.13287	0.698423	nonsig
ampG	BW25113_0433	1.05339	0.616397	nonsig
yajG	BW25113_0434	0	0	nonsig
bolA	BW25113_0435	-0.570664	-1.26775	nonsig
tig	BW25113_0436	-1.27237	-0.941142	nonsig
clpP	BW25113_0437	-0.330192	-0.747029	nonsig
clpX	BW25113_0438	-0.650083	-0.0374978	nonsig
lon	BW25113_0439	NA	NA	nonsig
hupB	BW25113_0440	-1.78398	-1.50621	nonsig
ppiD	BW25113_0441	-0.551096	-0.642339	nonsig
ybaV	BW25113_0442	0	0	nonsig
fadM	BW25113_0443	0	-0.00199665	nonsig
queC	BW25113_0444	-0.219688	-0.0810995	nonsig
ybaE	BW25113_0445	0.0708723	0.129574	nonsig
cof	BW25113_0446	-0.201802	-0.303582	nonsig
ybaO	BW25113_0447	-0.179747	0	nonsig
mdlA	BW25113_0448	0.0420976	0.101691	nonsig
mdlB	BW25113_0449	0.441709	0.491565	nonsig
glnK	BW25113_0450	0	0	nonsig
amtB	BW25113_0451	0	-0.0592539	nonsig
tesB	BW25113_0452	-1.00854	-0.445093	nonsig
ybaY	BW25113_0453	-0.985334	-1.03845	nonsig
ybaZ	BW25113_0454	-0.376829	-0.295822	nonsig
ffs	BW25113_0455	0	0	nonsig
ybaA	BW25113_0456	0	0	nonsig
ylaB	BW25113_0457	0.29256	0.473333	nonsig
ylaC	BW25113_0458	0	0	nonsig
maa	BW25113_0459	0	0	nonsig
hha	BW25113_0460	-1.01986	-1.14259	nonsig
tomB	BW25113_0461	-0.684432	-1.35221	nonsig
acrB	BW25113_0462	0.594178	0.56391	nonsig
acrA	BW25113_0463	0.786388	0.792619	nonsig
acrR	BW25113_0464	0.710913	0.524858	nonsig
mscK	BW25113_0465	NA	NA	nonsig
ybaM	BW25113_0466	-0.145054	-0.408991	nonsig
priC	BW25113_0467	0	0	nonsig
ybaN	BW25113_0468	0	0	nonsig
apt	BW25113_0469	0.895239	0.493363	nonsig
dnaX	BW25113_0470	0.429859	0.235024	nonsig
ybaB	BW25113_0471	0	0.157249	nonsig
recR	BW25113_0472	-0.0742732	-0.127509	nonsig
htpG	BW25113_0473	-0.193679	-0.25754	nonsig
adk	BW25113_0474	-0.0563261	-0.457918	nonsig
hemH	BW25113_0475	-0.33088	-0.179135	nonsig
aes	BW25113_0476	0	-0.0567359	nonsig
gsk	BW25113_0477	-0.20752	-0.024259	nonsig
ybaL	BW25113_0478	-0.384905	-0.508201	nonsig
fsr	BW25113_0479	0.0512191	0.0923087	nonsig
ushA	BW25113_0480	0	0	nonsig
ybaK	BW25113_0481	1.47324	1.28403	nonsig
chiX	BW25113_4585	4.21363	4.1255	sig
ybaP	BW25113_0482	1.40934	1.60956	nonsig
ybaQ	BW25113_0483	0	0.0323902	nonsig
copA	BW25113_0484	0.353227	0.135077	nonsig
glsA	BW25113_0485	0.104276	0.0602704	nonsig
ybaT	BW25113_0486	0.290429	0.22084	nonsig
cueR	BW25113_0487	0	0	nonsig
ybbJ	BW25113_0488	-0.239255	-0.876279	nonsig
qmcA	BW25113_0489	0	0	nonsig
fetA	BW25113_0490	1.14394	1.83726	nonsig
fetB	BW25113_0491	4.12751	3.99528	sig
ybbN	BW25113_0492	-0.114436	0	nonsig
ybbO	BW25113_0493	0	0	nonsig
tesA	BW25113_0494	0.243191	0.255648	nonsig
ybbA	BW25113_0495	0.0843205	0	nonsig
ybbP	BW25113_0496	0.679761	0.785845	nonsig
rhsD	BW25113_0497	NA	NA	nonsig
ybbC	BW25113_0498	-0.265261	0.0801369	nonsig
mnmH	BW25113_0503	0	0.171593	nonsig
allS	BW25113_0504	0	0	nonsig
allA	BW25113_0505	0.18143	0	nonsig
allR	BW25113_0506	0	-0.0290587	nonsig
gcl	BW25113_0507	-0.178874	-0.152348	nonsig
hyi	BW25113_0508	-0.0632273	-0.166249	nonsig
glxR	BW25113_0509	-0.299929	-0.32461	nonsig
ybbW	BW25113_0511	-0.564127	-0.485343	nonsig
allB	BW25113_0512	-0.44734	-0.165843	nonsig
ybbY	BW25113_0513	0.260193	0.437038	nonsig
glxK	BW25113_0514	-0.056144	-0.00516805	nonsig
allE	BW25113_0515	-0.103686	0	nonsig
allC	BW25113_0516	-0.631422	-0.291146	nonsig
allD	BW25113_0517	-0.185077	-0.211666	nonsig
fdrA	BW25113_0518	-0.230933	-0.120095	nonsig
ylbE	BW25113_4572	-0.48851	-0.190075	nonsig
ylbF	BW25113_0520	0.134564	0.375886	nonsig
ybcF	BW25113_0521	0.00472691	0.145878	nonsig
purK	BW25113_0522	0.158002	0.126997	nonsig
purE	BW25113_0523	0	0	nonsig
lpxH	BW25113_0524	-0.0281446	0.121251	nonsig
ppiB	BW25113_0525	0.76506	0.16272	nonsig
cysS	BW25113_0526	0.0774208	0.461787	nonsig
ybcI	BW25113_0527	-0.0467088	0	nonsig
ybcJ	BW25113_0528	0	0	nonsig
folD	BW25113_0529	-0.716653	-0.536546	nonsig
sfmA	BW25113_0530	0	-0.193407	nonsig
sfmC	BW25113_0531	-0.493021	-0.308083	nonsig
sfmD	BW25113_0532	-0.330628	-0.158629	nonsig
sfmH	BW25113_0533	-0.597914	-0.348726	nonsig
sfmF	BW25113_0534	-0.0313495	0	nonsig
sfmZ	BW25113_0535	0	0.0149886	nonsig
argU	BW25113_0536	-0.0150457	0	nonsig
intD	BW25113_0537	-0.114774	-0.129449	nonsig
insE1	BW25113_0540	0	0	nonsig
insF1	BW25113_0541	0	0	nonsig
emrE	BW25113_0543	0	0.110276	nonsig
ybcK	BW25113_0544	0.0980757	-0.471923	nonsig
ybcL	BW25113_0545	-0.788655	-0.460448	nonsig
ybcM	BW25113_0546	-0.641483	-1.17686	nonsig
ylcH	BW25113_4588	0	0	nonsig
ybcN	BW25113_0547	0	0	nonsig
ninE	BW25113_0548	0	0	nonsig
ybcO	BW25113_0549	-0.134339	-0.633667	nonsig
rusA	BW25113_0550	-0.920124	-0.261519	nonsig
ylcG	BW25113_4509	-0.100971	0	nonsig
quuD	BW25113_0551	-0.0152548	-0.42911	nonsig
insH1	BW25113_0552	0	0	nonsig
essD	BW25113_0554	-0.218834	-0.135487	nonsig
rrrD	BW25113_0555	0	0	nonsig
rzpD	BW25113_0556	0	0	nonsig
rzoD	BW25113_4510	-0.481401	-0.486911	nonsig
borD	BW25113_0557	0	-0.116414	nonsig
ybcV	BW25113_0558	0	0	nonsig
ybcW	BW25113_0559	0	0	nonsig
ylcI	BW25113_4589	0.314033	0.554655	nonsig
nohD	BW25113_0560	0	0	nonsig
appY	BW25113_0564	-1.17749	-1.42635	nonsig
ompT	BW25113_0565	-0.138037	-0.0482477	nonsig
envY	BW25113_0566	0.515754	0.100272	nonsig
ybcH	BW25113_0567	0.169676	0.284625	nonsig
nfrA	BW25113_0568	-0.499076	0.455986	nonsig
nfrB	BW25113_0569	-0.310926	0	nonsig
cusS	BW25113_0570	0	0.0509157	nonsig
cusR	BW25113_0571	-0.367803	-0.313928	nonsig
cusC	BW25113_0572	-0.154088	-0.172936	nonsig
cusF	BW25113_0573	0	-0.031572	nonsig
cusB	BW25113_0574	-0.113017	0	nonsig
cusA	BW25113_0575	1.51797	1.44591	nonsig
pheP	BW25113_0576	-0.206703	-0.072862	nonsig
ybdG	BW25113_0577	0	0	nonsig
nfsB	BW25113_0578	0.252323	0.0701523	nonsig
ybdF	BW25113_0579	0.130756	0.187014	nonsig
ybdJ	BW25113_0580	0	0	nonsig
ybdK	BW25113_0581	0	-0.0360254	nonsig
sokE	BW25113_4700	-1.07156	-1.07964	nonsig
hokE	BW25113_4415	0	0	nonsig
insL1	BW25113_0582	0	0	nonsig
entD	BW25113_0583	-0.0213156	0	nonsig
fepA	BW25113_0584	1.73026	1.81907	nonsig
fes	BW25113_0585	-0.0699019	0	nonsig
ybdZ	BW25113_4511	-0.139177	-0.409156	nonsig
entF	BW25113_0586	-0.770673	-0.335909	nonsig
fepE	BW25113_0587	0	-0.0649169	nonsig
fepC	BW25113_0588	-0.395393	-0.0762575	nonsig
fepG	BW25113_0589	-0.0302098	-0.274458	nonsig
fepD	BW25113_0590	0	0	nonsig
entS	BW25113_0591	1.58446	1.32547	nonsig
fepB	BW25113_0592	0.234679	0	nonsig
entC	BW25113_0593	0.111727	0.0784178	nonsig
entE	BW25113_0594	-0.0627758	-0.251703	nonsig
entB	BW25113_0595	-0.342944	-0.227818	nonsig
entA	BW25113_0596	0	0	nonsig
entH	BW25113_0597	0	-0.136944	nonsig
cstA	BW25113_0598	NA	NA	nonsig
ybdD	BW25113_4512	0.0287012	0.186121	nonsig
ybdH	BW25113_0599	-0.0907133	0	nonsig
ybdL	BW25113_0600	-0.0449698	0	nonsig
ybdM	BW25113_0601	-0.3421	-0.0840495	nonsig
ybdN	BW25113_0602	-0.300637	-0.552027	nonsig
ybdO	BW25113_0603	0	0	nonsig
dsbG	BW25113_0604	-0.545557	-0.283275	nonsig
ahpC	BW25113_0605	-0.262377	-0.235851	nonsig
ahpF	BW25113_0606	0.475057	0.442214	nonsig
uspG	BW25113_0607	0	0.276231	nonsig
ybdR	BW25113_0608	0.52861	0.57463	nonsig
rnk	BW25113_0610	0.990288	0.902019	nonsig
rna	BW25113_0611	0.0645397	0	nonsig
citT	BW25113_0612	0.377853	0.429969	nonsig
citG	BW25113_0613	0.0198853	-0.0986963	nonsig
citX	BW25113_0614	0.215372	0	nonsig
citF	BW25113_0615	0	0.0244062	nonsig
citE	BW25113_0616	0	0	nonsig
citD	BW25113_0617	0	-0.217578	nonsig
citC	BW25113_0618	-0.422238	-0.222563	nonsig
citA	BW25113_0619	-0.495458	-0.137428	nonsig
citB	BW25113_0620	0.198736	0.320952	nonsig
dcuC	BW25113_0621	-0.295884	-0.777613	nonsig
pagP	BW25113_0622	-2.65039	-1.42433	nonsig
cspE	BW25113_0623	0	-2.56545	nonsig
flc	BW25113_0624	0	0	nonsig
tatE	BW25113_0627	-0.564819	-1.39328	nonsig
lipA	BW25113_0628	-0.757698	-0.130379	nonsig
ybeF	BW25113_0629	-0.0500406	-0.133433	nonsig
lipB	BW25113_0630	-0.190852	0	nonsig
ybeD	BW25113_0631	0	0	nonsig
dacA	BW25113_0632	-0.691402	-1.09523	nonsig
rlpA	BW25113_0633	-0.996363	-0.905697	nonsig
mrdB	BW25113_0634	-0.036682	-0.334861	nonsig
mrdA	BW25113_0635	0.0286237	0.637131	nonsig
rlmH	BW25113_0636	0.347665	0.445148	nonsig
rsfS	BW25113_0637	NA	NA	nonsig
cobC	BW25113_0638	0.195392	-0.0880074	nonsig
nadD	BW25113_0639	0	0.0839913	nonsig
holA	BW25113_0640	-0.334841	0	nonsig
lptE	BW25113_0641	0	0	nonsig
leuS	BW25113_0642	0.653677	-0.114506	nonsig
ybeL	BW25113_0643	0.196144	0	nonsig
ybeQ	BW25113_0644	-0.256458	-0.153932	nonsig
ybeR	BW25113_0645	-0.16332	0.0108914	nonsig
djlB	BW25113_0646	-0.0630536	-0.382636	nonsig
ybeT	BW25113_0647	0.046094	0	nonsig
ybeU	BW25113_0648	0	-0.0310175	nonsig
djlC	BW25113_0649	-0.272313	-0.268303	nonsig
hscC	BW25113_0650	-0.0831228	-0.0794883	nonsig
rihA	BW25113_0651	-0.0747672	-0.205076	nonsig
gltL	BW25113_0652	-0.0555811	-0.303764	nonsig
gltK	BW25113_0653	-0.495036	-0.355812	nonsig
gltJ	BW25113_0654	0	-0.186004	nonsig
gltI	BW25113_0655	0.0775098	0.0546043	nonsig
insH1	BW25113_0656	0.419797	0.57613	nonsig
lnt	BW25113_0657	NA	NA	nonsig
ybeX	BW25113_0658	-1.27982	-3.00159	sig
ybeY	BW25113_0659	-1.73906	-0.588186	nonsig
ybeZ	BW25113_0660	0	-0.110513	nonsig
miaB	BW25113_0661	-0.473352	-0.48527	nonsig
ubiF	BW25113_0662	-0.130268	0	nonsig
glnX	BW25113_0664	-0.0362231	-0.0764684	nonsig
glnV	BW25113_0665	0	0	nonsig
metU	BW25113_0666	0	0	nonsig
glnW	BW25113_0668	0.824394	0.658561	nonsig
glnU	BW25113_0670	0	0	nonsig
leuW	BW25113_0672	NA	NA	nonsig
metT	BW25113_0673	NA	NA	nonsig
asnB	BW25113_0674	0.0125794	-0.508448	nonsig
umpH	BW25113_0675	0.17219	-0.231159	nonsig
nagC	BW25113_0676	0.712081	0	nonsig
nagA	BW25113_0677	0	0.0757322	nonsig
nagB	BW25113_0678	-0.754776	-0.619288	nonsig
nagE	BW25113_0679	-0.752697	-0.871278	nonsig
glnS	BW25113_0680	-0.478919	-0.865636	nonsig
chiP	BW25113_0681	-0.188911	-0.432473	nonsig
chiQ	BW25113_0682	-1.76971	-2.63244	sig
fur	BW25113_0683	0	0	nonsig
uof	BW25113_4637	0	0	nonsig
fldA	BW25113_0684	-2.29572	0	nonsig
ybfE	BW25113_0685	NA	NA	nonsig
ybfF	BW25113_0686	NA	NA	nonsig
seqA	BW25113_0687	-0.258068	-0.366959	nonsig
pgm	BW25113_0688	0	-0.00958587	nonsig
ybfP	BW25113_0689	0.212932	0	nonsig
potE	BW25113_0692	-0.138162	-0.328813	nonsig
speF	BW25113_0693	0	-0.0987811	nonsig
ybfK	BW25113_4590	0	0	nonsig
kdpE	BW25113_0694	-0.707475	-0.507819	nonsig
kdpD	BW25113_0695	0	0	nonsig
kdpC	BW25113_0696	1.30214	1.01222	nonsig
kdpB	BW25113_0697	0	0	nonsig
kdpA	BW25113_0698	0.0728716	0.305961	nonsig
kdpF	BW25113_4513	0	0	nonsig
ybfA	BW25113_0699	1.02375	0.916636	nonsig
rhsC	BW25113_0700	NA	NA	nonsig
ybfB	BW25113_0702	-0.436365	-0.360379	nonsig
ybfC	BW25113_0704	1.15697	0.683567	nonsig
ybfD	BW25113_0706	-0.572396	-0.604573	nonsig
ybgA	BW25113_0707	-0.494825	-0.0993386	nonsig
phr	BW25113_0708	-0.135768	-0.138658	nonsig
dtpD	BW25113_0709	0.580869	0.212582	nonsig
ybgI	BW25113_0710	0.271695	0.350613	nonsig
ybgJ	BW25113_0711	0	0	nonsig
ybgK	BW25113_0712	0.315496	0.264112	nonsig
ybgL	BW25113_0713	0.247539	0	nonsig
nei	BW25113_0714	0.18713	0.410124	nonsig
abrB	BW25113_0715	0.289425	0.240013	nonsig
ybgO	BW25113_0716	0	0	nonsig
ybgP	BW25113_0717	-0.193356	0	nonsig
ybgQ	BW25113_0718	0.198386	-0.164198	nonsig
ybgD	BW25113_0719	-0.0691864	-0.16159	nonsig
gltA	BW25113_0720	-0.92056	-1.06643	nonsig
sdhC	BW25113_0721	0.754921	0.731169	nonsig
sdhD	BW25113_0722	0	0.139447	nonsig
sdhA	BW25113_0723	0	0	nonsig
sdhB	BW25113_0724	-0.113888	-0.102305	nonsig
sucA	BW25113_0726	NA	NA	nonsig
sucB	BW25113_0727	-0.354539	-0.352553	nonsig
sucC	BW25113_0728	-0.28225	-0.292009	nonsig
sucD	BW25113_0729	-0.279619	-0.263766	nonsig
mngR	BW25113_0730	-0.107517	0	nonsig
mngA	BW25113_0731	0.260557	0.314715	nonsig
mngB	BW25113_0732	0.0652268	0.320084	nonsig
cydA	BW25113_0733	0	-0.0393443	nonsig
cydB	BW25113_0734	-0.757434	-0.499186	nonsig
cydX	BW25113_4515	0	0	nonsig
ybgE	BW25113_0735	-0.0705643	0	nonsig
ybgC	BW25113_0736	-0.303643	0	nonsig
tolQ	BW25113_0737	0	0.122935	nonsig
tolR	BW25113_0738	0	-0.0194356	nonsig
tolA	BW25113_0739	0.344458	-0.075222	nonsig
tolB	BW25113_0740	-1.2956	-0.352587	nonsig
pal	BW25113_0741	-0.411973	-0.392508	nonsig
ybgF	BW25113_0742	NA	NA	nonsig
lysT	BW25113_0743	NA	NA	nonsig
valT	BW25113_0744	NA	NA	nonsig
lysW	BW25113_0745	NA	NA	nonsig
valZ	BW25113_0746	0	0	nonsig
lysY	BW25113_0747	-1.87278	0	nonsig
lysZ	BW25113_0748	0	-2.57599	nonsig
lysQ	BW25113_0749	0	0	nonsig
nadA	BW25113_0750	-1.96215	-0.56295	nonsig
pnuC	BW25113_0751	-0.639864	-1.03627	nonsig
zitB	BW25113_0752	0	0	nonsig
ybgS	BW25113_0753	0.487052	0.269353	nonsig
aroG	BW25113_0754	0	0.06287	nonsig
gpmA	BW25113_0755	-0.315297	-0.19221	nonsig
galM	BW25113_0756	0.312952	0.36571	nonsig
galK	BW25113_0757	-0.108153	-0.88822	nonsig
galT	BW25113_0758	0.557086	0	nonsig
galE	BW25113_0759	1.79882	2.1627	sig
modF	BW25113_0760	0.775776	0.369875	nonsig
modE	BW25113_0761	-0.419527	-0.145568	nonsig
acrZ	BW25113_0762	0	0	nonsig
modA	BW25113_0763	0	0	nonsig
modB	BW25113_0764	0.0438224	0	nonsig
modC	BW25113_0765	0	0	nonsig
ybhA	BW25113_0766	0.333383	0.465328	nonsig
pgl	BW25113_0767	0.104767	0	nonsig
ybhD	BW25113_0768	0	-0.179047	nonsig
ybhH	BW25113_0769	-0.207733	0	nonsig
ybhI	BW25113_0770	-0.0971639	0	nonsig
ybhJ	BW25113_0771	-0.523326	-0.738016	nonsig
ybhC	BW25113_0772	-0.0230475	-0.225845	nonsig
ybhB	BW25113_0773	0	0	nonsig
bioA	BW25113_0774	0.101663	0	nonsig
bioB	BW25113_0775	-1.15503	-1.23545	nonsig
bioF	BW25113_0776	0	-0.0421775	nonsig
bioC	BW25113_0777	-0.0419963	0	nonsig
bioD	BW25113_0778	2.07897	-1.62567	nonsig
uvrB	BW25113_0779	0	0	nonsig
ybhK	BW25113_0780	0.514295	0.544566	nonsig
moaA	BW25113_0781	0	0	nonsig
moaB	BW25113_0782	-0.0995532	-0.0531444	nonsig
moaC	BW25113_0783	0	0	nonsig
moaD	BW25113_0784	0.12481	0	nonsig
moaE	BW25113_0785	0.0119887	0.212046	nonsig
ybhL	BW25113_0786	0	0	nonsig
ybhM	BW25113_0787	0	-0.0682594	nonsig
ybhN	BW25113_0788	-0.32741	-0.0167361	nonsig
clsB	BW25113_0789	0.0663539	0.210257	nonsig
ybhP	BW25113_0790	0	0	nonsig
ybhQ	BW25113_0791	0	0	nonsig
ybhR	BW25113_0792	0.310537	0.237849	nonsig
ybhS	BW25113_0793	0.0858685	0.22942	nonsig
ybhF	BW25113_0794	0.254262	0.11381	nonsig
ybhG	BW25113_0795	0.372888	0.519725	nonsig
ybiH	BW25113_0796	0.168992	0	nonsig
rhlE	BW25113_0797	0	-0.105243	nonsig
ybiA	BW25113_0798	-0.102684	0	nonsig
dinG	BW25113_0799	0	-0.736789	nonsig
ybiB	BW25113_0800	-0.721838	-0.669574	nonsig
ybiC	BW25113_0801	-0.613211	-0.399962	nonsig
ybiJ	BW25113_0802	0	0	nonsig
ybiI	BW25113_0803	0	0	nonsig
ybiX	BW25113_0804	0.0669528	0.272929	nonsig
fiu	BW25113_0805	1.095	0.743463	nonsig
mcbA	BW25113_0806	0.0170897	0.313486	nonsig
rlmF	BW25113_0807	0	0.0165383	nonsig
ybiO	BW25113_0808	-0.185577	0	nonsig
glnQ	BW25113_0809	-0.417162	-0.610343	nonsig
glnP	BW25113_0810	-0.0756908	-0.240809	nonsig
glnH	BW25113_0811	0	0	nonsig
dps	BW25113_0812	0.38437	0.213114	nonsig
rhtA	BW25113_0813	0.498151	0.485725	nonsig
ompX	BW25113_0814	0.171719	0.0989073	nonsig
ybiP	BW25113_0815	0.234815	0.446806	nonsig
mntS	BW25113_4705	0	0.238757	nonsig
mntR	BW25113_0817	0.445846	0.357911	nonsig
ybiR	BW25113_0818	0	0.0361245	nonsig
ldtB	BW25113_0819	0.289458	0	nonsig
ybiT	BW25113_0820	0.555667	0.754602	nonsig
ybiU	BW25113_0821	0	-0.331122	nonsig
ybiV	BW25113_0822	0.477951	0	nonsig
ybiW	BW25113_0823	-0.419271	-0.784579	nonsig
ybiY	BW25113_0824	-0.18458	-0.12883	nonsig
fsaA	BW25113_0825	0	0	nonsig
moeB	BW25113_0826	0.0325368	0.242401	nonsig
moeA	BW25113_0827	0.0962886	0.0769726	nonsig
iaaA	BW25113_0828	0.018826	0.0401663	nonsig
gsiA	BW25113_0829	1.225	0.776477	nonsig
gsiB	BW25113_0830	0.226196	0.205573	nonsig
gsiC	BW25113_0831	0	0	nonsig
gsiD	BW25113_0832	-0.281229	-0.0793806	nonsig
yliE	BW25113_0833	0.332541	0.548936	nonsig
yliF	BW25113_0834	-1.38198	0.220877	nonsig
rimO	BW25113_0835	0.153886	0	nonsig
bssR	BW25113_0836	0.0621737	0	nonsig
yliI	BW25113_0837	0	0.0552823	nonsig
gstB	BW25113_0838	0.525531	0.478559	nonsig
dacC	BW25113_0839	1.4082	1.05233	nonsig
deoR	BW25113_0840	1.60897	1.80789	nonsig
ybjG	BW25113_0841	0.608132	0.699808	nonsig
mdfA	BW25113_0842	3.59443	3.41773	sig
ybjH	BW25113_0843	0	0	nonsig
ybjI	BW25113_0844	0	0	nonsig
ybjJ	BW25113_0845	-0.672456	-0.939942	nonsig
rcdA	BW25113_0846	0	0	nonsig
rybB	BW25113_4417	0	-0.064878	nonsig
ybjL	BW25113_0847	0.331287	0.197998	nonsig
ybjM	BW25113_0848	0	0	nonsig
grxA	BW25113_0849	-0.263823	-0.284431	nonsig
ybjC	BW25113_0850	0	0	nonsig
nfsA	BW25113_0851	0	0.0695984	nonsig
rimK	BW25113_0852	0	0	nonsig
ybjN	BW25113_0853	1.86977	1.77616	nonsig
potF	BW25113_0854	0.203261	0.19239	nonsig
potG	BW25113_0855	0	0	nonsig
potH	BW25113_0856	0.519806	0.345937	nonsig
potI	BW25113_0857	0.232281	0	nonsig
ybjO	BW25113_0858	0.680477	0.689204	nonsig
rlmC	BW25113_0859	0.112382	0.274703	nonsig
artJ	BW25113_0860	0.709763	0.55868	nonsig
artM	BW25113_0861	0.506465	0.211271	nonsig
artQ	BW25113_0862	0	-0.0918819	nonsig
artI	BW25113_0863	0	0	nonsig
artP	BW25113_0864	0.97071	0.500503	nonsig
ybjP	BW25113_0865	0	0	nonsig
ybjQ	BW25113_0866	-0.82526	-1.1174	nonsig
amiD	BW25113_0867	-0.448649	-0.631858	nonsig
ybjS	BW25113_0868	0	0	nonsig
ybjT	BW25113_0869	-1.429	-2.00574	sig
ltaE	BW25113_0870	0	-0.245826	nonsig
poxB	BW25113_0871	0.160889	0	nonsig
hcr	BW25113_0872	0	0	nonsig
hcp	BW25113_0873	-0.0644307	-0.219085	nonsig
ybjE	BW25113_0874	0.00752582	0.100394	nonsig
aqpZ	BW25113_0875	-0.181142	0.0370947	nonsig
ybjD	BW25113_0876	-0.158767	-0.0348527	nonsig
ybjX	BW25113_0877	2.80276	2.87123	sig
macA	BW25113_0878	0	0.0738945	nonsig
macB	BW25113_0879	0.667573	0	nonsig
cspD	BW25113_0880	0.496674	0.357868	nonsig
clpS	BW25113_0881	-0.195638	-0.499909	nonsig
clpA	BW25113_0882	-1.10232	-0.889312	nonsig
serW	BW25113_0883	-0.679312	-1.46303	nonsig
infA	BW25113_0884	0	-0.80702	nonsig
aat	BW25113_0885	0.243878	0	nonsig
cydC	BW25113_0886	-0.139809	-0.637206	nonsig
cydD	BW25113_0887	-0.289092	0	nonsig
trxB	BW25113_0888	0.412118	0.125959	nonsig
lrp	BW25113_0889	0.0289876	-0.200529	nonsig
ftsK	BW25113_0890	0.201363	0.0674774	nonsig
lolA	BW25113_0891	-1.02654	-0.549499	nonsig
rarA	BW25113_0892	0	0	nonsig
serS	BW25113_0893	2.55932	2.47229	sig
dmsA	BW25113_0894	0.0373418	0.17655	nonsig
dmsB	BW25113_0895	-0.100886	6.2437e-05	nonsig
dmsC	BW25113_0896	0	0	nonsig
ycaC	BW25113_0897	-0.0275268	-0.056765	nonsig
ycaD	BW25113_0898	0.375879	0.60046	nonsig
ycaM	BW25113_0899	-0.162445	-0.0121805	nonsig
ycaN	BW25113_0900	0	0.03673	nonsig
ycaK	BW25113_0901	-0.292211	-0.138636	nonsig
pflA	BW25113_0902	0	-0.114446	nonsig
pflB	BW25113_0903	-1.7175	-3.37004	nonsig
focA	BW25113_0904	-0.106481	-0.184235	nonsig
ycaO	BW25113_0905	0	0	nonsig
ycaP	BW25113_0906	0.79167	0.796973	nonsig
serC	BW25113_0907	0	0.0939908	nonsig
aroA	BW25113_0908	0.142058	0.012266	nonsig
ycaL	BW25113_0909	0.0344052	0.122094	nonsig
cmk	BW25113_0910	NA	1.65309	nonsig
rpsA	BW25113_0911	NA	0	nonsig
ihfB	BW25113_0912	-0.144124	-0.461111	nonsig
ycaI	BW25113_0913	0.355463	0	nonsig
msbA	BW25113_0914	3.9734	3.34148	sig
lpxK	BW25113_0915	0.00609676	0	nonsig
ycaQ	BW25113_0916	-0.0383884	0.253635	nonsig
ycaR	BW25113_0917	0	0	nonsig
kdsB	BW25113_0918	-0.241164	-0.00833129	nonsig
ycbJ	BW25113_0919	-0.171428	-0.461633	nonsig
ycbC	BW25113_0920	-0.604475	-0.291551	nonsig
smtA	BW25113_0921	0	-0.174269	nonsig
mukF	BW25113_0922	0.513512	0.48409	nonsig
mukE	BW25113_0923	0.26504	0.282858	nonsig
mukB	BW25113_0924	NA	NA	nonsig
ldtD	BW25113_0925	2.06794	1.87528	sig
ycbK	BW25113_0926	0.330989	0.675317	nonsig
ycbL	BW25113_0927	0.125995	0	nonsig
aspC	BW25113_0928	0.170545	0.144236	nonsig
ompF	BW25113_0929	1.11295	1.32493	nonsig
asnS	BW25113_0930	0.337825	0.879688	nonsig
pncB	BW25113_0931	-0.376665	0.554286	nonsig
pepN	BW25113_0932	NA	1.42563	nonsig
ssuB	BW25113_0933	0.0185801	0.148316	nonsig
ssuC	BW25113_0934	0.0199302	0	nonsig
ssuD	BW25113_0935	-0.110818	-0.0481521	nonsig
ssuA	BW25113_0936	-0.120149	-0.0251034	nonsig
ssuE	BW25113_0937	-0.441509	-0.361987	nonsig
elfA	BW25113_0938	0	-0.0252439	nonsig
elfD	BW25113_0939	0.00178066	0	nonsig
elfC	BW25113_0940	-0.728095	-0.721609	nonsig
elfG	BW25113_0941	0.0312665	0.205415	nonsig
ycbU	BW25113_0942	-0.0636581	0	nonsig
ycbV	BW25113_0943	0	0	nonsig
ycbF	BW25113_0944	0.0418997	0	nonsig
pyrD	BW25113_0945	-0.44186	-0.259656	nonsig
zapC	BW25113_0946	NA	NA	nonsig
ycbX	BW25113_0947	0.0514841	0.267248	nonsig
rlmL	BW25113_0948	-0.164959	-0.0934109	nonsig
uup	BW25113_0949	-0.314332	-0.180879	nonsig
pqiA	BW25113_0950	-0.0291474	0.219883	nonsig
pqiB	BW25113_0951	-0.504024	-0.320049	nonsig
pqiC	BW25113_0952	0	0	nonsig
rmf	BW25113_0953	-1.5501	-1.55689	nonsig
fabA	BW25113_0954	0	0	nonsig
ycbZ	BW25113_0955	0.174687	0.704827	nonsig
matP	BW25113_0956	0.88224	0.742827	nonsig
ompA	BW25113_0957	0.616195	0.159052	nonsig
sulA	BW25113_0958	0.767961	1.00484	nonsig
sxy	BW25113_0959	0	0	nonsig
yccS	BW25113_0960	-0.846124	-0.806618	nonsig
yccF	BW25113_0961	0	0	nonsig
helD	BW25113_0962	0.492792	0.0160857	nonsig
mgsA	BW25113_0963	-0.00247276	0	nonsig
yccT	BW25113_0964	0	-0.0211037	nonsig
yccU	BW25113_0965	-0.0883518	-0.360747	nonsig
hspQ	BW25113_0966	-1.89335	-1.64841	nonsig
rlmI	BW25113_0967	0	0	nonsig
yccX	BW25113_0968	-0.0253061	-0.55044	nonsig
tusE	BW25113_0969	-0.936902	0	nonsig
yccA	BW25113_0970	0	0	nonsig
serT	BW25113_0971	0.333748	0.271206	nonsig
hyaA	BW25113_0972	0.304696	0.47664	nonsig
hyaB	BW25113_0973	0.500793	0.166838	nonsig
hyaC	BW25113_0974	0.363655	0.204745	nonsig
hyaD	BW25113_0975	0	0.0418854	nonsig
hyaE	BW25113_0976	0	0.273735	nonsig
hyaF	BW25113_0977	0	0	nonsig
cbdA	BW25113_0978	0.177777	0.279514	nonsig
cbdB	BW25113_0979	0	0	nonsig
cbdX	BW25113_4592	0.259982	0.300255	nonsig
appA	BW25113_0980	-0.0412721	-0.021262	nonsig
etk	BW25113_0981	NA	NA	nonsig
etp	BW25113_0982	0.258245	0.464233	nonsig
gfcE	BW25113_0983	0	0	nonsig
gfcD	BW25113_0984	-1.34811	-0.535104	nonsig
gfcC	BW25113_0985	-0.0584876	0	nonsig
gfcB	BW25113_0986	-0.123539	-0.0532918	nonsig
gfcA	BW25113_0987	0	0	nonsig
insA	BW25113_4516	-0.10829	-0.167577	nonsig
insB1	BW25113_0988	0	0	nonsig
cspH	BW25113_0989	0	-0.00438999	nonsig
cspG	BW25113_0990	0	-0.0633109	nonsig
ymcE	BW25113_0991	-0.249313	-0.247533	nonsig
gnsA	BW25113_4517	-0.342832	-0.991231	nonsig
yccM	BW25113_0992	-0.0963031	0	nonsig
torS	BW25113_0993	0.492933	0.447197	nonsig
torT	BW25113_0994	0.0310949	0.153719	nonsig
torR	BW25113_0995	0.0339443	0.0399829	nonsig
torC	BW25113_0996	0.252241	0.106232	nonsig
torA	BW25113_0997	-0.00863044	0.483067	nonsig
torD	BW25113_0998	0.881191	0.649495	nonsig
cbpM	BW25113_0999	0	0	nonsig
cbpA	BW25113_1000	1.00214	1.07706	nonsig
yccE	BW25113_1001	0	0	nonsig
agp	BW25113_1002	0.106864	0.0767898	nonsig
yccJ	BW25113_1003	-0.0670115	-0.0638333	nonsig
wrbA	BW25113_1004	-0.272615	-0.120193	nonsig
ymdF	BW25113_4518	0	0	nonsig
rutG	BW25113_1006	0	-0.0864356	nonsig
rutF	BW25113_1007	0	0	nonsig
rutE	BW25113_1008	0	0.0425242	nonsig
rutD	BW25113_1009	-0.0174796	-0.0465616	nonsig
rutC	BW25113_1010	0	0	nonsig
rutB	BW25113_1011	0.251133	0.0317724	nonsig
rutA	BW25113_1012	0.0459979	0.0746696	nonsig
rutR	BW25113_1013	-0.026733	-0.00216189	nonsig
putA	BW25113_1014	-0.0786589	0.0305778	nonsig
putP	BW25113_1015	-0.930753	-0.76356	nonsig
efeO	BW25113_1018	0.112881	0.170546	nonsig
efeB	BW25113_1019	0	0.0445673	nonsig
phoH	BW25113_1020	-0.561729	-0.539678	nonsig
pgaD	BW25113_1021	-0.0465935	0	nonsig
pgaC	BW25113_1022	-0.159142	-0.355667	nonsig
pgaB	BW25113_1023	-0.63658	-0.171318	nonsig
pgaA	BW25113_1024	0.525614	-0.961507	nonsig
ycdT	BW25113_1025	0.517438	0.676442	nonsig
insF1	BW25113_1026	0	-0.223887	nonsig
insE1	BW25113_1027	-0.302604	0	nonsig
ycdU	BW25113_1029	0.096227	-0.0986854	nonsig
serX	BW25113_1032	0	-0.102156	nonsig
ghrA	BW25113_1033	-0.644357	0	nonsig
ycdX	BW25113_1034	0.234755	0.262093	nonsig
ycdY	BW25113_1035	0	0.0189973	nonsig
ycdZ	BW25113_1036	0	0	nonsig
csgG	BW25113_1037	-0.0553134	-0.392713	nonsig
csgF	BW25113_1038	-0.276095	0	nonsig
csgE	BW25113_1039	-0.174717	-0.0455777	nonsig
csgD	BW25113_1040	-0.413645	-0.948609	nonsig
csgB	BW25113_1041	-0.821215	-0.90802	nonsig
csgA	BW25113_1042	0	0	nonsig
csgC	BW25113_1043	0	0	nonsig
ymdA	BW25113_1044	0	0	nonsig
ymdB	BW25113_1045	-2.0675	-1.61192	sig
clsC	BW25113_1046	0	-0.0775248	nonsig
opgC	BW25113_1047	0.0501856	0	nonsig
opgG	BW25113_1048	-0.151864	-0.589297	nonsig
opgH	BW25113_1049	NA	NA	nonsig
yceK	BW25113_1050	0	0	nonsig
msyB	BW25113_1051	0.383113	0.422859	nonsig
mdtG	BW25113_1053	5.72755	6.03986	sig
lpxL	BW25113_1054	0	0	nonsig
yceA	BW25113_1055	0	0	nonsig
yceI	BW25113_1056	-0.784128	-0.640158	nonsig
yceJ	BW25113_1057	0	0	nonsig
yceO	BW25113_1058	0	0	nonsig
solA	BW25113_1059	0	0	nonsig
bssS	BW25113_1060	0.734357	0.473368	nonsig
dinI	BW25113_1061	0	0	nonsig
pyrC	BW25113_1062	-0.0473828	-0.0472916	nonsig
yceB	BW25113_1063	-0.361974	-0.456778	nonsig
grxB	BW25113_1064	0	0	nonsig
mdtH	BW25113_1065	2.72624	2.62625	sig
rimJ	BW25113_1066	-1.73821	-1.99812	nonsig
yceH	BW25113_1067	0	0	nonsig
yceM	BW25113_1068	0	0	nonsig
murJ	BW25113_1069	1.94588	1.9556	nonsig
flgN	BW25113_1070	0.49862	0.221452	nonsig
flgM	BW25113_1071	0	0	nonsig
flgA	BW25113_1072	0.123257	0	nonsig
flgB	BW25113_1073	0	0.0104062	nonsig
flgC	BW25113_1074	0	0	nonsig
flgD	BW25113_1075	-0.0954353	0.118082	nonsig
flgE	BW25113_1076	0	0.211078	nonsig
flgF	BW25113_1077	0.166452	0	nonsig
flgG	BW25113_1078	-0.164933	0.134923	nonsig
flgH	BW25113_1079	-0.196473	-0.223877	nonsig
flgI	BW25113_1080	-0.330926	-0.44237	nonsig
flgJ	BW25113_1081	0	0.106408	nonsig
flgK	BW25113_1082	0.053506	-0.0466992	nonsig
flgL	BW25113_1083	0.766483	0.878215	nonsig
rne	BW25113_1084	-1.31696	-1.1102	nonsig
yceQ	BW25113_1085	-0.114974	-0.40847	nonsig
rluC	BW25113_1086	0.00499111	0	nonsig
yceF	BW25113_1087	0.261997	0.532545	nonsig
psrD	BW25113_4418	0	0	nonsig
yceD	BW25113_1088	0.16955	0	nonsig
rpmF	BW25113_1089	0.300468	0	nonsig
plsX	BW25113_1090	0.60124	0.525291	nonsig
fabH	BW25113_1091	-0.529214	-0.568021	nonsig
fabD	BW25113_1092	0	-0.417211	nonsig
fabG	BW25113_1093	-1.43739	-1.95497	nonsig
acpP	BW25113_1094	NA	NA	nonsig
fabF	BW25113_1095	-0.0610492	0.268494	nonsig
pabC	BW25113_1096	0	0	nonsig
yceG	BW25113_1097	-2.09507	-1.30232	sig
tmk	BW25113_1098	0	-0.427095	nonsig
holB	BW25113_1099	-0.629547	0	nonsig
ycfH	BW25113_1100	-0.210533	-0.265826	nonsig
ptsG	BW25113_1101	NA	NA	nonsig
fhuE	BW25113_1102	0.134936	0.669837	nonsig
hinT	BW25113_1103	0.353617	0.0728229	nonsig
ycfL	BW25113_1104	0	0.106918	nonsig
lpoB	BW25113_1105	0	-0.0370839	nonsig
thiK	BW25113_1106	0	0	nonsig
nagZ	BW25113_1107	-0.0372296	0	nonsig
ycfP	BW25113_1108	-0.703077	-0.283894	nonsig
ndh	BW25113_1109	-0.145989	0	nonsig
ycfJ	BW25113_1110	0.424353	0.919144	nonsig
ycfQ	BW25113_1111	0.995894	0.957457	nonsig
bhsA	BW25113_1112	0	0	nonsig
ldtC	BW25113_1113	0.091289	0	nonsig
mfd	BW25113_1114	-1.55575	-1.00118	nonsig
ycfT	BW25113_1115	0.774113	0.274826	nonsig
lolC	BW25113_1116	-0.178077	-0.133954	nonsig
lolD	BW25113_1117	0.239344	0.0443435	nonsig
lolE	BW25113_1118	0	0	nonsig
nagK	BW25113_1119	0	-0.259438	nonsig
cobB	BW25113_1120	-0.936797	-0.530013	nonsig
ycfZ	BW25113_1121	0	-0.212296	nonsig
ymfA	BW25113_1122	0	0	nonsig
potD	BW25113_1123	-0.52266	-0.0710845	nonsig
potC	BW25113_1124	0	0.0690708	nonsig
potB	BW25113_1125	-0.362385	-0.0566169	nonsig
potA	BW25113_1126	-0.266219	0.320208	nonsig
pepT	BW25113_1127	0.073309	0	nonsig
roxA	BW25113_1128	0.479856	0.264663	nonsig
phoQ	BW25113_1129	0.606174	0.5972	nonsig
phoP	BW25113_1130	1.72332	1.83451	nonsig
purB	BW25113_1131	0	0	nonsig
hflD	BW25113_1132	-0.229307	-0.325365	nonsig
mnmA	BW25113_1133	-0.961233	-0.404907	nonsig
nudJ	BW25113_1134	0	0	nonsig
rluE	BW25113_1135	0.106595	0.0171746	nonsig
icd	BW25113_1136	-0.450971	-1.30859	nonsig
ymfD	BW25113_1137	-0.464348	-0.133057	nonsig
ymfE	BW25113_1138	0	0	nonsig
lit	BW25113_1139	-0.834855	-0.563097	nonsig
intE	BW25113_1140	0.0492459	0	nonsig
xisE	BW25113_1141	0.299128	0	nonsig
ymfI	BW25113_1143	0.298968	0.685806	nonsig
ymfJ	BW25113_1144	0	0	nonsig
cohE	BW25113_1145	0	0	nonsig
croE	BW25113_1146	0	0	nonsig
ymfL	BW25113_1147	0	-0.129495	nonsig
ymfM	BW25113_1148	0.311965	0.188247	nonsig
ymfR	BW25113_1150	0.158245	0.153493	nonsig
ymfQ	BW25113_1153	0	0	nonsig
stfP	BW25113_1154	-0.0248336	-0.154397	nonsig
tfaP	BW25113_1155	-0.218807	-0.0410833	nonsig
tfaE	BW25113_1156	0	0	nonsig
pinE	BW25113_1158	-0.0419695	-0.655915	nonsig
mcrA	BW25113_1159	-0.185955	0	nonsig
iraM	BW25113_1160	-0.277077	-0.616671	nonsig
ycgX	BW25113_1161	-0.466497	-0.351157	nonsig
bluR	BW25113_1162	0	0	nonsig
bluF	BW25113_1163	0	0	nonsig
ycgZ	BW25113_1164	-2.02471	-2.44346	nonsig
ymgA	BW25113_1165	0	0	nonsig
ariR	BW25113_1166	-1.17227	-1.1624	nonsig
ymgC	BW25113_1167	0	0	nonsig
ycgG	BW25113_1168	-0.556072	-0.639241	nonsig
ymgF	BW25113_4520	-0.490348	-0.528321	nonsig
ymgD	BW25113_1171	0	0	nonsig
ymgG	BW25113_1172	-0.345242	-0.334331	nonsig
ymgI	BW25113_4593	0	0	nonsig
ymgJ	BW25113_4594	0	0	nonsig
minE	BW25113_1174	0	0	nonsig
minD	BW25113_1175	-0.300279	-0.527698	nonsig
minC	BW25113_1176	0	0	nonsig
ycgJ	BW25113_1177	0	-0.253675	nonsig
pliG	BW25113_1178	-0.350763	-0.058382	nonsig
ycgL	BW25113_1179	0	0	nonsig
ycgM	BW25113_1180	0	-0.206972	nonsig
ycgN	BW25113_1181	-0.326802	0	nonsig
hlyE	BW25113_1182	0	0	nonsig
umuD	BW25113_1183	-0.673559	-0.438185	nonsig
umuC	BW25113_1184	0	-0.238745	nonsig
dsbB	BW25113_1185	NA	NA	nonsig
nhaB	BW25113_1186	1.16586	1.07333	nonsig
fadR	BW25113_1187	NA	NA	nonsig
ycgB	BW25113_1188	-0.513505	-1.02535	nonsig
dadA	BW25113_1189	0.279526	-0.391821	nonsig
dadX	BW25113_1190	-0.589838	-0.643753	nonsig
cvrA	BW25113_1191	-1.34553	-2.91938	nonsig
ldcA	BW25113_1192	0	-0.0135248	nonsig
emtA	BW25113_1193	-0.456894	-0.492975	nonsig
ycgR	BW25113_1194	-0.115856	-0.125692	nonsig
ymgE	BW25113_1195	0	0	nonsig
ycgY	BW25113_1196	0.0633618	0.0980343	nonsig
treA	BW25113_1197	0.310111	0.0669313	nonsig
dhaM	BW25113_1198	-0.409043	-0.115829	nonsig
dhaL	BW25113_1199	0	0	nonsig
dhaK	BW25113_1200	0.156327	0.260705	nonsig
dhaR	BW25113_1201	1.17302	0.64142	nonsig
ycgV	BW25113_1202	NA	NA	nonsig
ychF	BW25113_1203	0.832279	0.180155	nonsig
pth	BW25113_1204	0.556292	0.167689	nonsig
ychH	BW25113_1205	0.360086	0.621499	nonsig
dauA	BW25113_1206	0.467866	0.279853	nonsig
prs	BW25113_1207	-0.765261	-0.728364	nonsig
ispE	BW25113_1208	-0.0731301	0	nonsig
lolB	BW25113_1209	0.0958741	0.167005	nonsig
hemA	BW25113_1210	-0.163695	-0.0217095	nonsig
prfA	BW25113_1211	0.124965	0.113394	nonsig
prmC	BW25113_1212	0	0.11028	nonsig
ychQ	BW25113_1213	0	0	nonsig
ychA	BW25113_1214	1.07081	1.01539	nonsig
kdsA	BW25113_1215	0	0	nonsig
ldrA	BW25113_4419	0	0	nonsig
rdlA	BW25113_4420	0	0	nonsig
ldrB	BW25113_4421	0	0	nonsig
rdlB	BW25113_4422	0	0	nonsig
ldrC	BW25113_4423	-0.682035	-0.45633	nonsig
rdlC	BW25113_4424	0	0	nonsig
chaA	BW25113_1216	-0.478688	-0.683619	nonsig
chaB	BW25113_1217	0	0	nonsig
chaC	BW25113_1218	0	0	nonsig
ychN	BW25113_1219	0.463273	0.291276	nonsig
ychO	BW25113_1220	0.42356	0.410574	nonsig
narL	BW25113_1221	0	0	nonsig
narX	BW25113_1222	0.614062	0.63561	nonsig
narK	BW25113_1223	0.110112	-0.310671	nonsig
narG	BW25113_1224	NA	NA	nonsig
narH	BW25113_1225	0.106834	0.270413	nonsig
narJ	BW25113_1226	0.0623523	0.0464772	nonsig
narI	BW25113_1227	0	0	nonsig
rttR	BW25113_4425	0	0	nonsig
tpr	BW25113_1229	0	0	nonsig
tyrV	BW25113_1230	0.0410641	0.14201	nonsig
tyrT	BW25113_1231	1.34415	0.799022	nonsig
purU	BW25113_1232	0	0.0596239	nonsig
ychJ	BW25113_1233	0	0	nonsig
rssA	BW25113_1234	-0.259489	-0.228769	nonsig
rssB	BW25113_1235	0.0151228	0	nonsig
galU	BW25113_1236	-0.198819	-0.6311	nonsig
hns	BW25113_1237	0.0270881	0.0744429	nonsig
tdk	BW25113_1238	0.337732	0.297778	nonsig
adhE	BW25113_1241	-2.84303	-2.69431	nonsig
ychE	BW25113_1242	-1.20293	-1.04224	nonsig
oppA	BW25113_1243	0.693145	0.514446	nonsig
oppB	BW25113_1244	-0.0387431	0	nonsig
oppC	BW25113_1245	0	-0.148647	nonsig
oppD	BW25113_1246	-0.497993	0	nonsig
oppF	BW25113_1247	0	-0.264818	nonsig
yciU	BW25113_1248	-0.152964	-0.266417	nonsig
clsA	BW25113_1249	-0.713976	-0.957311	nonsig
yciY	BW25113_4595	0.277178	0.11806	nonsig
kch	BW25113_1250	0	0	nonsig
yciI	BW25113_1251	0.293475	0	nonsig
tonB	BW25113_1252	-0.134992	-0.386646	nonsig
yciA	BW25113_1253	0	0	nonsig
yciB	BW25113_1254	0	0.166396	nonsig
yciC	BW25113_1255	0.750168	0.348855	nonsig
ompW	BW25113_1256	0	0.247124	nonsig
yciE	BW25113_1257	-0.194326	0	nonsig
yciF	BW25113_1258	0	0	nonsig
yciG	BW25113_1259	-0.429962	-0.842726	nonsig
trpA	BW25113_1260	0	0	nonsig
trpB	BW25113_1261	0	0	nonsig
trpC	BW25113_1262	0.0954538	0.39272	nonsig
trpD	BW25113_1263	-0.12217	0.103525	nonsig
trpE	BW25113_1264	0.0293819	-0.188633	nonsig
trpL	BW25113_1265	0	0	nonsig
yciV	BW25113_1266	0	-0.149581	nonsig
yciO	BW25113_1267	-0.22055	-0.0672816	nonsig
yciQ	BW25113_1268	-0.541826	-0.351334	nonsig
rluB	BW25113_1269	0	0	nonsig
btuR	BW25113_1270	0	0.119695	nonsig
yciK	BW25113_1271	0.911034	0.499806	nonsig
sohB	BW25113_1272	-0.302079	-0.329351	nonsig
yciN	BW25113_1273	0	0	nonsig
topA	BW25113_1274	NA	NA	nonsig
cysB	BW25113_1275	0.672848	0	nonsig
ymiA	BW25113_4522	1.71896	1.42723	nonsig
yciX	BW25113_4523	0	0	nonsig
acnA	BW25113_1276	-0.454465	0.252443	nonsig
ribA	BW25113_1277	0	0	nonsig
pgpB	BW25113_1278	-0.487803	-0.698382	nonsig
yciS	BW25113_1279	-0.695771	-0.292543	nonsig
yciM	BW25113_1280	NA	NA	nonsig
pyrF	BW25113_1281	1.33376	1.82419	nonsig
yciH	BW25113_1282	0	0	nonsig
osmB	BW25113_1283	0	0	nonsig
yciT	BW25113_1284	0.897873	0.414309	nonsig
yciZ	BW25113_4596	0	0	nonsig
gmr	BW25113_1285	0	0	nonsig
ymiB	BW25113_4672	-0.442952	-0.260427	nonsig
rnb	BW25113_1286	-0.929328	-1.15385	nonsig
yciW	BW25113_1287	-0.106343	0	nonsig
fabI	BW25113_1288	-1.92495	-2.12572	sig
ycjD	BW25113_1289	0	-0.654153	nonsig
sapF	BW25113_1290	-0.0871931	-0.135436	nonsig
sapD	BW25113_1291	-0.519702	0	nonsig
sapC	BW25113_1292	-0.0905553	-0.224487	nonsig
sapB	BW25113_1293	-0.131114	0	nonsig
sapA	BW25113_1294	0	0.00528529	nonsig
ymjA	BW25113_1295	-0.395021	-0.250714	nonsig
puuP	BW25113_1296	0.486967	0.528642	nonsig
puuA	BW25113_1297	0.385782	0.464564	nonsig
puuD	BW25113_1298	-0.0547305	-0.411664	nonsig
puuR	BW25113_1299	0.0958231	-0.112341	nonsig
puuC	BW25113_1300	0.5453	-0.273558	nonsig
puuB	BW25113_1301	0.293947	0.49925	nonsig
puuE	BW25113_1302	0.386601	0.226994	nonsig
pspF	BW25113_1303	0.0235129	0.171979	nonsig
pspA	BW25113_1304	0.148017	0	nonsig
pspB	BW25113_1305	0	0	nonsig
pspC	BW25113_1306	-0.018462	-0.189881	nonsig
pspD	BW25113_1307	0	0	nonsig
pspE	BW25113_1308	-0.14784	-0.00555588	nonsig
ycjM	BW25113_1309	-0.24495	0.0045998	nonsig
ycjN	BW25113_1310	-1.05264	-0.662866	nonsig
ycjO	BW25113_1311	-0.113702	0	nonsig
ycjP	BW25113_1312	0.250587	0.489456	nonsig
ycjQ	BW25113_1313	0	0	nonsig
ycjR	BW25113_1314	0.254377	0.13923	nonsig
ycjS	BW25113_1315	0.165185	0.0659155	nonsig
ycjT	BW25113_1316	0.406662	0.312664	nonsig
ycjU	BW25113_1317	0	-0.0485802	nonsig
ompG	BW25113_1319	0.223179	0.0876437	nonsig
ycjW	BW25113_1320	0	-0.0516598	nonsig
ycjX	BW25113_1321	-0.295698	-0.0508811	nonsig
ycjF	BW25113_1322	0.0327521	-0.123085	nonsig
tyrR	BW25113_1323	-0.53545	-0.654319	nonsig
tpx	BW25113_1324	-0.0286312	-0.172557	nonsig
ycjG	BW25113_1325	0	0	nonsig
mpaA	BW25113_1326	-0.448944	-0.49421	nonsig
ycjY	BW25113_1327	0	0	nonsig
pgrR	BW25113_1328	0.214879	-0.128427	nonsig
mppA	BW25113_1329	0.281311	0.149938	nonsig
ynaI	BW25113_1330	0	0.0776375	nonsig
insH1	BW25113_1331	0.0764059	0.142881	nonsig
ynaJ	BW25113_1332	2.38027	2.68438	sig
uspE	BW25113_1333	0	0.154795	nonsig
fnr	BW25113_1334	0.0157424	0	nonsig
ogt	BW25113_1335	0.752595	0.458826	nonsig
abgT	BW25113_1336	-0.935778	-0.970491	nonsig
abgB	BW25113_1337	0.245506	0.170731	nonsig
abgA	BW25113_1338	0.373547	0.0448962	nonsig
abgR	BW25113_1339	0.237586	0.360691	nonsig
mcaS	BW25113_4426	0	0	nonsig
smrA	BW25113_1340	0	0	nonsig
ydaM	BW25113_1341	-0.0394811	-0.244423	nonsig
ydaN	BW25113_1342	0	0.0276948	nonsig
fnrS	BW25113_4699	-0.164535	0	nonsig
dbpA	BW25113_1343	-0.613875	-0.435301	nonsig
ttcA	BW25113_1344	-0.995328	-1.29361	nonsig
intR	BW25113_1345	0	0	nonsig
ydaQ	BW25113_1346	-0.353543	-0.269107	nonsig
rcbA	BW25113_1347	0	0	nonsig
ralR	BW25113_1348	-0.447153	-0.648929	nonsig
recT	BW25113_1349	-0.467418	-0.630158	nonsig
recE	BW25113_1350	NA	NA	nonsig
racC	BW25113_1351	-0.398121	-0.309328	nonsig
ydaE	BW25113_4526	0	0	nonsig
kilR	BW25113_1352	0	0	nonsig
sieB	BW25113_1353	0	0	nonsig
ydaF	BW25113_4527	0	0.0899904	nonsig
ydaG	BW25113_1355	0	0	nonsig
racR	BW25113_1356	0	0.1915	nonsig
ydaS	BW25113_1357	0.35495	0.159326	nonsig
ydaT	BW25113_1358	0.404885	0.303637	nonsig
ydaU	BW25113_1359	0	0	nonsig
ydaV	BW25113_1360	0	0	nonsig
rzoR	BW25113_4528	0	0	nonsig
trkG	BW25113_1363	0	-0.0520013	nonsig
ynaK	BW25113_1365	-0.229396	-0.388979	nonsig
stfR	BW25113_1372	NA	NA	nonsig
tfaR	BW25113_1373	0	0	nonsig
pinR	BW25113_1374	0.892494	0.945877	nonsig
ynaE	BW25113_1375	0.762869	0.75176	nonsig
uspF	BW25113_1376	0	0	nonsig
ompN	BW25113_1377	0	-0.1507	nonsig
micC	BW25113_4427	-0.40705	-0.412954	nonsig
pfo	BW25113_1378	NA	NA	nonsig
ydbJ	BW25113_4529	-0.429002	-0.480535	nonsig
hslJ	BW25113_1379	-0.923924	-0.592891	nonsig
ldhA	BW25113_1380	-0.461976	-0.244473	nonsig
ydbH	BW25113_1381	-1.58	-1.15297	nonsig
ynbE	BW25113_1382	0	0	nonsig
ydbL	BW25113_1383	-0.073851	0	nonsig
feaR	BW25113_1384	-0.210625	-0.381349	nonsig
feaB	BW25113_1385	0.0169869	-0.0504067	nonsig
tynA	BW25113_1386	0.485592	0.311206	nonsig
paaZ	BW25113_1387	-0.208689	0.0548049	nonsig
paaA	BW25113_1388	-0.47666	-0.33494	nonsig
paaB	BW25113_1389	-0.0997435	0	nonsig
paaC	BW25113_1390	0	-0.0699306	nonsig
paaD	BW25113_1391	0.0408637	0	nonsig
paaE	BW25113_1392	0	-0.0899272	nonsig
paaF	BW25113_1393	0	0.101726	nonsig
paaG	BW25113_1394	0.370166	0	nonsig
paaH	BW25113_1395	0	0.122201	nonsig
paaI	BW25113_1396	0.039393	0	nonsig
paaJ	BW25113_1397	0.0464733	0	nonsig
paaK	BW25113_1398	-0.216953	-0.400708	nonsig
paaX	BW25113_1399	-0.30684	-0.322257	nonsig
paaY	BW25113_1400	-0.291815	-0.0118311	nonsig
ynbG	BW25113_4674	-0.258742	-0.576021	nonsig
insD1	BW25113_1402	0	0	nonsig
insC1	BW25113_1403	0	0	nonsig
insI1	BW25113_1404	0	0	nonsig
ydbC	BW25113_1406	-1.86627	-1.50047	nonsig
ydbD	BW25113_1407	0.752216	0	nonsig
ynbA	BW25113_1408	0	-0.199204	nonsig
ynbB	BW25113_1409	-0.246673	-0.212607	nonsig
ynbC	BW25113_1410	0	0	nonsig
ynbD	BW25113_1411	-0.622945	-0.730976	nonsig
azoR	BW25113_1412	0	0	nonsig
hrpA	BW25113_1413	NA	NA	nonsig
ydcF	BW25113_1414	0.183314	0.0782495	nonsig
aldA	BW25113_1415	0.0421702	-0.35184	nonsig
cybB	BW25113_1418	0	-0.130645	nonsig
rydC	BW25113_4597	-0.720349	-0.706911	nonsig
ydcA	BW25113_1419	0	0	nonsig
hokB	BW25113_4428	0	0	nonsig
mokB	BW25113_1420	0	0	nonsig
sokB	BW25113_4429	0	0	nonsig
trg	BW25113_1421	-0.252667	-0.24947	nonsig
ydcI	BW25113_1422	-0.688685	-1.06818	nonsig
ydcJ	BW25113_1423	0	0	nonsig
opgD	BW25113_1424	0.85346	0.831099	nonsig
ydcH	BW25113_1426	0	0	nonsig
rimL	BW25113_1427	0	0	nonsig
ydcK	BW25113_1428	-0.246713	-0.0543409	nonsig
tehA	BW25113_1429	-0.047278	0.112848	nonsig
tehB	BW25113_1430	0	0	nonsig
ydcL	BW25113_1431	-0.506021	-0.404839	nonsig
insQ	BW25113_1432	0	-0.159215	nonsig
ydcO	BW25113_1433	-0.0739385	0	nonsig
ydcN	BW25113_1434	0.218443	0.135918	nonsig
ydcP	BW25113_1435	-0.0718324	-0.658824	nonsig
yncJ	BW25113_1436	0	0	nonsig
hicA	BW25113_4532	0	0	nonsig
hicB	BW25113_1438	0.148301	0.164195	nonsig
ydcR	BW25113_1439	0.249973	0.315681	nonsig
ydcS	BW25113_1440	-0.00444065	0	nonsig
ydcT	BW25113_1441	-0.127324	0.0251288	nonsig
ydcU	BW25113_1442	-0.039794	0	nonsig
ydcV	BW25113_1443	-0.0436717	-0.294944	nonsig
patD	BW25113_1444	0	0	nonsig
yncL	BW25113_4598	-0.0731061	0	nonsig
ydcX	BW25113_1445	-0.0565454	0	nonsig
ydcY	BW25113_1446	0	-0.202946	nonsig
ydcZ	BW25113_1447	0	0	nonsig
mnaT	BW25113_1448	0	0	nonsig
curA	BW25113_1449	-0.20994	-0.448589	nonsig
mcbR	BW25113_1450	-1.95346	-1.84466	nonsig
yncD	BW25113_1451	-0.0683879	-0.135018	nonsig
yncE	BW25113_1452	0.44705	0.351894	nonsig
ansP	BW25113_1453	0	-0.437368	nonsig
yncG	BW25113_1454	-0.579451	-0.855168	nonsig
yncH	BW25113_1455	-0.316928	-0.162119	nonsig
ydcD	BW25113_1457	-0.366289	-0.0849785	nonsig
ydcC	BW25113_1460	-0.05729	-0.199272	nonsig
pptA	BW25113_1461	0	0	nonsig
yddH	BW25113_1462	-0.246635	-0.750088	nonsig
nhoA	BW25113_1463	0.547172	0	nonsig
yddE	BW25113_1464	0	-0.000359858	nonsig
narV	BW25113_1465	0	0.0182045	nonsig
narW	BW25113_1466	-0.255825	-0.0154688	nonsig
narY	BW25113_1467	0	-0.0757117	nonsig
narZ	BW25113_1468	NA	NA	nonsig
narU	BW25113_1469	0.121234	-0.0260267	nonsig
yddG	BW25113_1473	0	-0.165288	nonsig
fdnG	BW25113_1474	NA	NA	nonsig
fdnH	BW25113_1475	0.164328	0	nonsig
fdnI	BW25113_1476	0.558738	0.47946	nonsig
yddM	BW25113_1477	0.208145	0.343363	nonsig
adhP	BW25113_1478	0	0	nonsig
maeA	BW25113_1479	0.0170391	-0.180436	nonsig
sra	BW25113_1480	-0.633378	-0.888786	nonsig
bdm	BW25113_1481	0	0	nonsig
osmC	BW25113_1482	0	0	nonsig
ddpF	BW25113_1483	-0.144486	0	nonsig
ddpD	BW25113_1484	0.101578	0	nonsig
ddpC	BW25113_1485	0	0.161251	nonsig
ddpB	BW25113_1486	-0.269437	-0.0161385	nonsig
ddpA	BW25113_1487	-0.202544	0.0657888	nonsig
ddpX	BW25113_1488	0.235688	-0.00597378	nonsig
dosP	BW25113_1489	0.0491299	-0.319919	nonsig
dosC	BW25113_1490	-0.754671	-0.299474	nonsig
yddW	BW25113_1491	-0.3325	0.0567733	nonsig
gadC	BW25113_1492	-0.798637	0.488407	nonsig
gadB	BW25113_1493	-0.749148	-0.809762	nonsig
pqqL	BW25113_1494	NA	NA	nonsig
yddB	BW25113_1495	0.206717	-0.0311203	nonsig
yddA	BW25113_1496	-0.0685871	-0.0716892	nonsig
ydeM	BW25113_1497	-0.519741	-0.464572	nonsig
ydeN	BW25113_1498	-0.426407	-1.18665	nonsig
ydeO	BW25113_1499	0	0	nonsig
safA	BW25113_1500	0.782154	0.630416	nonsig
ydeP	BW25113_1501	-0.20944	0	nonsig
ydeQ	BW25113_1502	-0.152558	-0.285464	nonsig
ydeR	BW25113_1503	0	0	nonsig
ydeS	BW25113_1504	-0.0344698	0	nonsig
hipA	BW25113_1507	0.782955	1.51576	nonsig
hipB	BW25113_1508	0.428586	0.171624	nonsig
lsrK	BW25113_1511	-0.268048	-0.591778	nonsig
lsrR	BW25113_1512	0.162305	0.275416	nonsig
lsrA	BW25113_1513	-0.123987	0.54985	nonsig
lsrC	BW25113_1514	-0.0916711	0.0121865	nonsig
lsrD	BW25113_1515	0.166493	-0.110967	nonsig
lsrB	BW25113_1516	0.280247	0.048368	nonsig
lsrF	BW25113_1517	0	-0.059932	nonsig
lsrG	BW25113_1518	0	-0.149785	nonsig
tam	BW25113_1519	-0.0315207	0	nonsig
yneE	BW25113_1520	0	-0.148037	nonsig
uxaB	BW25113_1521	-1.35438	-0.763986	nonsig
yneF	BW25113_1522	0	-0.0204601	nonsig
yneG	BW25113_1523	0	-0.0890204	nonsig
glsB	BW25113_1524	-0.134808	-0.0880463	nonsig
sad	BW25113_1525	0.0475528	0	nonsig
yneJ	BW25113_1526	-0.0987635	-0.163332	nonsig
yneK	BW25113_1527	0.00305739	0.230781	nonsig
ydeA	BW25113_1528	0.571487	0.138775	nonsig
marC	BW25113_1529	0.222101	0	nonsig
marR	BW25113_1530	0.607294	0.809591	nonsig
marA	BW25113_1531	0.898148	1.13963	nonsig
marB	BW25113_1532	0	0	nonsig
eamA	BW25113_1533	0	0	nonsig
ydeE	BW25113_1534	0.765309	1.19503	nonsig
yneM	BW25113_4599	NA	0	nonsig
mgrR	BW25113_4698	NA	0	nonsig
dgcZ	BW25113_1535	NA	-0.471029	nonsig
ydeI	BW25113_1536	-0.762914	-0.348817	nonsig
ydeJ	BW25113_1537	-0.078506	-0.225488	nonsig
dcp	BW25113_1538	0.580874	0.482331	nonsig
ydfG	BW25113_1539	0	0.0985562	nonsig
rspR	BW25113_1540	0.741932	NA	nonsig
ydfZ	BW25113_1541	0	-0.224236	nonsig
ydfI	BW25113_1542	0.0681496	-0.000718804	nonsig
ydfK	BW25113_1544	0.260832	0.15536	nonsig
pinQ	BW25113_1545	NA	NA	nonsig
tfaQ	BW25113_1546	NA	NA	nonsig
stfQ	BW25113_1547	0.0709961	0.0468876	nonsig
ynfO	BW25113_4533	0	0	nonsig
ydfO	BW25113_1549	0.722689	0.745514	nonsig
gnsB	BW25113_1550	0	0	nonsig
ynfN	BW25113_1551	0	0	nonsig
cspI	BW25113_1552	0.87448	0.748093	nonsig
rzpQ	BW25113_1553	0	0	nonsig
rzoQ	BW25113_4689	0	0	nonsig
rrrQ	BW25113_1554	0	0	nonsig
ydfR	BW25113_1555	0	0	nonsig
essQ	BW25113_1556	0	-0.238719	nonsig
cspB	BW25113_1557	-0.992114	-0.662162	nonsig
cspF	BW25113_1558	0	-0.110258	nonsig
quuQ	BW25113_1559	0	-0.524914	nonsig
ydfU	BW25113_1560	-0.6258	-0.849372	nonsig
rem	BW25113_1561	0	0	nonsig
hokD	BW25113_1562	0	0	nonsig
relE	BW25113_1563	0	0	nonsig
relB	BW25113_1564	0	0	nonsig
ydfV	BW25113_1565	0.418856	0	nonsig
flxA	BW25113_1566	0	0.192649	nonsig
dicC	BW25113_1569	0.105263	0.114554	nonsig
dicA	BW25113_1570	0	0	nonsig
ydfA	BW25113_1571	0	0	nonsig
ydfB	BW25113_1572	0	0	nonsig
ydfC	BW25113_1573	0	0	nonsig
dicF	BW25113_1574	0	0.107666	nonsig
dicB	BW25113_1575	0	0	nonsig
ydfD	BW25113_1576	0	0	nonsig
rspB	BW25113_1580	-0.073949	-0.124677	nonsig
rspA	BW25113_1581	-0.691188	-0.183325	nonsig
ynfA	BW25113_1582	0	0	nonsig
ynfB	BW25113_1583	0	0	nonsig
speG	BW25113_1584	-0.546793	-0.506844	nonsig
ynfC	BW25113_1585	0	0	nonsig
ynfD	BW25113_1586	0.437537	0.472706	nonsig
ynfE	BW25113_1587	1.22463	0.966171	nonsig
ynfF	BW25113_1588	0.135623	-0.158284	nonsig
ynfG	BW25113_1589	0.0220986	-0.0911591	nonsig
ynfH	BW25113_1590	0	0.0388251	nonsig
dmsD	BW25113_1591	0.316875	0.0123114	nonsig
clcB	BW25113_1592	0	0.00594938	nonsig
ynfK	BW25113_1593	0	0.117945	nonsig
mlc	BW25113_1594	2.18176	2.04926	sig
ynfL	BW25113_1595	0	0	nonsig
ynfM	BW25113_1596	-0.541015	0.345139	nonsig
asr	BW25113_1597	0	0	nonsig
ydgU	BW25113_4601	0.391752	0	nonsig
ydgD	BW25113_1598	0.264135	0.453728	nonsig
mdtI	BW25113_1599	0	0	nonsig
mdtJ	BW25113_1600	0	0	nonsig
tqsA	BW25113_1601	-0.0645159	-0.159889	nonsig
pntB	BW25113_1602	-0.442251	-0.680645	nonsig
pntA	BW25113_1603	-0.0359769	0.0899909	nonsig
ydgH	BW25113_1604	0.531223	0.42442	nonsig
ydgI	BW25113_1605	-0.0703368	-0.0541802	nonsig
folM	BW25113_1606	0	0	nonsig
ydgC	BW25113_1607	0.262636	0.348672	nonsig
rstA	BW25113_1608	2.3689	2.36306	sig
rstB	BW25113_1609	0	0.150041	nonsig
tus	BW25113_1610	0.353416	0.30015	nonsig
fumC	BW25113_1611	0	0.166955	nonsig
fumA	BW25113_1612	-0.00390947	-0.306697	nonsig
manA	BW25113_1613	0.614722	0.544532	nonsig
ydgA	BW25113_1614	-0.446897	-0.707742	nonsig
uidC	BW25113_1615	-0.588862	-0.500256	nonsig
uidB	BW25113_1616	-0.0860301	0	nonsig
uidA	BW25113_1617	-0.496087	-0.495255	nonsig
uidR	BW25113_1618	-0.428388	-1.02898	nonsig
hdhA	BW25113_1619	0.00640352	0	nonsig
malI	BW25113_1620	0.0937465	0.305876	nonsig
malX	BW25113_1621	-0.0525713	0	nonsig
malY	BW25113_1622	0.0792075	0.120783	nonsig
add	BW25113_1623	-0.221387	-0.065095	nonsig
ydgJ	BW25113_1624	0	0.0151933	nonsig
blr	BW25113_4409	0	0	nonsig
cnu	BW25113_1625	0	0	nonsig
ydgK	BW25113_1626	0.766537	0.702852	nonsig
rsxA	BW25113_1627	2.21869	2.13474	sig
rsxB	BW25113_1628	0.0874344	0.467755	nonsig
rsxC	BW25113_1629	-0.11948	0.0842933	nonsig
rsxD	BW25113_1630	0.637611	0.327718	nonsig
rsxG	BW25113_1631	0.100532	0.530934	nonsig
rsxE	BW25113_1632	-0.0692063	0	nonsig
nth	BW25113_1633	0	-0.223155	nonsig
dtpA	BW25113_1634	-0.559601	-0.610327	nonsig
gstA	BW25113_1635	-0.153707	-0.271646	nonsig
pdxY	BW25113_1636	0	-0.034722	nonsig
tyrS	BW25113_1637	-0.738597	-0.93694	nonsig
pdxH	BW25113_1638	0	0	nonsig
mliC	BW25113_1639	0.638124	0.779355	nonsig
anmK	BW25113_1640	-0.152003	NA	nonsig
slyB	BW25113_1641	-0.903212	-2.25812	nonsig
slyA	BW25113_1642	-0.109743	-0.277929	nonsig
ydhI	BW25113_1643	0	0	nonsig
ydhJ	BW25113_1644	-0.46709	-0.803314	nonsig
ydhK	BW25113_1645	0.189807	0.0646338	nonsig
sodC	BW25113_1646	0.269669	0.348979	nonsig
ydhF	BW25113_1647	NA	NA	nonsig
ydhL	BW25113_1648	-0.906891	-0.726834	nonsig
nemR	BW25113_1649	0	0	nonsig
nemA	BW25113_1650	-0.00660191	0	nonsig
gloA	BW25113_1651	-0.251466	-0.285657	nonsig
rnt	BW25113_1652	0.250178	0.051416	nonsig
lhr	BW25113_1653	NA	NA	nonsig
grxD	BW25113_1654	-0.580719	-0.537157	nonsig
mepH	BW25113_1655	0	0	nonsig
sodB	BW25113_1656	0.265337	0.202805	nonsig
ydhP	BW25113_1657	0	0.122151	nonsig
ynhF	BW25113_4602	1.08413	1.17795	nonsig
purR	BW25113_1658	0.671312	0.334521	nonsig
ydhB	BW25113_1659	0	0.227548	nonsig
ydhC	BW25113_1660	0	0	nonsig
cfa	BW25113_1661	-0.931095	-1.2712	nonsig
ribC	BW25113_1662	-0.0909754	0	nonsig
mdtK	BW25113_1663	0	0	nonsig
ydhQ	BW25113_1664	0.303623	0.766607	nonsig
valV	BW25113_1665	NA	NA	nonsig
valW	BW25113_1666	-0.573368	-0.272111	nonsig
ydhR	BW25113_1667	0	0	nonsig
ydhS	BW25113_1668	-0.0770181	-0.106333	nonsig
ydhT	BW25113_1669	0	0	nonsig
ydhU	BW25113_1670	0.242076	0.399859	nonsig
ydhX	BW25113_1671	0.310529	0	nonsig
ydhW	BW25113_1672	0	0	nonsig
ydhV	BW25113_1673	0.15395	-0.473911	nonsig
ydhY	BW25113_1674	-0.181386	-0.129915	nonsig
ydhZ	BW25113_1675	-0.00749939	0	nonsig
pykF	BW25113_1676	-2.26322	-3.04385	sig
lpp	BW25113_1677	NA	NA	nonsig
ldtE	BW25113_1678	0.507027	0.378217	nonsig
sufE	BW25113_1679	-0.0822997	-0.0801501	nonsig
sufS	BW25113_1680	0	0	nonsig
sufD	BW25113_1681	0	-0.130165	nonsig
sufC	BW25113_1682	-0.214859	-0.0390278	nonsig
sufB	BW25113_1683	-0.0129736	0	nonsig
sufA	BW25113_1684	0	-0.291542	nonsig
rydB	BW25113_4430	0	0	nonsig
ydiH	BW25113_1685	0.280495	0	nonsig
menI	BW25113_1686	0	0.122535	nonsig
ydiJ	BW25113_1687	NA	NA	nonsig
ydiK	BW25113_1688	-0.745709	-0.774809	nonsig
rprA	BW25113_4431	-0.452913	-0.417678	nonsig
ydiL	BW25113_1689	-0.0343427	-0.42988	nonsig
ydiM	BW25113_1690	-0.30218	-0.0297999	nonsig
ydiN	BW25113_1691	0	-0.0874577	nonsig
ydiB	BW25113_1692	-0.477673	-0.50337	nonsig
aroD	BW25113_1693	-0.00881371	0	nonsig
ydiF	BW25113_1694	-0.567553	-0.382745	nonsig
ydiO	BW25113_1695	-0.149175	-0.306691	nonsig
ydiP	BW25113_1696	-0.0109062	0	nonsig
ydiQ	BW25113_1697	-0.17445	0	nonsig
ydiR	BW25113_1698	0	-0.243943	nonsig
ydiS	BW25113_1699	0.148334	0.039309	nonsig
ydiT	BW25113_1700	0.114926	0.0599621	nonsig
fadK	BW25113_1701	-0.25395	-0.120058	nonsig
ppsA	BW25113_1702	0.306676	-0.0737381	nonsig
ppsR	BW25113_1703	-0.40605	-0.299555	nonsig
aroH	BW25113_1704	0.159686	0	nonsig
ydiE	BW25113_1705	0.232697	0.16163	nonsig
ydiU	BW25113_1706	0	0	nonsig
ydiV	BW25113_1707	-0.15816	-0.200234	nonsig
nlpC	BW25113_1708	-0.794193	-0.317809	nonsig
btuD	BW25113_1709	-0.219206	-0.656363	nonsig
btuE	BW25113_1710	0	0	nonsig
btuC	BW25113_1711	0	0	nonsig
ihfA	BW25113_1712	1.4518	1.28055	nonsig
pheT	BW25113_1713	0	0	nonsig
pheS	BW25113_1714	-0.363931	-0.0635328	nonsig
pheM	BW25113_1715	0	0.0819094	nonsig
rplT	BW25113_1716	0.116367	0	nonsig
rpmI	BW25113_1717	0	0	nonsig
infC	BW25113_1718	0	-0.383335	nonsig
thrS	BW25113_1719	-0.985989	0.403099	nonsig
yniD	BW25113_4535	5.80453	5.96269	sig
ydiY	BW25113_1722	0	0	nonsig
pfkB	BW25113_1723	0.02397	0	nonsig
ydiZ	BW25113_1724	0.252009	0.236063	nonsig
yniA	BW25113_1725	0.89454	0.831524	nonsig
yniB	BW25113_1726	0.309333	0.276569	nonsig
yniC	BW25113_1727	0	0	nonsig
ydjM	BW25113_1728	0	0	nonsig
ydjN	BW25113_1729	1.79671	1.48949	nonsig
ydjO	BW25113_1730	0	0	nonsig
cedA	BW25113_1731	-1.78227	-1.59359	nonsig
katE	BW25113_1732	0.780406	0.984403	nonsig
chbG	BW25113_1733	-0.341431	-0.163684	nonsig
chbF	BW25113_1734	0.184227	0.164648	nonsig
chbR	BW25113_1735	0.324769	0.492885	nonsig
chbA	BW25113_1736	0	0	nonsig
chbC	BW25113_1737	-0.212966	-0.159033	nonsig
chbB	BW25113_1738	-0.319455	-0.804204	nonsig
osmE	BW25113_1739	-1.87725	-1.93835	nonsig
nadE	BW25113_1740	-0.194978	-0.117887	nonsig
cho	BW25113_1741	0	0	nonsig
ves	BW25113_1742	-0.598001	-0.699798	nonsig
spy	BW25113_1743	-0.116158	-0.0365997	nonsig
astE	BW25113_1744	-0.272077	-0.399497	nonsig
astB	BW25113_1745	0	0	nonsig
astD	BW25113_1746	0.15579	-0.171733	nonsig
astA	BW25113_1747	-0.149915	-0.155128	nonsig
astC	BW25113_1748	0.160495	0.0935096	nonsig
xthA	BW25113_1749	0	0.153718	nonsig
ydjX	BW25113_1750	0.0183977	0	nonsig
ydjY	BW25113_1751	-0.0299364	0	nonsig
ydjZ	BW25113_1752	-0.284918	0.251666	nonsig
ynjA	BW25113_1753	0.00750097	0	nonsig
ynjB	BW25113_1754	0.0577278	0	nonsig
ynjC	BW25113_1755	0.133778	-0.182282	nonsig
ynjD	BW25113_1756	0.125676	0	nonsig
ynjE	BW25113_1757	0.537162	0.47762	nonsig
ynjF	BW25113_1758	0.752417	0.412629	nonsig
nudG	BW25113_1759	0	0	nonsig
ynjH	BW25113_1760	0	0	nonsig
gdhA	BW25113_1761	-1.22202	-0.939298	nonsig
ynjI	BW25113_1762	-0.154819	-0.0549227	nonsig
topB	BW25113_1763	-0.129093	-0.445536	nonsig
selD	BW25113_1764	-0.911194	-0.53938	nonsig
ydjA	BW25113_1765	-0.412489	-0.0516151	nonsig
sppA	BW25113_1766	-1.26692	-1.47809	nonsig
ansA	BW25113_1767	-0.168646	-0.0804881	nonsig
pncA	BW25113_1768	-0.0583113	-0.218542	nonsig
ydjE	BW25113_1769	-0.245499	-0.15317	nonsig
ydjF	BW25113_1770	0	-0.0914822	nonsig
ydjG	BW25113_1771	-0.310597	-0.153349	nonsig
ydjH	BW25113_1772	0	0	nonsig
ydjI	BW25113_1773	-0.648826	-0.773521	nonsig
ydjJ	BW25113_1774	-0.642548	-0.334185	nonsig
ydjK	BW25113_1775	-0.0141477	-0.654271	nonsig
ydjL	BW25113_1776	0	-0.185722	nonsig
yeaC	BW25113_1777	-0.2088	0	nonsig
msrB	BW25113_1778	0	-0.234884	nonsig
gapA	BW25113_1779	-0.15026	0.0587138	nonsig
yeaD	BW25113_1780	-0.15123	0.354441	nonsig
yeaE	BW25113_1781	-0.0151303	0.130489	nonsig
mipA	BW25113_1782	-0.0499915	0	nonsig
yeaG	BW25113_1783	0.165879	-0.00388838	nonsig
yeaH	BW25113_1784	-0.00973462	-0.00238143	nonsig
yeaI	BW25113_1785	1.33303	1.1993	nonsig
yeaJ	BW25113_1786	0.143117	0.0955452	nonsig
yeaK	BW25113_1787	0.152866	0.0633297	nonsig
yoaI	BW25113_1788	0.11708	0	nonsig
yeaL	BW25113_1789	0.0982372	0.385428	nonsig
yeaM	BW25113_1790	0.302779	0.162414	nonsig
yeaN	BW25113_1791	0.253361	0.299094	nonsig
yeaO	BW25113_1792	0.0466178	0.0016005	nonsig
yoaF	BW25113_1793	0	0	nonsig
yeaP	BW25113_1794	-0.504477	-0.333954	nonsig
yoaK	BW25113_4676	0	-0.46659	nonsig
yoaJ	BW25113_4675	0	0	nonsig
yeaQ	BW25113_1795	0	0	nonsig
yoaG	BW25113_1796	-0.370705	0	nonsig
yeaR	BW25113_1797	-0.0719583	-0.214169	nonsig
leuE	BW25113_1798	-0.71059	-0.248417	nonsig
dmlR	BW25113_1799	0	0	nonsig
dmlA	BW25113_1800	-0.0957564	0.00353395	nonsig
yeaV	BW25113_1801	0	-0.0893921	nonsig
yeaW	BW25113_1802	-0.0505533	0	nonsig
yeaX	BW25113_1803	-0.0373592	-0.237277	nonsig
rnd	BW25113_1804	-0.383455	-0.961759	nonsig
fadD	BW25113_1805	1.321	1.21587	nonsig
yeaY	BW25113_1806	0	-0.0688609	nonsig
tsaB	BW25113_1807	-0.269324	-0.40063	nonsig
yoaA	BW25113_1808	0	0	nonsig
yoaB	BW25113_1809	0	0	nonsig
yoaC	BW25113_1810	-0.494445	-0.0306256	nonsig
yoaH	BW25113_1811	-0.0250329	-0.333957	nonsig
pabB	BW25113_1812	0	0.662503	nonsig
nudL	BW25113_1813	0.78889	0.362808	nonsig
sdaA	BW25113_1814	0	-0.00183531	nonsig
yoaD	BW25113_1815	-0.354605	-0.0130078	nonsig
yoaE	BW25113_1816	-3.19754	-2.95632	sig
manX	BW25113_1817	0	-0.0437048	nonsig
manY	BW25113_1818	-0.626231	-1.04481	nonsig
manZ	BW25113_1819	-0.382808	0	nonsig
yobD	BW25113_1820	0	0.0678889	nonsig
mntP	BW25113_1821	-0.246753	-0.338829	nonsig
rlmA	BW25113_1822	-0.457233	-0.0710918	nonsig
cspC	BW25113_1823	0	0	nonsig
yobF	BW25113_1824	0	-0.968307	nonsig
yebO	BW25113_1825	-1.13208	0	nonsig
mgrB	BW25113_1826	-1.506	-2.32959	sig
yobH	BW25113_4536	0	0	nonsig
kdgR	BW25113_1827	0	0	nonsig
yebQ	BW25113_1828	0.570317	0.251875	nonsig
htpX	BW25113_1829	-0.838007	-0.987442	nonsig
prc	BW25113_1830	0.248001	0.203992	nonsig
proQ	BW25113_1831	-0.791151	-1.21743	nonsig
msrC	BW25113_1832	0	0	nonsig
yebS	BW25113_1833	0.677652	0.359064	nonsig
yebT	BW25113_1834	-1.2314	-0.861879	nonsig
rsmF	BW25113_1835	0.138662	0.165957	nonsig
yebV	BW25113_1836	0.691306	0.719282	nonsig
yebW	BW25113_1837	0	0.0778115	nonsig
pphA	BW25113_1838	0	0	nonsig
ryeA	BW25113_4432	0	-0.216204	nonsig
sdsR	BW25113_4433	0	0	nonsig
yebY	BW25113_1839	-0.0179007	0	nonsig
yebZ	BW25113_1840	-0.301879	-0.305674	nonsig
yobA	BW25113_1841	0	0	nonsig
holE	BW25113_1842	0.212463	0	nonsig
yobB	BW25113_1843	0.433381	0.609491	nonsig
exoX	BW25113_1844	-0.336233	-0.263271	nonsig
ptrB	BW25113_1845	0.203169	0.229278	nonsig
yebE	BW25113_1846	0	0.258859	nonsig
yebF	BW25113_1847	0.0220934	0.0903161	nonsig
yebG	BW25113_1848	0.683946	0.474133	nonsig
purT	BW25113_1849	0	0.00589876	nonsig
eda	BW25113_1850	-0.0928526	0	nonsig
edd	BW25113_1851	-1.1095	-1.28404	nonsig
zwf	BW25113_1852	-0.285796	-0.223739	nonsig
yebK	BW25113_1853	0.107559	0.0151712	nonsig
pykA	BW25113_1854	0.225791	0.604136	nonsig
lpxM	BW25113_1855	-1.13452	-0.976787	nonsig
mepM	BW25113_1856	0.583696	0.341311	nonsig
znuA	BW25113_1857	1.009	1.21496	nonsig
znuC	BW25113_1858	0	0	nonsig
znuB	BW25113_1859	-0.526106	-0.658914	nonsig
ruvB	BW25113_1860	-0.825397	-0.561199	nonsig
ruvA	BW25113_1861	-0.970684	-1.02812	nonsig
yobI	BW25113_4677	0	-0.0328662	nonsig
yebB	BW25113_1862	0	0	nonsig
ruvC	BW25113_1863	0	0	nonsig
yebC	BW25113_1864	-0.705923	-0.641517	nonsig
nudB	BW25113_1865	0	0	nonsig
aspS	BW25113_1866	1.63483	1.2675	nonsig
yecD	BW25113_1867	0.383051	0.253008	nonsig
yecE	BW25113_1868	0	0	nonsig
yecN	BW25113_1869	0	0.0136647	nonsig
cmoA	BW25113_1870	0.474502	0.330549	nonsig
cmoB	BW25113_1871	0.0757648	0.329531	nonsig
torZ	BW25113_1872	0.505258	0.367662	nonsig
torY	BW25113_1873	-0.514608	-0.486465	nonsig
cutC	BW25113_1874	-0.804081	-0.906262	nonsig
yecM	BW25113_1875	0	0	nonsig
argS	BW25113_1876	-0.520187	-0.0856874	nonsig
yecT	BW25113_1877	0.0438324	0	nonsig
flhE	BW25113_1878	0	-0.0958117	nonsig
flhA	BW25113_1879	0.680224	0.858659	nonsig
flhB	BW25113_1880	-0.255573	0	nonsig
cheZ	BW25113_1881	-0.312311	-0.942455	nonsig
cheY	BW25113_1882	-0.377923	-0.0568345	nonsig
cheB	BW25113_1883	0	0	nonsig
cheR	BW25113_1884	0	-0.0239546	nonsig
tap	BW25113_1885	-0.692042	-0.364087	nonsig
tar	BW25113_1886	-0.225441	0.145051	nonsig
cheW	BW25113_1887	0.016091	0.0246093	nonsig
cheA	BW25113_1888	0.0254884	0.331427	nonsig
motB	BW25113_1889	0.244516	0.0190357	nonsig
motA	BW25113_1890	0	0	nonsig
flhC	BW25113_1891	1.05692	1.53092	nonsig
flhD	BW25113_1892	0.54884	0.408191	nonsig
uspC	BW25113_1895	0	0	nonsig
otsA	BW25113_1896	-0.858755	-0.867004	nonsig
otsB	BW25113_1897	0.0316777	0.218896	nonsig
araH	BW25113_4460	-0.263403	-0.298366	nonsig
araG	BW25113_1900	0	0	nonsig
araF	BW25113_1901	-0.376073	-0.289026	nonsig
ftnB	BW25113_1902	-0.583052	0	nonsig
yecJ	BW25113_4537	-0.202511	-0.418166	nonsig
azuC	BW25113_4663	0	0	nonsig
yecR	BW25113_1904	0	0	nonsig
ftnA	BW25113_1905	-0.0189378	0.100264	nonsig
yecH	BW25113_1906	0	0	nonsig
tyrP	BW25113_1907	0	0	nonsig
yecA	BW25113_1908	-1.27254	-1.21299	nonsig
leuZ	BW25113_1909	-1.89242	-2.82187	nonsig
cysT	BW25113_1910	0	0	nonsig
glyW	BW25113_1911	0	0	nonsig
pgsA	BW25113_1912	NA	NA	nonsig
uvrC	BW25113_1913	0.0282668	0.139113	nonsig
uvrY	BW25113_1914	0	-1.06636	nonsig
yecF	BW25113_1915	-1.08848	-0.281056	nonsig
sdiA	BW25113_1916	-0.354359	-0.244217	nonsig
yecC	BW25113_1917	0	0.136164	nonsig
yecS	BW25113_1918	0.00769548	0.268137	nonsig
dcyD	BW25113_1919	0	0	nonsig
fliY	BW25113_1920	0	0	nonsig
fliZ	BW25113_1921	1.66934	1.9509	nonsig
fliA	BW25113_1922	0	0	nonsig
fliC	BW25113_1923	0	0	nonsig
fliD	BW25113_1924	0.0374202	-0.00534204	nonsig
fliS	BW25113_1925	0.0147924	0.00970632	nonsig
fliT	BW25113_1926	0.311127	0.286995	nonsig
amyA	BW25113_1927	0	0	nonsig
yedD	BW25113_1928	-0.0187263	-0.0937587	nonsig
yedE	BW25113_1929	0.127685	-0.00132043	nonsig
yedF	BW25113_1930	0	-0.00127149	nonsig
yedK	BW25113_1931	0	-0.260559	nonsig
yedL	BW25113_1932	0	-0.107343	nonsig
fliE	BW25113_1937	-0.721622	-0.258943	nonsig
fliF	BW25113_1938	-0.175669	0.0429048	nonsig
fliG	BW25113_1939	0.00871421	0.0864799	nonsig
fliH	BW25113_1940	0.280796	0.291065	nonsig
fliI	BW25113_1941	-0.683439	-0.686271	nonsig
fliJ	BW25113_1942	0	0	nonsig
fliK	BW25113_1943	0	0	nonsig
fliL	BW25113_1944	0.308561	0.361507	nonsig
fliM	BW25113_1945	0	0	nonsig
fliN	BW25113_1946	-0.303485	-0.39035	nonsig
fliO	BW25113_1947	0	0	nonsig
fliP	BW25113_1948	0	0	nonsig
fliQ	BW25113_1949	-0.374146	-0.256213	nonsig
fliR	BW25113_1950	-0.937776	-1.05477	nonsig
rcsA	BW25113_1951	NA	NA	nonsig
dsrB	BW25113_1952	NA	NA	nonsig
yodD	BW25113_1953	NA	NA	nonsig
dsrA	BW25113_1954	NA	NA	nonsig
yedP	BW25113_1955	NA	NA	nonsig
yedQ	BW25113_1956	0	-0.0266277	nonsig
yodC	BW25113_1957	0.174315	0	nonsig
yedI	BW25113_1958	0	0	nonsig
yedA	BW25113_1959	-0.4161	-0.294623	nonsig
vsr	BW25113_1960	-0.402703	-0.558514	nonsig
dcm	BW25113_1961	-0.108346	0	nonsig
yedJ	BW25113_1962	0	0	nonsig
yedR	BW25113_1963	-0.33239	-0.0154518	nonsig
rseX	BW25113_4603	-0.235997	-0.76629	nonsig
hchA	BW25113_1967	-0.475244	-0.610625	nonsig
yedV	BW25113_1968	-0.140108	-0.408894	nonsig
yedW	BW25113_1969	0.835041	2.5439	nonsig
hiuH	BW25113_1970	-0.27437	0.119613	nonsig
yedY	BW25113_1971	-1.17344	0.413476	nonsig
yedZ	BW25113_1972	0	0	nonsig
zinT	BW25113_1973	-2.26512	-2.32112	sig
yodB	BW25113_1974	-0.23237	-1.00801	nonsig
serU	BW25113_1975	0	0	nonsig
mtfA	BW25113_1976	0	0	nonsig
asnT	BW25113_1977	-1.73427	-1.6643	nonsig
yeeJ	BW25113_1978	NA	NA	nonsig
shiA	BW25113_1981	0.36239	0.187552	nonsig
amn	BW25113_1982	0.223637	0.224139	nonsig
yeeN	BW25113_1983	-0.640978	-0.316074	nonsig
asnW	BW25113_1984	NA	NA	nonsig
yeeO	BW25113_1985	-0.692329	-1.58674	nonsig
asnU	BW25113_1986	-2.42372	-3.01072	sig
cbl	BW25113_1987	0	0	nonsig
nac	BW25113_1988	0	0	nonsig
asnV	BW25113_1989	-1.84491	-2.68516	sig
ldtA	BW25113_1990	-0.348854	0	nonsig
cobT	BW25113_1991	-0.279076	0	nonsig
cobS	BW25113_1992	0	-0.0481279	nonsig
cobU	BW25113_1993	0	-0.166948	nonsig
insH1	BW25113_1994	0	-0.224872	nonsig
insD1	BW25113_1996	0	0	nonsig
insC1	BW25113_1997	0	0	nonsig
isrC	BW25113_4435	0.500984	0.470764	nonsig
flu	BW25113_2000	NA	NA	nonsig
yeeR	BW25113_2001	0.890672	0.664164	nonsig
yeeS	BW25113_2002	0	0	nonsig
yeeT	BW25113_2003	0	0	nonsig
cbeA	BW25113_2004	0	0	nonsig
cbtA	BW25113_2005	0	0	nonsig
yeeX	BW25113_2007	-0.225124	-0.270327	nonsig
yeeA	BW25113_2008	-0.159908	0	nonsig
sbmC	BW25113_2009	-0.711102	-0.400754	nonsig
dacD	BW25113_2010	-0.0902727	0	nonsig
sbcB	BW25113_2011	-0.328005	0.0655267	nonsig
yeeD	BW25113_2012	0	0	nonsig
yeeE	BW25113_2013	0.258534	0	nonsig
plaP	BW25113_2014	0	0	nonsig
yoeI	BW25113_4678	0.102556	0.350413	nonsig
yeeY	BW25113_2015	1.31481	1.42261	nonsig
yeeZ	BW25113_2016	0.834979	0.734531	nonsig
yoeB	BW25113_4539	0	0	nonsig
yefM	BW25113_2017	0.336347	0.0742307	nonsig
hisL	BW25113_2018	0	0.134554	nonsig
hisG	BW25113_2019	0	0	nonsig
hisD	BW25113_2020	0.163629	0.158248	nonsig
hisC	BW25113_2021	0.142757	0.559547	nonsig
hisB	BW25113_2022	0.21182	0	nonsig
hisH	BW25113_2023	0.255602	0.142839	nonsig
hisA	BW25113_2024	0	0.213899	nonsig
hisF	BW25113_2025	0.137586	0	nonsig
hisI	BW25113_2026	0	0.0515143	nonsig
wzzB	BW25113_2027	1.45392	1.45924	nonsig
ugd	BW25113_2028	0	0	nonsig
gnd	BW25113_2029	-0.59882	-0.395109	nonsig
insH1	BW25113_2030	-0.276384	-0.582645	nonsig
wbbK	BW25113_2032	0	-0.416034	nonsig
wbbJ	BW25113_2033	-0.645066	-0.601263	nonsig
wbbI	BW25113_2034	-0.356301	0	nonsig
wbbH	BW25113_2035	-0.0215545	-0.549609	nonsig
glf	BW25113_2036	-1.08968	-0.835443	nonsig
wzxB	BW25113_2037	-0.137753	-0.149391	nonsig
rfbC	BW25113_2038	-0.538484	-0.707022	nonsig
rfbA	BW25113_2039	0	0	nonsig
rfbD	BW25113_2040	0	-0.182445	nonsig
rfbB	BW25113_2041	0.395437	0	nonsig
wcaN	BW25113_2042	-0.190929	0	nonsig
wcaM	BW25113_2043	0.0213929	0.908939	nonsig
wcaL	BW25113_2044	0.355011	0.292808	nonsig
wcaK	BW25113_2045	0.640457	0.619616	nonsig
wzxC	BW25113_2046	0.383036	0.566227	nonsig
wcaJ	BW25113_2047	-0.0120147	-0.968948	nonsig
cpsG	BW25113_2048	0.192853	0.0852857	nonsig
cpsB	BW25113_2049	0	0	nonsig
wcaI	BW25113_2050	0.142212	0.0997995	nonsig
wcaH	BW25113_2051	0.00608147	0.0876491	nonsig
wcaG	BW25113_2052	-0.0781973	0	nonsig
gmd	BW25113_2053	-0.104565	-0.0693912	nonsig
[truncated: 2,305 more rows]

## Sheet: Figure4
Source data used for Figure 4
	Bacitracin 0.6 mg/ml	Bacitracin 0.75 mg/ml	Bacitracin 1 mg/ml	Bacitracin 1.5 mg/ml	Carbenicillin 0.5 mg/ml	Cephalothin 0.01 mg/ml	Cephalothin 0.08 mg/ml	Compound A22 0.02 mg/ml	Compound A22 0.04 mg/ml	Fusidic acid 0.02 mg/ml	Fusidic acid 0.03 mg/ml	Fusidic acid 0.1 mg/ml	Fusidic acid 0.25 mg/ml	Lomefloxacin 0.0001 mM	Phosphomycin 0.002 mg/ml	Phosphomycin0.004 mg/ml	Phosphomycin 0.015 mg/ml	Rifampicin 0.20 mg/ml	Rifampicin 0.01 mg/ml	Spectinomycin 0.01 mg/ml	Sisomicin 0.001 mg/ml	Sisomicin 0.0025 mg/ml	Sisomicin 0.005 mg/ml	Tetracycline 0.0005 mg/ml	Tetracycline 0.0015 mg/ml	Aluminum chloride 5 mM	Aluminum chloride 7.5 mM	Aluminum chloride 10 mM	Copper (II) chloride 2 mM	Copper (II) chloride 5 mM	Cobalt chloride 0.75 mM	Cobalt chloride 1 mM	Nickel (II) chloride 1.2 mM	Thallium(I) acetate 0.08 mg/ml	Thallium(I) acetate 0.1 mg/ml	Zinc sulfate 0.5 mM	Zinc sulfate 1 mM	Sodium Chloride 600 mM	Sodium Chloride 700 mM	Sodium Chlorite 0.4 mM	Sodium Chlorite 1.25 mM	Sodium fluoride 50 mM	Sodium fluoride 100 mM	Sodium fluoride 200 mM	Sodium nitrate 200 mM	Sodium nitrate 250 mM	Sodium nitrate 300 mM	Sodium nitrate 350 mM	Sodium nitrite 10 mM
acnA	0.60045	0.858017	1.13035	0.69328	0.182294	0.669747	0.638977	-0.32368	0.15637	0.928315	0.60598	0.678762	-0.143838	0.188209	1.07379	1.25733	-0.0831504	0.461098	1.05228	0.137529	0.716515	0.598197	-0.55595	-0.372705	-0.148979	1.49228	0.344787	-0.333534	1.49735	0.959698	1.16115	-0.255076	-0.101011	-0.20744	-0.738423	0.118389	-0.311972	-0.700565	-1.11712	0.859105	1.10286	0.391799	0.345396	-0.312595	-0.108519	-0.00372326	-0.130348	-0.159626	0.468882
acnB	-0.690248	-0.453705	-0.986509	-0.838109	-1.22604	-0.479882	-0.275978	0.145852	-0.940217	-1.10862	-0.892763	-0.971914	-1.12514	-0.458799	-0.532113	-0.193721	-0.598641	0.637723	0.313791	-0.626952	-0.344435	0.340469	-1.55318	-0.848156	-0.557316	-1.26008	1.1873	0.0724248	-1.10147	0.28416	-0.170186	-0.730106	-1.88599	-2.09957	-2.44201	-0.955538	0.0922754	-3.18128	-2.80578	-0.52007	-0.387463	-0.229823	-0.450384	-1.96542	-0.896717	-1.16536	-1.11801	-0.234919	-0.801014
acs	0.0788549	-0.037705	-0.063807	0	-0.0784769	0.155847	0.245253	0.146067	0	0.144894	0.016875	0.0581824	0.133403	0.0470733	0.0291123	-0.119812	-0.398495	1.73801	0.906813	0.232157	0.0523266	0	-0.126347	0.438151	0.222775	0.155304	0.0494414	-0.190269	0.261538	0.0774233	-0.0972372	-0.0463158	0.0416968	-0.081419	-0.0014369	0.154515	0.49051	-0.297414	0.358604	0.0868354	0.197291	0	0	0.00345687	0.29657	0.196128	0	0.0932103	0.375587
adhP	0.146997	-0.0664995	-0.0623887	-0.0777367	0.758804	0.115918	0.0386259	-0.0427954	0.0186928	0.0491612	-0.0406549	0.125988	0.153488	-0.100379	0	0	-0.119053	0.280475	0.743936	0	-0.0829466	-0.0751341	-0.240072	0	-0.00299987	-0.231342	0.194652	-0.0377675	0	-0.0351811	-0.417003	-0.257079	0	-0.0011905	-0.0742109	0.0732354	-0.0501253	0.246565	-0.0492438	-0.0703491	0.145635	0.0520435	-0.0912101	-0.211332	-0.0159917	-0.00243699	-0.0534156	0	0.470147
appY	0.0719244	0.03583	0.0304219	0.134315	-0.359854	0.0990853	0.261373	0.510017	0.533038	0.222174	0.244323	0.45282	0.258053	0.00556967	0.307392	0.238065	0	0.207625	0	-0.117146	0.173492	0.407241	0.177184	-0.473496	0	1.15556	-3.61172	-0.100856	2.21201	0	0.114517	-0.125527	-1.30192	0.348679	0.431657	0.183358	3.607	0.37163	0.474697	0.0737972	0.181918	0.210891	0.126928	0.638614	0.20548	0.284216	0.240954	0.161045	-1.12334
arcA	0.866688	0.950564	0.925626	1.24535	-1.65431	1.09614	1.91844	1.05887	-0.0080842	0.633575	0.326959	0.574619	0.446445	0.352011	0.806873	1.13389	1.54336	0	0.359801	-0.445102	1.18799	2.27801	4.78071	-1.37759	0	-0.277185	-2.20173	0.277946	1.21695	0.730983	1.97618	1.07503	0.110311	0	-0.0578107	-0.00963397	4.54892	0.46201	0.219489	0.847229	0.747722	0	-1.16963	-0.971058	-0.191458	0.0172129	-0.00743147	2.09041	-1.19973
bcr	0.301543	0.371203	0.208257	0.298465	0	0.15032	0.288315	0.0283499	-0.570563	0.0159216	0	0	0	0.149508	0.698244	1.62811	4.32582	1.65946	1.6458	0.565259	0.256748	0.557331	1.51684	5.32473	8.22321	0	0	-0.0688471	1.38714	0.353695	0	0.314351	1.5418	0.0378474	0.0632945	0	0.131117	0	-0.514217	0.145287	0.369089	0	-0.674364	-0.701973	0	0	0.00629703	0.0402751	-0.117768
brnQ	0.0790444	0	0.000164451	0.0383041	-0.741908	0.207798	0.418191	-0.0435415	0	0.137326	0.0492079	0.0120741	-0.0198084	-0.0997182	0.20757	0.228925	0.273175	1.27259	1.37154	-0.164023	0.027182	-0.0282504	-0.0471698	-0.393334	-0.0659056	-0.537969	-0.701714	-0.0393588	-0.103083	-7.77e-06	0.100431	-0.069987	0.618236	-0.327576	-0.300924	-0.00880807	-0.806829	0	-0.428174	0.230385	0.141272	0.153264	0	-0.0453726	0.000292797	0	0.0589954	0.134758	-0.111727
citB	-0.179912	-0.106093	-0.181561	0.0197755	-0.804566	-0.165899	-0.30677	-1.12501	-0.330119	-0.270159	-0.39061	-0.201558	-0.503093	-0.0424376	0.604787	0.542543	0.308522	0	-0.526645	-0.0978067	-0.044361	-0.282286	-0.0264492	-1.17106	-0.660626	-0.0923461	-1.19965	-0.276309	8.31054	0.178633	0.559075	0.054465	0.259844	-0.21615	-0.177078	-0.472589	-0.203106	0.472638	-0.160123	-0.104891	0.0102825	0.0760512	0.215324	-0.587827	-0.392489	-0.06382	0.00870603	-0.409497	-0.484815
cpdA	-0.674781	-0.596659	-0.0691018	0	-0.775047	0.0114042	0.772212	1.62704	-2.06841	-0.86024	-0.654567	-0.311782	-0.206419	0.0295622	0.401563	1.45093	5.88023	0.0650831	0.229099	-0.93379	-0.207933	-0.283504	0.49335	-0.854292	-0.0658857	0	-0.540044	0	0.943436	0.702884	3.35111	1.88535	0.722228	-0.171093	-0.576894	-1.52739	2.64565	2.26639	1.66377	-0.549222	-0.0895871	-0.59857	-1.21862	-0.0829083	-0.946751	0	0.311217	2.41469	-2.20596
cra	0.0136943	0	0.00790652	0	-0.0988951	0	-0.040932	0.0137515	0	0.133573	0.0730195	0.0299016	0.132298	0.0254404	0.0657311	0.221988	0.543463	0.870314	0.703175	0.264535	0.0641692	0.108141	0.0750474	0.0613953	0	0.0656894	0.425882	-0.139865	1.44738	-0.11909	-0.148424	0.160613	-0.413341	1.34633	1.63784	0.108644	1.23856	0.0380482	0.147332	0.0269096	0	0	0.0172449	0.363621	0	-0.100723	0	0.525464	0.678683
cutC	0.546391	0.667143	0.788264	0.981684	-1.16776	0.443352	0.124967	-0.880082	-0.120946	0.403394	0.279713	0.105675	-0.23296	0.182906	0.873081	0.616755	1.50062	0.102367	-0.245788	0	0.579695	0.588448	0.524871	-0.318878	-0.0725151	-1.28438	-2.06022	0.0357972	7.31723	0.967273	1.26938	0.390677	-0.855171	0.230045	0.224622	-0.046549	-1.04647	0.153159	-0.464494	0.576358	0.608691	0.3977	0.1611	0.0351131	0.0100571	0.0842088	0.217954	0.120518	0.226883
cycA	0.505382	0.687666	0.177245	0.162347	-1.3464	0.252529	0.498703	0	-0.353204	0.563654	0.244466	-0.0103373	-0.2988	-0.389928	0.00909064	0	-0.368442	0.496485	0.224332	-0.243095	0.151633	0.38849	-0.133569	-0.456978	-0.158159	-0.781091	-0.946598	-0.341822	0	-0.459666	-0.0770138	-0.097773	0.769546	-0.38124	-0.83037	0.0782619	-0.3249	-0.287837	-0.430337	0.483994	0.190853	0.0823104	-0.14592	-0.41888	0	-0.196551	-0.00744488	0	-0.0222306
[truncated: 54 more rows]
[truncated: 34 more columns]

## Sheet: Figure5a
Source data used for Figure 5a
locusId	locusTag	sysName	name	dubseq_data	rbtnseq_data
[truncated: 3,486 more rows]

## Sheet: Figure5b
Source data used for Figure 5b
[truncated: 3,484 more rows]

[truncated: 16 more sheets: Figure5c, Figure5d, Figure5e, Figure5f, SupplFig1a, SupplFig1b, SupplFig1c, SupplFig2a_2b, SupplFig3a_3b, SupplFig4abcd, SuppFig5a, SuppFig5b, SuppFig5c, SuppFig5d, SupplFig6abc, SupplFig7abc]
